# Supplementary material for: Spatiotemporal imaging and shaping of electron wave functions using novel attoclock interferometry
Source: Nat Commun. 2024 Jan 12;15:497. doi: 10.1038/s41467-024-44775-5 (PMC10786904; doi:10.1038/s41467-024-44775-5)
Supplement: Supplementary file 3 — Source Data [file 41467_2024_44775_MOESM3_ESM.zip]

Archive with 12 entries (11 files):
- source data/
- source data/Fig.1.xlsx
- source data/Fig.2.xlsx
- source data/Fig.3.xlsx
- source data/Fig.4.xlsx
- source data/Fig.5.xlsx
- source data/Supplementary Fig.1.xlsx
- source data/Supplementary Fig.2.xlsx
- source data/Supplementary Fig.3.xlsx
- source data/Supplementary Fig.4.xlsx
- source data/Supplementary Fig.5.xlsx
- source data/Supplementary Fig.6.xlsx
