# Supplementary material for: Spatiotemporal imaging and shaping of electron wave functions using novel attoclock interferometry
Source: Nat Commun. 2024 Jan 12;15:497. doi: 10.1038/s41467-024-44775-5 (PMC10786904; doi:10.1038/s41467-024-44775-5)
Supplement: Supplementary file 3 — Source Data [file 41467_2024_44775_MOESM3_ESM.zip › source data/Fig.1.xlsx]

## Sheet: Fig.1b
px(a.u.)	pz(a.u.)	Counts
0	0	5
0.0606228	0	13
0.0857335	0	18
0.105002	0	20
0.121246	0	28
0.135557	0	35
0.148495	0	41
0.160393	0	36
0.171467	0	65
0.181868	0	65
0.191706	0	80
0.201063	0	87
0.210003	0	107
0.218578	0	113
0.22683	0	143
0.234791	0	150
0.242491	0	198
0.249954	0	197
0.257201	0	216
0.264248	0	226
0.271113	0	234
0.277808	0	240
0.284346	0	257
0.290737	0	258
0.29699	0	254
0.303114	0	258
0.309117	0	287
0.315005	0	258
0.320786	0	271
0.326464	0	278
0.332045	0	252
0.337533	0	254
0.342934	0	227
0.348251	0	191
0.353488	0	160
0.358649	0	160
0.363737	0	138
0.368754	0	129
0.373704	0	125
0.378589	0	98
0.383412	0	94
0.388175	0	80
0.39288	0	78
0.39753	0	76
0.402126	0	60
0.40667	0	50
0.411164	0	50
0.415609	0	35
0.420007	0	35
0.424359	0	40
0.428668	0	27
0.432933	0	33
0.437157	0	24
0.44134	0	33
0.445485	0	28
0.44959	0	19
0.453659	0	23
0.457692	0	30
0.461689	0	27
0.465652	0	23
0.469582	0	30
0.473479	0	32
0.477344	0	36
0.481178	0	58
0.484982	0	61
0.488756	0	79
0.492502	0	87
0.496219	0	112
0.499908	0	109
0.50357	0	129
0.507206	0	152
0.510816	0	150
0.514401	0	166
0.517961	0	177
0.521497	0	179
0.525009	0	189
0.528497	0	176
0.531963	0	177
0.535406	0	176
0.538827	0	180
0.542226	0	185
0.545605	0	186
0.548962	0	171
0.5523	0	150
0.555617	0	143
0.558914	0	136
0.562192	0	115
0.565451	0	116
0.568692	0	97
0.571914	0	95
0.575118	0	89
0.578304	0	80
0.581473	0	68
0.584625	0	71
0.587759	0	50
0.590878	0	46
0.593979	0	50
0.597065	0	31
0.600135	0	31
0.603189	0	23
0.606228	0	21
0.609251	0	22
0.61226	0	15
0.615254	0	24
0.618233	0	18
0.621198	0	13
0.62415	0	11
0.627087	0	15
0.63001	0	10
0.63292	0	12
0.635817	0	11
0.6387	0	10
0.641571	0	11
0.644429	0	10
0.647274	0	15
0.650107	0	10
0.652927	0	14
0.655735	0	16
0.658532	0	21
0.661316	0	23
0.664089	0	27
0.66685	0	24
0.6696	0	19
0.672339	0	42
0.675067	0	41
0.677783	0	37
0.680489	0	41
0.683184	0	44
0.685868	0	60
0.688542	0	55
0.691206	0	58
0.693859	0	60
0.696503	0	61
0.699136	0	68
0.701759	0	55
0.704373	0	62
0.706977	0	43
0.709571	0	49
0.712156	0	57
0.714732	0	47
0.717298	0	51
0.719855	0	43
0.722404	0	35
0.724943	0	33
0.727473	0	29
0.729995	0	24
0.732508	0	30
0.735012	0	24
0.737508	0	24
0.739995	0	28
0.742474	0	16
0.744945	0	15
0.747408	0	16
0.749862	0	12
0.752309	0	7
0.754747	0	14
0.757178	0	7
0.759601	0	8
0.762016	0	9
0.764424	0	4
0.766824	0	7
0.769217	0	6
0.771602	0	6
0.77398	0	7
0.77635	0	3
0.778713	0	3
0.78107	0	7
0.783419	0	6
0.785761	0	5
0.788096	0	7
0.790424	0	3
0.792745	0	7
0.79506	0	6
0.797368	0	6
0.799669	0	5
0.801964	0	8
0.804252	0	7
0.806533	0	11
0.808809	0	8
0.811077	0	9
0.81334	0	13
0.815596	0	13
0.817846	0	10
0.82009	0	12
0.822327	0	11
0.824559	0	8
0.826784	0	10
0.829004	0	11
0.831217	0	13
0.833425	0	11
0.835627	0	11
0.837823	0	9
0.840014	0	8
0.842198	0	11
0.844377	0	10
0.846551	0	10
0.848719	0	6
0.850881	0	13
0.853038	0	7
0.855189	0	7
0.857335	0	7
0.859476	0	6
0.861611	0	10
0.863741	0	6
0.865866	0	6
0.867986	0	7
0.8701	0	6
0.87221	0	4
0.874314	0	6
0.876413	0	3
0.878507	0	1
0.880597	0	5
0.882681	0	2
0.88476	0	2
0.886835	0	2
0.888904	0	1
0.890969	0	1
0.893029	0	1
0.895084	0	1
0.897135	0	1
0.899181	0	1
0.901222	0	1
0.903259	0	1
0.905291	0	1
0.907318	0	1
0.909341	0	0
0.91136	0	0
0.913374	0	1
0.915384	0	1
0.917389	0	2
0.91939	0	1
0.921386	0	1
0.923378	0	1
0.925366	0	1
0.92735	0	2
0.929329	0	2
0.931305	0	2
0.933276	0	2
0.935242	0	1
0.937205	0	0
0.939164	0	2
0.941118	0	3
0.943069	0	1
0.945015	0	2
0.946958	0	1
0.948896	0	2
0.950831	0	2
0.952762	0	3
0.954688	0	0
0.956611	0	2
0.95853	0	1
0.960445	0	3
0.962357	0	2
0.964264	0	2
0.966168	0	3
0.968068	0	2
0.969964	0	3
0.971857	0	1
0.973746	0	1
0.975631	0	4
0.977513	0	1
0.979391	0	2
0.981265	0	0
0.983136	0	1
0.985003	0	0
0.986867	0	1
0.988727	0	1
0.990584	0	1
0.992437	0	0
0.994287	0	1
0.996134	0	1
0.997977	0	2
0.999816	0	2
1.00165	0	1
1.00349	0	0
1.00531	0	0
1.00714	0	1
1.00896	0	1
1.01078	0	1
1.0126	0	0
1.01441	0	1
1.01622	0	0
1.01803	0	1
1.01983	0	0
1.02163	0	0
1.02343	0	0
1.02522	0	1
1.02701	0	0
1.0288	0	1
1.03059	0	0
1.03237	0	0
1.03415	0	1
1.03592	0	0
1.03769	0	0
1.03946	0	1
1.04123	0	1
1.04299	0	0
1.04475	0	0
1.04651	0	1
1.04827	0	1
1.05002	0	0
1.05177	0	1
1.05351	0	1
1.05525	0	1
1.05699	0	0
1.05873	0	1
1.06047	0	1
1.0622	0	1
1.06393	0	1
1.06565	0	1
1.06737	0	1
1.06909	0	0
1.07081	0	0
1.07253	0	1
1.07424	0	1
1.07595	0	1
1.07765	0	0
1.07936	0	2
1.08106	0	1
1.08276	0	1
1.08445	0	1
1.08615	0	0
1.08784	0	1
1.08952	0	1
1.09121	0	0
1.09289	0	0
1.09457	0	1
1.09625	0	1
1.09792	0	1
1.0996	0	0
1.10127	0	0
1.10293	0	0
1.1046	0	0
1.10626	0	1
1.10792	0	0
1.10958	0	0
1.11123	0	0
1.11289	0	0
1.11454	0	0
1.11618	0	0
1.11783	0	0
1.11947	0	0
1.12111	0	0
1.12275	0	0
1.12438	0	0
1.12602	0	0
1.12765	0	0
1.12928	0	0
1.1309	0	0
1.13253	0	0
1.13415	0	0
1.13577	0	1
1.13738	0	1
1.139	0	0
1.14061	0	0
1.14222	0	0
1.14383	0	0
1.14543	0	0
1.14704	0	0
1.14864	0	1
1.15024	0	0
1.15183	0	0
1.15343	0	0
1.15502	0	0
1.15661	0	0
1.1582	0	0
1.15978	0	1
1.16137	0	0
1.16295	0	0
1.16453	0	0
1.1661	0	0
1.16768	0	0
1.16925	0	1
1.17082	0	0
1.17239	0	0
1.17395	0	0
1.17552	0	0
1.17708	0	0
1.17864	0	0
1.1802	0	1
1.18176	0	1
1.18331	0	0
1.18486	0	0
1.18641	0	0
1.18796	0	0
1.1895	0	1
1.19105	0	0
1.19259	0	0
1.19413	0	0
1.19567	0	0
1.1972	0	0
1.19874	0	0
1.20027	0	0
1.2018	0	0
1.20333	0	0
1.20485	0	0
1.20638	0	0
1.2079	0	0
1.20942	0	0
1.21094	0	0
1.21246	0	0
0	0	5
0.0605696	0.00253862	13
0.0856583	0.00359015	18
0.10491	0.00439702	20
0.121139	0.00507724	28
0.135438	0.00567652	35
0.148365	0.00621832	41
0.160252	0.00671655	36
0.171317	0.0071803	65
0.181709	0.00761585	65
0.191538	0.00802781	80
0.200887	0.00841964	87
0.209819	0.00879403	107
0.218387	0.00915312	113
0.226631	0.00949864	143
0.234585	0.00983202	150
0.242278	0.0101545	198
0.249735	0.010467	197
0.256975	0.0107704	216
0.264017	0.0110656	226
0.270875	0.011353	234
0.277565	0.0116334	240
0.284097	0.0119072	257
0.290482	0.0121748	258
0.296729	0.0124366	254
0.302848	0.0126931	258
0.308846	0.0129445	287
0.314729	0.013191	258
0.320504	0.0134331	271
0.326177	0.0136709	278
0.331753	0.0139046	252
0.337237	0.0141344	254
0.342633	0.0143606	227
0.347946	0.0145832	191
0.353178	0.0148026	160
0.358335	0.0150187	160
0.363418	0.0152317	138
0.36843	0.0154418	129
0.373376	0.0156491	125
0.378257	0.0158537	98
0.383076	0.0160556	94
0.387835	0.0162551	80
0.392536	0.0164521	78
0.397181	0.0166468	76
0.401773	0.0168393	60
0.406313	0.0170296	50
0.410803	0.0172177	50
0.415244	0.0174039	35
0.419638	0.0175881	35
0.423987	0.0177703	40
0.428292	0.0179507	27
0.432553	0.0181294	33
0.436774	0.0183062	24
0.440953	0.0184814	33
0.445094	0.018655	28
0.449196	0.0188269	19
0.453261	0.0189973	23
0.45729	0.0191661	30
0.461284	0.0193335	27
0.465244	0.0194995	23
0.46917	0.019664	30
0.473064	0.0198272	32
0.476925	0.0199891	36
0.480756	0.0201497	58
0.484557	0.0203089	61
0.488328	0.020467	79
0.49207	0.0206238	87
0.495783	0.0207795	112
0.49947	0.020934	109
0.503129	0.0210873	129
0.506762	0.0212396	152
0.510368	0.0213908	150
0.51395	0.0215409	166
0.517507	0.02169	177
0.521039	0.021838	179
0.524548	0.0219851	189
0.528033	0.0221312	176
0.531496	0.0222763	177
0.534936	0.0224205	176
0.538354	0.0225637	180
0.541751	0.0227061	185
0.545126	0.0228476	186
0.548481	0.0229882	171
0.551815	0.0231279	150
0.555129	0.0232668	143
0.558424	0.0234049	136
0.561699	0.0235422	115
0.564955	0.0236787	116
0.568193	0.0238143	97
0.571412	0.0239493	95
0.574614	0.0240834	89
0.577797	0.0242169	80
0.580963	0.0243496	68
0.584112	0.0244815	71
0.587244	0.0246128	50
0.590359	0.0247434	46
0.593458	0.0248733	50
0.596541	0.0250025	31
0.599608	0.025131	31
0.60266	0.0252589	23
0.605696	0.0253862	21
0.608717	0.0255128	22
0.611723	0.0256388	15
0.614714	0.0257642	24
0.617691	0.0258889	18
0.620654	0.0260131	13
0.623602	0.0261367	11
0.626537	0.0262597	15
0.629458	0.0263821	10
0.632365	0.0265039	12
0.635259	0.0266252	11
0.63814	0.026746	10
0.641008	0.0268662	11
0.643864	0.0269859	10
0.646706	0.027105	15
0.649536	0.0272236	10
0.652354	0.0273418	14
0.65516	0.0274594	16
0.657954	0.0275764	21
0.660736	0.0276931	23
0.663507	0.0278092	27
0.666265	0.0279248	24
0.669013	0.02804	19
0.671749	0.0281546	42
0.674474	0.0282689	41
0.677189	0.0283826	37
0.679892	0.0284959	41
0.682585	0.0286088	44
0.685267	0.0287212	60
0.687938	0.0288332	55
0.6906	0.0289447	58
0.693251	0.0290558	60
0.695892	0.0291665	61
0.698523	0.0292768	68
0.701144	0.0293866	55
0.703755	0.0294961	62
0.706357	0.0296051	43
0.708949	0.0297138	49
0.711532	0.029822	57
0.714105	0.0299299	47
0.716669	0.0300373	51
0.719224	0.0301444	43
0.72177	0.0302511	35
0.724307	0.0303575	33
0.726835	0.0304634	29
0.729354	0.030569	24
0.731865	0.0306742	30
0.734367	0.0307791	24
0.736861	0.0308836	24
0.739346	0.0309878	28
0.741823	0.0310916	16
0.744292	0.0311951	15
0.746752	0.0312982	16
0.749204	0.031401	12
0.751649	0.0315034	7
0.754085	0.0316055	14
0.756514	0.0317073	7
0.758935	0.0318088	8
0.761348	0.0319099	9
0.763753	0.0320108	4
0.766151	0.0321113	7
0.768542	0.0322114	6
0.770925	0.0323113	6
0.773301	0.0324109	7
0.775669	0.0325102	3
0.77803	0.0326091	3
0.780385	0.0327078	7
0.782732	0.0328062	6
0.785072	0.0329042	5
0.787405	0.033002	7
0.789731	0.0330995	3
0.79205	0.0331967	7
0.794363	0.0332937	6
0.796669	0.0333903	6
0.798968	0.0334867	5
0.80126	0.0335828	8
0.803546	0.0336786	7
0.805826	0.0337741	11
0.808099	0.0338694	8
0.810366	0.0339644	9
0.812626	0.0340591	13
0.81488	0.0341536	13
0.817128	0.0342478	10
0.81937	0.0343418	12
0.821606	0.0344355	11
0.823835	0.0345289	8
0.826059	0.0346221	10
0.828277	0.0347151	11
0.830488	0.0348078	13
0.832694	0.0349002	11
0.834894	0.0349924	11
0.837088	0.0350844	9
0.839277	0.0351761	8
0.84146	0.0352676	11
0.843637	0.0353589	10
0.845808	0.0354499	10
0.847974	0.0355406	6
0.850135	0.0356312	13
0.85229	0.0357215	7
0.854439	0.0358116	7
0.856583	0.0359015	7
0.858722	0.0359911	6
0.860856	0.0360805	10
0.862984	0.0361697	6
0.865107	0.0362587	6
0.867225	0.0363475	7
0.869337	0.036436	6
0.871445	0.0365244	4
0.873547	0.0366125	6
0.875644	0.0367004	3
0.877737	0.0367881	1
0.879824	0.0368756	5
0.881906	0.0369628	2
0.883984	0.0370499	2
0.886057	0.0371368	2
0.888124	0.0372234	1
0.890187	0.0373099	1
0.892246	0.0373962	1
0.894299	0.0374822	1
0.896348	0.0375681	1
0.898392	0.0376538	1
0.900432	0.0377393	1
0.902467	0.0378246	1
0.904497	0.0379096	1
0.906523	0.0379946	1
0.908544	0.0380793	0
0.910561	0.0381638	0
0.912573	0.0382481	1
0.914581	0.0383323	1
0.916584	0.0384163	2
0.918583	0.0385	1
0.920578	0.0385837	1
0.922568	0.0386671	1
0.924555	0.0387503	1
0.926537	0.0388334	2
0.928514	0.0389163	2
0.930488	0.038999	2
0.932457	0.0390815	2
0.934422	0.0391639	1
0.936383	0.0392461	0
0.93834	0.0393281	2
0.940293	0.0394099	3
0.942242	0.0394916	1
0.944186	0.0395731	2
0.946127	0.0396545	1
0.948064	0.0397357	2
0.949997	0.0398167	2
0.951926	0.0398975	3
0.953851	0.0399782	0
0.955772	0.0400587	2
0.957689	0.0401391	1
0.959603	0.0402193	3
0.961512	0.0402993	2
0.963418	0.0403792	2
0.96532	0.0404589	3
0.967219	0.0405385	2
0.969113	0.0406179	3
0.971004	0.0406971	1
0.972892	0.0407762	1
0.974775	0.0408552	4
0.976655	0.040934	1
0.978532	0.0410126	2
0.980404	0.0410911	0
0.982274	0.0411695	1
0.984139	0.0412477	0
0.986001	0.0413257	1
0.98786	0.0414036	1
0.989715	0.0414814	1
0.991567	0.041559	0
0.993415	0.0416364	1
0.99526	0.0417137	1
0.997101	0.0417909	2
0.998939	0.041868	2
1.00077	0.0419449	1
1.00261	0.0420216	0
1.00443	0.0420982	0
1.00626	0.0421747	1
1.00808	0.042251	1
1.0099	0.0423272	1
1.01171	0.0424033	0
1.01352	0.0424792	1
1.01533	0.042555	0
1.01714	0.0426306	1
1.01894	0.0427062	0
1.02074	0.0427815	0
1.02253	0.0428568	0
1.02432	0.0429319	1
1.02611	0.0430069	0
1.0279	0.0430818	1
1.02968	0.0431565	0
1.03146	0.0432311	0
1.03324	0.0433056	1
1.03501	0.0433799	0
1.03678	0.0434541	0
1.03855	0.0435282	1
1.04032	0.0436022	1
1.04208	0.043676	0
1.04384	0.0437497	0
1.04559	0.0438233	1
1.04735	0.0438968	1
1.0491	0.0439702	0
1.05084	0.0440434	1
1.05259	0.0441165	1
1.05433	0.0441895	1
1.05607	0.0442623	0
1.0578	0.0443351	1
1.05954	0.0444077	1
1.06126	0.0444802	1
1.06299	0.0445526	1
1.06472	0.0446248	1
1.06644	0.044697	1
1.06816	0.044769	0
1.06987	0.0448409	0
1.07159	0.0449127	1
1.0733	0.0449844	1
1.075	0.045056	1
1.07671	0.0451275	0
1.07841	0.0451988	2
1.08011	0.04527	1
1.08181	0.0453412	1
1.0835	0.0454122	1
1.08519	0.0454831	0
1.08688	0.0455539	1
1.08857	0.0456245	1
1.09025	0.0456951	0
1.09193	0.0457656	0
1.09361	0.0458359	1
1.09529	0.0459062	1
1.09696	0.0459763	1
1.09863	0.0460464	0
1.1003	0.0461163	0
1.10197	0.0461861	0
1.10363	0.0462558	0
1.10529	0.0463254	1
1.10695	0.0463949	0
1.10861	0.0464643	0
1.11026	0.0465336	0
1.11191	0.0466028	0
1.11356	0.0466719	0
1.1152	0.0467409	0
1.11685	0.0468098	0
1.11849	0.0468786	0
1.12013	0.0469473	0
1.12176	0.0470159	0
1.1234	0.0470843	0
1.12503	0.0471527	0
1.12666	0.047221	0
1.12829	0.0472892	0
1.12991	0.0473573	0
1.13153	0.0474253	0
1.13315	0.0474932	0
1.13477	0.047561	1
1.13639	0.0476287	1
1.138	0.0476963	0
1.13961	0.0477638	0
1.14122	0.0478312	0
1.14282	0.0478985	0
1.14443	0.0479658	0
1.14603	0.0480329	0
1.14763	0.0480999	1
1.14923	0.0481669	0
1.15082	0.0482337	0
1.15241	0.0483005	0
1.15401	0.0483672	0
1.15559	0.0484337	0
1.15718	0.0485002	0
1.15876	0.0485666	1
1.16035	0.0486329	0
1.16193	0.0486991	0
1.1635	0.0487653	0
1.16508	0.0488313	0
1.16665	0.0488972	0
1.16822	0.0489631	1
1.16979	0.0490289	0
1.17136	0.0490945	0
1.17293	0.0491601	0
1.17449	0.0492256	0
1.17605	0.049291	0
1.17761	0.0493564	0
1.17916	0.0494216	1
1.18072	0.0494868	1
1.18227	0.0495518	0
1.18382	0.0496168	0
1.18537	0.0496817	0
1.18692	0.0497465	0
1.18846	0.0498113	1
1.19	0.0498759	0
1.19154	0.0499405	0
1.19308	0.050005	0
1.19462	0.0500694	0
1.19615	0.0501337	0
1.19769	0.0501979	0
1.19922	0.0502621	0
1.20075	0.0503261	0
1.20227	0.0503901	0
1.2038	0.050454	0
1.20532	0.0505179	0
1.20684	0.0505816	0
1.20836	0.0506453	0
1.20988	0.0507089	0
1.21139	0.0507724	0
0	0	6
0.0604102	0.00507278	12
0.0854329	0.007174	16
0.104633	0.00878632	23
0.12082	0.0101456	19
0.135081	0.0113431	31
0.147974	0.0124257	37
0.15983	0.0134213	36
0.170866	0.014348	57
0.18123	0.0152183	56
0.191034	0.0160415	82
0.200358	0.0168245	99
0.209267	0.0175726	110
0.217812	0.0182902	125
0.226034	0.0189806	148
0.233968	0.0196468	154
0.241641	0.0202911	158
0.249077	0.0209156	193
0.256299	0.021522	211
0.263322	0.0221117	236
0.270162	0.0226862	208
0.276834	0.0232464	247
0.283349	0.0237935	235
0.289717	0.0243282	273
0.295948	0.0248515	254
0.302051	0.0253639	245
0.308033	0.0258662	248
0.3139	0.0263589	252
0.31966	0.0268426	254
0.325319	0.0273178	279
0.33088	0.0277848	287
0.336349	0.0282441	250
0.341731	0.028696	188
0.34703	0.0291409	179
0.352249	0.0295791	170
0.357391	0.030011	160
0.362461	0.0304367	129
0.367461	0.0308565	127
0.372393	0.0312707	114
0.377261	0.0316795	108
0.382067	0.0320831	85
0.386814	0.0324817	91
0.391503	0.0328754	70
0.396136	0.0332645	65
0.400716	0.033649	58
0.405244	0.0340293	44
0.409722	0.0344053	42
0.414151	0.0347772	49
0.418534	0.0351453	32
0.422871	0.0355095	29
0.427164	0.03587	26
0.431415	0.0362269	27
0.435624	0.0365804	28
0.439793	0.0369304	26
0.443922	0.0372772	28
0.448014	0.0376208	33
0.452068	0.0379612	30
0.456087	0.0382987	27
0.46007	0.0386332	20
0.464019	0.0389648	28
0.467935	0.0392936	30
0.471818	0.0396197	32
0.47567	0.0399431	37
0.479491	0.040264	46
0.483281	0.0405823	64
0.487042	0.0408981	71
0.490774	0.0412115	85
0.494478	0.0415225	94
0.498155	0.0418312	118
0.501804	0.0421377	142
0.505428	0.0424419	148
0.509025	0.042744	152
0.512597	0.043044	165
0.516145	0.0433419	177
0.519668	0.0436377	201
0.523167	0.0439316	180
0.526643	0.0442235	196
0.530097	0.0445135	178
0.533528	0.0448016	199
0.536937	0.0450879	176
0.540325	0.0453723	177
0.543691	0.045655	163
0.547037	0.045936	140
0.550363	0.0462152	161
0.553668	0.0464928	138
0.556954	0.0467687	125
0.560221	0.047043	127
0.563468	0.0473158	115
0.566697	0.0475869	112
0.569908	0.0478565	99
0.573101	0.0481246	85
0.576276	0.0483913	75
0.579434	0.0486564	74
0.582574	0.0489201	62
0.585698	0.0491824	56
0.588805	0.0494434	43
0.591896	0.0497029	39
0.594971	0.0499611	40
0.59803	0.050218	28
0.601073	0.0504735	30
0.604102	0.0507278	21
0.607115	0.0509808	22
0.610113	0.0512326	23
0.613096	0.0514831	14
0.616065	0.0517324	14
0.61902	0.0519805	11
0.621961	0.0522275	15
0.624887	0.0524733	12
0.627801	0.0527179	12
0.6307	0.0529614	10
0.633587	0.0532038	10
0.63646	0.0534451	11
0.639321	0.0536853	11
0.642169	0.0539244	13
0.645004	0.0541625	9
0.647827	0.0543995	14
0.650637	0.0546355	11
0.653436	0.0548705	16
0.656222	0.0551045	20
0.658997	0.0553375	14
0.66176	0.0555695	18
0.664512	0.0558006	36
0.667252	0.0560307	35
0.669981	0.0562599	33
0.672699	0.0564881	37
0.675406	0.0567154	35
0.678102	0.0569418	53
0.680788	0.0571674	47
0.683463	0.057392	48
0.686127	0.0576157	49
0.688782	0.0578386	66
0.691426	0.0580606	56
0.69406	0.0582818	49
0.696684	0.0585022	70
0.699298	0.0587217	52
0.701903	0.0589404	38
0.704497	0.0591583	57
0.707083	0.0593754	49
0.709659	0.0595917	44
0.712225	0.0598072	38
0.714783	0.060022	45
0.717331	0.0602359	47
0.71987	0.0604492	36
0.7224	0.0606617	35
0.724922	0.0608734	35
0.727435	0.0610844	25
0.729939	0.0612947	32
0.732434	0.0615042	24
0.734921	0.0617131	25
0.7374	0.0619212	24
0.73987	0.0621286	20
0.742332	0.0623354	17
0.744786	0.0625415	14
0.747232	0.0627468	12
0.74967	0.0629516	16
0.7521	0.0631556	9
0.754523	0.063359	10
0.756937	0.0635618	7
0.759344	0.0637639	6
0.761743	0.0639653	9
0.764135	0.0641662	6
0.766519	0.0643664	5
0.768896	0.064566	5
0.771265	0.0647649	5
0.773627	0.0649633	5
0.775982	0.0651611	3
0.77833	0.0653582	5
0.780671	0.0655548	5
0.783005	0.0657508	3
0.785332	0.0659462	5
0.787652	0.066141	4
0.789965	0.0663352	8
0.792272	0.0665289	6
0.794571	0.066722	7
0.796865	0.0669146	5
0.799151	0.0671066	7
0.801431	0.0672981	10
0.803705	0.067489	5
0.805972	0.0676794	15
0.808233	0.0678692	12
0.810487	0.0680585	8
0.812735	0.0682473	9
0.814977	0.0684356	6
0.817213	0.0686233	14
0.819443	0.0688106	6
0.821667	0.0689973	5
0.823885	0.0691835	14
0.826096	0.0693693	9
0.828302	0.0695545	7
0.830502	0.0697392	11
0.832696	0.0699235	10
0.834885	0.0701072	10
0.837068	0.0702905	19
0.839245	0.0704733	14
0.841416	0.0706557	10
0.843582	0.0708375	10
0.845742	0.0710189	10
0.847897	0.0711999	11
0.850046	0.0713804	4
0.85219	0.0715604	10
0.854329	0.07174	4
0.856462	0.0719191	5
0.85859	0.0720978	6
0.860712	0.072276	6
0.86283	0.0724538	5
0.864942	0.0726312	5
0.867049	0.0728081	5
0.869151	0.0729846	5
0.871248	0.0731607	2
0.873339	0.0733364	4
0.875426	0.0735116	5
0.877508	0.0736864	3
0.879585	0.0738608	3
0.881657	0.0740348	3
0.883724	0.0742084	3
0.885787	0.0743816	3
0.887844	0.0745544	1
0.889897	0.0747267	0
0.891945	0.0748987	0
0.893989	0.0750703	2
0.896027	0.0752415	0
0.898061	0.0754123	2
0.900091	0.0755828	1
0.902116	0.0757528	2
0.904136	0.0759225	2
0.906152	0.0760917	2
0.908164	0.0762606	2
0.910171	0.0764292	1
0.912173	0.0765973	3
0.914171	0.0767651	1
0.916165	0.0769325	2
0.918155	0.0770996	2
0.92014	0.0772663	1
0.922121	0.0774327	3
0.924098	0.0775986	1
0.92607	0.0777643	2
0.928038	0.0779296	1
0.930002	0.0780945	2
0.931962	0.0782591	2
0.933918	0.0784233	0
0.93587	0.0785872	2
0.937818	0.0787508	2
0.939761	0.078914	1
0.941701	0.0790768	1
0.943637	0.0792394	1
0.945568	0.0794016	2
0.947496	0.0795635	1
0.94942	0.079725	2
0.95134	0.0798863	3
0.953256	0.0800472	1
0.955168	0.0802077	2
0.957077	0.080368	2
0.958981	0.0805279	1
0.960882	0.0806875	1
0.962779	0.0808468	2
0.964673	0.0810058	4
0.966562	0.0811645	2
0.968448	0.0813229	2
0.970331	0.0814809	1
0.972209	0.0816387	2
0.974084	0.0817962	1
0.975956	0.0819533	1
0.977824	0.0821102	1
0.979688	0.0822667	1
0.981549	0.082423	3
0.983406	0.0825789	2
0.98526	0.0827346	2
0.98711	0.0828899	1
0.988957	0.083045	2
0.9908	0.0831998	1
0.99264	0.0833543	1
0.994477	0.0835085	0
0.99631	0.0836625	1
0.99814	0.0838161	1
0.999966	0.0839695	1
1.00179	0.0841226	1
1.00361	0.0842754	1
1.00543	0.0844279	1
1.00724	0.0845802	0
1.00905	0.0847322	1
1.01086	0.0848839	0
1.01266	0.0850353	0
1.01446	0.0851865	1
1.01626	0.0853374	0
1.01805	0.085488	0
1.01984	0.0856384	1
1.02163	0.0857885	0
1.02341	0.0859384	2
1.02519	0.086088	1
1.02697	0.0862373	0
1.02875	0.0863864	0
1.03052	0.0865352	1
1.03229	0.0866837	0
1.03406	0.086832	1
1.03582	0.0869801	0
1.03758	0.0871279	1
1.03934	0.0872754	2
1.04109	0.0874227	1
1.04284	0.0875698	1
1.04459	0.0877166	2
1.04633	0.0878632	0
1.04808	0.0880095	0
1.04982	0.0881556	2
1.05155	0.0883014	1
1.05329	0.088447	0
1.05502	0.0885923	2
1.05675	0.0887374	0
1.05847	0.0888823	0
1.06019	0.089027	0
1.06191	0.0891714	1
1.06363	0.0893155	1
1.06534	0.0894595	1
1.06706	0.0896032	1
1.06876	0.0897467	1
1.07047	0.0898899	0
1.07217	0.090033	0
1.07387	0.0901757	0
1.07557	0.0903183	1
1.07727	0.0904607	1
1.07896	0.0906028	0
1.08065	0.0907447	0
1.08234	0.0908864	0
1.08402	0.0910278	0
1.0857	0.0911691	1
1.08738	0.0913101	1
1.08906	0.0914509	0
1.09073	0.0915915	0
1.09241	0.0917318	0
1.09407	0.091872	0
1.09574	0.0920119	0
1.0974	0.0921517	0
1.09907	0.0922912	1
1.10073	0.0924305	0
1.10238	0.0925696	0
1.10404	0.0927085	0
1.10569	0.0928472	0
1.10734	0.0929856	1
1.10898	0.0931239	0
1.11063	0.093262	0
1.11227	0.0933998	0
1.11391	0.0935375	1
1.11555	0.0936749	0
1.11718	0.0938122	0
1.11881	0.0939492	0
1.12044	0.0940861	1
1.12207	0.0942227	0
1.12369	0.0943592	1
1.12532	0.0944955	1
1.12694	0.0946315	1
1.12855	0.0947674	0
1.13017	0.0949031	0
1.13178	0.0950385	0
1.13339	0.0951738	0
1.135	0.0953089	0
1.13661	0.0954438	0
1.13821	0.0955785	0
1.13982	0.0957131	0
1.14142	0.0958474	0
1.14301	0.0959815	1
1.14461	0.0961155	1
1.1462	0.0962493	0
1.14779	0.0963829	1
1.14938	0.0965163	0
1.15097	0.0966495	0
1.15255	0.0967825	0
1.15413	0.0969154	1
1.15571	0.097048	0
1.15729	0.0971805	1
1.15887	0.0973128	1
1.16044	0.097445	1
1.16201	0.0975769	1
1.16358	0.0977087	1
1.16515	0.0978403	0
1.16671	0.0979717	0
1.16828	0.0981029	0
1.16984	0.098234	0
1.1714	0.0983649	0
1.17295	0.0984956	0
1.17451	0.0986262	1
1.17606	0.0987565	0
1.17761	0.0988867	0
1.17916	0.0990168	0
1.18071	0.0991466	1
1.18225	0.0992763	0
1.18379	0.0994058	0
1.18533	0.0995352	1
1.18687	0.0996644	0
1.18841	0.0997934	0
1.18994	0.0999222	0
1.19147	0.100051	0
1.193	0.100179	0
1.19453	0.100308	1
1.19606	0.100436	1
1.19758	0.100564	0
1.19911	0.100692	1
1.20063	0.10082	0
1.20215	0.100947	0
1.20366	0.101074	0
1.20518	0.101202	1
1.20669	0.101329	0
1.2082	0.101456	0
0	0	4
0.0601447	0.00759805	13
0.0850575	0.0107453	15
0.104174	0.0131602	19
0.120289	0.0151961	23
0.134488	0.0169897	31
0.147324	0.0186113	39
0.159128	0.0201025	56
0.170115	0.0214905	41
0.180434	0.0227941	54
0.190194	0.0240271	73
0.199478	0.0251999	101
0.208347	0.0263204	117
0.216855	0.0273951	127
0.225041	0.0284293	145
0.23294	0.0294271	152
0.240579	0.0303922	157
0.247983	0.0313276	172
0.255172	0.0322358	215
0.262165	0.0331191	209
0.268975	0.0339795	247
0.275618	0.0348186	230
0.282104	0.035638	251
0.288444	0.036439	247
0.294648	0.0372227	238
0.300724	0.0379902	246
0.306679	0.0387426	260
0.312521	0.0394806	262
0.318256	0.0402051	254
0.323889	0.0409167	264
0.329426	0.0416162	248
0.334872	0.0423041	240
0.34023	0.042981	212
0.345505	0.0436475	181
0.350701	0.0443038	162
0.355821	0.0449507	143
0.360868	0.0455883	142
0.365846	0.0462171	126
0.370757	0.0468375	135
0.375604	0.0474498	96
0.380389	0.0480543	93
0.385114	0.0486512	83
0.389782	0.049241	73
0.394395	0.0498237	58
0.398955	0.0503997	64
0.403463	0.0509692	57
0.407921	0.0515325	40
0.412332	0.0520896	33
0.416695	0.0526408	32
0.421013	0.0531863	32
0.425287	0.0537263	32
0.429519	0.0542609	30
0.43371	0.0547903	22
0.43786	0.0553146	30
0.441972	0.055834	29
0.446045	0.0563486	30
0.450082	0.0568586	27
0.454083	0.057364	19
0.458049	0.057865	24
0.46198	0.0583617	26
0.465879	0.0588542	29
0.469745	0.0593426	40
0.47358	0.0598271	45
0.477384	0.0603076	48
0.481158	0.0607844	63
0.484902	0.0612574	67
0.488618	0.0617268	83
0.492306	0.0621927	90
0.495966	0.0626551	109
0.4996	0.0631141	129
0.503207	0.0635698	153
0.506789	0.0640223	138
0.510345	0.0644716	167
0.513877	0.0649177	188
0.517385	0.0653609	175
0.520869	0.065801	183
0.52433	0.0662382	187
0.527768	0.0666726	201
0.531184	0.0671041	187
0.534578	0.0675329	180
0.537951	0.067959	189
0.541303	0.0683824	169
0.544634	0.0688032	167
0.547945	0.0692215	149
0.551236	0.0696373	120
0.554507	0.0700505	134
0.557759	0.0704614	127
0.560993	0.0708699	118
0.564208	0.071276	114
0.567404	0.0716798	96
0.570583	0.0720814	83
0.573744	0.0724807	79
0.576888	0.0728779	78
0.580015	0.0732729	57
0.583125	0.0736658	45
0.586218	0.0740566	36
0.589296	0.0744454	36
0.592357	0.0748321	30
0.595402	0.0752168	27
0.598433	0.0755996	30
0.601447	0.0759805	26
0.604447	0.0763594	19
0.607432	0.0767365	16
0.610402	0.0771118	14
0.613358	0.0774852	18
0.6163	0.0778568	14
0.619228	0.0782267	16
0.622142	0.0785948	15
0.625042	0.0789612	11
0.627929	0.0793259	12
0.630803	0.079689	14
0.633664	0.0800504	7
0.636512	0.0804102	8
0.639347	0.0807683	10
0.64217	0.0811249	11
0.64498	0.08148	11
0.647779	0.0818335	11
0.650565	0.0821854	14
0.653339	0.0825359	16
0.656102	0.0828849	19
0.658853	0.0832324	22
0.661592	0.0835785	30
0.66432	0.0839232	24
0.667037	0.0842664	37
0.669743	0.0846083	37
0.672439	0.0849487	42
0.675123	0.0852879	46
0.677797	0.0856256	51
0.68046	0.0859621	62
0.683113	0.0862972	50
0.685755	0.0866311	68
0.688388	0.0869636	57
0.69101	0.0872949	66
0.693623	0.087625	58
0.696226	0.0879538	59
0.698819	0.0882813	60
0.701402	0.0886077	50
0.703976	0.0889329	48
0.706541	0.0892568	49
0.709096	0.0895797	47
0.711642	0.0899013	39
0.714179	0.0902218	41
0.716707	0.0905412	33
0.719226	0.0908594	33
0.721737	0.0911766	31
0.724239	0.0914926	31
0.726732	0.0918076	28
0.729216	0.0921214	23
0.731692	0.0924342	27
0.73416	0.092746	20
0.73662	0.0930567	20
0.739071	0.0933664	22
0.741514	0.093675	17
0.743949	0.0939827	17
0.746377	0.0942893	16
0.748796	0.0945949	7
0.751207	0.0948996	7
0.753611	0.0952033	8
0.756008	0.095506	7
0.758396	0.0958077	7
0.760777	0.0961085	4
0.763151	0.0964084	4
0.765517	0.0967073	6
0.767877	0.0970054	3
0.770228	0.0973025	5
0.772573	0.0975987	6
0.774911	0.097894	5
0.777241	0.0981884	6
0.779565	0.0984819	7
0.781882	0.0987746	6
0.784191	0.0990664	4
0.786494	0.0993574	5
0.788791	0.0996475	5
0.79108	0.0999367	6
0.793364	0.100225	9
0.79564	0.100513	5
0.79791	0.100799	5
0.800174	0.101085	8
0.802431	0.101371	6
0.804682	0.101655	9
0.806926	0.101938	10
0.809165	0.102221	14
0.811397	0.102503	10
0.813623	0.102784	11
0.815843	0.103065	12
0.818057	0.103345	14
0.820265	0.103624	11
0.822467	0.103902	9
0.824663	0.104179	11
0.826853	0.104456	12
0.829038	0.104732	7
0.831217	0.105007	7
0.83339	0.105282	9
0.835557	0.105555	20
0.837719	0.105829	9
0.839876	0.106101	12
0.842026	0.106373	8
0.844172	0.106644	7
0.846311	0.106914	10
0.848446	0.107184	10
0.850575	0.107453	7
0.852699	0.107721	5
0.854817	0.107989	9
0.856931	0.108256	6
0.859039	0.108522	4
0.861142	0.108787	4
0.863239	0.109052	5
0.865332	0.109317	1
0.86742	0.109581	4
0.869502	0.109844	4
0.87158	0.110106	2
0.873653	0.110368	3
0.875721	0.110629	3
0.877784	0.11089	3
0.879842	0.11115	2
0.881895	0.111409	1
0.883943	0.111668	2
0.885987	0.111926	1
0.888026	0.112184	2
0.890061	0.112441	2
0.892091	0.112697	3
0.894116	0.112953	2
0.896136	0.113208	0
0.898152	0.113463	2
0.900164	0.113717	2
0.902171	0.113971	1
0.904174	0.114224	2
0.906172	0.114476	1
0.908166	0.114728	2
0.910155	0.114979	1
0.91214	0.11523	2
0.914121	0.11548	0
0.916097	0.11573	1
0.91807	0.115979	2
0.920038	0.116228	0
0.922001	0.116476	2
0.923961	0.116723	1
0.925916	0.11697	2
0.927868	0.117217	1
0.929815	0.117463	1
0.931758	0.117708	2
0.933697	0.117953	1
0.935632	0.118198	2
0.937564	0.118442	2
0.939491	0.118685	2
0.941414	0.118928	1
0.943333	0.119171	2
0.945249	0.119413	2
0.94716	0.119654	2
0.949068	0.119895	3
0.950972	0.120136	3
0.952872	0.120376	2
0.954768	0.120615	1
0.956661	0.120854	2
0.958549	0.121093	2
0.960434	0.121331	1
0.962316	0.121569	1
0.964193	0.121806	3
0.966067	0.122043	1
0.967938	0.122279	1
0.969805	0.122515	1
0.971668	0.12275	1
0.973528	0.122985	3
0.975384	0.12322	1
0.977236	0.123454	1
0.979085	0.123687	1
0.980931	0.12392	0
0.982773	0.124153	2
0.984612	0.124385	1
0.986447	0.124617	1
0.988279	0.124849	1
0.990107	0.12508	0
0.991932	0.12531	0
0.993754	0.12554	0
0.995573	0.12577	1
0.997388	0.125999	1
0.999199	0.126228	1
1.00101	0.126457	1
1.00281	0.126685	1
1.00462	0.126912	1
1.00641	0.12714	0
1.00821	0.127366	1
1.01	0.127593	1
1.01179	0.127819	0
1.01358	0.128045	2
1.01536	0.12827	1
1.01714	0.128495	0
1.01892	0.128719	1
1.02069	0.128943	0
1.02246	0.129167	1
1.02423	0.12939	1
1.02599	0.129613	0
1.02775	0.129835	1
1.02951	0.130058	1
1.03127	0.130279	0
1.03302	0.130501	1
1.03477	0.130722	0
1.03652	0.130942	0
1.03826	0.131163	1
1.04	0.131383	0
1.04174	0.131602	1
1.04347	0.131821	0
1.0452	0.13204	2
1.04693	0.132258	0
1.04866	0.132476	1
1.05038	0.132694	1
1.0521	0.132912	1
1.05382	0.133129	1
1.05554	0.133345	1
1.05725	0.133561	1
1.05896	0.133777	2
1.06066	0.133993	2
1.06237	0.134208	1
1.06407	0.134423	0
1.06577	0.134638	0
1.06746	0.134852	2
1.06916	0.135066	0
1.07085	0.135279	1
1.07253	0.135493	0
1.07422	0.135705	0
1.0759	0.135918	0
1.07758	0.13613	0
1.07926	0.136342	0
1.08093	0.136554	0
1.08261	0.136765	0
1.08427	0.136976	1
1.08594	0.137186	1
1.08761	0.137397	1
1.08927	0.137606	0
1.09093	0.137816	0
1.09258	0.138025	1
1.09424	0.138234	0
1.09589	0.138443	0
1.09754	0.138651	0
1.09919	0.138859	0
1.10083	0.139067	0
1.10247	0.139275	0
1.10411	0.139482	0
1.10575	0.139688	0
1.10738	0.139895	1
1.10901	0.140101	0
1.11064	0.140307	0
1.11227	0.140513	0
1.1139	0.140718	0
1.11552	0.140923	0
1.11714	0.141127	0
1.11876	0.141332	0
1.12037	0.141536	0
1.12199	0.14174	0
1.1236	0.141943	0
1.1252	0.142146	0
1.12681	0.142349	0
1.12842	0.142552	1
1.13002	0.142754	0
1.13162	0.142956	0
1.13321	0.143158	0
1.13481	0.14336	0
1.1364	0.143561	0
1.13799	0.143762	0
1.13958	0.143962	0
1.14117	0.144163	1
1.14275	0.144363	0
1.14433	0.144563	1
1.14591	0.144762	0
1.14749	0.144961	0
1.14906	0.14516	0
1.15064	0.145359	1
1.15221	0.145558	0
1.15378	0.145756	0
1.15534	0.145954	0
1.15691	0.146151	0
1.15847	0.146349	1
1.16003	0.146546	0
1.16159	0.146743	0
1.16314	0.146939	1
1.1647	0.147136	0
1.16625	0.147332	0
1.1678	0.147527	0
1.16935	0.147723	1
1.17089	0.147918	1
1.17244	0.148113	0
1.17398	0.148308	0
1.17552	0.148502	0
1.17706	0.148697	0
1.17859	0.148891	1
1.18012	0.149084	1
1.18166	0.149278	0
1.18319	0.149471	1
1.18471	0.149664	0
1.18624	0.149857	1
1.18776	0.150049	0
1.18929	0.150242	1
1.1908	0.150434	0
1.19232	0.150625	0
1.19384	0.150817	0
1.19535	0.151008	0
1.19687	0.151199	0
1.19838	0.15139	0
1.19988	0.151581	0
1.20139	0.151771	0
1.20289	0.151961	0
0	0	2
0.0597738	0.01011	17
0.0845329	0.0142977	23
0.103531	0.017511	22
0.119548	0.02022	23
0.133658	0.0226066	24
0.146415	0.0247643	40
0.158147	0.0267485	41
0.169066	0.0285953	48
0.179321	0.0303299	63
0.189021	0.0319706	72
0.198247	0.033531	98
0.207063	0.035022	110
0.215518	0.0364521	115
0.223653	0.0378281	159
0.231503	0.0391558	167
0.239095	0.0404399	176
0.246454	0.0416845	186
0.253599	0.042893	210
0.260548	0.0440684	234
0.267317	0.0452132	234
0.273918	0.0463298	252
0.280364	0.04742	251
0.286665	0.0484858	255
0.292831	0.0495286	249
0.298869	0.0505499	288
0.304788	0.051551	252
0.310594	0.052533	283
0.316293	0.053497	270
0.321892	0.0544439	270
0.327395	0.0553747	263
0.332806	0.05629	291
0.338132	0.0571907	225
0.343374	0.0580774	196
0.348538	0.0589508	176
0.353627	0.0598115	163
0.358643	0.0606599	139
0.36359	0.0614966	131
0.36847	0.0623221	112
0.373287	0.0631368	113
0.378043	0.0639411	86
0.382739	0.0647355	78
0.387379	0.0655202	73
0.391963	0.0662956	73
0.396495	0.067062	57
0.400975	0.0678198	53
0.405406	0.0685692	40
0.409789	0.0693105	43
0.414125	0.070044	37
0.418417	0.0707699	28
0.422665	0.0714884	35
0.42687	0.0721997	26
0.431035	0.0729041	24
0.43516	0.0736018	31
0.439246	0.0742929	19
0.443294	0.0749776	24
0.447306	0.0756562	26
0.451282	0.0763287	26
0.455224	0.0769953	27
0.459131	0.0776562	27
0.463006	0.0783116	30
0.466848	0.0789615	31
0.470659	0.0796061	49
0.47444	0.0802455	57
0.47819	0.0808799	58
0.481912	0.0815093	66
0.485605	0.0821339	80
0.48927	0.0827538	105
0.492907	0.083369	125
0.496519	0.0839798	124
0.500104	0.0845862	147
0.503663	0.0851882	158
0.507198	0.085786	184
0.510708	0.0863797	183
0.514194	0.0869694	163
0.517656	0.087555	204
0.521096	0.0881368	187
0.524513	0.0887147	192
0.527908	0.0892889	181
0.531281	0.0898595	195
0.534633	0.0904264	183
0.537964	0.0909898	174
0.541275	0.0915498	167
0.544565	0.0921063	151
0.547836	0.0926595	133
0.551087	0.0932094	135
0.554319	0.0937561	129
0.557533	0.0942996	125
0.560728	0.09484	119
0.563905	0.0953774	110
0.567064	0.0959117	86
0.570206	0.0964431	79
0.57333	0.0969715	62
0.576438	0.0974971	64
0.579529	0.0980199	50
0.582603	0.0985399	48
0.585661	0.0990572	41
0.588704	0.0995718	29
0.59173	0.100084	27
0.594742	0.100593	24
0.597738	0.1011	25
0.600719	0.101604	22
0.603686	0.102106	19
0.606638	0.102605	18
0.609576	0.103102	9
0.612499	0.103596	11
0.615409	0.104089	10
0.618305	0.104578	14
0.621188	0.105066	13
0.624057	0.105551	9
0.626913	0.106034	13
0.629756	0.106515	14
0.632586	0.106994	12
0.635404	0.107471	18
0.63821	0.107945	11
0.641003	0.108417	20
0.643784	0.108888	14
0.646553	0.109356	15
0.64931	0.109823	15
0.652055	0.110287	20
0.654789	0.110749	24
0.657512	0.11121	30
0.660223	0.111668	24
0.662924	0.112125	36
0.665613	0.11258	38
0.668291	0.113033	37
0.670959	0.113484	43
0.673617	0.113934	42
0.676263	0.114381	57
0.6789	0.114827	56
0.681526	0.115272	55
0.684142	0.115714	70
0.686749	0.116155	60
0.689345	0.116594	64
0.691932	0.117032	57
0.694509	0.117467	57
0.697076	0.117902	56
0.699634	0.118334	51
0.702183	0.118765	57
0.704723	0.119195	54
0.707253	0.119623	52
0.709775	0.120049	42
0.712287	0.120474	33
0.714791	0.120898	40
0.717286	0.12132	35
0.719772	0.12174	32
0.72225	0.122159	32
0.724719	0.122577	24
0.72718	0.122993	23
0.729632	0.123408	23
0.732077	0.123821	24
0.734513	0.124234	15
0.736941	0.124644	18
0.739361	0.125054	16
0.741773	0.125462	7
0.744178	0.125868	10
0.746575	0.126274	5
0.748964	0.126678	9
0.751345	0.127081	9
0.753719	0.127482	6
0.756085	0.127882	3
0.758445	0.128281	5
0.760796	0.128679	6
0.763141	0.129076	5
0.765478	0.129471	3
0.767808	0.129865	6
0.770132	0.130258	5
0.772448	0.13065	5
0.774757	0.13104	3
0.777059	0.13143	4
0.779355	0.131818	4
0.781644	0.132205	5
0.783926	0.132591	9
0.786202	0.132976	6
0.788471	0.13336	6
0.790733	0.133742	9
0.792989	0.134124	2
0.795239	0.134505	9
0.797482	0.134884	8
0.799719	0.135262	9
0.80195	0.13564	10
0.804174	0.136016	9
0.806393	0.136391	12
0.808605	0.136765	11
0.810811	0.137138	11
0.813012	0.137511	10
0.815206	0.137882	13
0.817394	0.138252	13
0.819577	0.138621	14
0.821754	0.138989	14
0.823925	0.139356	9
0.82609	0.139723	10
0.82825	0.140088	18
0.830404	0.140452	11
0.832553	0.140816	10
0.834696	0.141178	9
0.836833	0.14154	10
0.838965	0.1419	10
0.841092	0.14226	6
0.843213	0.142619	7
0.845329	0.142977	9
0.84744	0.143334	7
0.849545	0.14369	7
0.851646	0.144045	6
0.853741	0.144399	4
0.855831	0.144753	5
0.857915	0.145106	7
0.859995	0.145457	5
0.86207	0.145808	4
0.86414	0.146158	4
0.866205	0.146508	4
0.868265	0.146856	5
0.87032	0.147204	3
0.87237	0.14755	2
0.874415	0.147896	2
0.876456	0.148241	2
0.878492	0.148586	4
0.880523	0.148929	0
0.88255	0.149272	2
0.884572	0.149614	2
0.886589	0.149955	1
0.888601	0.150296	1
0.89061	0.150635	2
0.892613	0.150974	2
0.894612	0.151312	1
0.896607	0.15165	1
0.898597	0.151986	3
0.900583	0.152322	1
0.902565	0.152657	1
0.904542	0.152992	2
0.906515	0.153325	1
0.908483	0.153658	1
0.910447	0.153991	0
0.912408	0.154322	1
0.914363	0.154653	1
0.916315	0.154983	2
0.918263	0.155312	2
0.920206	0.155641	2
0.922145	0.155969	3
0.924081	0.156297	3
0.926012	0.156623	1
0.927939	0.156949	3
0.929862	0.157274	3
0.931781	0.157599	1
0.933697	0.157923	3
0.935608	0.158246	2
0.937515	0.158569	0
0.939419	0.158891	3
0.941319	0.159212	3
0.943215	0.159533	1
0.945107	0.159853	2
0.946995	0.160172	2
0.94888	0.160491	3
0.950761	0.160809	2
0.952638	0.161127	3
0.954511	0.161443	1
0.956381	0.16176	2
0.958247	0.162075	2
0.960109	0.16239	2
0.961968	0.162705	0
0.963824	0.163019	0
0.965675	0.163332	2
0.967524	0.163644	1
0.969368	0.163956	1
0.971209	0.164268	2
0.973047	0.164579	2
0.974881	0.164889	1
0.976712	0.165198	1
0.978539	0.165508	1
0.980363	0.165816	1
0.982184	0.166124	1
0.984001	0.166431	1
0.985815	0.166738	1
0.987625	0.167044	1
0.989433	0.16735	1
0.991236	0.167655	1
0.993037	0.16796	1
0.994834	0.168264	0
0.996628	0.168567	1
0.998419	0.16887	1
1.00021	0.169172	1
1.00199	0.169474	1
1.00377	0.169775	0
1.00555	0.170076	0
1.00733	0.170376	2
1.0091	0.170676	1
1.01087	0.170975	1
1.01263	0.171274	1
1.0144	0.171572	1
1.01615	0.17187	0
1.01791	0.172167	0
1.01966	0.172463	0
1.02142	0.172759	0
1.02316	0.173055	0
1.02491	0.17335	0
1.02665	0.173645	1
1.02839	0.173939	1
1.03012	0.174232	0
1.03186	0.174525	0
1.03359	0.174818	1
1.03531	0.17511	1
1.03704	0.175402	0
1.03876	0.175693	0
1.04048	0.175983	0
1.04219	0.176274	0
1.0439	0.176563	1
1.04561	0.176852	1
1.04732	0.177141	0
1.04903	0.177429	0
1.05073	0.177717	0
1.05243	0.178005	1
1.05412	0.178291	0
1.05582	0.178578	1
1.05751	0.178864	2
1.05919	0.179149	1
1.06088	0.179434	0
1.06256	0.179719	1
1.06424	0.180003	1
1.06592	0.180287	1
1.06759	0.18057	0
1.06927	0.180853	0
1.07094	0.181135	1
1.0726	0.181417	1
1.07427	0.181699	0
1.07593	0.18198	0
1.07759	0.18226	0
1.07924	0.18254	0
1.0809	0.18282	0
1.08255	0.1831	1
1.0842	0.183378	0
1.08585	0.183657	0
1.08749	0.183935	0
1.08913	0.184213	1
1.09077	0.18449	0
1.09241	0.184767	0
1.09404	0.185043	0
1.09567	0.185319	1
1.0973	0.185595	1
1.09893	0.18587	0
1.10055	0.186145	0
1.10217	0.186419	1
1.10379	0.186693	0
1.10541	0.186966	1
1.10703	0.187239	0
1.10864	0.187512	0
1.11025	0.187785	0
1.11186	0.188057	0
1.11346	0.188328	0
1.11507	0.188599	0
1.11667	0.18887	0
1.11827	0.18914	0
1.11986	0.18941	0
1.12146	0.18968	0
1.12305	0.189949	0
1.12464	0.190218	0
1.12622	0.190487	0
1.12781	0.190755	0
1.12939	0.191022	1
1.13097	0.19129	0
1.13255	0.191557	0
1.13413	0.191823	1
1.1357	0.19209	0
1.13727	0.192356	0
1.13884	0.192621	0
1.14041	0.192886	0
1.14198	0.193151	0
1.14354	0.193415	0
1.1451	0.193679	1
1.14666	0.193943	1
1.14822	0.194206	1
1.14977	0.194469	0
1.15132	0.194732	1
1.15288	0.194994	1
1.15442	0.195256	0
1.15597	0.195518	0
1.15751	0.195779	0
1.15906	0.19604	0
1.1606	0.1963	1
1.16214	0.196561	0
1.16367	0.19682	0
1.16521	0.19708	1
1.16674	0.197339	1
1.16827	0.197598	1
1.1698	0.197856	0
1.17132	0.198114	0
1.17285	0.198372	1
1.17437	0.19863	0
1.17589	0.198887	0
1.17741	0.199144	0
1.17892	0.1994	0
1.18044	0.199656	0
1.18195	0.199912	0
1.18346	0.200167	0
1.18497	0.200423	1
1.18648	0.200677	0
[truncated: 58,552 more rows]

## Sheet: Fig.1d
px(a.u.)	pz(a.u.)	Counts
0	0	15
0	0.0542226	52
0	0.0766824	83
0	0.0939164	76
0	0.108445	61
0	0.121246	46
0	0.132818	85
0	0.14346	93
0	0.153365	93
0	0.162668	94
0	0.171467	110
0	0.179836	111
0	0.187833	87
0	0.195503	88
0	0.202883	152
0	0.210003	121
0	0.216891	137
0	0.223566	170
0	0.230047	187
0	0.236351	155
0	0.242491	181
0	0.248479	140
0	0.254327	157
0	0.260043	224
0	0.265636	225
0	0.271113	192
0	0.276482	185
0	0.281749	185
0	0.286919	186
0	0.291998	424
0	0.29699	204
0	0.301899	188
0	0.30673	283
0	0.311485	224
0	0.31617	345
0	0.320786	312
0	0.325336	330
0	0.329823	340
0	0.334251	289
0	0.33862	228
0	0.342934	256
0	0.347194	265
0	0.351403	142
0	0.355562	231
0	0.359672	223
0	0.363737	233
0	0.367756	198
0	0.371732	208
0	0.375666	199
0	0.379559	154
0	0.383412	228
0	0.387227	201
0	0.391005	257
0	0.394747	286
0	0.398453	176
0	0.402126	148
0	0.405765	140
0	0.409372	159
0	0.412947	272
0	0.416492	94
0	0.420007	227
0	0.423492	142
0	0.42695	181
0	0.430379	172
0	0.433781	192
0	0.437157	202
0	0.440507	232
0	0.443832	194
0	0.447131	224
0	0.450407	196
0	0.453659	295
0	0.456888	168
0	0.460094	178
0	0.463279	149
0	0.466441	210
0	0.469582	110
0	0.472702	151
0	0.475802	122
0	0.478881	183
0	0.481941	205
0	0.484982	113
0	0.488004	93
0	0.491007	83
0	0.493992	115
0	0.496959	73
0	0.499908	190
0	0.50284	138
0	0.505755	170
0	0.508654	86
0	0.511535	140
0	0.514401	162
0	0.517251	141
0	0.520085	164
0	0.522904	242
0	0.525708	166
0	0.528497	245
0	0.531271	235
0	0.534031	214
0	0.536777	249
0	0.539509	216
0	0.542226	206
0	0.544931	208
0	0.547622	302
0	0.5503	269
0	0.552965	188
0	0.555617	166
0	0.558256	262
0	0.560883	120
0	0.563498	96
0	0.566101	182
0	0.568692	134
0	0.571271	148
0	0.573839	149
0	0.576395	137
0	0.578939	113
0	0.581473	126
0	0.583996	127
0	0.586508	90
0	0.589009	142
0	0.591499	143
0	0.593979	144
0	0.596449	53
0	0.598909	66
0	0.601358	93
0	0.603798	107
0	0.606228	108
0	0.608648	108
0	0.611058	54
0	0.613459	123
0	0.615851	55
0	0.618233	193
0	0.620607	55
0	0.622971	194
0	0.625326	84
0	0.627673	84
0	0.63001	126
0	0.632339	126
0	0.63466	126
0	0.636972	127
0	0.639276	42
0	0.641571	127
0	0.643858	42
0	0.646137	70
0	0.648409	56
0	0.650672	84
0	0.652927	70
0	0.655175	56
0	0.657415	70
0	0.659647	83
0	0.661872	55
0	0.664089	83
0	0.666299	28
0	0.668502	68
0	0.670697	14
0	0.672885	54
0	0.675067	54
0	0.677241	54
0	0.679408	27
0	0.681568	80
0	0.683722	66
0	0.685868	79
0	0.688008	65
0	0.690142	52
0	0.692268	77
0	0.694389	103
0	0.696503	64
0	0.69861	89
0	0.700711	38
0	0.702806	75
0	0.704894	125
0	0.706977	74
0	0.709053	86
0	0.711123	74
0	0.713188	73
0	0.715246	121
0	0.717298	36
0	0.719345	72
0	0.721385	48
0	0.72342	48
0	0.72545	24
0	0.727473	12
0	0.729491	12
0	0.731504	12
0	0.73351	24
0	0.735512	23
0	0.737508	12
0	0.739498	0
0	0.741484	12
0	0.743463	58
0	0.745438	12
0	0.747408	35
0	0.749372	23
0	0.751331	23
0	0.753285	58
0	0.755234	12
0	0.757178	12
0	0.759117	35
0	0.761051	0
0	0.76298	59
0	0.764905	12
0	0.766824	6
0	0.768739	8
0	0.770649	8
0	0.772554	0
0	0.774454	4
0	0.77635	2
0	0.778241	0
0	0.780128	0
0	0.78201	2
0	0.783888	2
0	0.785761	0
0	0.787629	0
0	0.789494	6
0	0.791353	2
0	0.793209	2
0	0.79506	2
0	0.796907	0
0	0.798749	0
0	0.800588	2
0	0.802422	0
0	0.804252	4
0	0.806078	2
0	0.807899	2
0	0.809717	4
0	0.81153	2
0	0.81334	2
0	0.815145	0
0	0.816947	2
0	0.818744	0
0	0.820538	4
0	0.822327	0
0	0.824113	0
0	0.825895	0
0	0.827673	0
0	0.829447	2
0	0.831217	0
0	0.832984	2
0	0.834747	0
0	0.836506	0
0	0.838262	2
0	0.840014	0
0	0.841762	0
0	0.843506	0
0	0.845247	4
0	0.846985	0
0	0.848719	0
0	0.850449	4
0	0.852176	0
0	0.853899	2
0	0.855619	0
0	0.857335	2
0	0.859048	6
0	0.860758	0
0	0.862464	4
0	0.864167	6
0	0.865866	0
0	0.867562	0
0	0.869255	2
0	0.870945	0
0	0.872631	0
0	0.874314	0
0	0.875994	4
0	0.87767	2
0	0.879344	2
0	0.881014	0
0	0.882681	0
0	0.884345	0
0	0.886005	2
0	0.887663	0
0	0.889318	4
0	0.890969	2
0	0.892617	0
0	0.894263	0
0	0.895905	0
0	0.897545	0
0	0.899181	0
0	0.900814	4
0	0.902445	0
0	0.904072	0
0	0.905697	0
0	0.907318	2
0	0.908937	0
0	0.910553	0
0	0.912166	0
0	0.913776	2
0	0.915384	2
0	0.916988	2
0	0.91859	0
0	0.920189	2
0	0.921785	0
0	0.923378	2
0	0.924969	0
0	0.926557	0
0	0.928142	2
0	0.929725	0
0	0.931305	0
0	0.932882	0
0	0.934456	0
0	0.936028	0
0	0.937597	2
0	0.939164	0
0	0	36
0.000946316	0.0542144	82
0.00133829	0.0766707	83
0.00163907	0.0939021	91
0.00189263	0.108429	66
0.00211603	0.121227	85
0.00231799	0.132798	67
0.00250372	0.143438	68
0.00267658	0.153341	53
0.00283895	0.162643	115
0.00299251	0.171441	85
0.00313857	0.179809	89
0.00327813	0.187804	117
0.00341199	0.195473	145
0.00354079	0.202852	138
0.00366506	0.209971	155
0.00378526	0.216858	136
0.00390176	0.223532	168
0.00401488	0.230012	177
0.00412489	0.236315	130
0.00423205	0.242454	163
0.00433656	0.248442	164
0.00443861	0.254288	173
0.00453837	0.260003	170
0.00463598	0.265595	220
0.00473158	0.271072	159
0.00482528	0.27644	193
0.0049172	0.281706	203
0.00500743	0.286876	305
0.00509607	0.291953	226
0.00518318	0.296944	278
0.00526886	0.301853	262
0.00535317	0.306683	263
0.00543617	0.311438	260
0.00551792	0.316121	309
0.00559848	0.320737	298
0.00567789	0.325286	383
0.00575621	0.329773	322
0.00583348	0.3342	262
0.00590974	0.338569	290
0.00598503	0.342882	340
0.00605938	0.347141	184
0.00613283	0.351349	239
0.00620541	0.355508	227
0.00627715	0.359618	159
0.00634808	0.363681	238
0.00641823	0.3677	142
0.00648761	0.371675	240
0.00655627	0.375608	153
0.00662421	0.379501	168
0.00669146	0.383354	178
0.00675805	0.387168	240
0.00682398	0.390946	255
0.00688928	0.394687	270
0.00695397	0.398393	262
0.00701806	0.402065	206
0.00708158	0.405703	197
0.00714453	0.40931	203
0.00720693	0.412884	126
0.00726879	0.416429	180
0.00733013	0.419943	181
0.00739096	0.423428	197
0.0074513	0.426885	178
0.00751115	0.430313	134
0.00757053	0.433715	145
0.00762944	0.43709	175
0.00768791	0.44044	217
0.00774593	0.443764	182
0.00780352	0.447063	209
0.00786069	0.450339	174
0.00791745	0.45359	154
0.0079738	0.456819	160
0.00802975	0.460024	171
0.00808532	0.463208	141
0.00814052	0.46637	168
0.00819533	0.46951	163
0.00824979	0.47263	127
0.00830389	0.475729	160
0.00835763	0.478809	161
0.00841104	0.481868	108
0.0084641	0.484908	168
0.00851684	0.48793	114
0.00856925	0.490932	159
0.00862135	0.493917	149
0.00867313	0.496883	139
0.0087246	0.499832	95
0.00877577	0.502764	191
0.00882665	0.505678	113
0.00887723	0.508576	142
0.00892752	0.511458	154
0.00897754	0.514323	184
0.00902728	0.517172	145
0.00907674	0.520006	209
0.00912594	0.522825	205
0.00917487	0.525628	171
0.00922354	0.528417	166
0.00927196	0.53119	239
0.00932013	0.53395	259
0.00936805	0.536695	278
0.00941572	0.539426	140
0.00946316	0.542144	178
0.00951035	0.544848	247
0.00955732	0.547538	211
0.00960406	0.550216	269
0.00965056	0.55288	164
0.00969685	0.555532	133
0.00974292	0.558171	192
0.00978877	0.560798	148
0.0098344	0.563412	156
0.00987983	0.566015	137
0.00992504	0.568605	151
0.00997005	0.571184	126
0.0100149	0.573751	147
0.0100595	0.576307	161
0.0101039	0.578851	142
0.0101481	0.581385	150
0.0101921	0.583907	144
0.010236	0.586418	110
0.0102796	0.588919	139
0.0103231	0.591409	98
0.0103664	0.593889	105
0.0104095	0.596358	99
0.0104524	0.598818	114
0.0104951	0.601267	129
0.0105377	0.603706	144
0.0105801	0.606135	94
0.0106224	0.608555	145
0.0106644	0.610965	153
0.0107063	0.613366	139
0.0107481	0.615757	88
0.0107897	0.618139	118
0.0108311	0.620512	125
0.0108723	0.622876	155
0.0109134	0.625231	148
0.0109544	0.627577	141
0.0109952	0.629914	74
0.0110358	0.632243	126
0.0110763	0.634563	97
0.0111167	0.636875	156
0.0111569	0.639178	104
0.011197	0.641473	96
0.0112369	0.64376	74
0.0112767	0.646039	37
0.0113163	0.64831	88
0.0113558	0.650573	81
0.0113951	0.652828	73
0.0114344	0.655075	22
0.0114735	0.657315	73
0.0115124	0.659547	51
0.0115513	0.661771	58
0.01159	0.663988	79
0.0116285	0.666198	43
0.011667	0.6684	50
0.0117053	0.670595	42
0.0117435	0.672783	77
0.0117815	0.674964	35
0.0118195	0.677138	62
0.0118573	0.679304	96
0.011895	0.681464	34
0.0119326	0.683617	27
0.0119701	0.685764	61
0.0120074	0.687903	54
0.0120446	0.690037	80
0.0120817	0.692163	79
0.0121188	0.694283	66
0.0121556	0.696396	52
0.0121924	0.698504	45
0.0122291	0.700604	90
0.0122657	0.702699	58
0.0123021	0.704787	57
0.0123384	0.706869	51
0.0123747	0.708945	38
0.0124108	0.711015	63
0.0124468	0.713079	69
0.0124828	0.715137	56
0.0125186	0.717189	44
0.0125543	0.719235	37
0.0125899	0.721276	19
0.0126254	0.72331	49
0.0126608	0.725339	55
0.0126962	0.727362	25
0.0127314	0.72938	37
0.0127665	0.731392	24
0.0128015	0.733399	24
0.0128365	0.7354	31
0.0128713	0.737395	24
0.012906	0.739386	12
0.0129407	0.741371	24
0.0129752	0.74335	31
0.0130097	0.745325	18
0.0130441	0.747294	25
0.0130783	0.749258	18
0.0131125	0.751217	6
0.0131466	0.75317	25
0.0131807	0.755119	75
0.0132146	0.757063	25
0.0132484	0.759001	57
0.0132822	0.760935	32
0.0133158	0.762864	26
0.0133494	0.764788	26
0.0133829	0.766707	0
0.0134163	0.768622	6
0.0134497	0.770531	0
0.0134829	0.772436	4
0.0135161	0.774336	2
0.0135492	0.776232	8
0.0135822	0.778123	8
0.0136151	0.780009	2
0.013648	0.781891	10
0.0136807	0.783768	6
0.0137134	0.785641	4
0.013746	0.787509	8
0.0137786	0.789373	4
0.013811	0.791233	4
0.0138434	0.793088	6
0.0138757	0.794939	8
0.0139079	0.796786	2
0.0139401	0.798628	4
0.0139722	0.800466	4
0.0140042	0.8023	2
0.0140361	0.804129	4
0.014068	0.805955	4
0.0140998	0.807776	2
0.0141315	0.809593	0
0.0141632	0.811407	0
0.0141947	0.813216	4
0.0142262	0.815021	0
0.0142577	0.816822	2
0.0142891	0.818619	2
0.0143204	0.820413	4
0.0143516	0.822202	4
0.0143828	0.823987	2
0.0144139	0.825769	6
0.0144449	0.827547	0
0.0144758	0.829321	2
0.0145067	0.831091	2
0.0145376	0.832857	2
0.0145683	0.83462	0
0.014599	0.836379	2
0.0146297	0.838134	4
0.0146603	0.839886	0
0.0146908	0.841634	2
0.0147212	0.843378	0
0.0147516	0.845119	10
0.0147819	0.846856	2
0.0148122	0.848589	0
0.0148424	0.850319	0
0.0148725	0.852046	8
0.0149026	0.853769	0
0.0149326	0.855489	4
0.0149626	0.857205	6
0.0149925	0.858917	0
0.0150223	0.860627	2
0.0150521	0.862333	4
0.0150818	0.864035	2
0.0151114	0.865734	2
0.0151411	0.86743	2
0.0151706	0.869123	6
0.0152001	0.870812	8
0.0152295	0.872498	2
0.0152589	0.874181	0
0.0152882	0.87586	2
0.0153175	0.877537	4
0.0153467	0.87921	2
0.0153758	0.88088	2
0.0154049	0.882546	0
0.0154339	0.88421	4
0.0154629	0.88587	0
0.0154919	0.887528	4
0.0155207	0.889182	2
0.0155496	0.890833	6
0.0155783	0.892481	0
0.015607	0.894127	2
0.0156357	0.895769	0
0.0156643	0.897408	4
0.0156929	0.899044	2
0.0157214	0.900677	12
0.0157498	0.902307	0
0.0157782	0.903935	2
0.0158066	0.905559	0
0.0158349	0.90718	2
0.0158631	0.908799	0
0.0158913	0.910414	2
0.0159195	0.912027	2
0.0159476	0.913637	4
0.0159756	0.915244	4
0.0160037	0.916849	0
0.0160316	0.91845	2
0.0160595	0.920049	0
0.0160874	0.921645	0
0.0161152	0.923238	2
0.0161429	0.924828	2
0.0161706	0.926416	4
0.0161983	0.928001	0
0.0162259	0.929583	2
0.0162535	0.931163	0
0.016281	0.93274	2
0.0163085	0.934314	2
0.0163359	0.935885	2
0.0163633	0.937454	0
0.0163907	0.939021	0
0	0	31
0.00189234	0.0541896	81
0.00267618	0.0766357	85
0.00327763	0.0938592	79
0.00378469	0.108379	65
0.00423141	0.121172	76
0.00463528	0.132737	58
0.00500667	0.143372	92
0.00535235	0.153271	148
0.00567703	0.162569	82
0.00598411	0.171363	101
0.00627619	0.179727	105
0.00655527	0.187718	110
0.00682294	0.195383	114
0.0070805	0.202759	99
0.00732901	0.209875	161
0.00756937	0.216758	112
0.00780233	0.22343	171
0.00802853	0.229907	187
0.00824853	0.236207	168
0.00846282	0.242343	150
0.00867181	0.248328	150
0.00887588	0.254172	155
0.00907536	0.259884	211
0.00927055	0.265474	164
0.00946172	0.270948	181
0.00964909	0.276314	206
0.0098329	0.281578	260
0.0100133	0.286745	257
0.0101906	0.29182	233
0.0103648	0.296809	263
0.0105361	0.301715	322
0.0107047	0.306543	286
0.0108707	0.311296	254
0.0110342	0.315977	342
0.0111953	0.32059	264
0.0113541	0.325138	320
0.0115107	0.329623	245
0.0116652	0.334047	263
0.0118177	0.338414	251
0.0119682	0.342725	252
0.0121169	0.346983	163
0.0122638	0.351189	228
0.0124089	0.355345	199
0.0125524	0.359453	209
0.0126942	0.363515	218
0.0128345	0.367532	140
0.0129733	0.371505	211
0.0131105	0.375437	243
0.0132464	0.379327	195
0.0133809	0.383178	174
0.013514	0.386991	143
0.0136459	0.390767	278
0.0137765	0.394506	230
0.0139058	0.398211	290
0.014034	0.401881	227
0.014161	0.405518	160
0.0142869	0.409123	188
0.0144117	0.412696	221
0.0145354	0.416238	217
0.014658	0.419751	237
0.0147797	0.423234	205
0.0149003	0.426689	159
0.01502	0.430117	202
0.0151387	0.433517	203
0.0152566	0.436891	233
0.0153735	0.440239	172
0.0154895	0.443561	197
0.0156047	0.446859	193
0.015719	0.450133	150
0.0158325	0.453383	190
0.0159452	0.45661	127
0.0160571	0.459814	157
0.0161682	0.462996	163
0.0162786	0.466157	149
0.0163882	0.469296	150
0.0164971	0.472414	145
0.0166052	0.475512	161
0.0167127	0.47859	111
0.0168195	0.481648	97
0.0169256	0.484687	92
0.0170311	0.487707	160
0.0171359	0.490708	104
0.0172401	0.493691	115
0.0173436	0.496656	147
0.0174465	0.499604	126
0.0175489	0.502534	143
0.0176506	0.505447	155
0.0177518	0.508344	225
0.0178523	0.511224	189
0.0179523	0.514088	174
0.0180518	0.516936	159
0.0181507	0.519769	193
0.0182491	0.522586	210
0.0183469	0.525388	184
0.0184443	0.528175	320
0.0185411	0.530948	130
0.0186374	0.533706	216
0.0187332	0.53645	287
0.0188286	0.53918	294
0.0189234	0.541896	209
0.0190178	0.544599	176
0.0191117	0.547288	153
0.0192052	0.549965	214
0.0192982	0.552628	150
0.0193907	0.555278	181
0.0194829	0.557916	219
0.0195745	0.560542	214
0.0196658	0.563155	136
0.0197566	0.565756	180
0.0198471	0.568345	100
0.0199371	0.570923	114
0.0200267	0.573489	95
0.0201159	0.576044	135
0.0202047	0.578587	136
0.0202931	0.581119	137
0.0203812	0.58364	92
0.0204688	0.58615	53
0.0205561	0.58865	147
0.020643	0.591139	114
0.0207296	0.593618	88
0.0208158	0.596086	102
0.0209016	0.598544	144
0.0209871	0.600992	159
0.0210722	0.60343	104
0.021157	0.605858	133
0.0212415	0.608277	141
0.0213256	0.610686	71
0.0214094	0.613086	107
0.0214929	0.615476	100
0.021576	0.617857	115
0.0216589	0.620229	144
0.0217414	0.622591	167
0.0218236	0.624945	175
0.0219055	0.62729	139
0.021987	0.629626	81
0.0220683	0.631954	103
0.0221493	0.634273	96
0.02223	0.636584	110
0.0223104	0.638886	88
0.0223905	0.64118	52
0.0224703	0.643466	88
0.0225499	0.645744	147
0.0226291	0.648014	74
0.0227081	0.650275	37
0.0227868	0.652529	66
0.0228653	0.654776	51
0.0229434	0.657014	51
0.0230213	0.659245	44
0.023099	0.661469	65
0.0231764	0.663685	72
0.0232535	0.665893	86
0.0233304	0.668094	57
0.023407	0.670289	50
0.0234834	0.672475	35
0.0235595	0.674655	84
0.0236354	0.676828	104
0.023711	0.678994	62
0.0237864	0.681153	89
0.0238615	0.683305	41
0.0239365	0.68545	88
0.0240111	0.687589	67
0.0240856	0.689721	47
0.0241598	0.691847	40
0.0242338	0.693966	53
0.0243076	0.696078	72
0.0243811	0.698184	65
0.0244545	0.700284	71
0.0245276	0.702378	45
0.0246005	0.704465	26
0.0246731	0.706546	64
0.0247456	0.708621	63
0.0248178	0.71069	38
0.0248899	0.712753	38
0.0249617	0.71481	50
0.0250333	0.716861	31
0.0251048	0.718907	62
0.025176	0.720946	49
0.025247	0.72298	43
0.0253178	0.725008	37
0.0253884	0.72703	43
0.0254589	0.729047	24
0.0255291	0.731058	24
0.0255991	0.733064	67
0.025669	0.735064	30
0.0257386	0.737058	30
0.0258081	0.739048	6
0.0258774	0.741032	42
0.0259465	0.743011	42
0.0260154	0.744984	12
0.0260841	0.746952	24
0.0261527	0.748915	24
0.0262211	0.750873	18
0.0262893	0.752826	49
0.0263573	0.754774	37
0.0264251	0.756717	43
0.0264928	0.758655	6
0.0265603	0.760588	25
0.0266276	0.762516	25
0.0266948	0.764439	38
0.0267618	0.766357	4
0.0268286	0.76827	8
0.0268952	0.770179	2
0.0269617	0.772083	6
0.0270281	0.773983	2
0.0270942	0.775877	10
0.0271602	0.777767	6
0.0272261	0.779653	0
0.0272918	0.781534	12
0.0273573	0.78341	2
0.0274227	0.785282	6
0.0274879	0.78715	0
0.0275529	0.789013	0
0.0276178	0.790871	4
0.0276826	0.792726	4
0.0277472	0.794576	4
0.0278117	0.796421	2
0.027876	0.798263	4
0.0279401	0.8001	4
0.0280041	0.801933	4
0.028068	0.803762	4
0.0281317	0.805587	4
0.0281953	0.807407	2
0.0282587	0.809224	2
0.028322	0.811036	0
0.0283851	0.812844	0
0.0284482	0.814649	0
0.028511	0.816449	8
0.0285738	0.818245	2
0.0286363	0.820038	0
0.0286988	0.821826	4
0.0287611	0.823611	2
0.0288233	0.825392	0
0.0288854	0.827169	0
0.0289473	0.828942	0
0.0290091	0.830711	6
0.0290707	0.832477	2
0.0291323	0.834239	4
0.0291936	0.835997	0
0.0292549	0.837751	4
0.0293161	0.839502	0
0.0293771	0.841249	2
0.029438	0.842993	0
0.0294987	0.844733	0
0.0295593	0.846469	0
0.0296199	0.848202	2
0.0296802	0.849931	6
0.0297405	0.851657	2
0.0298006	0.853379	0
0.0298607	0.855098	0
0.0299206	0.856813	4
0.0299804	0.858525	0
0.03004	0.860234	2
0.0300996	0.861939	2
0.030159	0.86364	2
0.0302183	0.865339	4
0.0302775	0.867034	0
0.0303366	0.868726	2
0.0303955	0.870414	4
0.0304544	0.872099	0
0.0305131	0.873781	4
0.0305717	0.87546	2
0.0306302	0.877136	0
0.0306886	0.878808	0
0.0307469	0.880477	0
0.0308051	0.882143	2
0.0308632	0.883806	2
0.0309211	0.885466	0
0.030979	0.887122	4
0.0310367	0.888776	2
0.0310944	0.890426	2
0.0311519	0.892074	4
0.0312093	0.893718	4
0.0312666	0.895359	2
0.0313239	0.896998	4
0.031381	0.898633	2
0.031438	0.900266	0
0.0314949	0.901895	0
0.0315517	0.903521	0
0.0316084	0.905145	0
0.031665	0.906766	0
0.0317215	0.908384	2
0.0317778	0.909998	0
0.0318341	0.91161	0
0.0318903	0.91322	6
0.0319464	0.914826	4
0.0320024	0.91643	4
0.0320583	0.91803	0
0.0321141	0.919628	2
0.0321698	0.921223	2
0.0322254	0.922816	0
0.032281	0.924406	0
0.0323364	0.925993	0
0.0323917	0.927577	0
0.0324469	0.929158	2
0.0325021	0.930737	6
0.0325571	0.932313	0
0.0326121	0.933887	0
0.0326669	0.935458	2
0.0327217	0.937026	4
0.0327763	0.938592	0
0	0	36
0.00283779	0.0541483	51
0.00401325	0.0765773	55
0.0049152	0.0937877	108
0.00567559	0.108297	93
0.0063455	0.121079	71
0.00695115	0.132636	76
0.0075081	0.143263	110
0.00802649	0.153155	88
0.00851338	0.162445	81
0.00897389	0.171232	93
0.0094119	0.17959	78
0.00983041	0.187575	105
0.0102318	0.195235	137
0.0106181	0.202605	138
0.0109907	0.209716	162
0.0113512	0.216593	151
0.0117005	0.223259	136
0.0120397	0.229732	209
0.0123697	0.236027	129
0.012691	0.242159	129
0.0130044	0.248139	134
0.0133104	0.253978	167
0.0136096	0.259686	184
0.0139023	0.265272	185
0.014189	0.270742	173
0.01447	0.276103	244
0.0147456	0.281363	207
0.0150162	0.286526	266
0.015282	0.291598	230
0.0155432	0.296583	289
0.0158002	0.301485	278
0.016053	0.306309	300
0.0163019	0.311059	309
0.016547	0.315736	272
0.0167886	0.320346	350
0.0170268	0.32489	278
0.0172616	0.329371	288
0.0174933	0.333793	258
0.017722	0.338156	194
0.0179478	0.342464	217
0.0181707	0.346719	161
0.018391	0.350921	205
0.0186087	0.355074	184
0.0188238	0.359179	189
0.0190365	0.363238	176
0.0192469	0.367252	216
0.0194549	0.371222	160
0.0196608	0.375151	196
0.0198646	0.379038	178
0.0200662	0.382887	242
0.0202659	0.386696	206
0.0204636	0.390469	275
0.0206595	0.394206	276
0.0208534	0.397907	218
0.0210456	0.401575	227
0.0212361	0.405209	182
0.0214249	0.408811	215
0.021612	0.412381	197
0.0217975	0.415921	166
0.0219815	0.419431	291
0.0221639	0.422912	195
0.0223448	0.426364	233
0.0225243	0.429789	229
0.0227024	0.433187	216
0.022879	0.436558	226
0.0230543	0.439903	198
0.0232283	0.443223	180
0.023401	0.446519	190
0.0235725	0.44979	210
0.0237427	0.453037	225
0.0239117	0.456262	159
0.0240795	0.459464	154
0.0242461	0.462644	150
0.0244116	0.465802	185
0.024576	0.468938	185
0.0247393	0.472054	123
0.0249015	0.47515	128
0.0250627	0.478225	123
0.0252229	0.481281	114
0.025382	0.484317	154
0.0255401	0.487335	110
0.0256973	0.490334	110
0.0258535	0.493315	136
0.0260088	0.496278	137
0.0261632	0.499223	107
0.0263166	0.502151	169
0.0264692	0.505062	123
0.0266209	0.507956	139
0.0267717	0.510834	166
0.0269217	0.513696	146
0.0270708	0.516542	126
0.0272192	0.519373	205
0.0273667	0.522188	190
0.0275134	0.524988	228
0.0276594	0.527773	192
0.0278046	0.530543	241
0.027949	0.533299	232
0.0280927	0.536041	195
0.0282357	0.538769	256
0.0283779	0.541483	192
0.0285195	0.544184	171
0.0286603	0.546871	255
0.0288005	0.549546	178
0.0289399	0.552207	185
0.0290787	0.554855	175
0.0292169	0.557491	142
0.0293544	0.560115	171
0.0294912	0.562726	184
0.0296274	0.565325	150
0.029763	0.567913	151
0.029898	0.570488	169
0.0300324	0.573052	88
0.0301662	0.575605	100
0.0302994	0.578146	89
0.030432	0.580676	90
0.030564	0.583195	120
0.0306954	0.585704	97
0.0308263	0.588202	104
0.0309567	0.590689	98
0.0310865	0.593165	111
0.0312157	0.595632	118
0.0313445	0.598088	87
0.0314727	0.600534	113
0.0316003	0.60297	139
0.0317275	0.605397	114
0.0318542	0.607814	109
0.0319803	0.610221	205
0.032106	0.612619	135
0.0322311	0.615007	156
0.0323558	0.617386	117
0.03248	0.619756	124
0.0326038	0.622117	125
0.032727	0.624469	152
0.0328498	0.626812	113
0.0329722	0.629147	100
0.0330941	0.631473	180
0.0332155	0.63379	114
0.0333365	0.636099	94
0.0334571	0.638399	94
0.0335772	0.640692	88
0.0336969	0.642976	88
0.0338162	0.645252	81
0.0339351	0.64752	74
0.0340535	0.64978	61
0.0341716	0.652032	61
0.0342892	0.654277	68
0.0344064	0.656514	81
0.0345233	0.658743	47
0.0346397	0.660965	27
0.0347557	0.663179	61
0.0348714	0.665386	74
0.0349867	0.667586	20
0.0351016	0.669778	47
0.0352161	0.671963	74
0.0353303	0.674141	47
0.035444	0.676313	53
0.0355575	0.678477	73
0.0356705	0.680634	46
0.0357832	0.682785	93
0.0358956	0.684928	59
0.0360076	0.687065	85
0.0361192	0.689196	72
0.0362305	0.69132	46
0.0363415	0.693437	78
0.0364521	0.695548	39
0.0365624	0.697653	97
0.0366724	0.699751	64
0.036782	0.701843	58
0.0368913	0.703928	45
0.0370003	0.706008	51
0.037109	0.708081	45
0.0372173	0.710149	63
0.0373254	0.71221	51
0.0374331	0.714266	44
0.0375405	0.716315	82
0.0376476	0.718359	25
0.0377544	0.720397	13
0.0378609	0.722429	38
0.0379671	0.724455	38
0.038073	0.726476	31
0.0381786	0.728491	6
0.0382839	0.730501	44
0.038389	0.732505	37
0.0384937	0.734504	12
0.0385982	0.736497	31
0.0387024	0.738485	31
0.0388063	0.740467	31
0.0389099	0.742445	38
0.0390132	0.744417	56
0.0391163	0.746383	13
0.0392191	0.748345	57
0.0393216	0.750301	32
0.0394239	0.752253	32
0.0395259	0.754199	19
0.0396276	0.75614	26
0.0397291	0.758077	26
0.0398303	0.760008	26
0.0399313	0.761935	13
0.040032	0.763856	20
0.0401325	0.765773	6
0.0402327	0.767685	4
0.0403326	0.769592	6
0.0404323	0.771495	8
0.0405318	0.773393	10
0.040631	0.775286	6
0.04073	0.777175	4
0.0408287	0.779059	4
0.0409272	0.780938	4
0.0410255	0.782813	12
0.0411235	0.784684	4
0.0412213	0.78655	2
0.0413189	0.788412	0
0.0414162	0.790269	0
0.0415133	0.792122	4
0.0416102	0.79397	4
0.0417069	0.795815	2
0.0418033	0.797655	2
0.0418995	0.799491	4
0.0419955	0.801322	4
0.0420913	0.80315	2
0.0421868	0.804973	0
0.0422822	0.806792	0
0.0423773	0.808607	4
0.0424722	0.810418	2
0.0425669	0.812225	0
0.0426614	0.814028	0
0.0427557	0.815827	2
0.0428498	0.817622	0
0.0429436	0.819413	0
0.0430373	0.8212	2
0.0431307	0.822983	4
0.043224	0.824763	2
0.043317	0.826539	0
0.0434099	0.82831	2
0.0435026	0.830078	0
0.043595	0.831843	2
0.0436873	0.833603	2
0.0437794	0.83536	0
0.0438712	0.837113	4
0.0439629	0.838862	2
0.0440544	0.840608	0
0.0441457	0.84235	0
0.0442368	0.844089	6
0.0443278	0.845824	2
0.0444185	0.847556	8
0.0445091	0.849283	6
0.0445994	0.851008	2
0.0446896	0.852729	2
0.0447796	0.854446	2
0.0448695	0.85616	0
0.0449591	0.857871	2
0.0450486	0.859578	2
0.0451379	0.861282	4
0.045227	0.862982	4
0.0453159	0.86468	0
0.0454047	0.866373	4
0.0454933	0.868064	4
0.0455817	0.869751	2
0.04567	0.871435	2
0.0457581	0.873116	0
0.045846	0.874793	0
0.0459337	0.876467	2
0.0460213	0.878138	0
0.0461087	0.879806	2
0.0461959	0.881471	0
0.046283	0.883133	2
0.0463699	0.884791	2
0.0464567	0.886446	2
0.0465433	0.888099	0
0.0466297	0.889748	0
0.046716	0.891394	2
0.0468021	0.893037	0
0.0468881	0.894677	2
0.0469739	0.896314	4
0.0470595	0.897949	0
0.047145	0.89958	4
0.0472303	0.901208	4
0.0473155	0.902833	2
0.0474005	0.904456	4
0.0474854	0.906075	0
0.0475701	0.907692	10
0.0476547	0.909305	2
0.0477391	0.910916	2
0.0478234	0.912524	0
0.0479075	0.914129	2
0.0479915	0.915731	0
0.0480753	0.917331	2
0.048159	0.918928	4
0.0482425	0.920522	2
0.0483259	0.922113	2
0.0484091	0.923701	0
0.0484922	0.925287	0
0.0485752	0.92687	8
0.048658	0.928451	0
0.0487407	0.930028	0
0.0488233	0.931603	0
0.0489057	0.933176	2
0.0489879	0.934745	0
0.04907	0.936312	2
0.049152	0.937877	2
0	0	32
0.00378238	0.0540906	86
0.00534909	0.0764956	83
0.00655128	0.0936876	84
0.00756476	0.108181	88
0.00845766	0.12095	59
0.0092649	0.132494	107
0.0100072	0.14311	82
0.0106982	0.152991	90
0.0113471	0.162272	117
0.0119609	0.171049	68
0.0125447	0.179398	137
0.0131026	0.187375	103
0.0136376	0.195026	104
0.0141524	0.202388	92
0.0146491	0.209492	135
0.0151295	0.216362	186
0.0155952	0.223021	152
0.0160473	0.229487	172
0.016487	0.235775	145
0.0169153	0.2419	154
0.017333	0.247874	166
0.0177409	0.253707	183
0.0181397	0.259409	139
0.0185298	0.264989	216
0.0189119	0.270453	261
0.0192864	0.275809	217
0.0196538	0.281063	198
0.0200145	0.28622	235
0.0203687	0.291287	276
0.020717	0.296266	236
0.0210594	0.301164	262
0.0213964	0.305982	258
0.0217281	0.310727	288
0.0220549	0.315399	285
0.0223769	0.320004	281
0.0226943	0.324543	224
0.0230073	0.32902	216
0.0233162	0.333437	217
0.023621	0.337795	184
0.0239219	0.342099	269
0.0242191	0.346349	223
0.0245126	0.350547	241
0.0248027	0.354696	169
0.0250895	0.358796	284
0.025373	0.362851	179
0.0256534	0.36686	192
0.0259307	0.370826	201
0.0262051	0.37475	189
0.0264767	0.378634	202
0.0267455	0.382478	190
0.0270116	0.386284	199
0.0272751	0.390053	243
0.0275361	0.393785	305
0.0277947	0.397483	240
0.0280509	0.401146	254
0.0283047	0.404777	189
0.0285563	0.408375	163
0.0288058	0.411941	155
0.029053	0.415478	204
0.0292982	0.418984	204
0.0295413	0.422461	236
0.0297825	0.42591	272
0.0300217	0.429331	206
0.030259	0.432725	220
0.0304945	0.436092	248
0.0307282	0.439434	217
0.0309601	0.44275	204
0.0311903	0.446042	191
0.0314188	0.44931	205
0.0316457	0.452554	174
0.0318709	0.455775	179
0.0320946	0.458974	212
0.0323167	0.46215	148
0.0325373	0.465305	162
0.0327564	0.468438	177
0.032974	0.471551	168
0.0331903	0.474643	108
0.0334051	0.477715	132
0.0336185	0.480767	141
0.0338306	0.483801	132
0.0340414	0.486815	133
0.0342509	0.489811	110
0.0344591	0.492788	120
0.0346661	0.495748	120
0.0348718	0.49869	145
0.0350764	0.501615	106
0.0352797	0.504523	97
0.0354819	0.507414	171
0.0356829	0.510289	113
0.0358828	0.513148	143
0.0360816	0.515991	227
0.0362793	0.518818	154
0.036476	0.521631	154
0.0366715	0.524427	190
0.0368661	0.52721	271
0.0370596	0.529977	172
0.0372521	0.53273	223
0.0374437	0.535469	224
0.0376342	0.538194	251
0.0378238	0.540906	237
0.0380125	0.543603	248
0.0382002	0.546288	161
0.038387	0.548959	245
0.0385729	0.551618	194
0.0387579	0.554263	185
0.038942	0.556896	164
0.0391253	0.559517	155
0.0393077	0.562126	129
0.0394892	0.564722	113
0.0396699	0.567307	130
0.0398499	0.569879	180
0.040029	0.572441	154
0.0402073	0.574991	127
0.0403848	0.577529	133
0.0405615	0.580057	89
0.0407375	0.582573	129
0.0409127	0.585079	85
0.0410872	0.587574	91
0.0412609	0.590058	57
0.0414339	0.592532	121
0.0416062	0.594996	93
0.0417778	0.59745	169
0.0419486	0.599893	88
0.0421188	0.602327	94
0.0422883	0.604751	148
0.0424571	0.607165	95
0.0426253	0.60957	162
0.0427928	0.611965	91
0.0429596	0.614351	146
0.0431258	0.616727	128
0.0432913	0.619095	92
0.0434562	0.621453	111
0.0436205	0.623803	149
0.0437842	0.626144	131
0.0439473	0.628476	119
0.0441098	0.630799	69
0.0442716	0.633114	101
0.0444329	0.63542	95
0.0445936	0.637718	83
0.0447537	0.640008	58
0.0449133	0.64229	141
0.0450723	0.644563	84
0.0452307	0.646829	136
0.0453886	0.649087	58
0.0455459	0.651337	65
0.0457027	0.653579	85
0.0458589	0.655813	98
0.0460146	0.65804	20
0.0461698	0.660259	52
0.0463245	0.662471	26
0.0464787	0.664676	39
0.0466323	0.666873	92
0.0467855	0.669063	72
0.0469381	0.671246	79
0.0470903	0.673422	72
0.0472419	0.675591	72
0.0473931	0.677753	85
0.0475438	0.679908	66
0.047694	0.682056	52
0.0478438	0.684198	33
0.047993	0.686332	137
0.0481418	0.68846	39
0.0482902	0.690582	78
0.0484381	0.692697	26
0.0485856	0.694806	84
0.0487326	0.696908	52
0.0488791	0.699004	52
0.0490253	0.701094	71
0.0491709	0.703177	52
0.0493162	0.705255	45
0.049461	0.707326	45
0.0496055	0.709391	51
0.0497495	0.71145	32
0.049893	0.713504	45
0.0500362	0.715551	32
0.050179	0.717592	19
0.0503213	0.719628	32
0.0504633	0.721658	45
0.0506048	0.723682	45
0.050746	0.725701	19
0.0508867	0.727714	32
0.0510271	0.729722	13
0.0511671	0.731724	51
0.0513067	0.73372	13
0.0514459	0.735711	32
0.0515848	0.737697	19
0.0517233	0.739677	26
0.0518614	0.741652	32
0.0519991	0.743622	26
0.0521365	0.745587	39
0.0522735	0.747546	39
0.0524102	0.749501	6
0.0525465	0.75145	39
0.0526825	0.753394	39
0.0528181	0.755334	59
0.0529533	0.757268	53
0.0530882	0.759197	20
0.0532228	0.761122	53
0.053357	0.763041	20
0.0534909	0.764956	0
0.0536245	0.766866	10
0.0537577	0.768771	4
0.0538906	0.770672	2
0.0540232	0.772568	4
0.0541555	0.774459	12
0.0542874	0.776346	8
0.054419	0.778228	0
0.0545503	0.780105	4
0.0546812	0.781978	6
0.0548119	0.783847	6
0.0549423	0.785711	4
0.0550723	0.787571	4
0.055202	0.789426	2
0.0553315	0.791277	6
0.0554606	0.793123	2
0.0555894	0.794966	2
0.0557179	0.796804	0
0.0558462	0.798638	2
0.0559741	0.800467	0
0.0561018	0.802293	0
0.0562291	0.804114	4
0.0563562	0.805931	0
0.056483	0.807744	2
0.0566095	0.809553	8
0.0567357	0.811358	2
0.0568617	0.813159	2
0.0569873	0.814957	0
0.0571127	0.81675	0
0.0572378	0.818539	0
0.0573626	0.820324	0
0.0574872	0.822105	6
0.0576115	0.823883	0
0.0577355	0.825657	0
0.0578593	0.827427	2
0.0579828	0.829193	2
0.058106	0.830955	0
0.058229	0.832714	2
0.0583517	0.834469	2
0.0584742	0.83622	2
0.0585964	0.837967	2
0.0587183	0.839711	0
0.05884	0.841452	2
0.0589615	0.843188	0
0.0590827	0.844922	2
0.0592036	0.846651	0
0.0593243	0.848377	0
0.0594448	0.8501	4
0.059565	0.851819	4
0.059685	0.853535	6
0.0598047	0.855247	0
0.0599242	0.856956	4
0.0600434	0.858661	2
0.0601624	0.860363	2
0.0602812	0.862062	6
0.0603998	0.863757	0
0.0605181	0.865449	4
0.0606362	0.867138	0
0.060754	0.868823	4
0.0608717	0.870505	4
0.0609891	0.872184	0
0.0611062	0.87386	0
0.0612232	0.875532	2
0.0613399	0.877202	2
0.0614564	0.878868	2
0.0615727	0.880531	2
0.0616888	0.88219	4
0.0618046	0.883847	2
0.0619202	0.885501	4
0.0620357	0.887151	2
0.0621509	0.888799	2
0.0622658	0.890443	2
0.0623806	0.892084	2
0.0624952	0.893723	6
0.0626095	0.895358	0
0.0627237	0.896991	4
0.0628376	0.89862	2
0.0629514	0.900246	2
0.0630649	0.90187	2
0.0631782	0.903491	2
0.0632913	0.905108	2
0.0634043	0.906723	0
0.063517	0.908335	0
0.0636295	0.909944	4
0.0637418	0.91155	4
0.0638539	0.913154	4
0.0639659	0.914754	2
0.0640776	0.916352	2
0.0641891	0.917947	2
0.0643005	0.91954	4
0.0644116	0.921129	0
0.0645226	0.922716	2
0.0646334	0.9243	0
0.0647439	0.925881	2
0.0648543	0.92746	0
0.0649645	0.929036	0
0.0650745	0.930609	0
0.0651844	0.93218	0
0.065294	0.933748	6
0.0654035	0.935313	8
0.0655128	0.936876	0
0	0	36
0.00472582	0.0540163	61
0.00668331	0.0763906	76
0.00818535	0.093559	66
0.00945163	0.108033	103
0.0105672	0.120784	85
0.0115758	0.132312	82
0.0125033	0.142914	71
0.0133666	0.152781	71
0.0141774	0.162049	91
0.0149443	0.170815	95
0.0156738	0.179152	65
0.0163707	0.187118	81
0.0170392	0.194759	185
0.0176824	0.202111	120
0.018303	0.209204	144
0.0189033	0.216065	148
0.019485	0.222715	188
0.0200499	0.229172	157
0.0205994	0.235452	189
0.0211345	0.241568	170
0.0216564	0.247534	127
0.022166	0.253359	164
0.0226642	0.259053	160
0.0231517	0.264625	201
0.0236291	0.270082	238
0.024097	0.27543	255
0.0245561	0.280677	260
0.0250067	0.285827	248
0.0254493	0.290887	208
0.0258844	0.29586	250
0.0263122	0.30075	238
0.0267332	0.305562	338
0.0271477	0.3103	277
0.027556	0.314967	241
0.0279583	0.319565	275
0.0283549	0.324098	355
0.028746	0.328568	226
0.0291319	0.332979	264
0.0295127	0.337332	215
0.0298887	0.341629	177
0.03026	0.345873	174
0.0306268	0.350066	183
0.0309892	0.354209	256
0.0313475	0.358304	261
0.0317017	0.362352	206
0.032052	0.366356	224
0.0323986	0.370317	237
0.0327414	0.374236	134
0.0330807	0.378114	187
0.0334166	0.381953	204
0.0337491	0.385754	244
0.0340783	0.389517	214
0.0344045	0.393245	224
0.0347275	0.396937	273
0.0350476	0.400596	212
0.0353648	0.404221	182
0.0356791	0.407814	169
0.0359907	0.411376	152
0.0362997	0.414907	219
0.036606	0.418409	206
0.0369098	0.421881	221
0.0372111	0.425325	226
0.03751	0.428741	204
0.0378065	0.432131	223
0.0381007	0.435493	205
0.0383927	0.438831	233
0.0386825	0.442143	225
0.0389701	0.44543	203
0.0392556	0.448693	185
0.039539	0.451933	158
0.0398204	0.45515	182
0.0400999	0.458344	168
0.0403774	0.461516	183
0.040653	0.464666	132
0.0409268	0.467795	156
0.0411987	0.470903	199
0.0414689	0.473991	114
0.0417373	0.477059	110
0.042004	0.480108	115
0.042269	0.483137	116
0.0425323	0.486147	126
0.0427941	0.489139	126
0.0430542	0.492112	151
0.0433128	0.495068	118
0.0435699	0.498006	148
0.0438254	0.500927	158
0.0440795	0.503831	99
0.0443321	0.506718	135
0.0445833	0.509589	185
0.044833	0.512444	196
0.0450814	0.515283	162
0.0453284	0.518106	224
0.0455741	0.520914	169
0.0458185	0.523708	164
0.0460615	0.526486	212
0.0463033	0.52925	202
0.0465439	0.531999	162
0.0467832	0.534734	241
0.0470213	0.537456	248
0.0472582	0.540163	239
0.0474939	0.542857	219
0.0477284	0.545538	204
0.0479618	0.548206	237
0.048194	0.55086	195
0.0484252	0.553503	207
0.0486552	0.556132	137
0.0488842	0.558749	210
0.0491121	0.561354	211
0.049339	0.563947	168
0.0495648	0.566528	118
0.0497896	0.569097	147
0.0500133	0.571655	86
0.0502361	0.574201	184
0.0504579	0.576736	98
0.0506787	0.57926	76
0.0508986	0.581774	94
0.0511175	0.584276	118
0.0513355	0.586767	113
0.0515526	0.589248	78
0.0517687	0.591719	114
0.051984	0.594179	79
0.0521983	0.59663	122
0.0524118	0.59907	98
0.0526245	0.6015	62
0.0528362	0.603921	105
0.0530471	0.606332	125
0.0532572	0.608733	82
0.0534665	0.611125	164
0.0536749	0.613507	108
0.0538826	0.615881	141
0.0540894	0.618245	141
0.0542955	0.6206	148
0.0545008	0.622947	117
0.0547053	0.625284	117
0.054909	0.627613	92
0.055112	0.629933	99
0.0553142	0.632245	112
0.0555158	0.634548	60
0.0557165	0.636843	60
0.0559166	0.63913	100
0.0561159	0.641408	140
0.0563146	0.643679	107
0.0565125	0.645941	67
0.0567098	0.648196	67
0.0569064	0.650443	94
0.0571022	0.652682	87
0.0572975	0.654913	67
0.057492	0.657137	61
0.0576859	0.659353	74
0.0578792	0.661562	47
0.0580718	0.663764	47
0.0582638	0.665958	54
0.0584551	0.668145	80
0.0586458	0.670325	40
0.0588359	0.672498	73
0.0590254	0.674664	66
0.0592143	0.676822	73
0.0594026	0.678975	60
0.0595903	0.68112	59
0.0597774	0.683258	66
0.0599639	0.68539	79
0.0601498	0.687515	78
0.0603352	0.689634	39
0.06052	0.691746	78
0.0607042	0.693852	84
0.0608879	0.695952	64
0.061071	0.698045	64
0.0612536	0.700131	96
0.0614356	0.702212	32
0.0616171	0.704287	19
0.0617981	0.706355	57
0.0619785	0.708417	44
0.0621584	0.710474	69
0.0623378	0.712524	56
0.0625167	0.714569	12
0.062695	0.716607	43
0.0628729	0.71864	50
0.0630502	0.720668	43
0.0632271	0.722689	37
0.0634035	0.724705	43
0.0635793	0.726715	49
0.0637547	0.72872	31
0.0639296	0.730719	37
0.0641041	0.732713	37
0.064278	0.734701	12
0.0644515	0.736684	18
0.0646246	0.738662	12
0.0647971	0.740634	24
0.0649692	0.742602	24
0.0651409	0.744564	49
0.0653121	0.74652	24
0.0654828	0.748472	49
0.0656531	0.750419	18
0.065823	0.75236	12
0.0659924	0.754297	31
0.0661614	0.756228	37
0.06633	0.758155	25
0.0664981	0.760077	19
0.0666658	0.761994	13
0.0668331	0.763906	0
0.067	0.765813	4
0.0671665	0.767716	6
0.0673325	0.769614	12
0.0674981	0.771507	2
0.0676634	0.773396	10
0.0678282	0.77528	2
0.0679926	0.777159	8
0.0681567	0.779034	2
0.0683203	0.780905	4
0.0684836	0.782771	8
0.0686464	0.784632	4
0.0688089	0.786489	10
0.068971	0.788342	4
0.0691327	0.790191	4
0.0692941	0.792035	6
0.069455	0.793874	2
0.0696156	0.79571	10
0.0697758	0.797541	4
0.0699357	0.799368	2
0.0700952	0.801191	2
0.0702543	0.80301	0
0.0704131	0.804825	2
0.0705715	0.806636	0
0.0707295	0.808442	2
0.0708872	0.810245	4
0.0710446	0.812043	8
0.0712016	0.813838	2
0.0713582	0.815628	2
0.0715146	0.817415	0
0.0716705	0.819198	0
0.0718262	0.820977	2
0.0719815	0.822752	0
0.0721364	0.824523	4
0.0722911	0.826291	4
0.0724454	0.828054	0
0.0725994	0.829814	4
0.072753	0.831571	4
0.0729063	0.833323	0
0.0730593	0.835072	0
0.073212	0.836817	2
0.0733644	0.838559	6
0.0735164	0.840297	4
0.0736682	0.842031	2
0.0738196	0.843762	2
0.0739707	0.845489	4
0.0741215	0.847213	6
0.074272	0.848933	0
0.0744222	0.85065	2
0.0745721	0.852363	2
0.0747217	0.854073	2
0.074871	0.855779	4
0.07502	0.857482	2
0.0751687	0.859182	2
0.0753171	0.860878	8
0.0754652	0.862571	0
0.075613	0.864261	4
0.0757606	0.865947	0
0.0759078	0.86763	0
0.0760548	0.86931	2
0.0762015	0.870987	6
0.0763479	0.87266	6
0.076494	0.87433	2
0.0766398	0.875997	0
0.0767854	0.877661	2
0.0769307	0.879322	0
0.0770757	0.880979	6
0.0772205	0.882634	2
0.0773649	0.884285	0
0.0775091	0.885933	2
0.0776531	0.887579	2
0.0777967	0.889221	2
0.0779401	0.89086	0
0.0780833	0.892496	4
0.0782262	0.894129	2
0.0783688	0.895759	0
0.0785111	0.897386	2
0.0786532	0.899011	2
0.0787951	0.900632	0
0.0789367	0.90225	2
0.079078	0.903866	0
0.0792191	0.905478	4
0.0793599	0.907088	0
0.0795005	0.908695	0
0.0796409	0.910299	2
0.0797809	0.9119	0
0.0799208	0.913499	2
0.0800604	0.915094	4
0.0801997	0.916687	0
0.0803389	0.918277	2
0.0804777	0.919865	2
0.0806164	0.921449	0
0.0807548	0.923031	2
0.0808929	0.92461	2
0.0810309	0.926187	0
0.0811685	0.927761	2
0.081306	0.929332	0
0.0814432	0.9309	6
0.0815802	0.932466	0
0.081717	0.934029	0
0.0818535	0.93559	0
0	0	32
0.00566781	0.0539256	44
0.00801549	0.0762623	55
0.00981694	0.0934019	74
0.0113356	0.107851	92
0.0126736	0.120581	112
0.0138832	0.13209	79
0.0149956	0.142674	105
0.016031	0.152525	121
0.0170034	0.161777	72
0.0179232	0.170528	107
0.018798	0.178851	69
0.0196339	0.186804	96
0.0204356	0.194432	97
0.021207	0.201771	121
0.0219513	0.208853	137
0.0226712	0.215702	141
0.023369	0.222341	177
0.0240465	0.228787	154
0.0247054	0.235056	139
0.0253472	0.241163	152
0.0259732	0.247118	124
0.0265844	0.252934	137
0.0271819	0.258618	210
0.0277665	0.26418	247
0.0283391	0.269628	219
0.0289003	0.274968	249
0.0294508	0.280206	258
0.0299912	0.285348	254
0.0305221	0.290398	193
0.0310439	0.295363	260
0.031557	0.300245	273
0.032062	0.305049	278
0.0325591	0.309779	283
0.0330487	0.314438	305
0.0335312	0.319028	298
0.0340069	0.323554	265
0.0344759	0.328017	245
0.0349387	0.33242	267
0.0353955	0.336765	246
0.0358464	0.341056	247
0.0362917	0.345292	209
0.0367316	0.349478	184
0.0371663	0.353614	215
0.037596	0.357702	177
0.0380208	0.361744	186
0.038441	0.365741	178
0.0388565	0.369695	230
0.0392677	0.373608	196
0.0396747	0.377479	162
0.0400775	0.381312	184
0.0404763	0.385106	238
0.0408712	0.388863	291
0.0412623	0.392584	279
0.0416497	0.396271	209
0.0420336	0.399923	191
0.042414	0.403542	165
0.042791	0.407129	206
0.0431648	0.410685	207
0.0435353	0.41421	234
0.0439027	0.417706	258
0.044267	0.421172	208
0.0446284	0.424611	245
0.0449868	0.428021	155
0.0453425	0.431405	252
0.0456953	0.434762	225
0.0460455	0.438094	189
0.046393	0.4414	226
0.046738	0.444682	208
0.0470804	0.44794	190
0.0474203	0.451174	177
0.0477578	0.454385	192
0.048093	0.457574	122
0.0484258	0.460741	132
0.0487563	0.463886	161
0.0490847	0.467009	161
0.0494108	0.470113	166
0.0497348	0.473195	134
0.0500567	0.476258	177
0.0503766	0.479301	125
0.0506944	0.482325	135
0.0510103	0.48533	131
0.0513242	0.488317	160
0.0516362	0.491286	102
0.0519463	0.494236	156
0.0522546	0.49717	103
0.0525611	0.500086	108
0.0528658	0.502985	183
0.0531688	0.505867	109
0.05347	0.508733	129
0.0537696	0.511583	160
0.0540675	0.514418	161
0.0543637	0.517236	141
0.0546584	0.52004	233
0.0549515	0.522828	228
0.055243	0.525602	194
0.055533	0.528361	174
0.0558215	0.531106	216
0.0561085	0.533836	206
0.056394	0.536553	238
0.0566781	0.539256	198
0.0569608	0.541946	183
0.0572421	0.544622	252
0.057522	0.547285	169
0.0578005	0.549935	190
0.0580778	0.552573	159
0.0583537	0.555198	149
0.0586283	0.557811	155
0.0589016	0.560411	156
0.0591737	0.563	168
0.0594445	0.565577	163
0.0597141	0.568142	169
0.0599825	0.570695	153
0.0602496	0.573237	110
0.0605157	0.575768	83
0.0607805	0.578288	133
0.0610442	0.580797	72
0.0613067	0.583295	78
0.0615682	0.585782	90
0.0618285	0.588259	102
0.0620877	0.590725	79
0.0623459	0.593182	97
0.062603	0.595628	183
0.0628591	0.598064	126
0.0631141	0.60049	121
0.063368	0.602907	162
0.063621	0.605313	151
0.063873	0.607711	145
0.064124	0.610099	87
0.0643739	0.612477	152
0.064623	0.614847	129
0.0648711	0.617207	124
0.0651182	0.619558	100
0.0653644	0.6219	165
0.0656096	0.624234	77
0.065854	0.626559	131
0.0660975	0.628875	95
0.06634	0.631183	83
0.0665817	0.633482	89
0.0668225	0.635774	119
0.0670624	0.638056	102
0.0673015	0.640331	90
0.0675398	0.642598	48
0.0677772	0.644857	96
0.0680137	0.647107	60
0.0682495	0.64935	72
0.0684844	0.651586	84
0.0687185	0.653813	90
0.0689519	0.656033	54
0.0691844	0.658246	54
0.0694162	0.660451	66
0.0696472	0.662649	77
0.0698775	0.66484	89
0.0701069	0.667023	83
0.0703357	0.669199	89
0.0705637	0.671368	41
0.0707909	0.673531	71
0.0710175	0.675686	29
0.0712433	0.677834	53
0.0714684	0.679976	94
0.0716928	0.682111	41
0.0719164	0.684239	52
0.0721394	0.686361	52
0.0723618	0.688476	70
0.0725834	0.690585	75
0.0728043	0.692687	98
0.0730246	0.694783	23
0.0732442	0.696872	69
0.0734632	0.698956	81
0.0736815	0.701033	46
0.0738992	0.703104	34
0.0741162	0.705169	57
0.0743326	0.707228	63
0.0745484	0.709281	34
0.0747635	0.711328	74
0.0749781	0.713369	17
0.075192	0.715404	40
0.0754053	0.717434	28
0.075618	0.719457	46
0.0758301	0.721475	34
0.0760417	0.723488	28
0.0762526	0.725495	6
0.0764629	0.727496	11
0.0766727	0.729492	40
0.0768819	0.731483	11
0.0770906	0.733468	23
0.0772986	0.735447	52
0.0775061	0.737422	29
0.0777131	0.739391	29
0.0779195	0.741355	23
0.0781254	0.743313	29
0.0783307	0.745267	17
0.0785355	0.747215	17
[truncated: 106,662 more rows]
