# Supplementary material for: Spatiotemporal imaging and shaping of electron wave functions using novel attoclock interferometry
Source: Nat Commun. 2024 Jan 12;15:497. doi: 10.1038/s41467-024-44775-5 (PMC10786904; doi:10.1038/s41467-024-44775-5)
Supplement: Supplementary file 3 — Source Data [file 41467_2024_44775_MOESM3_ESM.zip › source data/Fig.2.xlsx]

## Sheet: Fig.2a
Relative phase（units of π)	Ek (eV)	Counts
0	0	6
0	0.04	33
0	0.08	17
0	0.12	36
0	0.16	36
0	0.2	29
0	0.24	36
0	0.28	26
0	0.32	30
0	0.36	23
0	0.4	24
0	0.44	29
0	0.48	41
0	0.52	24
0	0.56	33
0	0.6	35
0	0.64	39
0	0.68	32
0	0.72	54
0	0.76	33
0	0.8	32
0	0.84	48
0	0.88	53
0	0.92	48
0	0.96	56
0	1	69
0	1.04	65
0	1.08	63
0	1.12	69
0	1.16	78
0	1.2	62
0	1.24	101
0	1.28	62
0	1.32	69
0	1.36	74
0	1.4	69
0	1.44	74
0	1.48	78
0	1.52	72
0	1.56	57
0	1.6	60
0	1.64	59
0	1.68	54
0	1.72	38
0	1.76	38
0	1.8	42
0	1.84	51
0	1.88	59
0	1.92	41
0	1.96	32
0	2	44
0	2.04	54
0	2.08	66
0	2.12	65
0	2.16	75
0	2.2	69
0	2.24	38
0	2.28	44
0	2.32	47
0	2.36	69
0	2.4	66
0	2.44	77
0	2.48	60
0	2.52	53
0	2.56	45
0	2.6	62
0	2.64	56
0	2.68	59
0	2.72	57
0	2.76	35
0	2.8	59
0	2.84	30
0	2.88	48
0	2.92	41
0	2.96	41
0	3	45
0	3.04	33
0	3.08	39
0	3.12	39
0	3.16	30
0	3.2	23
0	3.24	27
0	3.28	24
0	3.32	32
0	3.36	29
0	3.4	36
0	3.44	26
0	3.48	38
0	3.52	17
0	3.56	35
0	3.6	32
0	3.64	29
0	3.68	33
0	3.72	56
0	3.76	38
0	3.8	32
0	3.84	48
0	3.88	53
0	3.92	47
0	3.96	56
0	4	48
0	4.04	50
0	4.08	42
0	4.12	35
0	4.16	33
0	4.2	35
0	4.24	44
0	4.28	30
0	4.32	33
0	4.36	27
0	4.4	38
0	4.44	30
0	4.48	26
0	4.52	32
0	4.56	23
0	4.6	24
0	4.64	17
0	4.68	23
0	4.72	15
0	4.76	21
0	4.8	29
0	4.84	21
0	4.88	23
0	4.92	32
0	4.96	29
0	5	29
0	5.04	20
0	5.08	18
0	5.12	18
0	5.16	29
0	5.2	27
0	5.24	20
0	5.28	38
0	5.32	24
0	5.36	18
0	5.4	24
0	5.44	20
0	5.48	24
0	5.52	18
0	5.56	15
0	5.6	11
0	5.64	14
0	5.68	20
0	5.72	18
0	5.76	11
0	5.8	12
0	5.84	12
0	5.88	18
0	5.92	12
0	5.96	14
0	6	12
0	6.04	11
0	6.08	17
0	6.12	8
0	6.16	9
0	6.2	11
0	6.24	6
0	6.28	11
0	6.32	23
0	6.36	20
0	6.4	9
0	6.44	17
0	6.48	5
0	6.52	12
0	6.56	15
0	6.6	17
0	6.64	14
0	6.68	18
0	6.72	14
0	6.76	9
0	6.8	12
0	6.84	14
0	6.88	12
0	6.92	9
0	6.96	8
0	7	11
0	7.04	8
0	7.08	15
0	7.12	9
0	7.16	5
0	7.2	5
0	7.24	8
0	7.28	3
0	7.32	5
0	7.36	8
0	7.4	2
0	7.44	3
0	7.48	3
0	7.52	3
0	7.56	6
0	7.6	11
0	7.64	9
0	7.68	0
0	7.72	5
0	7.76	6
0	7.8	8
0	7.84	5
0	7.88	6
0	7.92	2
0	7.96	0
0	8	9
0	8.04	5
0	8.08	3
0	8.12	3
0	8.16	2
0	8.2	2
0	8.24	6
0	8.28	6
0	8.32	0
0	8.36	0
0	8.4	0
0	8.44	2
0	8.48	5
0	8.52	8
0	8.56	0
0	8.6	5
0	8.64	8
0	8.68	2
0	8.72	2
0	8.76	3
0	8.8	5
0	8.84	3
0	8.88	0
0	8.92	0
0	8.96	2
0	9	2
0	9.04	2
0	9.08	0
0	9.12	2
0	9.16	3
0	9.2	2
0	9.24	0
0	9.28	2
0	9.32	0
0	9.36	2
0	9.4	3
0	9.44	2
0	9.48	0
0	9.52	0
0	9.56	2
0	9.6	0
0	9.64	3
0	9.68	2
0	9.72	2
0	9.76	0
0	9.8	3
0	9.84	3
0	9.88	2
0	9.92	2
0	9.96	5
0	10	5
0	10.04	2
0	10.08	0
0	10.12	0
0	10.16	2
0	10.2	3
0	10.24	0
0	10.28	2
0	10.32	0
0	10.36	0
0	10.4	0
0	10.44	0
0	10.48	0
0	10.52	0
0	10.56	3
0	10.6	0
0	10.64	0
0	10.68	3
0	10.72	0
0	10.76	2
0	10.8	0
0	10.84	2
0	10.88	2
0	10.92	0
0	10.96	2
0	11	2
0	11.04	0
0	11.08	2
0	11.12	5
0	11.16	0
0	11.2	3
0	11.24	0
0	11.28	3
0	11.32	0
0	11.36	2
0	11.4	0
0	11.44	2
0	11.48	2
0	11.52	2
0	11.56	0
0	11.6	0
0	11.64	0
0	11.68	0
0	11.72	3
0	11.76	0
0	11.8	0
0	11.84	0
0	11.88	0
0	11.92	0
0	11.96	2
0	12	0
0.030303	0	5
0.030303	0.04	18
0.030303	0.08	32
0.030303	0.12	26
0.030303	0.16	21
0.030303	0.2	35
0.030303	0.24	24
0.030303	0.28	27
0.030303	0.32	30
0.030303	0.36	33
0.030303	0.4	21
0.030303	0.44	41
0.030303	0.48	23
0.030303	0.52	33
0.030303	0.56	23
0.030303	0.6	27
0.030303	0.64	35
0.030303	0.68	36
0.030303	0.72	39
0.030303	0.76	30
0.030303	0.8	42
0.030303	0.84	36
0.030303	0.88	38
0.030303	0.92	44
0.030303	0.96	54
0.030303	1	62
0.030303	1.04	68
0.030303	1.08	48
0.030303	1.12	60
0.030303	1.16	54
0.030303	1.2	66
0.030303	1.24	68
0.030303	1.28	92
0.030303	1.32	68
0.030303	1.36	77
0.030303	1.4	95
0.030303	1.44	65
0.030303	1.48	81
0.030303	1.52	65
0.030303	1.56	65
0.030303	1.6	72
0.030303	1.64	54
0.030303	1.68	50
0.030303	1.72	51
0.030303	1.76	30
0.030303	1.8	50
0.030303	1.84	24
0.030303	1.88	54
0.030303	1.92	33
0.030303	1.96	51
0.030303	2	62
0.030303	2.04	68
0.030303	2.08	80
0.030303	2.12	54
0.030303	2.16	42
0.030303	2.2	57
0.030303	2.24	53
0.030303	2.28	35
0.030303	2.32	45
0.030303	2.36	71
0.030303	2.4	50
0.030303	2.44	38
0.030303	2.48	33
0.030303	2.52	41
0.030303	2.56	60
0.030303	2.6	44
0.030303	2.64	63
0.030303	2.68	51
0.030303	2.72	53
0.030303	2.76	38
0.030303	2.8	30
0.030303	2.84	42
0.030303	2.88	39
0.030303	2.92	27
0.030303	2.96	35
0.030303	3	44
0.030303	3.04	21
0.030303	3.08	41
0.030303	3.12	33
0.030303	3.16	32
0.030303	3.2	26
0.030303	3.24	20
0.030303	3.28	12
0.030303	3.32	27
0.030303	3.36	24
0.030303	3.4	20
0.030303	3.44	26
0.030303	3.48	36
0.030303	3.52	29
0.030303	3.56	35
0.030303	3.6	30
0.030303	3.64	39
0.030303	3.68	45
0.030303	3.72	45
0.030303	3.76	36
0.030303	3.8	45
0.030303	3.84	54
0.030303	3.88	45
0.030303	3.92	62
0.030303	3.96	53
0.030303	4	41
0.030303	4.04	48
0.030303	4.08	62
0.030303	4.12	44
0.030303	4.16	44
0.030303	4.2	36
0.030303	4.24	42
0.030303	4.28	48
0.030303	4.32	38
0.030303	4.36	38
0.030303	4.4	17
0.030303	4.44	42
0.030303	4.48	36
0.030303	4.52	33
0.030303	4.56	38
0.030303	4.6	24
0.030303	4.64	18
0.030303	4.68	21
0.030303	4.72	23
0.030303	4.76	21
0.030303	4.8	17
0.030303	4.84	20
0.030303	4.88	26
0.030303	4.92	23
0.030303	4.96	17
0.030303	5	15
0.030303	5.04	18
0.030303	5.08	24
0.030303	5.12	21
0.030303	5.16	29
0.030303	5.2	23
0.030303	5.24	12
0.030303	5.28	24
0.030303	5.32	23
0.030303	5.36	24
0.030303	5.4	15
0.030303	5.44	12
0.030303	5.48	23
0.030303	5.52	20
0.030303	5.56	23
0.030303	5.6	14
0.030303	5.64	23
0.030303	5.68	21
0.030303	5.72	17
0.030303	5.76	21
0.030303	5.8	11
0.030303	5.84	14
0.030303	5.88	23
0.030303	5.92	9
0.030303	5.96	11
0.030303	6	21
0.030303	6.04	14
0.030303	6.08	12
0.030303	6.12	6
0.030303	6.16	14
0.030303	6.2	18
0.030303	6.24	12
0.030303	6.28	17
0.030303	6.32	8
0.030303	6.36	15
0.030303	6.4	8
0.030303	6.44	14
0.030303	6.48	15
0.030303	6.52	9
0.030303	6.56	14
0.030303	6.6	3
0.030303	6.64	20
0.030303	6.68	15
0.030303	6.72	5
0.030303	6.76	14
0.030303	6.8	8
0.030303	6.84	11
0.030303	6.88	9
0.030303	6.92	14
0.030303	6.96	20
0.030303	7	8
0.030303	7.04	11
0.030303	7.08	3
0.030303	7.12	9
0.030303	7.16	3
0.030303	7.2	11
0.030303	7.24	5
0.030303	7.28	8
0.030303	7.32	6
0.030303	7.36	5
0.030303	7.4	5
0.030303	7.44	9
0.030303	7.48	11
0.030303	7.52	3
0.030303	7.56	3
0.030303	7.6	9
0.030303	7.64	5
0.030303	7.68	11
0.030303	7.72	11
0.030303	7.76	11
0.030303	7.8	8
0.030303	7.84	2
0.030303	7.88	3
0.030303	7.92	6
0.030303	7.96	3
0.030303	8	3
0.030303	8.04	5
0.030303	8.08	3
0.030303	8.12	6
0.030303	8.16	6
0.030303	8.2	12
0.030303	8.24	6
0.030303	8.28	6
0.030303	8.32	6
0.030303	8.36	6
0.030303	8.4	3
0.030303	8.44	5
0.030303	8.48	3
0.030303	8.52	2
0.030303	8.56	5
0.030303	8.6	3
0.030303	8.64	2
0.030303	8.68	5
0.030303	8.72	8
0.030303	8.76	5
0.030303	8.8	2
0.030303	8.84	2
0.030303	8.88	0
0.030303	8.92	6
0.030303	8.96	0
0.030303	9	2
0.030303	9.04	2
0.030303	9.08	0
0.030303	9.12	2
0.030303	9.16	3
0.030303	9.2	0
0.030303	9.24	0
0.030303	9.28	2
0.030303	9.32	0
0.030303	9.36	0
0.030303	9.4	0
0.030303	9.44	0
0.030303	9.48	3
0.030303	9.52	2
0.030303	9.56	3
0.030303	9.6	0
0.030303	9.64	0
0.030303	9.68	0
0.030303	9.72	3
0.030303	9.76	3
0.030303	9.8	0
0.030303	9.84	3
0.030303	9.88	2
0.030303	9.92	0
0.030303	9.96	9
0.030303	10	0
0.030303	10.04	5
0.030303	10.08	2
0.030303	10.12	6
0.030303	10.16	6
0.030303	10.2	0
0.030303	10.24	2
0.030303	10.28	9
0.030303	10.32	5
0.030303	10.36	0
0.030303	10.4	6
0.030303	10.44	0
0.030303	10.48	2
0.030303	10.52	0
0.030303	10.56	5
0.030303	10.6	0
0.030303	10.64	3
0.030303	10.68	0
0.030303	10.72	2
0.030303	10.76	2
0.030303	10.8	0
0.030303	10.84	0
0.030303	10.88	0
0.030303	10.92	2
0.030303	10.96	2
0.030303	11	0
0.030303	11.04	0
0.030303	11.08	0
0.030303	11.12	2
0.030303	11.16	3
0.030303	11.2	5
0.030303	11.24	0
0.030303	11.28	0
0.030303	11.32	2
0.030303	11.36	0
0.030303	11.4	0
0.030303	11.44	0
0.030303	11.48	0
0.030303	11.52	0
0.030303	11.56	2
0.030303	11.6	0
0.030303	11.64	0
0.030303	11.68	2
0.030303	11.72	0
0.030303	11.76	2
0.030303	11.8	5
0.030303	11.84	0
0.030303	11.88	0
0.030303	11.92	3
0.030303	11.96	3
0.030303	12	0
0.0606061	0	11
0.0606061	0.04	23
0.0606061	0.08	32
0.0606061	0.12	29
0.0606061	0.16	35
0.0606061	0.2	39
0.0606061	0.24	29
0.0606061	0.28	29
0.0606061	0.32	41
0.0606061	0.36	18
0.0606061	0.4	29
0.0606061	0.44	29
0.0606061	0.48	30
0.0606061	0.52	44
0.0606061	0.56	33
0.0606061	0.6	27
0.0606061	0.64	39
0.0606061	0.68	48
0.0606061	0.72	35
0.0606061	0.76	47
0.0606061	0.8	29
0.0606061	0.84	48
0.0606061	0.88	45
0.0606061	0.92	44
0.0606061	0.96	51
0.0606061	1	57
0.0606061	1.04	68
0.0606061	1.08	66
0.0606061	1.12	53
0.0606061	1.16	62
0.0606061	1.2	59
0.0606061	1.24	80
0.0606061	1.28	90
0.0606061	1.32	69
0.0606061	1.36	71
0.0606061	1.4	72
0.0606061	1.44	78
0.0606061	1.48	95
0.0606061	1.52	74
0.0606061	1.56	69
0.0606061	1.6	68
0.0606061	1.64	47
0.0606061	1.68	51
0.0606061	1.72	65
0.0606061	1.76	41
0.0606061	1.8	50
0.0606061	1.84	56
0.0606061	1.88	44
0.0606061	1.92	39
0.0606061	1.96	38
0.0606061	2	53
0.0606061	2.04	60
0.0606061	2.08	83
0.0606061	2.12	63
0.0606061	2.16	53
0.0606061	2.2	57
0.0606061	2.24	26
0.0606061	2.28	41
0.0606061	2.32	50
0.0606061	2.36	62
0.0606061	2.4	53
0.0606061	2.44	47
0.0606061	2.48	56
0.0606061	2.52	51
0.0606061	2.56	54
0.0606061	2.6	48
0.0606061	2.64	45
0.0606061	2.68	44
0.0606061	2.72	48
0.0606061	2.76	60
0.0606061	2.8	42
0.0606061	2.84	36
0.0606061	2.88	30
0.0606061	2.92	45
0.0606061	2.96	47
0.0606061	3	39
0.0606061	3.04	44
0.0606061	3.08	27
0.0606061	3.12	20
0.0606061	3.16	23
0.0606061	3.2	30
0.0606061	3.24	32
0.0606061	3.28	23
0.0606061	3.32	29
0.0606061	3.36	20
0.0606061	3.4	20
0.0606061	3.44	33
0.0606061	3.48	38
0.0606061	3.52	33
0.0606061	3.56	42
0.0606061	3.6	44
0.0606061	3.64	38
0.0606061	3.68	45
0.0606061	3.72	56
0.0606061	3.76	54
0.0606061	3.8	48
0.0606061	3.84	45
0.0606061	3.88	32
0.0606061	3.92	48
0.0606061	3.96	44
0.0606061	4	65
0.0606061	4.04	45
0.0606061	4.08	50
0.0606061	4.12	27
0.0606061	4.16	53
0.0606061	4.2	42
0.0606061	4.24	53
0.0606061	4.28	44
0.0606061	4.32	47
0.0606061	4.36	29
0.0606061	4.4	47
0.0606061	4.44	27
0.0606061	4.48	26
0.0606061	4.52	24
0.0606061	4.56	33
0.0606061	4.6	27
0.0606061	4.64	24
0.0606061	4.68	18
0.0606061	4.72	18
0.0606061	4.76	29
0.0606061	4.8	23
0.0606061	4.84	11
0.0606061	4.88	29
0.0606061	4.92	21
0.0606061	4.96	20
0.0606061	5	32
0.0606061	5.04	12
0.0606061	5.08	21
0.0606061	5.12	26
0.0606061	5.16	33
0.0606061	5.2	35
0.0606061	5.24	26
0.0606061	5.28	32
0.0606061	5.32	29
0.0606061	5.36	20
0.0606061	5.4	48
0.0606061	5.44	35
0.0606061	5.48	24
0.0606061	5.52	15
0.0606061	5.56	27
0.0606061	5.6	18
0.0606061	5.64	18
0.0606061	5.68	18
0.0606061	5.72	23
0.0606061	5.76	17
0.0606061	5.8	9
0.0606061	5.84	11
0.0606061	5.88	15
0.0606061	5.92	18
0.0606061	5.96	12
0.0606061	6	15
0.0606061	6.04	15
0.0606061	6.08	8
0.0606061	6.12	12
0.0606061	6.16	17
0.0606061	6.2	14
0.0606061	6.24	11
0.0606061	6.28	20
0.0606061	6.32	9
0.0606061	6.36	12
0.0606061	6.4	9
0.0606061	6.44	11
0.0606061	6.48	14
0.0606061	6.52	14
0.0606061	6.56	15
0.0606061	6.6	17
0.0606061	6.64	23
0.0606061	6.68	9
0.0606061	6.72	8
0.0606061	6.76	18
0.0606061	6.8	11
0.0606061	6.84	11
0.0606061	6.88	15
0.0606061	6.92	17
0.0606061	6.96	17
0.0606061	7	11
0.0606061	7.04	6
0.0606061	7.08	11
0.0606061	7.12	15
0.0606061	7.16	14
0.0606061	7.2	8
0.0606061	7.24	5
0.0606061	7.28	5
0.0606061	7.32	8
0.0606061	7.36	9
0.0606061	7.4	6
0.0606061	7.44	11
0.0606061	7.48	2
0.0606061	7.52	2
0.0606061	7.56	9
0.0606061	7.6	3
0.0606061	7.64	3
0.0606061	7.68	3
0.0606061	7.72	6
0.0606061	7.76	5
0.0606061	7.8	5
0.0606061	7.84	5
0.0606061	7.88	6
0.0606061	7.92	6
0.0606061	7.96	6
0.0606061	8	6
0.0606061	8.04	5
0.0606061	8.08	6
0.0606061	8.12	8
0.0606061	8.16	6
0.0606061	8.2	0
0.0606061	8.24	2
0.0606061	8.28	5
0.0606061	8.32	0
0.0606061	8.36	2
0.0606061	8.4	3
0.0606061	8.44	0
0.0606061	8.48	2
0.0606061	8.52	5
0.0606061	8.56	5
0.0606061	8.6	5
0.0606061	8.64	3
0.0606061	8.68	5
0.0606061	8.72	5
0.0606061	8.76	2
0.0606061	8.8	2
0.0606061	8.84	3
0.0606061	8.88	3
0.0606061	8.92	2
0.0606061	8.96	2
0.0606061	9	0
0.0606061	9.04	5
0.0606061	9.08	2
0.0606061	9.12	3
0.0606061	9.16	2
0.0606061	9.2	0
0.0606061	9.24	6
0.0606061	9.28	0
0.0606061	9.32	3
0.0606061	9.36	2
0.0606061	9.4	2
0.0606061	9.44	0
0.0606061	9.48	2
0.0606061	9.52	2
0.0606061	9.56	3
0.0606061	9.6	5
0.0606061	9.64	2
0.0606061	9.68	2
0.0606061	9.72	0
0.0606061	9.76	3
0.0606061	9.8	2
0.0606061	9.84	3
0.0606061	9.88	0
0.0606061	9.92	0
0.0606061	9.96	0
0.0606061	10	2
0.0606061	10.04	2
0.0606061	10.08	0
0.0606061	10.12	0
0.0606061	10.16	3
0.0606061	10.2	0
0.0606061	10.24	0
0.0606061	10.28	2
0.0606061	10.32	3
0.0606061	10.36	0
0.0606061	10.4	2
0.0606061	10.44	0
0.0606061	10.48	0
0.0606061	10.52	2
0.0606061	10.56	0
0.0606061	10.6	5
0.0606061	10.64	2
0.0606061	10.68	0
0.0606061	10.72	0
0.0606061	10.76	2
0.0606061	10.8	5
0.0606061	10.84	2
0.0606061	10.88	0
0.0606061	10.92	3
0.0606061	10.96	0
0.0606061	11	3
0.0606061	11.04	0
0.0606061	11.08	0
0.0606061	11.12	0
0.0606061	11.16	0
0.0606061	11.2	2
0.0606061	11.24	0
0.0606061	11.28	3
0.0606061	11.32	6
0.0606061	11.36	2
0.0606061	11.4	0
0.0606061	11.44	2
0.0606061	11.48	6
0.0606061	11.52	0
0.0606061	11.56	2
0.0606061	11.6	0
0.0606061	11.64	2
0.0606061	11.68	0
0.0606061	11.72	2
0.0606061	11.76	0
0.0606061	11.8	0
0.0606061	11.84	0
0.0606061	11.88	2
0.0606061	11.92	2
0.0606061	11.96	2
0.0606061	12	2
0.0909091	0	11
0.0909091	0.04	24
0.0909091	0.08	30
0.0909091	0.12	48
0.0909091	0.16	24
0.0909091	0.2	29
0.0909091	0.24	36
0.0909091	0.28	42
0.0909091	0.32	24
0.0909091	0.36	27
0.0909091	0.4	47
0.0909091	0.44	27
0.0909091	0.48	41
0.0909091	0.52	29
0.0909091	0.56	45
0.0909091	0.6	27
0.0909091	0.64	20
0.0909091	0.68	45
0.0909091	0.72	41
0.0909091	0.76	38
0.0909091	0.8	59
0.0909091	0.84	38
0.0909091	0.88	51
0.0909091	0.92	48
0.0909091	0.96	60
0.0909091	1	51
0.0909091	1.04	74
0.0909091	1.08	75
0.0909091	1.12	71
0.0909091	1.16	75
0.0909091	1.2	71
0.0909091	1.24	74
0.0909091	1.28	81
0.0909091	1.32	87
0.0909091	1.36	86
0.0909091	1.4	78
0.0909091	1.44	74
0.0909091	1.48	86
0.0909091	1.52	104
0.0909091	1.56	71
0.0909091	1.6	71
0.0909091	1.64	53
0.0909091	1.68	66
0.0909091	1.72	62
0.0909091	1.76	53
0.0909091	1.8	32
0.0909091	1.84	41
0.0909091	1.88	59
0.0909091	1.92	44
0.0909091	1.96	48
0.0909091	2	54
0.0909091	2.04	71
0.0909091	2.08	81
0.0909091	2.12	71
0.0909091	2.16	56
0.0909091	2.2	44
0.0909091	2.24	35
0.0909091	2.28	56
0.0909091	2.32	42
0.0909091	2.36	51
0.0909091	2.4	33
0.0909091	2.44	57
0.0909091	2.48	36
0.0909091	2.52	57
0.0909091	2.56	39
0.0909091	2.6	41
0.0909091	2.64	51
0.0909091	2.68	45
0.0909091	2.72	41
0.0909091	2.76	42
0.0909091	2.8	35
0.0909091	2.84	33
0.0909091	2.88	38
0.0909091	2.92	45
0.0909091	2.96	35
0.0909091	3	33
0.0909091	3.04	44
0.0909091	3.08	32
0.0909091	3.12	38
0.0909091	3.16	30
0.0909091	3.2	33
0.0909091	3.24	26
0.0909091	3.28	24
0.0909091	3.32	30
0.0909091	3.36	24
0.0909091	3.4	26
0.0909091	3.44	50
0.0909091	3.48	35
0.0909091	3.52	33
0.0909091	3.56	38
0.0909091	3.6	36
0.0909091	3.64	35
0.0909091	3.68	48
0.0909091	3.72	54
0.0909091	3.76	47
0.0909091	3.8	44
0.0909091	3.84	56
0.0909091	3.88	50
0.0909091	3.92	65
0.0909091	3.96	62
0.0909091	4	66
0.0909091	4.04	53
0.0909091	4.08	48
0.0909091	4.12	48
0.0909091	4.16	39
0.0909091	4.2	38
0.0909091	4.24	50
0.0909091	4.28	53
0.0909091	4.32	51
0.0909091	4.36	29
0.0909091	4.4	32
0.0909091	4.44	42
0.0909091	4.48	30
0.0909091	4.52	27
0.0909091	4.56	27
0.0909091	4.6	29
0.0909091	4.64	29
0.0909091	4.68	17
0.0909091	4.72	32
0.0909091	4.76	26
0.0909091	4.8	15
0.0909091	4.84	23
0.0909091	4.88	21
0.0909091	4.92	30
0.0909091	4.96	26
0.0909091	5	33
0.0909091	5.04	27
0.0909091	5.08	18
0.0909091	5.12	21
0.0909091	5.16	36
0.0909091	5.2	23
0.0909091	5.24	29
0.0909091	5.28	23
0.0909091	5.32	20
0.0909091	5.36	21
0.0909091	5.4	30
0.0909091	5.44	20
0.0909091	5.48	29
0.0909091	5.52	20
0.0909091	5.56	27
0.0909091	5.6	23
0.0909091	5.64	17
0.0909091	5.68	18
0.0909091	5.72	24
0.0909091	5.76	12
0.0909091	5.8	17
0.0909091	5.84	11
0.0909091	5.88	17
0.0909091	5.92	9
0.0909091	5.96	8
0.0909091	6	11
0.0909091	6.04	12
0.0909091	6.08	5
0.0909091	6.12	3
0.0909091	6.16	18
0.0909091	6.2	18
0.0909091	6.24	17
0.0909091	6.28	18
0.0909091	6.32	15
0.0909091	6.36	23
0.0909091	6.4	12
0.0909091	6.44	15
0.0909091	6.48	18
0.0909091	6.52	11
0.0909091	6.56	15
0.0909091	6.6	18
0.0909091	6.64	15
0.0909091	6.68	12
0.0909091	6.72	20
0.0909091	6.76	17
0.0909091	6.8	15
0.0909091	6.84	15
0.0909091	6.88	6
0.0909091	6.92	9
0.0909091	6.96	17
0.0909091	7	21
0.0909091	7.04	11
0.0909091	7.08	6
0.0909091	7.12	11
0.0909091	7.16	11
0.0909091	7.2	15
0.0909091	7.24	5
0.0909091	7.28	8
0.0909091	7.32	5
0.0909091	7.36	3
0.0909091	7.4	3
0.0909091	7.44	8
0.0909091	7.48	6
0.0909091	7.52	6
0.0909091	7.56	3
0.0909091	7.6	6
0.0909091	7.64	9
0.0909091	7.68	2
0.0909091	7.72	3
0.0909091	7.76	8
0.0909091	7.8	5
0.0909091	7.84	6
0.0909091	7.88	9
0.0909091	7.92	6
0.0909091	7.96	2
0.0909091	8	3
0.0909091	8.04	6
0.0909091	8.08	2
0.0909091	8.12	2
0.0909091	8.16	6
0.0909091	8.2	5
0.0909091	8.24	2
0.0909091	8.28	3
0.0909091	8.32	5
0.0909091	8.36	3
0.0909091	8.4	6
0.0909091	8.44	0
0.0909091	8.48	2
0.0909091	8.52	2
0.0909091	8.56	0
0.0909091	8.6	3
0.0909091	8.64	5
0.0909091	8.68	3
0.0909091	8.72	0
0.0909091	8.76	0
0.0909091	8.8	5
0.0909091	8.84	3
0.0909091	8.88	2
0.0909091	8.92	8
0.0909091	8.96	2
0.0909091	9	2
0.0909091	9.04	0
0.0909091	9.08	6
0.0909091	9.12	0
0.0909091	9.16	0
0.0909091	9.2	2
0.0909091	9.24	0
0.0909091	9.28	0
0.0909091	9.32	0
0.0909091	9.36	3
0.0909091	9.4	2
0.0909091	9.44	0
0.0909091	9.48	3
0.0909091	9.52	0
0.0909091	9.56	3
0.0909091	9.6	0
0.0909091	9.64	0
0.0909091	9.68	3
0.0909091	9.72	2
0.0909091	9.76	0
0.0909091	9.8	2
0.0909091	9.84	3
0.0909091	9.88	2
0.0909091	9.92	5
0.0909091	9.96	0
0.0909091	10	2
0.0909091	10.04	5
0.0909091	10.08	0
0.0909091	10.12	3
0.0909091	10.16	2
0.0909091	10.2	6
0.0909091	10.24	0
0.0909091	10.28	0
0.0909091	10.32	2
0.0909091	10.36	0
0.0909091	10.4	2
0.0909091	10.44	3
0.0909091	10.48	5
0.0909091	10.52	0
0.0909091	10.56	5
0.0909091	10.6	0
0.0909091	10.64	0
0.0909091	10.68	2
0.0909091	10.72	2
0.0909091	10.76	2
0.0909091	10.8	2
0.0909091	10.84	5
0.0909091	10.88	2
0.0909091	10.92	2
0.0909091	10.96	2
0.0909091	11	2
0.0909091	11.04	2
0.0909091	11.08	2
0.0909091	11.12	5
0.0909091	11.16	3
0.0909091	11.2	3
0.0909091	11.24	2
0.0909091	11.28	5
0.0909091	11.32	0
0.0909091	11.36	0
0.0909091	11.4	2
0.0909091	11.44	0
0.0909091	11.48	3
0.0909091	11.52	2
0.0909091	11.56	0
0.0909091	11.6	3
0.0909091	11.64	0
0.0909091	11.68	2
0.0909091	11.72	3
0.0909091	11.76	3
0.0909091	11.8	0
0.0909091	11.84	2
0.0909091	11.88	0
0.0909091	11.92	0
0.0909091	11.96	2
0.0909091	12	0
0.121212	0	14
0.121212	0.04	27
0.121212	0.08	29
0.121212	0.12	47
0.121212	0.16	44
0.121212	0.2	23
0.121212	0.24	36
0.121212	0.28	32
0.121212	0.32	24
0.121212	0.36	20
0.121212	0.4	33
0.121212	0.44	35
0.121212	0.48	36
0.121212	0.52	32
0.121212	0.56	41
0.121212	0.6	35
0.121212	0.64	36
0.121212	0.68	42
0.121212	0.72	53
0.121212	0.76	36
0.121212	0.8	53
0.121212	0.84	47
0.121212	0.88	47
0.121212	0.92	72
0.121212	0.96	65
0.121212	1	63
0.121212	1.04	71
0.121212	1.08	62
0.121212	1.12	71
0.121212	1.16	78
0.121212	1.2	59
0.121212	1.24	60
0.121212	1.28	96
0.121212	1.32	83
0.121212	1.36	93
0.121212	1.4	72
0.121212	1.44	87
0.121212	1.48	72
0.121212	1.52	71
0.121212	1.56	77
0.121212	1.6	92
0.121212	1.64	53
0.121212	1.68	59
0.121212	1.72	56
0.121212	1.76	54
0.121212	1.8	57
0.121212	1.84	57
0.121212	1.88	56
0.121212	1.92	62
0.121212	1.96	42
0.121212	2	72
0.121212	2.04	65
0.121212	2.08	78
0.121212	2.12	62
0.121212	2.16	53
0.121212	2.2	35
0.121212	2.24	36
0.121212	2.28	45
0.121212	2.32	38
0.121212	2.36	42
0.121212	2.4	51
0.121212	2.44	48
0.121212	2.48	39
0.121212	2.52	63
0.121212	2.56	47
0.121212	2.6	45
0.121212	2.64	65
0.121212	2.68	47
0.121212	2.72	45
0.121212	2.76	33
0.121212	2.8	35
0.121212	2.84	30
0.121212	2.88	27
0.121212	2.92	41
0.121212	2.96	35
0.121212	3	35
0.121212	3.04	33
0.121212	3.08	32
0.121212	3.12	30
0.121212	3.16	17
0.121212	3.2	30
0.121212	3.24	29
0.121212	3.28	17
0.121212	3.32	14
0.121212	3.36	20
0.121212	3.4	38
0.121212	3.44	30
0.121212	3.48	33
0.121212	3.52	35
0.121212	3.56	51
0.121212	3.6	42
0.121212	3.64	50
0.121212	3.68	50
0.121212	3.72	56
0.121212	3.76	59
0.121212	3.8	50
0.121212	3.84	53
0.121212	3.88	50
0.121212	3.92	62
0.121212	3.96	45
0.121212	4	57
0.121212	4.04	57
0.121212	4.08	68
0.121212	4.12	62
0.121212	4.16	45
0.121212	4.2	62
0.121212	4.24	57
0.121212	4.28	47
0.121212	4.32	62
0.121212	4.36	44
0.121212	4.4	39
0.121212	4.44	44
0.121212	4.48	24
0.121212	4.52	23
0.121212	4.56	42
0.121212	4.6	27
0.121212	4.64	24
0.121212	4.68	14
0.121212	4.72	33
0.121212	4.76	27
0.121212	4.8	12
0.121212	4.84	26
0.121212	4.88	27
0.121212	4.92	24
0.121212	4.96	26
0.121212	5	18
0.121212	5.04	26
0.121212	5.08	12
0.121212	5.12	15
0.121212	5.16	27
0.121212	5.2	14
0.121212	5.24	21
0.121212	5.28	21
0.121212	5.32	26
0.121212	5.36	23
0.121212	5.4	20
0.121212	5.44	30
0.121212	5.48	33
0.121212	5.52	20
0.121212	5.56	18
0.121212	5.6	14
0.121212	5.64	21
0.121212	5.68	27
0.121212	5.72	9
0.121212	5.76	17
0.121212	5.8	15
0.121212	5.84	14
0.121212	5.88	24
0.121212	5.92	12
0.121212	5.96	14
0.121212	6	14
0.121212	6.04	8
0.121212	6.08	9
0.121212	6.12	14
0.121212	6.16	17
0.121212	6.2	15
0.121212	6.24	20
0.121212	6.28	17
0.121212	6.32	12
0.121212	6.36	20
0.121212	6.4	8
0.121212	6.44	17
0.121212	6.48	24
0.121212	6.52	23
0.121212	6.56	9
0.121212	6.6	23
0.121212	6.64	14
0.121212	6.68	23
0.121212	6.72	15
0.121212	6.76	14
0.121212	6.8	14
0.121212	6.84	14
0.121212	6.88	14
0.121212	6.92	8
0.121212	6.96	9
0.121212	7	14
0.121212	7.04	11
0.121212	7.08	9
0.121212	7.12	18
0.121212	7.16	17
0.121212	7.2	5
0.121212	7.24	8
0.121212	7.28	11
0.121212	7.32	9
0.121212	7.36	9
0.121212	7.4	9
0.121212	7.44	6
0.121212	7.48	3
0.121212	7.52	11
0.121212	7.56	8
0.121212	7.6	6
0.121212	7.64	3
0.121212	7.68	8
0.121212	7.72	6
0.121212	7.76	2
0.121212	7.8	9
0.121212	7.84	3
0.121212	7.88	8
0.121212	7.92	5
0.121212	7.96	6
0.121212	8	3
0.121212	8.04	3
0.121212	8.08	5
0.121212	8.12	6
0.121212	8.16	2
0.121212	8.2	5
0.121212	8.24	6
0.121212	8.28	2
0.121212	8.32	3
0.121212	8.36	3
0.121212	8.4	5
0.121212	8.44	2
0.121212	8.48	5
0.121212	8.52	3
0.121212	8.56	3
0.121212	8.6	2
0.121212	8.64	6
0.121212	8.68	5
0.121212	8.72	0
0.121212	8.76	3
0.121212	8.8	0
0.121212	8.84	2
0.121212	8.88	2
0.121212	8.92	2
0.121212	8.96	0
0.121212	9	2
0.121212	9.04	2
0.121212	9.08	5
0.121212	9.12	2
0.121212	9.16	3
0.121212	9.2	0
0.121212	9.24	0
0.121212	9.28	2
0.121212	9.32	0
0.121212	9.36	2
0.121212	9.4	5
0.121212	9.44	5
0.121212	9.48	5
0.121212	9.52	3
0.121212	9.56	2
0.121212	9.6	2
0.121212	9.64	2
0.121212	9.68	0
0.121212	9.72	3
0.121212	9.76	2
0.121212	9.8	0
0.121212	9.84	0
0.121212	9.88	3
0.121212	9.92	2
0.121212	9.96	0
0.121212	10	0
0.121212	10.04	0
0.121212	10.08	3
0.121212	10.12	0
0.121212	10.16	0
0.121212	10.2	2
0.121212	10.24	2
0.121212	10.28	2
0.121212	10.32	0
0.121212	10.36	0
0.121212	10.4	3
0.121212	10.44	3
0.121212	10.48	0
0.121212	10.52	5
0.121212	10.56	2
0.121212	10.6	0
0.121212	10.64	3
0.121212	10.68	0
0.121212	10.72	0
0.121212	10.76	3
0.121212	10.8	0
0.121212	10.84	0
0.121212	10.88	2
0.121212	10.92	0
0.121212	10.96	0
0.121212	11	2
0.121212	11.04	2
0.121212	11.08	2
0.121212	11.12	0
0.121212	11.16	2
0.121212	11.2	0
0.121212	11.24	0
0.121212	11.28	2
0.121212	11.32	0
0.121212	11.36	2
0.121212	11.4	0
0.121212	11.44	2
0.121212	11.48	3
0.121212	11.52	0
0.121212	11.56	2
0.121212	11.6	0
0.121212	11.64	0
0.121212	11.68	2
0.121212	11.72	0
0.121212	11.76	0
0.121212	11.8	2
0.121212	11.84	3
0.121212	11.88	0
0.121212	11.92	0
0.121212	11.96	0
0.121212	12	0
0.151515	0	11
0.151515	0.04	45
0.151515	0.08	30
0.151515	0.12	32
0.151515	0.16	42
0.151515	0.2	32
0.151515	0.24	27
0.151515	0.28	35
0.151515	0.32	33
0.151515	0.36	42
0.151515	0.4	27
0.151515	0.44	24
0.151515	0.48	39
0.151515	0.52	38
0.151515	0.56	24
0.151515	0.6	38
0.151515	0.64	48
0.151515	0.68	39
0.151515	0.72	48
0.151515	0.76	39
0.151515	0.8	53
0.151515	0.84	32
0.151515	0.88	62
0.151515	0.92	54
0.151515	0.96	54
0.151515	1	80
0.151515	1.04	59
0.151515	1.08	68
0.151515	1.12	69
0.151515	1.16	75
0.151515	1.2	81
0.151515	1.24	63
0.151515	1.28	83
0.151515	1.32	72
0.151515	1.36	68
0.151515	1.4	74
0.151515	1.44	75
0.151515	1.48	78
0.151515	1.52	77
0.151515	1.56	66
0.151515	1.6	56
0.151515	1.64	72
0.151515	1.68	56
0.151515	1.72	74
0.151515	1.76	57
0.151515	1.8	60
0.151515	1.84	71
0.151515	1.88	57
0.151515	1.92	42
0.151515	1.96	53
0.151515	2	62
0.151515	2.04	42
0.151515	2.08	62
0.151515	2.12	74
0.151515	2.16	50
0.151515	2.2	44
0.151515	2.24	59
0.151515	2.28	51
0.151515	2.32	51
0.151515	2.36	45
0.151515	2.4	59
0.151515	2.44	39
0.151515	2.48	32
0.151515	2.52	47
0.151515	2.56	39
0.151515	2.6	47
0.151515	2.64	42
0.151515	2.68	32
0.151515	2.72	27
0.151515	2.76	30
0.151515	2.8	38
0.151515	2.84	23
0.151515	2.88	36
0.151515	2.92	21
0.151515	2.96	32
0.151515	3	39
0.151515	3.04	38
0.151515	3.08	38
0.151515	3.12	27
0.151515	3.16	23
0.151515	3.2	30
0.151515	3.24	27
0.151515	3.28	20
0.151515	3.32	23
0.151515	3.36	27
0.151515	3.4	45
0.151515	3.44	32
0.151515	3.48	33
0.151515	3.52	50
0.151515	3.56	39
0.151515	3.6	47
0.151515	3.64	45
0.151515	3.68	45
0.151515	3.72	47
0.151515	3.76	57
0.151515	3.8	60
0.151515	3.84	51
0.151515	3.88	51
0.151515	3.92	65
0.151515	3.96	77
0.151515	4	59
0.151515	4.04	62
0.151515	4.08	60
0.151515	4.12	57
0.151515	4.16	47
0.151515	4.2	42
0.151515	4.24	68
0.151515	4.28	48
0.151515	4.32	62
0.151515	4.36	50
0.151515	4.4	30
0.151515	4.44	48
0.151515	4.48	38
0.151515	4.52	36
0.151515	4.56	29
0.151515	4.6	33
0.151515	4.64	23
0.151515	4.68	32
0.151515	4.72	26
0.151515	4.76	23
0.151515	4.8	23
0.151515	4.84	29
0.151515	4.88	29
0.151515	4.92	24
0.151515	4.96	20
0.151515	5	20
0.151515	5.04	23
0.151515	5.08	41
0.151515	5.12	15
0.151515	5.16	33
0.151515	5.2	23
0.151515	5.24	32
0.151515	5.28	18
0.151515	5.32	24
0.151515	5.36	23
0.151515	5.4	20
0.151515	5.44	24
0.151515	5.48	21
0.151515	5.52	18
0.151515	5.56	21
0.151515	5.6	23
0.151515	5.64	23
0.151515	5.68	9
0.151515	5.72	17
0.151515	5.76	11
0.151515	5.8	26
0.151515	5.84	12
0.151515	5.88	27
0.151515	5.92	15
0.151515	5.96	20
0.151515	6	12
0.151515	6.04	18
0.151515	6.08	12
0.151515	6.12	12
0.151515	6.16	12
0.151515	6.2	14
0.151515	6.24	12
0.151515	6.28	9
0.151515	6.32	20
0.151515	6.36	24
0.151515	6.4	18
0.151515	6.44	15
0.151515	6.48	20
0.151515	6.52	17
0.151515	6.56	14
0.151515	6.6	21
0.151515	6.64	17
0.151515	6.68	12
0.151515	6.72	21
0.151515	6.76	21
0.151515	6.8	6
0.151515	6.84	12
0.151515	6.88	12
0.151515	6.92	15
0.151515	6.96	9
0.151515	7	6
0.151515	7.04	17
0.151515	7.08	12
0.151515	7.12	8
0.151515	7.16	6
0.151515	7.2	14
0.151515	7.24	9
0.151515	7.28	9
0.151515	7.32	6
0.151515	7.36	6
0.151515	7.4	6
0.151515	7.44	6
0.151515	7.48	11
0.151515	7.52	8
0.151515	7.56	5
0.151515	7.6	8
0.151515	7.64	6
0.151515	7.68	3
0.151515	7.72	6
0.151515	7.76	5
0.151515	7.8	8
0.151515	7.84	8
0.151515	7.88	11
0.151515	7.92	3
0.151515	7.96	9
0.151515	8	8
0.151515	8.04	8
0.151515	8.08	5
0.151515	8.12	2
0.151515	8.16	8
0.151515	8.2	8
0.151515	8.24	5
0.151515	8.28	3
0.151515	8.32	3
0.151515	8.36	6
0.151515	8.4	6
0.151515	8.44	6
0.151515	8.48	6
0.151515	8.52	6
0.151515	8.56	3
0.151515	8.6	2
0.151515	8.64	2
0.151515	8.68	0
0.151515	8.72	5
0.151515	8.76	2
0.151515	8.8	3
0.151515	8.84	5
0.151515	8.88	2
0.151515	8.92	2
0.151515	8.96	0
0.151515	9	2
0.151515	9.04	3
0.151515	9.08	3
0.151515	9.12	0
0.151515	9.16	3
0.151515	9.2	2
0.151515	9.24	2
0.151515	9.28	2
0.151515	9.32	3
0.151515	9.36	3
0.151515	9.4	3
0.151515	9.44	2
0.151515	9.48	2
0.151515	9.52	2
0.151515	9.56	0
0.151515	9.6	0
0.151515	9.64	2
0.151515	9.68	0
0.151515	9.72	3
0.151515	9.76	0
0.151515	9.8	2
0.151515	9.84	0
0.151515	9.88	2
0.151515	9.92	2
0.151515	9.96	2
0.151515	10	0
0.151515	10.04	0
0.151515	10.08	2
0.151515	10.12	0
0.151515	10.16	2
0.151515	10.2	2
0.151515	10.24	3
0.151515	10.28	2
0.151515	10.32	2
0.151515	10.36	3
0.151515	10.4	2
0.151515	10.44	2
0.151515	10.48	2
0.151515	10.52	3
0.151515	10.56	2
0.151515	10.6	0
0.151515	10.64	0
0.151515	10.68	0
0.151515	10.72	0
0.151515	10.76	3
0.151515	10.8	0
0.151515	10.84	0
0.151515	10.88	3
0.151515	10.92	2
0.151515	10.96	2
0.151515	11	3
0.151515	11.04	3
0.151515	11.08	0
0.151515	11.12	0
0.151515	11.16	0
0.151515	11.2	0
0.151515	11.24	0
0.151515	11.28	3
0.151515	11.32	0
0.151515	11.36	2
0.151515	11.4	0
0.151515	11.44	0
0.151515	11.48	0
0.151515	11.52	2
0.151515	11.56	5
0.151515	11.6	0
0.151515	11.64	0
0.151515	11.68	2
0.151515	11.72	5
0.151515	11.76	2
0.151515	11.8	0
0.151515	11.84	0
0.151515	11.88	5
0.151515	11.92	0
0.151515	11.96	3
0.151515	12	0
0.181818	0	5
0.181818	0.04	27
0.181818	0.08	35
0.181818	0.12	38
0.181818	0.16	30
0.181818	0.2	42
0.181818	0.24	24
0.181818	0.28	29
0.181818	0.32	33
0.181818	0.36	15
0.181818	0.4	21
0.181818	0.44	29
0.181818	0.48	26
0.181818	0.52	38
0.181818	0.56	39
0.181818	0.6	39
0.181818	0.64	60
0.181818	0.68	41
0.181818	0.72	50
0.181818	0.76	50
0.181818	0.8	54
0.181818	0.84	41
0.181818	0.88	56
0.181818	0.92	47
0.181818	0.96	92
0.181818	1	65
0.181818	1.04	65
0.181818	1.08	74
0.181818	1.12	99
0.181818	1.16	95
0.181818	1.2	90
0.181818	1.24	104
0.181818	1.28	107
0.181818	1.32	101
0.181818	1.36	95
0.181818	1.4	83
0.181818	1.44	101
0.181818	1.48	75
0.181818	1.52	90
0.181818	1.56	66
0.181818	1.6	77
0.181818	1.64	74
0.181818	1.68	69
0.181818	1.72	66
0.181818	1.76	57
0.181818	1.8	71
0.181818	1.84	63
0.181818	1.88	48
0.181818	1.92	50
0.181818	1.96	62
0.181818	2	78
0.181818	2.04	45
0.181818	2.08	57
0.181818	2.12	63
0.181818	2.16	56
0.181818	2.2	45
0.181818	2.24	44
0.181818	2.28	41
0.181818	2.32	42
0.181818	2.36	56
0.181818	2.4	57
0.181818	2.44	35
0.181818	2.48	39
0.181818	2.52	26
0.181818	2.56	50
0.181818	2.6	44
0.181818	2.64	30
0.181818	2.68	39
0.181818	2.72	36
0.181818	2.76	39
0.181818	2.8	39
0.181818	2.84	41
0.181818	2.88	39
0.181818	2.92	30
0.181818	2.96	48
0.181818	3	33
0.181818	3.04	45
0.181818	3.08	33
0.181818	3.12	30
0.181818	3.16	30
0.181818	3.2	35
0.181818	3.24	26
0.181818	3.28	27
0.181818	3.32	38
0.181818	3.36	32
0.181818	3.4	27
0.181818	3.44	42
0.181818	3.48	41
0.181818	3.52	44
0.181818	3.56	45
0.181818	3.6	57
0.181818	3.64	50
0.181818	3.68	80
0.181818	3.72	60
0.181818	3.76	65
0.181818	3.8	66
0.181818	3.84	75
0.181818	3.88	81
0.181818	3.92	51
0.181818	3.96	54
0.181818	4	54
0.181818	4.04	48
0.181818	4.08	59
0.181818	4.12	56
0.181818	4.16	59
0.181818	4.2	56
0.181818	4.24	41
0.181818	4.28	51
0.181818	4.32	39
0.181818	4.36	44
0.181818	4.4	23
0.181818	4.44	42
0.181818	4.48	29
0.181818	4.52	26
0.181818	4.56	47
0.181818	4.6	32
0.181818	4.64	29
0.181818	4.68	26
0.181818	4.72	30
0.181818	4.76	26
0.181818	4.8	20
0.181818	4.84	23
0.181818	4.88	24
0.181818	4.92	24
0.181818	4.96	23
0.181818	5	27
0.181818	5.04	14
0.181818	5.08	33
0.181818	5.12	23
0.181818	5.16	17
0.181818	5.2	20
0.181818	5.24	33
0.181818	5.28	21
0.181818	5.32	20
0.181818	5.36	20
0.181818	5.4	27
0.181818	5.44	14
0.181818	5.48	18
0.181818	5.52	17
0.181818	5.56	17
0.181818	5.6	23
0.181818	5.64	27
0.181818	5.68	15
0.181818	5.72	14
0.181818	5.76	20
0.181818	5.8	23
0.181818	5.84	18
0.181818	5.88	12
0.181818	5.92	11
0.181818	5.96	8
0.181818	6	8
0.181818	6.04	9
0.181818	6.08	14
0.181818	6.12	8
0.181818	6.16	9
0.181818	6.2	5
0.181818	6.24	15
0.181818	6.28	20
0.181818	6.32	23
0.181818	6.36	17
0.181818	6.4	18
0.181818	6.44	18
0.181818	6.48	12
0.181818	6.52	14
0.181818	6.56	29
0.181818	6.6	23
0.181818	6.64	17
0.181818	6.68	8
0.181818	6.72	14
0.181818	6.76	12
0.181818	6.8	12
0.181818	6.84	18
0.181818	6.88	12
0.181818	6.92	18
0.181818	6.96	17
0.181818	7	17
0.181818	7.04	12
0.181818	7.08	12
0.181818	7.12	12
0.181818	7.16	9
0.181818	7.2	8
0.181818	7.24	12
0.181818	7.28	6
0.181818	7.32	6
0.181818	7.36	6
0.181818	7.4	8
0.181818	7.44	3
0.181818	7.48	8
0.181818	7.52	5
0.181818	7.56	9
0.181818	7.6	8
0.181818	7.64	6
0.181818	7.68	3
[truncated: 8,235 more rows]

## Sheet: Fig.2b
Relative phase（units of π)	Ek (eV)	Counts
0	0	4
0	0.04	11
0	0.08	16
0	0.12	27
0	0.16	25
0	0.2	25
0	0.24	30
0	0.28	29
0	0.32	31
0	0.36	31
0	0.4	33
0	0.44	23
0	0.48	29
0	0.52	27
0	0.56	34
0	0.6	34
0	0.64	37
0	0.68	42
0	0.72	34
0	0.76	35
0	0.8	39
0	0.84	36
0	0.88	50
0	0.92	47
0	0.96	44
0	1	59
0	1.04	54
0	1.08	55
0	1.12	73
0	1.16	47
0	1.2	73
0	1.24	65
0	1.28	62
0	1.32	74
0	1.36	75
0	1.4	71
0	1.44	60
0	1.48	75
0	1.52	57
0	1.56	56
0	1.6	57
0	1.64	57
0	1.68	65
0	1.72	53
0	1.76	57
0	1.8	57
0	1.84	54
0	1.88	57
0	1.92	75
0	1.96	56
0	2	58
0	2.04	59
0	2.08	83
0	2.12	79
0	2.16	65
0	2.2	75
0	2.24	70
0	2.28	73
0	2.32	69
0	2.36	115
0	2.4	97
0	2.44	87
0	2.48	75
0	2.52	85
0	2.56	75
0	2.6	60
0	2.64	56
0	2.68	50
0	2.72	64
0	2.76	77
0	2.8	57
0	2.84	59
0	2.88	42
0	2.92	46
0	2.96	52
0	3	59
0	3.04	51
0	3.08	54
0	3.12	49
0	3.16	43
0	3.2	61
0	3.24	47
0	3.28	37
0	3.32	50
0	3.36	41
0	3.4	42
0	3.44	34
0	3.48	40
0	3.52	42
0	3.56	34
0	3.6	38
0	3.64	35
0	3.68	43
0	3.72	42
0	3.76	39
0	3.8	54
0	3.84	52
0	3.88	57
0	3.92	47
0	3.96	66
0	4	62
0	4.04	67
0	4.08	64
0	4.12	57
0	4.16	51
0	4.2	57
0	4.24	52
0	4.28	52
0	4.32	48
0	4.36	40
0	4.4	42
0	4.44	54
0	4.48	49
0	4.52	33
0	4.56	42
0	4.6	30
0	4.64	34
0	4.68	37
0	4.72	47
0	4.76	21
0	4.8	29
0	4.84	28
0	4.88	38
0	4.92	33
0	4.96	37
0	5	38
0	5.04	34
0	5.08	36
0	5.12	44
0	5.16	35
0	5.2	31
0	5.24	36
0	5.28	29
0	5.32	42
0	5.36	22
0	5.4	38
0	5.44	29
0	5.48	21
0	5.52	28
0	5.56	22
0	5.6	30
0	5.64	37
0	5.68	27
0	5.72	23
0	5.76	24
0	5.8	23
0	5.84	20
0	5.88	24
0	5.92	22
0	5.96	17
0	6	21
0	6.04	27
0	6.08	17
0	6.12	10
0	6.16	13
0	6.2	17
0	6.24	18
0	6.28	14
0	6.32	17
0	6.36	21
0	6.4	21
0	6.44	19
0	6.48	15
0	6.52	19
0	6.56	18
0	6.6	21
0	6.64	27
0	6.68	16
0	6.72	19
0	6.76	11
0	6.8	16
0	6.84	14
0	6.88	21
0	6.92	14
0	6.96	20
0	7	25
0	7.04	19
0	7.08	14
0	7.12	19
0	7.16	16
0	7.2	11
0	7.24	14
0	7.28	9
0	7.32	18
0	7.36	11
0	7.4	11
0	7.44	8
0	7.48	10
0	7.52	18
0	7.56	13
0	7.6	18
0	7.64	10
0	7.68	6
0	7.72	8
0	7.76	11
0	7.8	11
0	7.84	11
0	7.88	9
0	7.92	9
0	7.96	13
0	8	11
0	8.04	6
0	8.08	11
0	8.12	12
0	8.16	7
0	8.2	10
0	8.24	13
0	8.28	5
0	8.32	14
0	8.36	10
0	8.4	7
0	8.44	7
0	8.48	11
0	8.52	11
0	8.56	7
0	8.6	2
0	8.64	10
0	8.68	7
0	8.72	9
0	8.76	4
0	8.8	8
0	8.84	7
0	8.88	6
0	8.92	9
0	8.96	4
0	9	5
0	9.04	10
0	9.08	12
0	9.12	5
0	9.16	3
0	9.2	3
0	9.24	8
0	9.28	4
0	9.32	7
0	9.36	2
0	9.4	3
0	9.44	7
0	9.48	8
0	9.52	2
0	9.56	3
0	9.6	7
0	9.64	3
0	9.68	9
0	9.72	7
0	9.76	7
0	9.8	6
0	9.84	2
0	9.88	3
0	9.92	7
0	9.96	3
0	10	9
0	10.04	7
0	10.08	3
0	10.12	6
0	10.16	2
0	10.2	1
0	10.24	5
0	10.28	2
0	10.32	7
0	10.36	3
0	10.4	4
0	10.44	3
0	10.48	2
0	10.52	0
0	10.56	2
0	10.6	5
0	10.64	3
0	10.68	2
0	10.72	2
0	10.76	3
0	10.8	3
0	10.84	3
0	10.88	6
0	10.92	2
0	10.96	3
0	11	2
0	11.04	4
0	11.08	3
0	11.12	3
0	11.16	5
0	11.2	4
0	11.24	2
0	11.28	1
0	11.32	2
0	11.36	1
0	11.4	0
0	11.44	1
0	11.48	5
0	11.52	0
0	11.56	2
0	11.6	0
0	11.64	2
0	11.68	1
0	11.72	3
0	11.76	3
0	11.8	3
0	11.84	2
0	11.88	3
0	11.92	2
0	11.96	1
0	12	3
0.030303	0	6
0.030303	0.04	10
0.030303	0.08	26
0.030303	0.12	19
0.030303	0.16	32
0.030303	0.2	26
0.030303	0.24	38
0.030303	0.28	29
0.030303	0.32	31
0.030303	0.36	38
0.030303	0.4	32
0.030303	0.44	37
0.030303	0.48	44
0.030303	0.52	23
0.030303	0.56	34
0.030303	0.6	37
0.030303	0.64	30
0.030303	0.68	42
0.030303	0.72	36
0.030303	0.76	43
0.030303	0.8	45
0.030303	0.84	48
0.030303	0.88	55
0.030303	0.92	32
0.030303	0.96	58
0.030303	1	45
0.030303	1.04	45
0.030303	1.08	49
0.030303	1.12	57
0.030303	1.16	57
0.030303	1.2	58
0.030303	1.24	81
0.030303	1.28	76
0.030303	1.32	61
0.030303	1.36	80
0.030303	1.4	73
0.030303	1.44	68
0.030303	1.48	70
0.030303	1.52	55
0.030303	1.56	67
0.030303	1.6	61
0.030303	1.64	58
0.030303	1.68	58
0.030303	1.72	58
0.030303	1.76	61
0.030303	1.8	63
0.030303	1.84	51
0.030303	1.88	57
0.030303	1.92	73
0.030303	1.96	71
0.030303	2	60
0.030303	2.04	64
0.030303	2.08	81
0.030303	2.12	75
0.030303	2.16	79
0.030303	2.2	67
0.030303	2.24	61
0.030303	2.28	61
0.030303	2.32	89
0.030303	2.36	76
0.030303	2.4	77
0.030303	2.44	85
0.030303	2.48	87
0.030303	2.52	76
0.030303	2.56	74
0.030303	2.6	80
0.030303	2.64	73
0.030303	2.68	66
0.030303	2.72	60
0.030303	2.76	51
0.030303	2.8	63
0.030303	2.84	56
0.030303	2.88	66
0.030303	2.92	72
0.030303	2.96	54
0.030303	3	49
0.030303	3.04	57
0.030303	3.08	64
0.030303	3.12	57
0.030303	3.16	38
0.030303	3.2	52
0.030303	3.24	38
0.030303	3.28	44
0.030303	3.32	34
0.030303	3.36	41
0.030303	3.4	29
0.030303	3.44	44
0.030303	3.48	40
0.030303	3.52	34
0.030303	3.56	39
0.030303	3.6	46
0.030303	3.64	50
0.030303	3.68	43
0.030303	3.72	37
0.030303	3.76	50
0.030303	3.8	53
0.030303	3.84	71
0.030303	3.88	56
0.030303	3.92	57
0.030303	3.96	61
0.030303	4	63
0.030303	4.04	50
0.030303	4.08	67
0.030303	4.12	62
0.030303	4.16	69
0.030303	4.2	68
0.030303	4.24	61
0.030303	4.28	57
0.030303	4.32	62
0.030303	4.36	49
0.030303	4.4	53
0.030303	4.44	56
0.030303	4.48	47
0.030303	4.52	39
0.030303	4.56	38
0.030303	4.6	48
0.030303	4.64	34
0.030303	4.68	34
0.030303	4.72	27
0.030303	4.76	24
0.030303	4.8	34
0.030303	4.84	34
0.030303	4.88	31
0.030303	4.92	33
0.030303	4.96	27
0.030303	5	30
0.030303	5.04	43
0.030303	5.08	40
0.030303	5.12	40
0.030303	5.16	31
0.030303	5.2	38
0.030303	5.24	41
0.030303	5.28	43
0.030303	5.32	37
0.030303	5.36	26
0.030303	5.4	31
0.030303	5.44	31
0.030303	5.48	16
0.030303	5.52	25
0.030303	5.56	33
0.030303	5.6	36
0.030303	5.64	26
0.030303	5.68	17
0.030303	5.72	23
0.030303	5.76	24
0.030303	5.8	28
0.030303	5.84	31
0.030303	5.88	16
0.030303	5.92	16
0.030303	5.96	20
0.030303	6	16
0.030303	6.04	17
0.030303	6.08	19
0.030303	6.12	15
0.030303	6.16	10
0.030303	6.2	15
0.030303	6.24	13
0.030303	6.28	18
0.030303	6.32	20
0.030303	6.36	29
0.030303	6.4	25
0.030303	6.44	25
0.030303	6.48	24
0.030303	6.52	20
0.030303	6.56	18
0.030303	6.6	13
0.030303	6.64	6
0.030303	6.68	15
0.030303	6.72	22
0.030303	6.76	22
0.030303	6.8	20
0.030303	6.84	19
0.030303	6.88	23
0.030303	6.92	21
0.030303	6.96	17
0.030303	7	19
0.030303	7.04	15
0.030303	7.08	21
0.030303	7.12	16
0.030303	7.16	13
0.030303	7.2	16
0.030303	7.24	17
0.030303	7.28	17
0.030303	7.32	14
0.030303	7.36	21
0.030303	7.4	24
0.030303	7.44	12
0.030303	7.48	11
0.030303	7.52	8
0.030303	7.56	18
0.030303	7.6	9
0.030303	7.64	16
0.030303	7.68	17
0.030303	7.72	8
0.030303	7.76	15
0.030303	7.8	10
0.030303	7.84	11
0.030303	7.88	11
0.030303	7.92	9
0.030303	7.96	10
0.030303	8	15
0.030303	8.04	10
0.030303	8.08	7
0.030303	8.12	11
0.030303	8.16	12
0.030303	8.2	4
0.030303	8.24	8
0.030303	8.28	11
0.030303	8.32	8
0.030303	8.36	8
0.030303	8.4	5
0.030303	8.44	5
0.030303	8.48	7
0.030303	8.52	11
0.030303	8.56	11
0.030303	8.6	11
0.030303	8.64	10
0.030303	8.68	5
0.030303	8.72	5
0.030303	8.76	11
0.030303	8.8	11
0.030303	8.84	6
0.030303	8.88	7
0.030303	8.92	2
0.030303	8.96	5
0.030303	9	5
0.030303	9.04	4
0.030303	9.08	6
0.030303	9.12	1
0.030303	9.16	9
0.030303	9.2	8
0.030303	9.24	9
0.030303	9.28	6
0.030303	9.32	7
0.030303	9.36	6
0.030303	9.4	4
0.030303	9.44	5
0.030303	9.48	5
0.030303	9.52	6
0.030303	9.56	5
0.030303	9.6	5
0.030303	9.64	5
0.030303	9.68	7
0.030303	9.72	6
0.030303	9.76	5
0.030303	9.8	6
0.030303	9.84	0
0.030303	9.88	4
0.030303	9.92	7
0.030303	9.96	1
0.030303	10	6
0.030303	10.04	4
0.030303	10.08	6
0.030303	10.12	2
0.030303	10.16	4
0.030303	10.2	3
0.030303	10.24	1
0.030303	10.28	3
0.030303	10.32	4
0.030303	10.36	2
0.030303	10.4	7
0.030303	10.44	3
0.030303	10.48	6
0.030303	10.52	4
0.030303	10.56	3
0.030303	10.6	5
0.030303	10.64	6
0.030303	10.68	5
0.030303	10.72	4
0.030303	10.76	1
0.030303	10.8	8
0.030303	10.84	2
0.030303	10.88	6
0.030303	10.92	4
0.030303	10.96	0
0.030303	11	4
0.030303	11.04	2
0.030303	11.08	6
0.030303	11.12	1
0.030303	11.16	1
0.030303	11.2	3
0.030303	11.24	4
0.030303	11.28	2
0.030303	11.32	2
0.030303	11.36	2
0.030303	11.4	2
0.030303	11.44	3
0.030303	11.48	5
0.030303	11.52	1
0.030303	11.56	0
0.030303	11.6	2
0.030303	11.64	3
0.030303	11.68	4
0.030303	11.72	2
0.030303	11.76	2
0.030303	11.8	1
0.030303	11.84	4
0.030303	11.88	2
0.030303	11.92	1
0.030303	11.96	0
0.030303	12	1
0.0606061	0	11
0.0606061	0.04	18
0.0606061	0.08	21
0.0606061	0.12	31
0.0606061	0.16	35
0.0606061	0.2	26
0.0606061	0.24	35
0.0606061	0.28	27
0.0606061	0.32	28
0.0606061	0.36	41
0.0606061	0.4	41
0.0606061	0.44	20
0.0606061	0.48	35
0.0606061	0.52	33
0.0606061	0.56	27
0.0606061	0.6	34
0.0606061	0.64	42
0.0606061	0.68	32
0.0606061	0.72	50
0.0606061	0.76	42
0.0606061	0.8	36
0.0606061	0.84	35
0.0606061	0.88	35
0.0606061	0.92	42
0.0606061	0.96	51
0.0606061	1	62
0.0606061	1.04	49
0.0606061	1.08	59
0.0606061	1.12	57
0.0606061	1.16	56
0.0606061	1.2	71
0.0606061	1.24	61
0.0606061	1.28	81
0.0606061	1.32	75
0.0606061	1.36	61
0.0606061	1.4	61
0.0606061	1.44	70
0.0606061	1.48	64
0.0606061	1.52	67
0.0606061	1.56	55
0.0606061	1.6	59
0.0606061	1.64	49
0.0606061	1.68	72
0.0606061	1.72	71
0.0606061	1.76	63
0.0606061	1.8	55
0.0606061	1.84	57
0.0606061	1.88	61
0.0606061	1.92	71
0.0606061	1.96	64
0.0606061	2	68
0.0606061	2.04	78
0.0606061	2.08	78
0.0606061	2.12	93
0.0606061	2.16	86
0.0606061	2.2	58
0.0606061	2.24	70
0.0606061	2.28	71
0.0606061	2.32	69
0.0606061	2.36	75
0.0606061	2.4	83
0.0606061	2.44	88
0.0606061	2.48	66
0.0606061	2.52	64
0.0606061	2.56	62
0.0606061	2.6	62
0.0606061	2.64	65
0.0606061	2.68	58
0.0606061	2.72	70
0.0606061	2.76	57
0.0606061	2.8	67
0.0606061	2.84	62
0.0606061	2.88	60
0.0606061	2.92	43
0.0606061	2.96	59
0.0606061	3	57
0.0606061	3.04	71
0.0606061	3.08	50
0.0606061	3.12	54
0.0606061	3.16	43
0.0606061	3.2	49
0.0606061	3.24	44
0.0606061	3.28	48
0.0606061	3.32	36
0.0606061	3.36	33
0.0606061	3.4	26
0.0606061	3.44	36
0.0606061	3.48	30
0.0606061	3.52	47
0.0606061	3.56	34
0.0606061	3.6	42
0.0606061	3.64	52
0.0606061	3.68	57
0.0606061	3.72	48
0.0606061	3.76	53
0.0606061	3.8	48
0.0606061	3.84	51
0.0606061	3.88	59
0.0606061	3.92	59
0.0606061	3.96	59
0.0606061	4	66
0.0606061	4.04	80
0.0606061	4.08	68
0.0606061	4.12	45
0.0606061	4.16	65
0.0606061	4.2	63
0.0606061	4.24	67
0.0606061	4.28	55
0.0606061	4.32	60
0.0606061	4.36	71
0.0606061	4.4	45
0.0606061	4.44	54
0.0606061	4.48	61
0.0606061	4.52	54
0.0606061	4.56	52
0.0606061	4.6	35
0.0606061	4.64	32
0.0606061	4.68	36
0.0606061	4.72	37
0.0606061	4.76	39
0.0606061	4.8	22
0.0606061	4.84	36
0.0606061	4.88	38
0.0606061	4.92	27
0.0606061	4.96	27
0.0606061	5	34
0.0606061	5.04	41
0.0606061	5.08	30
0.0606061	5.12	34
0.0606061	5.16	35
0.0606061	5.2	40
0.0606061	5.24	35
0.0606061	5.28	34
0.0606061	5.32	24
0.0606061	5.36	34
0.0606061	5.4	39
0.0606061	5.44	32
0.0606061	5.48	34
0.0606061	5.52	30
0.0606061	5.56	25
0.0606061	5.6	33
0.0606061	5.64	18
0.0606061	5.68	25
0.0606061	5.72	21
0.0606061	5.76	22
0.0606061	5.8	9
0.0606061	5.84	21
0.0606061	5.88	16
0.0606061	5.92	22
0.0606061	5.96	23
0.0606061	6	16
0.0606061	6.04	15
0.0606061	6.08	23
0.0606061	6.12	15
0.0606061	6.16	23
0.0606061	6.2	22
0.0606061	6.24	15
0.0606061	6.28	7
0.0606061	6.32	14
0.0606061	6.36	13
0.0606061	6.4	19
0.0606061	6.44	7
0.0606061	6.48	20
0.0606061	6.52	21
0.0606061	6.56	20
0.0606061	6.6	24
0.0606061	6.64	22
0.0606061	6.68	16
0.0606061	6.72	18
0.0606061	6.76	22
0.0606061	6.8	20
0.0606061	6.84	20
0.0606061	6.88	22
0.0606061	6.92	22
0.0606061	6.96	19
0.0606061	7	14
0.0606061	7.04	21
0.0606061	7.08	17
0.0606061	7.12	26
0.0606061	7.16	15
0.0606061	7.2	22
0.0606061	7.24	15
0.0606061	7.28	21
0.0606061	7.32	21
0.0606061	7.36	13
0.0606061	7.4	12
0.0606061	7.44	10
0.0606061	7.48	15
0.0606061	7.52	11
0.0606061	7.56	8
0.0606061	7.6	10
0.0606061	7.64	11
0.0606061	7.68	11
0.0606061	7.72	11
0.0606061	7.76	11
0.0606061	7.8	9
0.0606061	7.84	14
0.0606061	7.88	8
0.0606061	7.92	11
0.0606061	7.96	9
0.0606061	8	8
0.0606061	8.04	11
0.0606061	8.08	11
0.0606061	8.12	9
0.0606061	8.16	11
0.0606061	8.2	9
0.0606061	8.24	8
0.0606061	8.28	7
0.0606061	8.32	7
0.0606061	8.36	6
0.0606061	8.4	4
0.0606061	8.44	11
0.0606061	8.48	10
0.0606061	8.52	5
0.0606061	8.56	5
0.0606061	8.6	11
0.0606061	8.64	5
0.0606061	8.68	6
0.0606061	8.72	5
0.0606061	8.76	5
0.0606061	8.8	4
0.0606061	8.84	6
0.0606061	8.88	5
0.0606061	8.92	3
0.0606061	8.96	6
0.0606061	9	5
0.0606061	9.04	5
0.0606061	9.08	5
0.0606061	9.12	8
0.0606061	9.16	4
0.0606061	9.2	9
0.0606061	9.24	9
0.0606061	9.28	5
0.0606061	9.32	6
0.0606061	9.36	8
0.0606061	9.4	3
0.0606061	9.44	5
0.0606061	9.48	6
0.0606061	9.52	6
0.0606061	9.56	6
0.0606061	9.6	6
0.0606061	9.64	5
0.0606061	9.68	5
0.0606061	9.72	5
0.0606061	9.76	1
0.0606061	9.8	9
0.0606061	9.84	4
0.0606061	9.88	6
0.0606061	9.92	1
0.0606061	9.96	4
0.0606061	10	3
0.0606061	10.04	4
0.0606061	10.08	8
0.0606061	10.12	4
0.0606061	10.16	7
0.0606061	10.2	3
0.0606061	10.24	2
0.0606061	10.28	3
0.0606061	10.32	4
0.0606061	10.36	5
0.0606061	10.4	2
0.0606061	10.44	0
0.0606061	10.48	1
0.0606061	10.52	4
0.0606061	10.56	3
0.0606061	10.6	4
0.0606061	10.64	0
0.0606061	10.68	4
0.0606061	10.72	4
0.0606061	10.76	4
0.0606061	10.8	2
0.0606061	10.84	1
0.0606061	10.88	2
0.0606061	10.92	2
0.0606061	10.96	6
0.0606061	11	3
0.0606061	11.04	3
0.0606061	11.08	4
0.0606061	11.12	2
0.0606061	11.16	0
0.0606061	11.2	8
0.0606061	11.24	4
0.0606061	11.28	3
0.0606061	11.32	1
0.0606061	11.36	1
0.0606061	11.4	1
0.0606061	11.44	0
0.0606061	11.48	2
0.0606061	11.52	2
0.0606061	11.56	1
0.0606061	11.6	2
0.0606061	11.64	2
0.0606061	11.68	0
0.0606061	11.72	3
0.0606061	11.76	2
0.0606061	11.8	2
0.0606061	11.84	3
0.0606061	11.88	3
0.0606061	11.92	1
0.0606061	11.96	5
0.0606061	12	1
0.0909091	0	11
0.0909091	0.04	13
0.0909091	0.08	18
0.0909091	0.12	24
0.0909091	0.16	29
0.0909091	0.2	27
0.0909091	0.24	32
0.0909091	0.28	34
0.0909091	0.32	34
0.0909091	0.36	31
0.0909091	0.4	29
0.0909091	0.44	45
0.0909091	0.48	38
0.0909091	0.52	32
0.0909091	0.56	38
0.0909091	0.6	33
0.0909091	0.64	34
0.0909091	0.68	43
0.0909091	0.72	44
0.0909091	0.76	38
0.0909091	0.8	29
0.0909091	0.84	45
0.0909091	0.88	43
0.0909091	0.92	58
0.0909091	0.96	61
0.0909091	1	54
0.0909091	1.04	57
0.0909091	1.08	61
0.0909091	1.12	63
0.0909091	1.16	49
0.0909091	1.2	83
0.0909091	1.24	69
0.0909091	1.28	74
0.0909091	1.32	80
0.0909091	1.36	71
0.0909091	1.4	89
0.0909091	1.44	73
0.0909091	1.48	58
0.0909091	1.52	55
0.0909091	1.56	52
0.0909091	1.6	52
0.0909091	1.64	65
0.0909091	1.68	71
0.0909091	1.72	68
0.0909091	1.76	85
0.0909091	1.8	79
0.0909091	1.84	68
0.0909091	1.88	61
0.0909091	1.92	77
0.0909091	1.96	57
0.0909091	2	80
0.0909091	2.04	67
0.0909091	2.08	82
0.0909091	2.12	94
0.0909091	2.16	72
0.0909091	2.2	56
0.0909091	2.24	69
0.0909091	2.28	78
0.0909091	2.32	75
0.0909091	2.36	86
0.0909091	2.4	89
0.0909091	2.44	69
0.0909091	2.48	77
0.0909091	2.52	78
0.0909091	2.56	57
0.0909091	2.6	75
0.0909091	2.64	65
0.0909091	2.68	65
0.0909091	2.72	67
0.0909091	2.76	61
0.0909091	2.8	61
0.0909091	2.84	56
0.0909091	2.88	49
0.0909091	2.92	52
0.0909091	2.96	57
0.0909091	3	57
0.0909091	3.04	52
0.0909091	3.08	50
0.0909091	3.12	47
0.0909091	3.16	46
0.0909091	3.2	39
0.0909091	3.24	43
0.0909091	3.28	36
0.0909091	3.32	39
0.0909091	3.36	30
0.0909091	3.4	41
0.0909091	3.44	31
0.0909091	3.48	43
0.0909091	3.52	41
0.0909091	3.56	36
0.0909091	3.6	45
0.0909091	3.64	44
0.0909091	3.68	39
0.0909091	3.72	54
0.0909091	3.76	46
0.0909091	3.8	66
0.0909091	3.84	56
0.0909091	3.88	62
0.0909091	3.92	59
0.0909091	3.96	70
0.0909091	4	67
0.0909091	4.04	77
0.0909091	4.08	52
0.0909091	4.12	56
0.0909091	4.16	75
0.0909091	4.2	65
0.0909091	4.24	57
0.0909091	4.28	73
0.0909091	4.32	54
0.0909091	4.36	62
0.0909091	4.4	63
0.0909091	4.44	67
0.0909091	4.48	47
0.0909091	4.52	46
0.0909091	4.56	39
0.0909091	4.6	43
0.0909091	4.64	39
0.0909091	4.68	26
0.0909091	4.72	37
0.0909091	4.76	35
0.0909091	4.8	34
0.0909091	4.84	34
0.0909091	4.88	28
0.0909091	4.92	32
0.0909091	4.96	33
0.0909091	5	44
0.0909091	5.04	40
0.0909091	5.08	34
0.0909091	5.12	39
0.0909091	5.16	23
0.0909091	5.2	31
0.0909091	5.24	28
0.0909091	5.28	44
0.0909091	5.32	39
0.0909091	5.36	34
0.0909091	5.4	30
0.0909091	5.44	34
0.0909091	5.48	29
0.0909091	5.52	37
0.0909091	5.56	34
0.0909091	5.6	25
0.0909091	5.64	33
0.0909091	5.68	24
0.0909091	5.72	20
0.0909091	5.76	29
0.0909091	5.8	27
0.0909091	5.84	20
0.0909091	5.88	19
0.0909091	5.92	14
0.0909091	5.96	19
0.0909091	6	18
0.0909091	6.04	22
0.0909091	6.08	20
0.0909091	6.12	26
0.0909091	6.16	18
0.0909091	6.2	19
0.0909091	6.24	16
0.0909091	6.28	21
0.0909091	6.32	17
0.0909091	6.36	16
0.0909091	6.4	17
0.0909091	6.44	30
0.0909091	6.48	19
0.0909091	6.52	16
0.0909091	6.56	20
0.0909091	6.6	22
0.0909091	6.64	32
0.0909091	6.68	17
0.0909091	6.72	19
0.0909091	6.76	15
0.0909091	6.8	26
0.0909091	6.84	22
0.0909091	6.88	27
0.0909091	6.92	31
0.0909091	6.96	25
0.0909091	7	27
0.0909091	7.04	26
0.0909091	7.08	28
0.0909091	7.12	17
0.0909091	7.16	13
0.0909091	7.2	16
0.0909091	7.24	19
0.0909091	7.28	20
0.0909091	7.32	21
0.0909091	7.36	17
0.0909091	7.4	11
0.0909091	7.44	15
0.0909091	7.48	12
0.0909091	7.52	14
0.0909091	7.56	20
0.0909091	7.6	11
0.0909091	7.64	18
0.0909091	7.68	10
0.0909091	7.72	14
0.0909091	7.76	5
0.0909091	7.8	8
0.0909091	7.84	10
0.0909091	7.88	9
0.0909091	7.92	11
0.0909091	7.96	6
0.0909091	8	6
0.0909091	8.04	12
0.0909091	8.08	9
0.0909091	8.12	8
0.0909091	8.16	11
0.0909091	8.2	14
0.0909091	8.24	8
0.0909091	8.28	14
0.0909091	8.32	4
0.0909091	8.36	6
0.0909091	8.4	10
0.0909091	8.44	6
0.0909091	8.48	11
0.0909091	8.52	8
0.0909091	8.56	11
0.0909091	8.6	10
0.0909091	8.64	7
0.0909091	8.68	11
0.0909091	8.72	7
0.0909091	8.76	3
0.0909091	8.8	9
0.0909091	8.84	7
0.0909091	8.88	7
0.0909091	8.92	11
0.0909091	8.96	11
0.0909091	9	3
0.0909091	9.04	11
0.0909091	9.08	4
0.0909091	9.12	5
0.0909091	9.16	7
0.0909091	9.2	7
0.0909091	9.24	5
0.0909091	9.28	8
0.0909091	9.32	4
0.0909091	9.36	12
0.0909091	9.4	5
0.0909091	9.44	5
0.0909091	9.48	4
0.0909091	9.52	5
0.0909091	9.56	10
0.0909091	9.6	5
0.0909091	9.64	3
0.0909091	9.68	7
0.0909091	9.72	3
0.0909091	9.76	2
0.0909091	9.8	5
0.0909091	9.84	5
0.0909091	9.88	1
0.0909091	9.92	4
0.0909091	9.96	5
0.0909091	10	6
0.0909091	10.04	6
0.0909091	10.08	5
0.0909091	10.12	7
0.0909091	10.16	4
0.0909091	10.2	5
0.0909091	10.24	3
0.0909091	10.28	6
0.0909091	10.32	4
0.0909091	10.36	4
0.0909091	10.4	3
0.0909091	10.44	2
0.0909091	10.48	1
0.0909091	10.52	4
0.0909091	10.56	1
0.0909091	10.6	2
0.0909091	10.64	3
0.0909091	10.68	3
0.0909091	10.72	2
0.0909091	10.76	6
0.0909091	10.8	4
0.0909091	10.84	3
0.0909091	10.88	2
0.0909091	10.92	5
0.0909091	10.96	3
0.0909091	11	2
0.0909091	11.04	1
0.0909091	11.08	5
0.0909091	11.12	3
0.0909091	11.16	0
0.0909091	11.2	2
0.0909091	11.24	2
0.0909091	11.28	1
0.0909091	11.32	3
0.0909091	11.36	2
0.0909091	11.4	3
0.0909091	11.44	1
0.0909091	11.48	3
0.0909091	11.52	1
0.0909091	11.56	0
0.0909091	11.6	1
0.0909091	11.64	2
0.0909091	11.68	0
0.0909091	11.72	1
0.0909091	11.76	2
0.0909091	11.8	1
0.0909091	11.84	2
0.0909091	11.88	1
0.0909091	11.92	0
0.0909091	11.96	4
0.0909091	12	1
0.121212	0	9
0.121212	0.04	14
0.121212	0.08	23
0.121212	0.12	22
0.121212	0.16	41
0.121212	0.2	32
0.121212	0.24	36
0.121212	0.28	33
0.121212	0.32	44
0.121212	0.36	34
0.121212	0.4	33
0.121212	0.44	33
0.121212	0.48	38
0.121212	0.52	31
0.121212	0.56	31
0.121212	0.6	30
0.121212	0.64	46
0.121212	0.68	47
0.121212	0.72	53
0.121212	0.76	39
0.121212	0.8	38
0.121212	0.84	38
0.121212	0.88	58
0.121212	0.92	50
0.121212	0.96	66
0.121212	1	62
0.121212	1.04	56
0.121212	1.08	49
0.121212	1.12	73
0.121212	1.16	76
0.121212	1.2	63
0.121212	1.24	75
0.121212	1.28	73
0.121212	1.32	64
0.121212	1.36	78
0.121212	1.4	73
0.121212	1.44	76
0.121212	1.48	67
0.121212	1.52	63
0.121212	1.56	71
0.121212	1.6	70
0.121212	1.64	75
0.121212	1.68	67
0.121212	1.72	70
0.121212	1.76	62
0.121212	1.8	74
0.121212	1.84	67
0.121212	1.88	68
0.121212	1.92	62
0.121212	1.96	61
0.121212	2	62
0.121212	2.04	67
0.121212	2.08	80
0.121212	2.12	100
0.121212	2.16	76
0.121212	2.2	83
0.121212	2.24	73
0.121212	2.28	73
0.121212	2.32	57
0.121212	2.36	75
0.121212	2.4	81
0.121212	2.44	69
0.121212	2.48	83
0.121212	2.52	74
0.121212	2.56	55
0.121212	2.6	76
0.121212	2.64	66
0.121212	2.68	54
0.121212	2.72	58
0.121212	2.76	57
0.121212	2.8	42
0.121212	2.84	55
0.121212	2.88	60
0.121212	2.92	52
0.121212	2.96	57
0.121212	3	56
0.121212	3.04	45
0.121212	3.08	54
0.121212	3.12	37
0.121212	3.16	43
0.121212	3.2	34
0.121212	3.24	55
0.121212	3.28	43
0.121212	3.32	49
0.121212	3.36	22
0.121212	3.4	33
0.121212	3.44	31
0.121212	3.48	41
0.121212	3.52	45
0.121212	3.56	47
0.121212	3.6	43
0.121212	3.64	37
0.121212	3.68	50
0.121212	3.72	60
0.121212	3.76	55
0.121212	3.8	69
0.121212	3.84	55
0.121212	3.88	55
0.121212	3.92	65
0.121212	3.96	59
0.121212	4	66
0.121212	4.04	86
0.121212	4.08	67
0.121212	4.12	88
0.121212	4.16	66
0.121212	4.2	57
0.121212	4.24	71
0.121212	4.28	73
0.121212	4.32	57
0.121212	4.36	53
0.121212	4.4	64
0.121212	4.44	59
0.121212	4.48	61
0.121212	4.52	53
0.121212	4.56	57
0.121212	4.6	53
0.121212	4.64	50
0.121212	4.68	40
0.121212	4.72	48
0.121212	4.76	26
0.121212	4.8	47
0.121212	4.84	36
0.121212	4.88	33
0.121212	4.92	33
0.121212	4.96	39
0.121212	5	28
0.121212	5.04	30
0.121212	5.08	31
0.121212	5.12	35
0.121212	5.16	37
0.121212	5.2	32
0.121212	5.24	32
0.121212	5.28	30
0.121212	5.32	32
0.121212	5.36	34
0.121212	5.4	31
0.121212	5.44	28
0.121212	5.48	25
0.121212	5.52	25
0.121212	5.56	26
0.121212	5.6	22
0.121212	5.64	27
0.121212	5.68	25
0.121212	5.72	31
0.121212	5.76	19
0.121212	5.8	28
0.121212	5.84	18
0.121212	5.88	18
0.121212	5.92	15
0.121212	5.96	25
0.121212	6	21
0.121212	6.04	17
0.121212	6.08	12
0.121212	6.12	20
0.121212	6.16	9
0.121212	6.2	18
0.121212	6.24	16
0.121212	6.28	17
0.121212	6.32	18
0.121212	6.36	23
0.121212	6.4	18
0.121212	6.44	18
0.121212	6.48	23
0.121212	6.52	25
0.121212	6.56	21
0.121212	6.6	24
0.121212	6.64	22
0.121212	6.68	32
0.121212	6.72	20
0.121212	6.76	25
0.121212	6.8	25
0.121212	6.84	23
0.121212	6.88	26
0.121212	6.92	22
0.121212	6.96	28
0.121212	7	20
0.121212	7.04	29
0.121212	7.08	18
0.121212	7.12	27
0.121212	7.16	22
0.121212	7.2	18
0.121212	7.24	17
0.121212	7.28	26
0.121212	7.32	22
0.121212	7.36	20
0.121212	7.4	14
0.121212	7.44	23
0.121212	7.48	13
0.121212	7.52	8
0.121212	7.56	11
0.121212	7.6	11
0.121212	7.64	8
0.121212	7.68	9
0.121212	7.72	14
0.121212	7.76	11
0.121212	7.8	6
0.121212	7.84	19
0.121212	7.88	13
0.121212	7.92	12
0.121212	7.96	11
0.121212	8	11
0.121212	8.04	11
0.121212	8.08	11
0.121212	8.12	10
0.121212	8.16	9
0.121212	8.2	7
0.121212	8.24	10
0.121212	8.28	11
0.121212	8.32	7
0.121212	8.36	10
0.121212	8.4	7
0.121212	8.44	7
0.121212	8.48	9
0.121212	8.52	3
0.121212	8.56	9
0.121212	8.6	6
0.121212	8.64	5
0.121212	8.68	11
0.121212	8.72	14
0.121212	8.76	6
0.121212	8.8	2
0.121212	8.84	5
0.121212	8.88	10
0.121212	8.92	10
0.121212	8.96	5
0.121212	9	6
0.121212	9.04	5
0.121212	9.08	6
0.121212	9.12	6
0.121212	9.16	3
0.121212	9.2	3
0.121212	9.24	8
0.121212	9.28	8
0.121212	9.32	6
0.121212	9.36	8
0.121212	9.4	10
0.121212	9.44	5
0.121212	9.48	9
0.121212	9.52	4
0.121212	9.56	1
0.121212	9.6	10
0.121212	9.64	1
0.121212	9.68	8
0.121212	9.72	7
0.121212	9.76	4
0.121212	9.8	3
0.121212	9.84	4
0.121212	9.88	2
0.121212	9.92	5
0.121212	9.96	2
0.121212	10	4
0.121212	10.04	6
0.121212	10.08	9
0.121212	10.12	1
0.121212	10.16	5
0.121212	10.2	1
0.121212	10.24	2
0.121212	10.28	2
0.121212	10.32	5
0.121212	10.36	1
0.121212	10.4	8
0.121212	10.44	3
0.121212	10.48	2
0.121212	10.52	2
0.121212	10.56	2
0.121212	10.6	1
0.121212	10.64	5
0.121212	10.68	6
0.121212	10.72	1
0.121212	10.76	5
0.121212	10.8	2
0.121212	10.84	4
0.121212	10.88	5
0.121212	10.92	3
0.121212	10.96	2
0.121212	11	5
0.121212	11.04	1
0.121212	11.08	6
0.121212	11.12	1
0.121212	11.16	2
0.121212	11.2	2
0.121212	11.24	3
0.121212	11.28	2
0.121212	11.32	2
0.121212	11.36	4
0.121212	11.4	2
0.121212	11.44	2
0.121212	11.48	4
0.121212	11.52	1
0.121212	11.56	0
0.121212	11.6	2
0.121212	11.64	3
0.121212	11.68	4
0.121212	11.72	2
0.121212	11.76	0
0.121212	11.8	1
0.121212	11.84	2
0.121212	11.88	2
0.121212	11.92	2
0.121212	11.96	5
0.121212	12	0
0.151515	0	5
0.151515	0.04	24
0.151515	0.08	21
0.151515	0.12	28
0.151515	0.16	34
0.151515	0.2	40
0.151515	0.24	38
0.151515	0.28	40
0.151515	0.32	28
0.151515	0.36	42
0.151515	0.4	41
0.151515	0.44	32
0.151515	0.48	38
0.151515	0.52	33
0.151515	0.56	24
0.151515	0.6	44
0.151515	0.64	29
0.151515	0.68	48
0.151515	0.72	33
0.151515	0.76	37
0.151515	0.8	39
0.151515	0.84	42
0.151515	0.88	57
0.151515	0.92	43
0.151515	0.96	57
0.151515	1	58
0.151515	1.04	70
0.151515	1.08	66
0.151515	1.12	87
0.151515	1.16	79
0.151515	1.2	80
0.151515	1.24	80
0.151515	1.28	73
0.151515	1.32	80
0.151515	1.36	94
0.151515	1.4	79
0.151515	1.44	80
0.151515	1.48	79
0.151515	1.52	70
0.151515	1.56	62
0.151515	1.6	74
0.151515	1.64	78
0.151515	1.68	73
0.151515	1.72	76
0.151515	1.76	83
0.151515	1.8	69
0.151515	1.84	74
0.151515	1.88	76
0.151515	1.92	79
0.151515	1.96	78
0.151515	2	59
0.151515	2.04	78
0.151515	2.08	80
0.151515	2.12	91
0.151515	2.16	63
0.151515	2.2	72
0.151515	2.24	57
0.151515	2.28	78
0.151515	2.32	64
0.151515	2.36	74
0.151515	2.4	70
0.151515	2.44	72
0.151515	2.48	58
0.151515	2.52	57
0.151515	2.56	53
0.151515	2.6	58
0.151515	2.64	54
0.151515	2.68	60
0.151515	2.72	56
0.151515	2.76	59
0.151515	2.8	53
0.151515	2.84	57
0.151515	2.88	52
0.151515	2.92	42
0.151515	2.96	59
0.151515	3	51
0.151515	3.04	49
0.151515	3.08	52
0.151515	3.12	44
0.151515	3.16	55
0.151515	3.2	44
0.151515	3.24	42
0.151515	3.28	31
0.151515	3.32	35
0.151515	3.36	35
0.151515	3.4	43
0.151515	3.44	34
0.151515	3.48	35
0.151515	3.52	47
0.151515	3.56	42
0.151515	3.6	58
0.151515	3.64	46
0.151515	3.68	53
0.151515	3.72	65
0.151515	3.76	53
0.151515	3.8	61
0.151515	3.84	80
0.151515	3.88	80
0.151515	3.92	98
0.151515	3.96	83
0.151515	4	80
0.151515	4.04	59
0.151515	4.08	76
0.151515	4.12	96
0.151515	4.16	64
0.151515	4.2	79
0.151515	4.24	80
0.151515	4.28	64
0.151515	4.32	55
0.151515	4.36	67
0.151515	4.4	54
0.151515	4.44	62
0.151515	4.48	71
0.151515	4.52	63
0.151515	4.56	56
0.151515	4.6	48
0.151515	4.64	49
0.151515	4.68	44
0.151515	4.72	43
0.151515	4.76	35
0.151515	4.8	43
0.151515	4.84	36
0.151515	4.88	33
0.151515	4.92	28
0.151515	4.96	33
0.151515	5	23
0.151515	5.04	29
0.151515	5.08	27
0.151515	5.12	34
0.151515	5.16	36
0.151515	5.2	40
0.151515	5.24	28
0.151515	5.28	28
0.151515	5.32	33
0.151515	5.36	22
0.151515	5.4	35
0.151515	5.44	27
0.151515	5.48	34
0.151515	5.52	36
0.151515	5.56	19
0.151515	5.6	24
0.151515	5.64	32
0.151515	5.68	20
0.151515	5.72	20
0.151515	5.76	21
0.151515	5.8	26
0.151515	5.84	17
0.151515	5.88	22
0.151515	5.92	26
0.151515	5.96	15
0.151515	6	19
0.151515	6.04	20
0.151515	6.08	13
0.151515	6.12	17
0.151515	6.16	18
0.151515	6.2	16
0.151515	6.24	15
0.151515	6.28	24
0.151515	6.32	18
0.151515	6.36	15
0.151515	6.4	23
0.151515	6.44	21
0.151515	6.48	23
0.151515	6.52	28
0.151515	6.56	14
0.151515	6.6	28
0.151515	6.64	22
0.151515	6.68	22
0.151515	6.72	24
0.151515	6.76	29
0.151515	6.8	19
0.151515	6.84	25
0.151515	6.88	29
0.151515	6.92	33
0.151515	6.96	21
0.151515	7	28
0.151515	7.04	19
0.151515	7.08	28
0.151515	7.12	29
0.151515	7.16	19
0.151515	7.2	16
0.151515	7.24	20
0.151515	7.28	23
0.151515	7.32	19
0.151515	7.36	14
0.151515	7.4	18
0.151515	7.44	15
0.151515	7.48	12
0.151515	7.52	12
0.151515	7.56	21
0.151515	7.6	10
0.151515	7.64	13
0.151515	7.68	12
0.151515	7.72	14
0.151515	7.76	12
0.151515	7.8	11
0.151515	7.84	7
0.151515	7.88	15
0.151515	7.92	9
0.151515	7.96	10
0.151515	8	11
0.151515	8.04	4
0.151515	8.08	6
0.151515	8.12	7
0.151515	8.16	10
0.151515	8.2	7
0.151515	8.24	5
0.151515	8.28	8
0.151515	8.32	7
0.151515	8.36	5
0.151515	8.4	11
0.151515	8.44	9
0.151515	8.48	8
0.151515	8.52	12
0.151515	8.56	9
0.151515	8.6	7
0.151515	8.64	7
0.151515	8.68	5
0.151515	8.72	9
0.151515	8.76	11
0.151515	8.8	6
0.151515	8.84	8
0.151515	8.88	5
0.151515	8.92	11
0.151515	8.96	11
0.151515	9	7
0.151515	9.04	11
0.151515	9.08	7
0.151515	9.12	7
0.151515	9.16	12
0.151515	9.2	6
0.151515	9.24	7
0.151515	9.28	10
0.151515	9.32	7
0.151515	9.36	6
0.151515	9.4	12
0.151515	9.44	7
0.151515	9.48	3
0.151515	9.52	5
0.151515	9.56	10
0.151515	9.6	2
0.151515	9.64	4
0.151515	9.68	6
0.151515	9.72	0
0.151515	9.76	3
0.151515	9.8	6
0.151515	9.84	9
0.151515	9.88	0
0.151515	9.92	7
0.151515	9.96	7
0.151515	10	6
0.151515	10.04	6
0.151515	10.08	6
0.151515	10.12	3
0.151515	10.16	7
0.151515	10.2	4
0.151515	10.24	1
0.151515	10.28	6
0.151515	10.32	2
0.151515	10.36	6
0.151515	10.4	3
0.151515	10.44	2
0.151515	10.48	1
0.151515	10.52	5
0.151515	10.56	5
0.151515	10.6	4
0.151515	10.64	3
0.151515	10.68	1
0.151515	10.72	6
0.151515	10.76	1
0.151515	10.8	4
0.151515	10.84	1
0.151515	10.88	1
0.151515	10.92	5
0.151515	10.96	2
0.151515	11	3
0.151515	11.04	3
0.151515	11.08	7
0.151515	11.12	5
0.151515	11.16	3
0.151515	11.2	4
0.151515	11.24	2
0.151515	11.28	4
0.151515	11.32	4
0.151515	11.36	2
0.151515	11.4	4
0.151515	11.44	2
0.151515	11.48	0
0.151515	11.52	2
0.151515	11.56	2
0.151515	11.6	1
0.151515	11.64	0
0.151515	11.68	3
0.151515	11.72	1
0.151515	11.76	1
0.151515	11.8	0
0.151515	11.84	2
0.151515	11.88	4
0.151515	11.92	2
0.151515	11.96	3
0.151515	12	1
0.181818	0	10
0.181818	0.04	20
0.181818	0.08	20
0.181818	0.12	34
0.181818	0.16	24
0.181818	0.2	35
0.181818	0.24	44
0.181818	0.28	39
0.181818	0.32	38
0.181818	0.36	45
0.181818	0.4	44
0.181818	0.44	31
0.181818	0.48	31
0.181818	0.52	36
0.181818	0.56	36
0.181818	0.6	34
0.181818	0.64	34
0.181818	0.68	40
0.181818	0.72	51
0.181818	0.76	54
0.181818	0.8	49
0.181818	0.84	37
0.181818	0.88	42
0.181818	0.92	48
0.181818	0.96	64
0.181818	1	85
0.181818	1.04	80
0.181818	1.08	75
0.181818	1.12	86
0.181818	1.16	85
0.181818	1.2	103
0.181818	1.24	91
0.181818	1.28	93
0.181818	1.32	83
0.181818	1.36	80
0.181818	1.4	91
0.181818	1.44	89
0.181818	1.48	74
0.181818	1.52	77
0.181818	1.56	78
0.181818	1.6	81
0.181818	1.64	65
0.181818	1.68	77
0.181818	1.72	105
0.181818	1.76	79
0.181818	1.8	69
0.181818	1.84	75
0.181818	1.88	74
0.181818	1.92	85
0.181818	1.96	76
0.181818	2	57
0.181818	2.04	103
0.181818	2.08	67
0.181818	2.12	83
0.181818	2.16	80
0.181818	2.2	68
0.181818	2.24	63
0.181818	2.28	65
0.181818	2.32	60
0.181818	2.36	70
0.181818	2.4	65
0.181818	2.44	59
0.181818	2.48	72
0.181818	2.52	64
0.181818	2.56	61
0.181818	2.6	63
0.181818	2.64	70
0.181818	2.68	59
0.181818	2.72	49
0.181818	2.76	57
0.181818	2.8	51
0.181818	2.84	46
0.181818	2.88	42
0.181818	2.92	39
0.181818	2.96	39
0.181818	3	46
0.181818	3.04	61
0.181818	3.08	49
0.181818	3.12	36
0.181818	3.16	45
0.181818	3.2	53
0.181818	3.24	40
0.181818	3.28	38
0.181818	3.32	40
0.181818	3.36	34
0.181818	3.4	32
0.181818	3.44	34
0.181818	3.48	40
0.181818	3.52	35
0.181818	3.56	45
0.181818	3.6	47
0.181818	3.64	57
0.181818	3.68	56
0.181818	3.72	82
0.181818	3.76	60
0.181818	3.8	76
0.181818	3.84	64
0.181818	3.88	67
0.181818	3.92	71
0.181818	3.96	77
0.181818	4	88
0.181818	4.04	80
0.181818	4.08	89
0.181818	4.12	78
0.181818	4.16	81
0.181818	4.2	78
0.181818	4.24	80
0.181818	4.28	79
0.181818	4.32	81
0.181818	4.36	65
0.181818	4.4	62
0.181818	4.44	68
0.181818	4.48	67
0.181818	4.52	38
0.181818	4.56	69
0.181818	4.6	69
0.181818	4.64	60
0.181818	4.68	26
0.181818	4.72	46
0.181818	4.76	37
0.181818	4.8	34
0.181818	4.84	20
0.181818	4.88	38
0.181818	4.92	26
0.181818	4.96	28
0.181818	5	38
0.181818	5.04	26
0.181818	5.08	33
0.181818	5.12	33
0.181818	5.16	36
0.181818	5.2	44
0.181818	5.24	32
0.181818	5.28	26
0.181818	5.32	24
0.181818	5.36	30
0.181818	5.4	24
0.181818	5.44	34
0.181818	5.48	26
0.181818	5.52	25
0.181818	5.56	26
0.181818	5.6	32
0.181818	5.64	22
0.181818	5.68	22
0.181818	5.72	15
0.181818	5.76	28
0.181818	5.8	19
0.181818	5.84	24
0.181818	5.88	31
0.181818	5.92	24
0.181818	5.96	10
0.181818	6	18
0.181818	6.04	18
0.181818	6.08	20
0.181818	6.12	23
0.181818	6.16	15
0.181818	6.2	22
0.181818	6.24	14
0.181818	6.28	23
0.181818	6.32	20
0.181818	6.36	23
0.181818	6.4	23
0.181818	6.44	29
0.181818	6.48	23
0.181818	6.52	17
0.181818	6.56	22
0.181818	6.6	18
0.181818	6.64	28
0.181818	6.68	22
0.181818	6.72	32
0.181818	6.76	28
0.181818	6.8	26
0.181818	6.84	34
0.181818	6.88	20
0.181818	6.92	32
0.181818	6.96	28
0.181818	7	29
0.181818	7.04	22
0.181818	7.08	27
0.181818	7.12	28
0.181818	7.16	19
0.181818	7.2	25
0.181818	7.24	16
0.181818	7.28	17
0.181818	7.32	17
0.181818	7.36	24
0.181818	7.4	13
0.181818	7.44	15
0.181818	7.48	20
0.181818	7.52	21
0.181818	7.56	14
0.181818	7.6	20
0.181818	7.64	10
0.181818	7.68	11
[truncated: 8,235 more rows]

## Sheet: Fig.2c
Relative phase（units of π)	Ek (eV)	Counts
0	0	8
0	0.04	7
0	0.08	17
0	0.12	18
0	0.16	28
0	0.2	24
0	0.24	24
0	0.28	26
0	0.32	30
0	0.36	27
0	0.4	26
0	0.44	23
0	0.48	25
0	0.52	24
0	0.56	29
0	0.6	39
0	0.64	41
0	0.68	41
0	0.72	43
0	0.76	41
0	0.8	35
0	0.84	33
0	0.88	37
0	0.92	41
0	0.96	37
0	1	43
0	1.04	58
0	1.08	49
0	1.12	61
0	1.16	51
0	1.2	62
0	1.24	58
0	1.28	48
0	1.32	66
0	1.36	55
0	1.4	63
0	1.44	53
0	1.48	62
0	1.52	55
0	1.56	73
0	1.6	74
0	1.64	67
0	1.68	72
0	1.72	78
0	1.76	65
0	1.8	73
0	1.84	71
0	1.88	60
0	1.92	61
0	1.96	66
0	2	47
0	2.04	53
0	2.08	58
0	2.12	64
0	2.16	61
0	2.2	63
0	2.24	71
0	2.28	62
0	2.32	86
0	2.36	70
0	2.4	75
0	2.44	78
0	2.48	71
0	2.52	62
0	2.56	79
0	2.6	65
0	2.64	77
0	2.68	84
0	2.72	82
0	2.76	76
0	2.8	75
0	2.84	57
0	2.88	90
0	2.92	75
0	2.96	67
0	3	67
0	3.04	69
0	3.08	75
0	3.12	65
0	3.16	70
0	3.2	66
0	3.24	50
0	3.28	46
0	3.32	58
0	3.36	40
0	3.4	43
0	3.44	42
0	3.48	22
0	3.52	31
0	3.56	35
0	3.6	31
0	3.64	31
0	3.68	36
0	3.72	29
0	3.76	29
0	3.8	27
0	3.84	37
0	3.88	50
0	3.92	41
0	3.96	44
0	4	41
0	4.04	41
0	4.08	45
0	4.12	37
0	4.16	54
0	4.2	58
0	4.24	54
0	4.28	62
0	4.32	56
0	4.36	60
0	4.4	58
0	4.44	55
0	4.48	45
0	4.52	51
0	4.56	58
0	4.6	40
0	4.64	50
0	4.68	51
0	4.72	50
0	4.76	48
0	4.8	40
0	4.84	29
0	4.88	46
0	4.92	42
0	4.96	26
0	5	24
0	5.04	25
0	5.08	27
0	5.12	34
0	5.16	24
0	5.2	32
0	5.24	28
0	5.28	31
0	5.32	34
0	5.36	27
0	5.4	36
0	5.44	44
0	5.48	35
0	5.52	39
0	5.56	46
0	5.6	47
0	5.64	38
0	5.68	39
0	5.72	32
0	5.76	42
0	5.8	42
0	5.84	44
0	5.88	32
0	5.92	44
0	5.96	38
0	6	39
0	6.04	29
0	6.08	36
0	6.12	28
0	6.16	31
0	6.2	31
0	6.24	39
0	6.28	28
0	6.32	29
0	6.36	25
0	6.4	18
0	6.44	18
0	6.48	20
0	6.52	21
0	6.56	17
0	6.6	7
0	6.64	7
0	6.68	15
0	6.72	10
0	6.76	12
0	6.8	11
0	6.84	10
0	6.88	17
0	6.92	16
0	6.96	15
0	7	17
0	7.04	17
0	7.08	12
0	7.12	13
0	7.16	18
0	7.2	16
0	7.24	19
0	7.28	19
0	7.32	19
0	7.36	23
0	7.4	17
0	7.44	19
0	7.48	21
0	7.52	16
0	7.56	21
0	7.6	16
0	7.64	10
0	7.68	17
0	7.72	10
0	7.76	10
0	7.8	18
0	7.84	11
0	7.88	10
0	7.92	10
0	7.96	9
0	8	16
0	8.04	6
0	8.08	10
0	8.12	14
0	8.16	7
0	8.2	9
0	8.24	3
0	8.28	6
0	8.32	2
0	8.36	3
0	8.4	6
0	8.44	11
0	8.48	6
0	8.52	3
0	8.56	6
0	8.6	5
0	8.64	8
0	8.68	8
0	8.72	8
0	8.76	3
0	8.8	5
0	8.84	10
0	8.88	8
0	8.92	9
0	8.96	3
0	9	5
0	9.04	6
0	9.08	10
0	9.12	3
0	9.16	3
0	9.2	9
0	9.24	3
0	9.28	7
0	9.32	4
0	9.36	4
0	9.4	3
0	9.44	2
0	9.48	1
0	9.52	3
0	9.56	3
0	9.6	3
0	9.64	3
0	9.68	1
0	9.72	1
0	9.76	3
0	9.8	0
0	9.84	2
0	9.88	0
0	9.92	1
0	9.96	0
0	10	0
0	10.04	2
0	10.08	0
0	10.12	1
0	10.16	3
0	10.2	0
0	10.24	1
0	10.28	0
0	10.32	0
0	10.36	0
0	10.4	1
0	10.44	0
0	10.48	0
0	10.52	1
0	10.56	0
0	10.6	1
0	10.64	0
0	10.68	1
0	10.72	0
0	10.76	0
0	10.8	0
0	10.84	0
0	10.88	0
0	10.92	1
0	10.96	0
0	11	0
0	11.04	0
0	11.08	0
0	11.12	1
0	11.16	1
0	11.2	1
0	11.24	0
0	11.28	0
0	11.32	1
0	11.36	0
0	11.4	0
0	11.44	0
0	11.48	0
0	11.52	0
0	11.56	0
0	11.6	0
0	11.64	0
0	11.68	0
0	11.72	0
0	11.76	0
0	11.8	0
0	11.84	0
0	11.88	1
0	11.92	0
0	11.96	0
0	12	0
0.030303	0	12
0.030303	0.04	9
0.030303	0.08	17
0.030303	0.12	30
0.030303	0.16	23
0.030303	0.2	32
0.030303	0.24	44
0.030303	0.28	24
0.030303	0.32	33
0.030303	0.36	22
0.030303	0.4	28
0.030303	0.44	31
0.030303	0.48	31
0.030303	0.52	31
0.030303	0.56	34
0.030303	0.6	24
0.030303	0.64	44
0.030303	0.68	39
0.030303	0.72	41
0.030303	0.76	40
0.030303	0.8	24
0.030303	0.84	42
0.030303	0.88	40
0.030303	0.92	38
0.030303	0.96	33
0.030303	1	42
0.030303	1.04	48
0.030303	1.08	60
0.030303	1.12	44
0.030303	1.16	52
0.030303	1.2	50
0.030303	1.24	73
0.030303	1.28	61
0.030303	1.32	63
0.030303	1.36	48
0.030303	1.4	71
0.030303	1.44	67
0.030303	1.48	63
0.030303	1.52	66
0.030303	1.56	62
0.030303	1.6	92
0.030303	1.64	82
0.030303	1.68	78
0.030303	1.72	71
0.030303	1.76	67
0.030303	1.8	61
0.030303	1.84	66
0.030303	1.88	58
0.030303	1.92	66
0.030303	1.96	49
0.030303	2	50
0.030303	2.04	56
0.030303	2.08	48
0.030303	2.12	47
0.030303	2.16	60
0.030303	2.2	69
0.030303	2.24	70
0.030303	2.28	52
0.030303	2.32	74
0.030303	2.36	71
0.030303	2.4	89
0.030303	2.44	71
0.030303	2.48	64
0.030303	2.52	82
0.030303	2.56	61
0.030303	2.6	75
0.030303	2.64	66
0.030303	2.68	110
0.030303	2.72	85
0.030303	2.76	65
0.030303	2.8	76
0.030303	2.84	67
0.030303	2.88	86
0.030303	2.92	81
0.030303	2.96	78
0.030303	3	80
0.030303	3.04	63
0.030303	3.08	60
0.030303	3.12	76
0.030303	3.16	85
0.030303	3.2	71
0.030303	3.24	66
0.030303	3.28	56
0.030303	3.32	42
0.030303	3.36	42
0.030303	3.4	36
0.030303	3.44	35
0.030303	3.48	31
0.030303	3.52	35
0.030303	3.56	26
0.030303	3.6	22
0.030303	3.64	32
0.030303	3.68	31
0.030303	3.72	36
0.030303	3.76	26
0.030303	3.8	35
0.030303	3.84	30
0.030303	3.88	42
0.030303	3.92	37
0.030303	3.96	50
0.030303	4	39
0.030303	4.04	40
0.030303	4.08	43
0.030303	4.12	48
0.030303	4.16	39
0.030303	4.2	44
0.030303	4.24	65
0.030303	4.28	49
0.030303	4.32	67
0.030303	4.36	60
0.030303	4.4	53
0.030303	4.44	47
0.030303	4.48	65
0.030303	4.52	65
0.030303	4.56	61
0.030303	4.6	56
0.030303	4.64	52
0.030303	4.68	47
0.030303	4.72	37
0.030303	4.76	39
0.030303	4.8	34
0.030303	4.84	36
0.030303	4.88	37
0.030303	4.92	30
0.030303	4.96	29
0.030303	5	26
0.030303	5.04	27
0.030303	5.08	24
0.030303	5.12	24
0.030303	5.16	28
0.030303	5.2	24
0.030303	5.24	29
0.030303	5.28	36
0.030303	5.32	37
0.030303	5.36	35
0.030303	5.4	26
0.030303	5.44	37
0.030303	5.48	31
0.030303	5.52	41
0.030303	5.56	48
0.030303	5.6	37
0.030303	5.64	50
0.030303	5.68	51
0.030303	5.72	48
0.030303	5.76	41
0.030303	5.8	37
0.030303	5.84	32
0.030303	5.88	27
0.030303	5.92	43
0.030303	5.96	32
0.030303	6	38
0.030303	6.04	35
0.030303	6.08	30
0.030303	6.12	31
0.030303	6.16	25
0.030303	6.2	30
0.030303	6.24	28
0.030303	6.28	31
0.030303	6.32	34
0.030303	6.36	24
0.030303	6.4	21
0.030303	6.44	15
0.030303	6.48	24
0.030303	6.52	17
0.030303	6.56	13
0.030303	6.6	9
0.030303	6.64	16
0.030303	6.68	8
0.030303	6.72	9
0.030303	6.76	10
0.030303	6.8	13
0.030303	6.84	10
0.030303	6.88	9
0.030303	6.92	17
0.030303	6.96	14
0.030303	7	14
0.030303	7.04	16
0.030303	7.08	17
0.030303	7.12	12
0.030303	7.16	17
0.030303	7.2	15
0.030303	7.24	13
0.030303	7.28	24
0.030303	7.32	15
0.030303	7.36	24
0.030303	7.4	19
0.030303	7.44	18
0.030303	7.48	24
0.030303	7.52	16
0.030303	7.56	17
0.030303	7.6	19
0.030303	7.64	17
0.030303	7.68	14
0.030303	7.72	14
0.030303	7.76	18
0.030303	7.8	12
0.030303	7.84	11
0.030303	7.88	11
0.030303	7.92	15
0.030303	7.96	13
0.030303	8	9
0.030303	8.04	9
0.030303	8.08	7
0.030303	8.12	9
0.030303	8.16	10
0.030303	8.2	2
0.030303	8.24	7
0.030303	8.28	8
0.030303	8.32	12
0.030303	8.36	4
0.030303	8.4	8
0.030303	8.44	9
0.030303	8.48	3
0.030303	8.52	7
0.030303	8.56	6
0.030303	8.6	5
0.030303	8.64	6
0.030303	8.68	11
0.030303	8.72	3
0.030303	8.76	9
0.030303	8.8	6
0.030303	8.84	10
0.030303	8.88	7
0.030303	8.92	7
0.030303	8.96	7
0.030303	9	8
0.030303	9.04	6
0.030303	9.08	6
0.030303	9.12	5
0.030303	9.16	4
0.030303	9.2	2
0.030303	9.24	4
0.030303	9.28	3
0.030303	9.32	4
0.030303	9.36	7
0.030303	9.4	1
0.030303	9.44	3
0.030303	9.48	2
0.030303	9.52	3
0.030303	9.56	3
0.030303	9.6	1
0.030303	9.64	1
0.030303	9.68	1
0.030303	9.72	0
0.030303	9.76	2
0.030303	9.8	0
0.030303	9.84	1
0.030303	9.88	2
0.030303	9.92	1
0.030303	9.96	2
0.030303	10	2
0.030303	10.04	1
0.030303	10.08	0
0.030303	10.12	0
0.030303	10.16	0
0.030303	10.2	2
0.030303	10.24	1
0.030303	10.28	0
0.030303	10.32	0
0.030303	10.36	0
0.030303	10.4	0
0.030303	10.44	2
0.030303	10.48	3
0.030303	10.52	0
0.030303	10.56	0
0.030303	10.6	1
0.030303	10.64	0
0.030303	10.68	1
0.030303	10.72	0
0.030303	10.76	0
0.030303	10.8	0
0.030303	10.84	0
0.030303	10.88	1
0.030303	10.92	1
0.030303	10.96	0
0.030303	11	0
0.030303	11.04	0
0.030303	11.08	2
0.030303	11.12	0
0.030303	11.16	0
0.030303	11.2	0
0.030303	11.24	0
0.030303	11.28	0
0.030303	11.32	0
0.030303	11.36	0
0.030303	11.4	0
0.030303	11.44	0
0.030303	11.48	0
0.030303	11.52	0
0.030303	11.56	0
0.030303	11.6	0
0.030303	11.64	0
0.030303	11.68	0
0.030303	11.72	0
0.030303	11.76	1
0.030303	11.8	0
0.030303	11.84	0
0.030303	11.88	0
0.030303	11.92	0
0.030303	11.96	0
0.030303	12	0
0.0606061	0	4
0.0606061	0.04	18
0.0606061	0.08	22
0.0606061	0.12	31
0.0606061	0.16	27
0.0606061	0.2	40
0.0606061	0.24	30
0.0606061	0.28	31
0.0606061	0.32	31
0.0606061	0.36	33
0.0606061	0.4	35
0.0606061	0.44	38
0.0606061	0.48	28
0.0606061	0.52	36
0.0606061	0.56	34
0.0606061	0.6	41
0.0606061	0.64	50
0.0606061	0.68	35
0.0606061	0.72	37
0.0606061	0.76	42
0.0606061	0.8	32
0.0606061	0.84	40
0.0606061	0.88	47
0.0606061	0.92	35
0.0606061	0.96	42
0.0606061	1	33
0.0606061	1.04	55
0.0606061	1.08	51
0.0606061	1.12	60
0.0606061	1.16	51
0.0606061	1.2	58
0.0606061	1.24	58
0.0606061	1.28	59
0.0606061	1.32	69
0.0606061	1.36	75
0.0606061	1.4	53
0.0606061	1.44	78
0.0606061	1.48	63
0.0606061	1.52	59
0.0606061	1.56	76
0.0606061	1.6	87
0.0606061	1.64	99
0.0606061	1.68	83
0.0606061	1.72	80
0.0606061	1.76	56
0.0606061	1.8	54
0.0606061	1.84	59
0.0606061	1.88	58
0.0606061	1.92	40
0.0606061	1.96	46
0.0606061	2	44
0.0606061	2.04	53
0.0606061	2.08	55
0.0606061	2.12	51
0.0606061	2.16	67
0.0606061	2.2	59
0.0606061	2.24	57
0.0606061	2.28	57
0.0606061	2.32	71
0.0606061	2.36	70
0.0606061	2.4	81
0.0606061	2.44	77
0.0606061	2.48	84
0.0606061	2.52	74
0.0606061	2.56	80
0.0606061	2.6	92
0.0606061	2.64	83
0.0606061	2.68	85
0.0606061	2.72	75
0.0606061	2.76	68
0.0606061	2.8	69
0.0606061	2.84	80
0.0606061	2.88	83
0.0606061	2.92	89
0.0606061	2.96	83
0.0606061	3	77
0.0606061	3.04	70
0.0606061	3.08	72
0.0606061	3.12	68
0.0606061	3.16	64
0.0606061	3.2	64
0.0606061	3.24	54
0.0606061	3.28	49
0.0606061	3.32	46
0.0606061	3.36	44
0.0606061	3.4	48
0.0606061	3.44	40
0.0606061	3.48	47
0.0606061	3.52	33
0.0606061	3.56	24
0.0606061	3.6	31
0.0606061	3.64	28
0.0606061	3.68	24
0.0606061	3.72	36
0.0606061	3.76	33
0.0606061	3.8	43
0.0606061	3.84	30
0.0606061	3.88	44
0.0606061	3.92	41
0.0606061	3.96	46
0.0606061	4	48
0.0606061	4.04	38
0.0606061	4.08	48
0.0606061	4.12	54
0.0606061	4.16	51
0.0606061	4.2	44
0.0606061	4.24	53
0.0606061	4.28	68
0.0606061	4.32	48
0.0606061	4.36	58
0.0606061	4.4	63
0.0606061	4.44	63
0.0606061	4.48	57
0.0606061	4.52	47
0.0606061	4.56	49
0.0606061	4.6	53
0.0606061	4.64	58
0.0606061	4.68	43
0.0606061	4.72	39
0.0606061	4.76	47
0.0606061	4.8	40
0.0606061	4.84	51
0.0606061	4.88	31
0.0606061	4.92	30
0.0606061	4.96	24
0.0606061	5	17
0.0606061	5.04	24
0.0606061	5.08	26
0.0606061	5.12	24
0.0606061	5.16	28
0.0606061	5.2	26
0.0606061	5.24	24
0.0606061	5.28	25
0.0606061	5.32	36
0.0606061	5.36	32
0.0606061	5.4	31
0.0606061	5.44	50
0.0606061	5.48	39
0.0606061	5.52	44
0.0606061	5.56	39
0.0606061	5.6	48
0.0606061	5.64	40
0.0606061	5.68	40
0.0606061	5.72	44
0.0606061	5.76	45
0.0606061	5.8	35
0.0606061	5.84	41
0.0606061	5.88	49
0.0606061	5.92	47
0.0606061	5.96	43
0.0606061	6	37
0.0606061	6.04	48
0.0606061	6.08	31
0.0606061	6.12	31
0.0606061	6.16	37
0.0606061	6.2	29
0.0606061	6.24	27
0.0606061	6.28	31
0.0606061	6.32	24
0.0606061	6.36	24
0.0606061	6.4	19
0.0606061	6.44	23
0.0606061	6.48	20
0.0606061	6.52	14
0.0606061	6.56	20
0.0606061	6.6	10
0.0606061	6.64	13
0.0606061	6.68	10
0.0606061	6.72	7
0.0606061	6.76	11
0.0606061	6.8	9
0.0606061	6.84	8
0.0606061	6.88	12
0.0606061	6.92	15
0.0606061	6.96	14
0.0606061	7	19
0.0606061	7.04	15
0.0606061	7.08	14
0.0606061	7.12	24
0.0606061	7.16	23
0.0606061	7.2	18
0.0606061	7.24	17
0.0606061	7.28	15
0.0606061	7.32	17
0.0606061	7.36	13
0.0606061	7.4	16
0.0606061	7.44	13
0.0606061	7.48	17
0.0606061	7.52	12
0.0606061	7.56	23
0.0606061	7.6	19
0.0606061	7.64	12
0.0606061	7.68	10
0.0606061	7.72	22
0.0606061	7.76	12
0.0606061	7.8	13
0.0606061	7.84	16
0.0606061	7.88	16
0.0606061	7.92	8
0.0606061	7.96	14
0.0606061	8	8
0.0606061	8.04	3
0.0606061	8.08	15
0.0606061	8.12	12
0.0606061	8.16	5
0.0606061	8.2	9
0.0606061	8.24	7
0.0606061	8.28	7
0.0606061	8.32	3
0.0606061	8.36	3
0.0606061	8.4	4
0.0606061	8.44	6
0.0606061	8.48	5
0.0606061	8.52	8
0.0606061	8.56	8
0.0606061	8.6	11
0.0606061	8.64	7
0.0606061	8.68	7
0.0606061	8.72	6
0.0606061	8.76	8
0.0606061	8.8	7
0.0606061	8.84	4
0.0606061	8.88	10
0.0606061	8.92	9
0.0606061	8.96	7
0.0606061	9	4
0.0606061	9.04	4
0.0606061	9.08	9
0.0606061	9.12	5
0.0606061	9.16	3
0.0606061	9.2	4
0.0606061	9.24	2
0.0606061	9.28	4
0.0606061	9.32	5
0.0606061	9.36	3
0.0606061	9.4	0
0.0606061	9.44	6
0.0606061	9.48	2
0.0606061	9.52	3
0.0606061	9.56	3
0.0606061	9.6	3
0.0606061	9.64	3
0.0606061	9.68	1
0.0606061	9.72	4
0.0606061	9.76	2
0.0606061	9.8	0
0.0606061	9.84	3
0.0606061	9.88	3
0.0606061	9.92	1
0.0606061	9.96	1
0.0606061	10	3
0.0606061	10.04	0
0.0606061	10.08	3
0.0606061	10.12	1
0.0606061	10.16	3
0.0606061	10.2	3
0.0606061	10.24	1
0.0606061	10.28	0
0.0606061	10.32	0
0.0606061	10.36	0
0.0606061	10.4	0
0.0606061	10.44	0
0.0606061	10.48	1
0.0606061	10.52	1
0.0606061	10.56	1
0.0606061	10.6	1
0.0606061	10.64	0
0.0606061	10.68	0
0.0606061	10.72	0
0.0606061	10.76	1
0.0606061	10.8	0
0.0606061	10.84	2
0.0606061	10.88	1
0.0606061	10.92	0
0.0606061	10.96	0
0.0606061	11	0
0.0606061	11.04	0
0.0606061	11.08	0
0.0606061	11.12	0
0.0606061	11.16	0
0.0606061	11.2	0
0.0606061	11.24	0
0.0606061	11.28	0
0.0606061	11.32	1
0.0606061	11.36	0
0.0606061	11.4	0
0.0606061	11.44	0
0.0606061	11.48	0
0.0606061	11.52	1
0.0606061	11.56	0
0.0606061	11.6	0
0.0606061	11.64	0
0.0606061	11.68	0
0.0606061	11.72	0
0.0606061	11.76	0
0.0606061	11.8	0
0.0606061	11.84	1
0.0606061	11.88	0
0.0606061	11.92	0
0.0606061	11.96	0
0.0606061	12	0
0.0909091	0	6
0.0909091	0.04	25
0.0909091	0.08	26
0.0909091	0.12	26
0.0909091	0.16	34
0.0909091	0.2	26
0.0909091	0.24	35
0.0909091	0.28	33
0.0909091	0.32	45
0.0909091	0.36	27
0.0909091	0.4	41
0.0909091	0.44	37
0.0909091	0.48	35
0.0909091	0.52	46
0.0909091	0.56	35
0.0909091	0.6	21
0.0909091	0.64	44
0.0909091	0.68	40
0.0909091	0.72	34
0.0909091	0.76	42
0.0909091	0.8	37
0.0909091	0.84	28
0.0909091	0.88	29
0.0909091	0.92	41
0.0909091	0.96	47
0.0909091	1	48
0.0909091	1.04	51
0.0909091	1.08	56
0.0909091	1.12	52
0.0909091	1.16	68
0.0909091	1.2	49
0.0909091	1.24	61
0.0909091	1.28	63
0.0909091	1.32	74
0.0909091	1.36	72
0.0909091	1.4	59
0.0909091	1.44	64
0.0909091	1.48	73
0.0909091	1.52	65
0.0909091	1.56	75
0.0909091	1.6	76
0.0909091	1.64	88
0.0909091	1.68	86
0.0909091	1.72	84
0.0909091	1.76	79
0.0909091	1.8	65
0.0909091	1.84	55
0.0909091	1.88	64
0.0909091	1.92	57
0.0909091	1.96	44
0.0909091	2	46
0.0909091	2.04	59
0.0909091	2.08	54
0.0909091	2.12	55
0.0909091	2.16	53
0.0909091	2.2	66
0.0909091	2.24	66
0.0909091	2.28	66
0.0909091	2.32	73
0.0909091	2.36	79
0.0909091	2.4	70
0.0909091	2.44	76
0.0909091	2.48	65
0.0909091	2.52	94
0.0909091	2.56	64
0.0909091	2.6	68
0.0909091	2.64	85
0.0909091	2.68	78
0.0909091	2.72	88
0.0909091	2.76	85
0.0909091	2.8	82
0.0909091	2.84	83
0.0909091	2.88	83
0.0909091	2.92	66
0.0909091	2.96	78
0.0909091	3	78
0.0909091	3.04	70
0.0909091	3.08	75
0.0909091	3.12	75
0.0909091	3.16	74
0.0909091	3.2	63
0.0909091	3.24	65
0.0909091	3.28	56
0.0909091	3.32	46
0.0909091	3.36	51
0.0909091	3.4	38
0.0909091	3.44	43
0.0909091	3.48	40
0.0909091	3.52	46
0.0909091	3.56	29
0.0909091	3.6	28
0.0909091	3.64	26
0.0909091	3.68	25
0.0909091	3.72	30
0.0909091	3.76	28
0.0909091	3.8	28
0.0909091	3.84	31
0.0909091	3.88	50
0.0909091	3.92	36
0.0909091	3.96	45
0.0909091	4	38
0.0909091	4.04	51
0.0909091	4.08	60
0.0909091	4.12	62
0.0909091	4.16	59
0.0909091	4.2	67
0.0909091	4.24	61
0.0909091	4.28	58
0.0909091	4.32	49
0.0909091	4.36	58
0.0909091	4.4	63
0.0909091	4.44	64
0.0909091	4.48	67
0.0909091	4.52	58
0.0909091	4.56	44
0.0909091	4.6	51
0.0909091	4.64	43
0.0909091	4.68	36
0.0909091	4.72	32
0.0909091	4.76	41
0.0909091	4.8	35
0.0909091	4.84	38
0.0909091	4.88	41
0.0909091	4.92	28
0.0909091	4.96	29
0.0909091	5	27
0.0909091	5.04	19
0.0909091	5.08	17
0.0909091	5.12	24
0.0909091	5.16	27
0.0909091	5.2	23
0.0909091	5.24	34
0.0909091	5.28	34
0.0909091	5.32	35
0.0909091	5.36	30
0.0909091	5.4	38
0.0909091	5.44	44
0.0909091	5.48	45
0.0909091	5.52	40
0.0909091	5.56	39
0.0909091	5.6	32
0.0909091	5.64	36
0.0909091	5.68	36
0.0909091	5.72	32
0.0909091	5.76	31
0.0909091	5.8	42
0.0909091	5.84	46
0.0909091	5.88	42
0.0909091	5.92	38
0.0909091	5.96	38
0.0909091	6	32
0.0909091	6.04	38
0.0909091	6.08	41
0.0909091	6.12	35
0.0909091	6.16	24
0.0909091	6.2	31
0.0909091	6.24	41
0.0909091	6.28	23
0.0909091	6.32	27
0.0909091	6.36	30
0.0909091	6.4	24
0.0909091	6.44	23
0.0909091	6.48	17
0.0909091	6.52	13
0.0909091	6.56	17
0.0909091	6.6	12
0.0909091	6.64	7
0.0909091	6.68	10
0.0909091	6.72	9
0.0909091	6.76	10
0.0909091	6.8	6
0.0909091	6.84	9
0.0909091	6.88	12
0.0909091	6.92	7
0.0909091	6.96	10
0.0909091	7	8
0.0909091	7.04	12
0.0909091	7.08	16
0.0909091	7.12	17
0.0909091	7.16	17
0.0909091	7.2	12
0.0909091	7.24	14
0.0909091	7.28	10
0.0909091	7.32	23
0.0909091	7.36	19
0.0909091	7.4	21
0.0909091	7.44	14
0.0909091	7.48	17
0.0909091	7.52	17
0.0909091	7.56	21
0.0909091	7.6	24
0.0909091	7.64	13
0.0909091	7.68	17
0.0909091	7.72	15
0.0909091	7.76	13
0.0909091	7.8	16
0.0909091	7.84	10
0.0909091	7.88	7
0.0909091	7.92	8
0.0909091	7.96	10
0.0909091	8	10
0.0909091	8.04	9
0.0909091	8.08	9
0.0909091	8.12	9
0.0909091	8.16	9
0.0909091	8.2	6
0.0909091	8.24	10
0.0909091	8.28	10
0.0909091	8.32	8
0.0909091	8.36	9
0.0909091	8.4	8
0.0909091	8.44	10
0.0909091	8.48	3
0.0909091	8.52	8
0.0909091	8.56	7
0.0909091	8.6	9
0.0909091	8.64	8
0.0909091	8.68	7
0.0909091	8.72	9
0.0909091	8.76	3
0.0909091	8.8	9
0.0909091	8.84	6
0.0909091	8.88	8
0.0909091	8.92	8
0.0909091	8.96	8
0.0909091	9	5
0.0909091	9.04	5
0.0909091	9.08	10
0.0909091	9.12	4
0.0909091	9.16	5
0.0909091	9.2	6
0.0909091	9.24	4
0.0909091	9.28	3
0.0909091	9.32	3
0.0909091	9.36	8
0.0909091	9.4	3
0.0909091	9.44	0
0.0909091	9.48	3
0.0909091	9.52	3
0.0909091	9.56	3
0.0909091	9.6	3
0.0909091	9.64	0
0.0909091	9.68	1
0.0909091	9.72	0
0.0909091	9.76	1
0.0909091	9.8	1
0.0909091	9.84	2
0.0909091	9.88	0
0.0909091	9.92	0
0.0909091	9.96	0
0.0909091	10	2
0.0909091	10.04	2
0.0909091	10.08	0
0.0909091	10.12	1
0.0909091	10.16	0
0.0909091	10.2	3
0.0909091	10.24	0
0.0909091	10.28	1
0.0909091	10.32	1
0.0909091	10.36	3
0.0909091	10.4	0
0.0909091	10.44	1
0.0909091	10.48	1
0.0909091	10.52	2
0.0909091	10.56	0
0.0909091	10.6	0
0.0909091	10.64	0
0.0909091	10.68	0
0.0909091	10.72	0
0.0909091	10.76	0
0.0909091	10.8	0
0.0909091	10.84	1
0.0909091	10.88	0
0.0909091	10.92	0
0.0909091	10.96	0
0.0909091	11	0
0.0909091	11.04	0
0.0909091	11.08	0
0.0909091	11.12	0
0.0909091	11.16	1
0.0909091	11.2	0
0.0909091	11.24	0
0.0909091	11.28	0
0.0909091	11.32	0
0.0909091	11.36	0
0.0909091	11.4	0
0.0909091	11.44	0
0.0909091	11.48	0
0.0909091	11.52	1
0.0909091	11.56	1
0.0909091	11.6	0
0.0909091	11.64	0
0.0909091	11.68	0
0.0909091	11.72	0
0.0909091	11.76	0
0.0909091	11.8	0
0.0909091	11.84	1
0.0909091	11.88	0
0.0909091	11.92	0
0.0909091	11.96	0
0.0909091	12	0
0.121212	0	10
0.121212	0.04	24
0.121212	0.08	37
0.121212	0.12	28
0.121212	0.16	34
0.121212	0.2	27
0.121212	0.24	29
0.121212	0.28	37
0.121212	0.32	45
0.121212	0.36	45
0.121212	0.4	44
0.121212	0.44	44
0.121212	0.48	45
0.121212	0.52	40
0.121212	0.56	46
0.121212	0.6	34
0.121212	0.64	43
0.121212	0.68	39
0.121212	0.72	42
0.121212	0.76	42
0.121212	0.8	31
0.121212	0.84	25
0.121212	0.88	44
0.121212	0.92	36
0.121212	0.96	51
0.121212	1	49
0.121212	1.04	40
0.121212	1.08	51
0.121212	1.12	50
0.121212	1.16	54
0.121212	1.2	66
0.121212	1.24	61
0.121212	1.28	65
0.121212	1.32	65
0.121212	1.36	66
0.121212	1.4	73
0.121212	1.44	68
0.121212	1.48	62
0.121212	1.52	72
0.121212	1.56	73
0.121212	1.6	85
0.121212	1.64	78
0.121212	1.68	92
0.121212	1.72	89
0.121212	1.76	85
0.121212	1.8	61
0.121212	1.84	55
0.121212	1.88	63
0.121212	1.92	51
0.121212	1.96	58
0.121212	2	53
0.121212	2.04	47
0.121212	2.08	64
0.121212	2.12	61
0.121212	2.16	60
0.121212	2.2	66
0.121212	2.24	71
0.121212	2.28	59
0.121212	2.32	69
0.121212	2.36	79
0.121212	2.4	81
0.121212	2.44	102
0.121212	2.48	78
0.121212	2.52	71
0.121212	2.56	78
0.121212	2.6	71
0.121212	2.64	93
0.121212	2.68	85
0.121212	2.72	69
0.121212	2.76	80
0.121212	2.8	86
0.121212	2.84	83
0.121212	2.88	78
0.121212	2.92	85
0.121212	2.96	71
0.121212	3	72
0.121212	3.04	85
0.121212	3.08	69
0.121212	3.12	67
0.121212	3.16	81
0.121212	3.2	58
0.121212	3.24	53
0.121212	3.28	47
0.121212	3.32	53
0.121212	3.36	56
0.121212	3.4	39
0.121212	3.44	38
0.121212	3.48	44
0.121212	3.52	37
0.121212	3.56	29
0.121212	3.6	43
0.121212	3.64	27
0.121212	3.68	41
0.121212	3.72	31
0.121212	3.76	22
0.121212	3.8	35
0.121212	3.84	45
0.121212	3.88	38
0.121212	3.92	49
0.121212	3.96	47
0.121212	4	57
0.121212	4.04	51
0.121212	4.08	52
0.121212	4.12	42
0.121212	4.16	50
0.121212	4.2	63
0.121212	4.24	62
0.121212	4.28	53
0.121212	4.32	59
0.121212	4.36	59
0.121212	4.4	64
0.121212	4.44	64
0.121212	4.48	61
0.121212	4.52	55
0.121212	4.56	62
0.121212	4.6	53
0.121212	4.64	53
0.121212	4.68	49
0.121212	4.72	50
0.121212	4.76	50
0.121212	4.8	38
0.121212	4.84	41
0.121212	4.88	33
0.121212	4.92	27
0.121212	4.96	17
0.121212	5	25
0.121212	5.04	30
0.121212	5.08	19
0.121212	5.12	23
0.121212	5.16	27
0.121212	5.2	29
0.121212	5.24	30
0.121212	5.28	29
0.121212	5.32	25
0.121212	5.36	43
0.121212	5.4	38
0.121212	5.44	31
0.121212	5.48	43
0.121212	5.52	55
0.121212	5.56	46
0.121212	5.6	36
0.121212	5.64	44
0.121212	5.68	37
0.121212	5.72	51
0.121212	5.76	32
0.121212	5.8	43
0.121212	5.84	37
0.121212	5.88	40
0.121212	5.92	33
0.121212	5.96	31
0.121212	6	36
0.121212	6.04	34
0.121212	6.08	26
0.121212	6.12	37
0.121212	6.16	28
0.121212	6.2	31
0.121212	6.24	26
0.121212	6.28	28
0.121212	6.32	22
0.121212	6.36	20
0.121212	6.4	17
0.121212	6.44	17
0.121212	6.48	11
0.121212	6.52	16
0.121212	6.56	20
0.121212	6.6	9
0.121212	6.64	12
0.121212	6.68	14
0.121212	6.72	10
0.121212	6.76	15
0.121212	6.8	7
0.121212	6.84	10
0.121212	6.88	9
0.121212	6.92	14
0.121212	6.96	13
0.121212	7	17
0.121212	7.04	18
0.121212	7.08	22
0.121212	7.12	20
0.121212	7.16	17
0.121212	7.2	12
0.121212	7.24	22
0.121212	7.28	12
0.121212	7.32	22
0.121212	7.36	13
0.121212	7.4	17
0.121212	7.44	19
0.121212	7.48	23
0.121212	7.52	19
0.121212	7.56	19
0.121212	7.6	16
0.121212	7.64	19
0.121212	7.68	15
0.121212	7.72	18
0.121212	7.76	23
0.121212	7.8	17
0.121212	7.84	16
0.121212	7.88	15
0.121212	7.92	14
0.121212	7.96	13
0.121212	8	17
0.121212	8.04	14
0.121212	8.08	5
0.121212	8.12	5
0.121212	8.16	6
0.121212	8.2	10
0.121212	8.24	9
0.121212	8.28	8
0.121212	8.32	13
0.121212	8.36	8
0.121212	8.4	5
0.121212	8.44	7
0.121212	8.48	5
0.121212	8.52	9
0.121212	8.56	8
0.121212	8.6	10
0.121212	8.64	8
0.121212	8.68	8
0.121212	8.72	10
0.121212	8.76	11
0.121212	8.8	9
0.121212	8.84	8
0.121212	8.88	7
0.121212	8.92	4
0.121212	8.96	5
0.121212	9	11
0.121212	9.04	4
0.121212	9.08	3
0.121212	9.12	7
0.121212	9.16	5
0.121212	9.2	3
0.121212	9.24	3
0.121212	9.28	3
0.121212	9.32	7
0.121212	9.36	3
0.121212	9.4	3
0.121212	9.44	1
0.121212	9.48	1
0.121212	9.52	1
0.121212	9.56	2
0.121212	9.6	3
0.121212	9.64	3
0.121212	9.68	3
0.121212	9.72	2
0.121212	9.76	2
0.121212	9.8	1
0.121212	9.84	0
0.121212	9.88	3
0.121212	9.92	2
0.121212	9.96	0
0.121212	10	2
0.121212	10.04	0
0.121212	10.08	1
0.121212	10.12	2
0.121212	10.16	1
0.121212	10.2	1
0.121212	10.24	3
0.121212	10.28	0
0.121212	10.32	2
0.121212	10.36	0
0.121212	10.4	1
0.121212	10.44	1
0.121212	10.48	0
0.121212	10.52	0
0.121212	10.56	2
0.121212	10.6	1
0.121212	10.64	0
0.121212	10.68	0
0.121212	10.72	0
0.121212	10.76	0
0.121212	10.8	0
0.121212	10.84	0
0.121212	10.88	0
0.121212	10.92	0
0.121212	10.96	0
0.121212	11	0
0.121212	11.04	0
0.121212	11.08	0
0.121212	11.12	0
0.121212	11.16	0
0.121212	11.2	0
0.121212	11.24	1
0.121212	11.28	0
0.121212	11.32	0
0.121212	11.36	0
0.121212	11.4	0
0.121212	11.44	0
0.121212	11.48	0
0.121212	11.52	0
0.121212	11.56	0
0.121212	11.6	0
0.121212	11.64	0
0.121212	11.68	0
0.121212	11.72	0
0.121212	11.76	0
0.121212	11.8	0
0.121212	11.84	0
0.121212	11.88	0
0.121212	11.92	0
0.121212	11.96	0
0.121212	12	0
0.151515	0	7
0.151515	0.04	24
0.151515	0.08	26
0.151515	0.12	26
0.151515	0.16	30
0.151515	0.2	37
0.151515	0.24	30
0.151515	0.28	36
0.151515	0.32	37
0.151515	0.36	36
0.151515	0.4	34
0.151515	0.44	38
0.151515	0.48	35
0.151515	0.52	33
0.151515	0.56	27
0.151515	0.6	38
0.151515	0.64	36
0.151515	0.68	50
0.151515	0.72	47
0.151515	0.76	37
0.151515	0.8	33
0.151515	0.84	33
0.151515	0.88	40
0.151515	0.92	48
0.151515	0.96	50
0.151515	1	41
0.151515	1.04	75
0.151515	1.08	50
0.151515	1.12	61
0.151515	1.16	58
0.151515	1.2	70
0.151515	1.24	61
0.151515	1.28	69
0.151515	1.32	66
0.151515	1.36	70
0.151515	1.4	69
0.151515	1.44	69
0.151515	1.48	69
0.151515	1.52	71
0.151515	1.56	80
0.151515	1.6	82
0.151515	1.64	100
0.151515	1.68	93
0.151515	1.72	78
0.151515	1.76	70
0.151515	1.8	66
0.151515	1.84	75
0.151515	1.88	60
0.151515	1.92	56
0.151515	1.96	59
0.151515	2	52
0.151515	2.04	56
0.151515	2.08	51
0.151515	2.12	50
0.151515	2.16	67
0.151515	2.2	69
0.151515	2.24	57
0.151515	2.28	66
0.151515	2.32	76
0.151515	2.36	81
0.151515	2.4	88
0.151515	2.44	72
0.151515	2.48	81
0.151515	2.52	72
0.151515	2.56	81
0.151515	2.6	84
0.151515	2.64	82
0.151515	2.68	85
0.151515	2.72	74
0.151515	2.76	78
0.151515	2.8	82
0.151515	2.84	60
0.151515	2.88	91
0.151515	2.92	91
0.151515	2.96	85
0.151515	3	69
0.151515	3.04	72
0.151515	3.08	85
0.151515	3.12	87
0.151515	3.16	83
0.151515	3.2	77
0.151515	3.24	62
0.151515	3.28	53
0.151515	3.32	51
0.151515	3.36	52
0.151515	3.4	36
0.151515	3.44	49
0.151515	3.48	42
0.151515	3.52	37
0.151515	3.56	34
0.151515	3.6	33
0.151515	3.64	29
0.151515	3.68	38
0.151515	3.72	26
0.151515	3.76	43
0.151515	3.8	36
0.151515	3.84	33
0.151515	3.88	43
0.151515	3.92	47
0.151515	3.96	49
0.151515	4	60
0.151515	4.04	54
0.151515	4.08	59
0.151515	4.12	58
0.151515	4.16	62
0.151515	4.2	62
0.151515	4.24	68
0.151515	4.28	60
0.151515	4.32	61
0.151515	4.36	76
0.151515	4.4	70
0.151515	4.44	69
0.151515	4.48	53
0.151515	4.52	62
0.151515	4.56	53
0.151515	4.6	58
0.151515	4.64	57
0.151515	4.68	59
0.151515	4.72	60
0.151515	4.76	47
0.151515	4.8	39
0.151515	4.84	49
0.151515	4.88	41
0.151515	4.92	36
0.151515	4.96	28
0.151515	5	37
0.151515	5.04	34
0.151515	5.08	34
0.151515	5.12	25
0.151515	5.16	20
0.151515	5.2	32
0.151515	5.24	29
0.151515	5.28	31
0.151515	5.32	27
0.151515	5.36	41
0.151515	5.4	29
0.151515	5.44	35
0.151515	5.48	40
0.151515	5.52	50
0.151515	5.56	47
0.151515	5.6	32
0.151515	5.64	31
0.151515	5.68	41
0.151515	5.72	42
0.151515	5.76	44
0.151515	5.8	47
0.151515	5.84	50
0.151515	5.88	40
0.151515	5.92	33
0.151515	5.96	24
0.151515	6	35
0.151515	6.04	38
0.151515	6.08	31
0.151515	6.12	27
0.151515	6.16	18
0.151515	6.2	39
0.151515	6.24	31
0.151515	6.28	17
0.151515	6.32	27
0.151515	6.36	25
0.151515	6.4	21
0.151515	6.44	12
0.151515	6.48	17
0.151515	6.52	17
0.151515	6.56	16
0.151515	6.6	14
0.151515	6.64	9
0.151515	6.68	17
0.151515	6.72	10
0.151515	6.76	10
0.151515	6.8	6
0.151515	6.84	15
0.151515	6.88	15
0.151515	6.92	13
0.151515	6.96	11
0.151515	7	12
0.151515	7.04	21
0.151515	7.08	13
0.151515	7.12	26
0.151515	7.16	21
0.151515	7.2	15
0.151515	7.24	23
0.151515	7.28	13
0.151515	7.32	21
0.151515	7.36	12
0.151515	7.4	19
0.151515	7.44	17
0.151515	7.48	17
0.151515	7.52	22
0.151515	7.56	17
0.151515	7.6	20
0.151515	7.64	15
0.151515	7.68	20
0.151515	7.72	17
0.151515	7.76	12
0.151515	7.8	13
0.151515	7.84	20
0.151515	7.88	17
0.151515	7.92	11
0.151515	7.96	12
0.151515	8	8
0.151515	8.04	11
0.151515	8.08	12
0.151515	8.12	17
0.151515	8.16	9
0.151515	8.2	11
0.151515	8.24	10
0.151515	8.28	3
0.151515	8.32	8
0.151515	8.36	7
0.151515	8.4	6
0.151515	8.44	4
0.151515	8.48	5
0.151515	8.52	7
0.151515	8.56	8
0.151515	8.6	6
0.151515	8.64	6
0.151515	8.68	3
0.151515	8.72	8
0.151515	8.76	9
0.151515	8.8	5
0.151515	8.84	5
0.151515	8.88	6
0.151515	8.92	17
0.151515	8.96	10
0.151515	9	10
0.151515	9.04	5
0.151515	9.08	4
0.151515	9.12	7
0.151515	9.16	3
0.151515	9.2	3
0.151515	9.24	4
0.151515	9.28	6
0.151515	9.32	3
0.151515	9.36	3
0.151515	9.4	1
0.151515	9.44	2
0.151515	9.48	2
0.151515	9.52	1
0.151515	9.56	0
0.151515	9.6	3
0.151515	9.64	2
0.151515	9.68	1
0.151515	9.72	0
0.151515	9.76	0
0.151515	9.8	0
0.151515	9.84	0
0.151515	9.88	0
0.151515	9.92	2
0.151515	9.96	2
0.151515	10	2
0.151515	10.04	0
0.151515	10.08	1
0.151515	10.12	1
0.151515	10.16	0
0.151515	10.2	0
0.151515	10.24	0
0.151515	10.28	0
0.151515	10.32	0
0.151515	10.36	1
0.151515	10.4	0
0.151515	10.44	0
0.151515	10.48	0
0.151515	10.52	0
0.151515	10.56	0
0.151515	10.6	2
0.151515	10.64	1
0.151515	10.68	0
0.151515	10.72	0
0.151515	10.76	0
0.151515	10.8	0
0.151515	10.84	0
0.151515	10.88	1
0.151515	10.92	0
0.151515	10.96	0
0.151515	11	0
0.151515	11.04	0
0.151515	11.08	0
0.151515	11.12	0
0.151515	11.16	0
0.151515	11.2	0
0.151515	11.24	1
0.151515	11.28	0
0.151515	11.32	0
0.151515	11.36	0
0.151515	11.4	0
0.151515	11.44	0
0.151515	11.48	0
0.151515	11.52	0
0.151515	11.56	0
0.151515	11.6	1
0.151515	11.64	0
0.151515	11.68	0
0.151515	11.72	0
0.151515	11.76	0
0.151515	11.8	0
0.151515	11.84	0
0.151515	11.88	2
0.151515	11.92	0
0.151515	11.96	0
0.151515	12	0
0.181818	0	4
0.181818	0.04	30
0.181818	0.08	34
0.181818	0.12	29
0.181818	0.16	39
0.181818	0.2	31
0.181818	0.24	34
0.181818	0.28	29
0.181818	0.32	35
0.181818	0.36	46
0.181818	0.4	38
0.181818	0.44	39
0.181818	0.48	43
0.181818	0.52	32
0.181818	0.56	37
0.181818	0.6	41
0.181818	0.64	37
0.181818	0.68	33
0.181818	0.72	44
0.181818	0.76	35
0.181818	0.8	31
0.181818	0.84	43
0.181818	0.88	37
0.181818	0.92	45
0.181818	0.96	51
0.181818	1	47
0.181818	1.04	60
0.181818	1.08	55
0.181818	1.12	56
0.181818	1.16	71
0.181818	1.2	71
0.181818	1.24	57
0.181818	1.28	52
0.181818	1.32	71
0.181818	1.36	65
0.181818	1.4	70
0.181818	1.44	66
0.181818	1.48	65
0.181818	1.52	72
0.181818	1.56	65
0.181818	1.6	103
0.181818	1.64	99
0.181818	1.68	105
0.181818	1.72	92
0.181818	1.76	71
0.181818	1.8	68
0.181818	1.84	62
0.181818	1.88	61
0.181818	1.92	55
0.181818	1.96	65
0.181818	2	85
0.181818	2.04	66
0.181818	2.08	65
0.181818	2.12	58
0.181818	2.16	61
0.181818	2.2	71
0.181818	2.24	80
0.181818	2.28	71
0.181818	2.32	71
0.181818	2.36	81
0.181818	2.4	73
0.181818	2.44	92
0.181818	2.48	72
0.181818	2.52	78
0.181818	2.56	84
0.181818	2.6	65
0.181818	2.64	73
0.181818	2.68	83
0.181818	2.72	79
0.181818	2.76	87
0.181818	2.8	78
0.181818	2.84	66
0.181818	2.88	79
0.181818	2.92	78
0.181818	2.96	79
0.181818	3	77
0.181818	3.04	71
0.181818	3.08	75
0.181818	3.12	74
0.181818	3.16	65
0.181818	3.2	77
0.181818	3.24	62
0.181818	3.28	60
0.181818	3.32	49
0.181818	3.36	53
0.181818	3.4	37
0.181818	3.44	43
0.181818	3.48	37
0.181818	3.52	24
0.181818	3.56	34
0.181818	3.6	41
0.181818	3.64	33
0.181818	3.68	32
0.181818	3.72	43
0.181818	3.76	37
0.181818	3.8	44
0.181818	3.84	45
0.181818	3.88	51
0.181818	3.92	51
0.181818	3.96	50
0.181818	4	55
0.181818	4.04	61
0.181818	4.08	66
0.181818	4.12	56
0.181818	4.16	61
0.181818	4.2	65
0.181818	4.24	58
0.181818	4.28	71
0.181818	4.32	64
0.181818	4.36	82
0.181818	4.4	63
0.181818	4.44	71
0.181818	4.48	65
0.181818	4.52	49
0.181818	4.56	64
0.181818	4.6	62
0.181818	4.64	48
0.181818	4.68	56
0.181818	4.72	47
0.181818	4.76	65
0.181818	4.8	41
0.181818	4.84	41
0.181818	4.88	35
0.181818	4.92	35
0.181818	4.96	25
0.181818	5	35
0.181818	5.04	24
0.181818	5.08	24
0.181818	5.12	30
0.181818	5.16	34
0.181818	5.2	15
0.181818	5.24	27
0.181818	5.28	37
0.181818	5.32	24
0.181818	5.36	42
0.181818	5.4	34
0.181818	5.44	45
0.181818	5.48	35
0.181818	5.52	40
0.181818	5.56	46
0.181818	5.6	48
0.181818	5.64	32
0.181818	5.68	17
0.181818	5.72	36
0.181818	5.76	47
0.181818	5.8	36
0.181818	5.84	37
0.181818	5.88	33
0.181818	5.92	35
0.181818	5.96	27
0.181818	6	24
0.181818	6.04	38
0.181818	6.08	25
0.181818	6.12	28
0.181818	6.16	29
0.181818	6.2	25
0.181818	6.24	27
0.181818	6.28	24
0.181818	6.32	30
0.181818	6.36	31
0.181818	6.4	23
0.181818	6.44	15
0.181818	6.48	15
0.181818	6.52	7
0.181818	6.56	15
0.181818	6.6	10
0.181818	6.64	10
0.181818	6.68	7
0.181818	6.72	11
0.181818	6.76	11
0.181818	6.8	10
0.181818	6.84	15
0.181818	6.88	13
0.181818	6.92	21
0.181818	6.96	13
0.181818	7	13
0.181818	7.04	12
0.181818	7.08	15
0.181818	7.12	20
0.181818	7.16	19
0.181818	7.2	24
0.181818	7.24	16
0.181818	7.28	23
0.181818	7.32	10
0.181818	7.36	16
0.181818	7.4	17
0.181818	7.44	22
0.181818	7.48	21
0.181818	7.52	27
0.181818	7.56	25
0.181818	7.6	21
0.181818	7.64	17
0.181818	7.68	16
[truncated: 8,235 more rows]

## Sheet: Fig.2d
Relative phase（units of π)	Ek (eV)	Counts
0	0	6
0	0.04	19
0	0.08	22
0	0.12	22
0	0.16	26
0	0.2	35
0	0.24	32
0	0.28	32
0	0.32	31
0	0.36	29
0	0.4	24
0	0.44	33
0	0.48	28
0	0.52	42
0	0.56	40
0	0.6	40
0	0.64	49
0	0.68	51
0	0.72	80
0	0.76	57
0	0.8	36
0	0.84	56
0	0.88	45
0	0.92	80
0	0.96	54
0	1	62
0	1.04	73
0	1.08	78
0	1.12	72
0	1.16	75
0	1.2	85
0	1.24	75
0	1.28	89
0	1.32	82
0	1.36	88
0	1.4	86
0	1.44	99
0	1.48	106
0	1.52	107
0	1.56	127
0	1.6	98
0	1.64	80
0	1.68	83
0	1.72	70
0	1.76	80
0	1.8	43
0	1.84	56
0	1.88	60
0	1.92	61
0	1.96	53
0	2	57
0	2.04	60
0	2.08	67
0	2.12	61
0	2.16	65
0	2.2	81
0	2.24	92
0	2.28	75
0	2.32	85
0	2.36	74
0	2.4	69
0	2.44	79
0	2.48	75
0	2.52	85
0	2.56	102
0	2.6	97
0	2.64	82
0	2.68	92
0	2.72	82
0	2.76	72
0	2.8	75
0	2.84	89
0	2.88	81
0	2.92	88
0	2.96	66
0	3	76
0	3.04	74
0	3.08	83
0	3.12	63
0	3.16	59
0	3.2	54
0	3.24	57
0	3.28	53
0	3.32	57
0	3.36	45
0	3.4	49
0	3.44	35
0	3.48	41
0	3.52	46
0	3.56	38
0	3.6	27
0	3.64	47
0	3.68	36
0	3.72	41
0	3.76	57
0	3.8	49
0	3.84	62
0	3.88	44
0	3.92	49
0	3.96	57
0	4	57
0	4.04	50
0	4.08	40
0	4.12	66
0	4.16	81
0	4.2	62
0	4.24	49
0	4.28	72
0	4.32	73
0	4.36	60
0	4.4	53
0	4.44	66
0	4.48	61
0	4.52	61
0	4.56	60
0	4.6	54
0	4.64	51
0	4.68	70
0	4.72	54
0	4.76	41
0	4.8	47
0	4.84	40
0	4.88	43
0	4.92	34
0	4.96	35
0	5	35
0	5.04	33
0	5.08	23
0	5.12	28
0	5.16	27
0	5.2	29
0	5.24	32
0	5.28	31
0	5.32	37
0	5.36	41
0	5.4	46
0	5.44	46
0	5.48	41
0	5.52	42
0	5.56	36
0	5.6	52
0	5.64	54
0	5.68	49
0	5.72	44
0	5.76	47
0	5.8	51
0	5.84	45
0	5.88	48
0	5.92	41
0	5.96	35
0	6	32
0	6.04	39
0	6.08	29
0	6.12	32
0	6.16	21
0	6.2	34
0	6.24	37
0	6.28	24
0	6.32	23
0	6.36	16
0	6.4	20
0	6.44	11
0	6.48	23
0	6.52	15
0	6.56	22
0	6.6	19
0	6.64	10
0	6.68	10
0	6.72	11
0	6.76	12
0	6.8	12
0	6.84	15
0	6.88	12
0	6.92	15
0	6.96	16
0	7	21
0	7.04	21
0	7.08	16
0	7.12	12
0	7.16	11
0	7.2	19
0	7.24	18
0	7.28	17
0	7.32	23
0	7.36	27
0	7.4	21
0	7.44	24
0	7.48	26
0	7.52	27
0	7.56	16
0	7.6	22
0	7.64	27
0	7.68	23
0	7.72	20
0	7.76	21
0	7.8	15
0	7.84	23
0	7.88	19
0	7.92	20
0	7.96	10
0	8	18
0	8.04	11
0	8.08	18
0	8.12	10
0	8.16	10
0	8.2	15
0	8.24	14
0	8.28	8
0	8.32	8
0	8.36	9
0	8.4	10
0	8.44	8
0	8.48	11
0	8.52	11
0	8.56	9
0	8.6	7
0	8.64	11
0	8.68	11
0	8.72	11
0	8.76	12
0	8.8	17
0	8.84	14
0	8.88	14
0	8.92	13
0	8.96	14
0	9	11
0	9.04	13
0	9.08	12
0	9.12	10
0	9.16	11
0	9.2	13
0	9.24	10
0	9.28	9
0	9.32	9
0	9.36	10
0	9.4	6
0	9.44	10
0	9.48	7
0	9.52	3
0	9.56	9
0	9.6	3
0	9.64	5
0	9.68	8
0	9.72	4
0	9.76	4
0	9.8	1
0	9.84	5
0	9.88	4
0	9.92	3
0	9.96	2
0	10	5
0	10.04	6
0	10.08	5
0	10.12	1
0	10.16	2
0	10.2	2
0	10.24	3
0	10.28	4
0	10.32	3
0	10.36	1
0	10.4	8
0	10.44	6
0	10.48	5
0	10.52	9
0	10.56	1
0	10.6	6
0	10.64	6
0	10.68	9
0	10.72	3
0	10.76	6
0	10.8	4
0	10.84	7
0	10.88	8
0	10.92	6
0	10.96	4
0	11	1
0	11.04	9
0	11.08	4
0	11.12	5
0	11.16	3
0	11.2	3
0	11.24	5
0	11.28	6
0	11.32	4
0	11.36	3
0	11.4	10
0	11.44	3
0	11.48	1
0	11.52	2
0	11.56	0
0	11.6	4
0	11.64	2
0	11.68	2
0	11.72	4
0	11.76	5
0	11.8	1
0	11.84	5
0	11.88	3
0	11.92	5
0	11.96	0
0	12	0
0.030303	0	6
0.030303	0.04	15
0.030303	0.08	20
0.030303	0.12	20
0.030303	0.16	25
0.030303	0.2	27
0.030303	0.24	32
0.030303	0.28	37
0.030303	0.32	39
0.030303	0.36	28
0.030303	0.4	37
0.030303	0.44	28
0.030303	0.48	39
0.030303	0.52	38
0.030303	0.56	45
0.030303	0.6	55
0.030303	0.64	56
0.030303	0.68	51
0.030303	0.72	72
0.030303	0.76	58
0.030303	0.8	61
0.030303	0.84	51
0.030303	0.88	53
0.030303	0.92	60
0.030303	0.96	68
0.030303	1	63
0.030303	1.04	60
0.030303	1.08	59
0.030303	1.12	78
0.030303	1.16	73
0.030303	1.2	60
0.030303	1.24	84
0.030303	1.28	77
0.030303	1.32	81
0.030303	1.36	73
0.030303	1.4	85
0.030303	1.44	71
0.030303	1.48	95
0.030303	1.52	123
0.030303	1.56	103
0.030303	1.6	112
0.030303	1.64	108
0.030303	1.68	85
0.030303	1.72	70
0.030303	1.76	48
0.030303	1.8	55
0.030303	1.84	59
0.030303	1.88	67
0.030303	1.92	47
0.030303	1.96	62
0.030303	2	63
0.030303	2.04	55
0.030303	2.08	56
0.030303	2.12	59
0.030303	2.16	59
0.030303	2.2	82
0.030303	2.24	93
0.030303	2.28	102
0.030303	2.32	88
0.030303	2.36	84
0.030303	2.4	74
0.030303	2.44	83
0.030303	2.48	70
0.030303	2.52	84
0.030303	2.56	84
0.030303	2.6	90
0.030303	2.64	83
0.030303	2.68	87
0.030303	2.72	81
0.030303	2.76	84
0.030303	2.8	83
0.030303	2.84	94
0.030303	2.88	82
0.030303	2.92	89
0.030303	2.96	100
0.030303	3	89
0.030303	3.04	88
0.030303	3.08	63
0.030303	3.12	60
0.030303	3.16	52
0.030303	3.2	61
0.030303	3.24	54
0.030303	3.28	57
0.030303	3.32	36
0.030303	3.36	52
0.030303	3.4	42
0.030303	3.44	36
0.030303	3.48	46
0.030303	3.52	31
0.030303	3.56	32
0.030303	3.6	46
0.030303	3.64	46
0.030303	3.68	51
0.030303	3.72	42
0.030303	3.76	41
0.030303	3.8	43
0.030303	3.84	52
0.030303	3.88	39
0.030303	3.92	59
0.030303	3.96	61
0.030303	4	52
0.030303	4.04	53
0.030303	4.08	61
0.030303	4.12	70
0.030303	4.16	65
0.030303	4.2	72
0.030303	4.24	68
0.030303	4.28	52
0.030303	4.32	60
0.030303	4.36	67
0.030303	4.4	61
0.030303	4.44	81
0.030303	4.48	79
0.030303	4.52	66
0.030303	4.56	62
0.030303	4.6	50
0.030303	4.64	61
0.030303	4.68	47
0.030303	4.72	53
0.030303	4.76	52
0.030303	4.8	52
0.030303	4.84	45
0.030303	4.88	24
0.030303	4.92	32
0.030303	4.96	41
0.030303	5	27
0.030303	5.04	30
0.030303	5.08	35
0.030303	5.12	27
0.030303	5.16	26
0.030303	5.2	22
0.030303	5.24	29
0.030303	5.28	26
0.030303	5.32	40
0.030303	5.36	47
0.030303	5.4	51
0.030303	5.44	48
0.030303	5.48	47
0.030303	5.52	53
0.030303	5.56	35
0.030303	5.6	51
0.030303	5.64	52
0.030303	5.68	42
0.030303	5.72	44
0.030303	5.76	50
0.030303	5.8	52
0.030303	5.84	51
0.030303	5.88	34
0.030303	5.92	43
0.030303	5.96	34
0.030303	6	38
0.030303	6.04	33
0.030303	6.08	37
0.030303	6.12	42
0.030303	6.16	35
0.030303	6.2	31
0.030303	6.24	23
0.030303	6.28	20
0.030303	6.32	34
0.030303	6.36	18
0.030303	6.4	30
0.030303	6.44	19
0.030303	6.48	15
0.030303	6.52	7
0.030303	6.56	14
0.030303	6.6	13
0.030303	6.64	12
0.030303	6.68	15
0.030303	6.72	12
0.030303	6.76	9
0.030303	6.8	8
0.030303	6.84	7
0.030303	6.88	12
0.030303	6.92	13
0.030303	6.96	20
0.030303	7	16
0.030303	7.04	22
0.030303	7.08	13
0.030303	7.12	16
0.030303	7.16	20
0.030303	7.2	25
0.030303	7.24	20
0.030303	7.28	33
0.030303	7.32	22
0.030303	7.36	21
0.030303	7.4	16
0.030303	7.44	20
0.030303	7.48	29
0.030303	7.52	18
0.030303	7.56	27
0.030303	7.6	20
0.030303	7.64	21
0.030303	7.68	19
0.030303	7.72	11
0.030303	7.76	26
0.030303	7.8	18
0.030303	7.84	11
0.030303	7.88	11
0.030303	7.92	13
0.030303	7.96	14
0.030303	8	10
0.030303	8.04	8
0.030303	8.08	12
0.030303	8.12	18
0.030303	8.16	9
0.030303	8.2	5
0.030303	8.24	9
0.030303	8.28	9
0.030303	8.32	9
0.030303	8.36	5
0.030303	8.4	11
0.030303	8.44	3
0.030303	8.48	8
0.030303	8.52	14
0.030303	8.56	13
0.030303	8.6	8
0.030303	8.64	11
0.030303	8.68	13
0.030303	8.72	7
0.030303	8.76	13
0.030303	8.8	13
0.030303	8.84	13
0.030303	8.88	20
0.030303	8.92	12
0.030303	8.96	9
0.030303	9	15
0.030303	9.04	20
0.030303	9.08	9
0.030303	9.12	13
0.030303	9.16	9
0.030303	9.2	14
0.030303	9.24	9
0.030303	9.28	11
0.030303	9.32	7
0.030303	9.36	11
0.030303	9.4	4
0.030303	9.44	6
0.030303	9.48	7
0.030303	9.52	8
0.030303	9.56	11
0.030303	9.6	4
0.030303	9.64	7
0.030303	9.68	7
0.030303	9.72	3
0.030303	9.76	5
0.030303	9.8	3
0.030303	9.84	1
0.030303	9.88	5
0.030303	9.92	3
0.030303	9.96	3
0.030303	10	4
0.030303	10.04	5
0.030303	10.08	3
0.030303	10.12	4
0.030303	10.16	3
0.030303	10.2	2
0.030303	10.24	5
0.030303	10.28	2
0.030303	10.32	4
0.030303	10.36	1
0.030303	10.4	6
0.030303	10.44	2
0.030303	10.48	5
0.030303	10.52	2
0.030303	10.56	2
0.030303	10.6	5
0.030303	10.64	4
0.030303	10.68	5
0.030303	10.72	4
0.030303	10.76	6
0.030303	10.8	5
0.030303	10.84	5
0.030303	10.88	2
0.030303	10.92	5
0.030303	10.96	7
0.030303	11	5
0.030303	11.04	3
0.030303	11.08	4
0.030303	11.12	6
0.030303	11.16	7
0.030303	11.2	6
0.030303	11.24	4
0.030303	11.28	6
0.030303	11.32	2
0.030303	11.36	2
0.030303	11.4	2
0.030303	11.44	2
0.030303	11.48	3
0.030303	11.52	1
0.030303	11.56	3
0.030303	11.6	2
0.030303	11.64	2
0.030303	11.68	3
0.030303	11.72	3
0.030303	11.76	4
0.030303	11.8	2
0.030303	11.84	1
0.030303	11.88	5
0.030303	11.92	4
0.030303	11.96	0
0.030303	12	1
0.0606061	0	5
0.0606061	0.04	30
0.0606061	0.08	28
0.0606061	0.12	26
0.0606061	0.16	26
0.0606061	0.2	41
0.0606061	0.24	27
0.0606061	0.28	35
0.0606061	0.32	39
0.0606061	0.36	33
0.0606061	0.4	29
0.0606061	0.44	32
0.0606061	0.48	35
0.0606061	0.52	34
0.0606061	0.56	45
0.0606061	0.6	55
0.0606061	0.64	58
0.0606061	0.68	53
0.0606061	0.72	69
0.0606061	0.76	55
0.0606061	0.8	54
0.0606061	0.84	60
0.0606061	0.88	53
0.0606061	0.92	50
0.0606061	0.96	49
0.0606061	1	66
0.0606061	1.04	85
0.0606061	1.08	60
0.0606061	1.12	59
0.0606061	1.16	89
0.0606061	1.2	89
0.0606061	1.24	61
0.0606061	1.28	81
0.0606061	1.32	78
0.0606061	1.36	91
0.0606061	1.4	76
0.0606061	1.44	74
0.0606061	1.48	86
0.0606061	1.52	116
0.0606061	1.56	115
0.0606061	1.6	116
0.0606061	1.64	71
0.0606061	1.68	90
0.0606061	1.72	73
0.0606061	1.76	86
0.0606061	1.8	65
0.0606061	1.84	58
0.0606061	1.88	66
0.0606061	1.92	67
0.0606061	1.96	50
0.0606061	2	48
0.0606061	2.04	46
0.0606061	2.08	61
0.0606061	2.12	61
0.0606061	2.16	59
0.0606061	2.2	90
0.0606061	2.24	99
0.0606061	2.28	97
0.0606061	2.32	87
0.0606061	2.36	79
0.0606061	2.4	100
0.0606061	2.44	84
0.0606061	2.48	90
0.0606061	2.52	84
0.0606061	2.56	102
0.0606061	2.6	108
0.0606061	2.64	85
0.0606061	2.68	100
0.0606061	2.72	98
0.0606061	2.76	87
0.0606061	2.8	93
0.0606061	2.84	90
0.0606061	2.88	94
0.0606061	2.92	87
0.0606061	2.96	92
0.0606061	3	84
0.0606061	3.04	88
0.0606061	3.08	88
0.0606061	3.12	79
0.0606061	3.16	71
0.0606061	3.2	50
0.0606061	3.24	48
0.0606061	3.28	59
0.0606061	3.32	57
0.0606061	3.36	37
0.0606061	3.4	42
0.0606061	3.44	50
0.0606061	3.48	39
0.0606061	3.52	41
0.0606061	3.56	41
0.0606061	3.6	34
0.0606061	3.64	29
0.0606061	3.68	44
0.0606061	3.72	39
0.0606061	3.76	37
0.0606061	3.8	45
0.0606061	3.84	42
0.0606061	3.88	53
0.0606061	3.92	58
0.0606061	3.96	50
0.0606061	4	52
0.0606061	4.04	70
0.0606061	4.08	55
0.0606061	4.12	67
0.0606061	4.16	53
0.0606061	4.2	55
0.0606061	4.24	58
0.0606061	4.28	55
0.0606061	4.32	62
0.0606061	4.36	77
0.0606061	4.4	70
0.0606061	4.44	55
0.0606061	4.48	46
0.0606061	4.52	44
0.0606061	4.56	56
0.0606061	4.6	53
0.0606061	4.64	49
0.0606061	4.68	49
0.0606061	4.72	43
0.0606061	4.76	36
0.0606061	4.8	37
0.0606061	4.84	33
0.0606061	4.88	41
0.0606061	4.92	40
0.0606061	4.96	26
0.0606061	5	35
0.0606061	5.04	33
0.0606061	5.08	41
0.0606061	5.12	38
0.0606061	5.16	24
0.0606061	5.2	23
0.0606061	5.24	32
0.0606061	5.28	25
0.0606061	5.32	36
0.0606061	5.36	40
0.0606061	5.4	34
0.0606061	5.44	35
0.0606061	5.48	44
0.0606061	5.52	55
0.0606061	5.56	50
0.0606061	5.6	40
0.0606061	5.64	48
0.0606061	5.68	44
0.0606061	5.72	53
0.0606061	5.76	45
0.0606061	5.8	54
0.0606061	5.84	30
0.0606061	5.88	43
0.0606061	5.92	41
0.0606061	5.96	47
0.0606061	6	40
0.0606061	6.04	35
0.0606061	6.08	28
0.0606061	6.12	31
0.0606061	6.16	34
0.0606061	6.2	31
0.0606061	6.24	31
0.0606061	6.28	29
0.0606061	6.32	28
0.0606061	6.36	20
0.0606061	6.4	20
0.0606061	6.44	20
0.0606061	6.48	15
0.0606061	6.52	16
0.0606061	6.56	11
0.0606061	6.6	19
0.0606061	6.64	12
0.0606061	6.68	9
0.0606061	6.72	20
0.0606061	6.76	17
0.0606061	6.8	8
0.0606061	6.84	18
0.0606061	6.88	16
0.0606061	6.92	11
0.0606061	6.96	12
0.0606061	7	13
0.0606061	7.04	20
0.0606061	7.08	16
0.0606061	7.12	20
0.0606061	7.16	21
0.0606061	7.2	20
0.0606061	7.24	19
0.0606061	7.28	20
0.0606061	7.32	20
0.0606061	7.36	21
0.0606061	7.4	18
0.0606061	7.44	24
0.0606061	7.48	22
0.0606061	7.52	24
0.0606061	7.56	13
0.0606061	7.6	26
0.0606061	7.64	11
0.0606061	7.68	25
0.0606061	7.72	18
0.0606061	7.76	11
0.0606061	7.8	18
0.0606061	7.84	9
0.0606061	7.88	17
0.0606061	7.92	18
0.0606061	7.96	16
0.0606061	8	14
0.0606061	8.04	18
0.0606061	8.08	6
0.0606061	8.12	13
0.0606061	8.16	11
0.0606061	8.2	6
0.0606061	8.24	7
0.0606061	8.28	9
0.0606061	8.32	3
0.0606061	8.36	4
0.0606061	8.4	9
0.0606061	8.44	11
0.0606061	8.48	8
0.0606061	8.52	10
0.0606061	8.56	6
0.0606061	8.6	14
0.0606061	8.64	19
0.0606061	8.68	10
0.0606061	8.72	6
0.0606061	8.76	8
0.0606061	8.8	15
0.0606061	8.84	16
0.0606061	8.88	15
0.0606061	8.92	17
0.0606061	8.96	14
0.0606061	9	18
0.0606061	9.04	10
0.0606061	9.08	10
0.0606061	9.12	10
0.0606061	9.16	16
0.0606061	9.2	15
0.0606061	9.24	15
0.0606061	9.28	10
0.0606061	9.32	9
0.0606061	9.36	10
0.0606061	9.4	12
0.0606061	9.44	10
0.0606061	9.48	5
0.0606061	9.52	9
0.0606061	9.56	8
0.0606061	9.6	11
0.0606061	9.64	8
0.0606061	9.68	7
0.0606061	9.72	4
0.0606061	9.76	7
0.0606061	9.8	4
0.0606061	9.84	3
0.0606061	9.88	2
0.0606061	9.92	3
0.0606061	9.96	6
0.0606061	10	5
0.0606061	10.04	2
0.0606061	10.08	3
0.0606061	10.12	3
0.0606061	10.16	1
0.0606061	10.2	4
0.0606061	10.24	1
0.0606061	10.28	4
0.0606061	10.32	6
0.0606061	10.36	2
0.0606061	10.4	3
0.0606061	10.44	3
0.0606061	10.48	5
0.0606061	10.52	7
0.0606061	10.56	4
0.0606061	10.6	2
0.0606061	10.64	6
0.0606061	10.68	3
0.0606061	10.72	6
0.0606061	10.76	5
0.0606061	10.8	1
0.0606061	10.84	4
0.0606061	10.88	2
0.0606061	10.92	4
0.0606061	10.96	3
0.0606061	11	1
0.0606061	11.04	2
0.0606061	11.08	3
0.0606061	11.12	5
0.0606061	11.16	3
0.0606061	11.2	3
0.0606061	11.24	4
0.0606061	11.28	1
0.0606061	11.32	4
0.0606061	11.36	2
0.0606061	11.4	5
0.0606061	11.44	2
0.0606061	11.48	1
0.0606061	11.52	1
0.0606061	11.56	1
0.0606061	11.6	2
0.0606061	11.64	4
0.0606061	11.68	3
0.0606061	11.72	8
0.0606061	11.76	3
0.0606061	11.8	4
0.0606061	11.84	0
0.0606061	11.88	5
0.0606061	11.92	0
0.0606061	11.96	3
0.0606061	12	2
0.0909091	0	4
0.0909091	0.04	20
0.0909091	0.08	37
0.0909091	0.12	22
0.0909091	0.16	32
0.0909091	0.2	28
0.0909091	0.24	30
0.0909091	0.28	39
0.0909091	0.32	35
0.0909091	0.36	40
0.0909091	0.4	31
0.0909091	0.44	38
0.0909091	0.48	44
0.0909091	0.52	31
0.0909091	0.56	48
0.0909091	0.6	53
0.0909091	0.64	48
0.0909091	0.68	44
0.0909091	0.72	72
0.0909091	0.76	45
0.0909091	0.8	60
0.0909091	0.84	50
0.0909091	0.88	55
0.0909091	0.92	58
0.0909091	0.96	61
0.0909091	1	65
0.0909091	1.04	64
0.0909091	1.08	74
0.0909091	1.12	68
0.0909091	1.16	72
0.0909091	1.2	71
0.0909091	1.24	74
0.0909091	1.28	69
0.0909091	1.32	86
0.0909091	1.36	75
0.0909091	1.4	89
0.0909091	1.44	98
0.0909091	1.48	81
0.0909091	1.52	100
0.0909091	1.56	105
0.0909091	1.6	99
0.0909091	1.64	85
0.0909091	1.68	99
0.0909091	1.72	68
0.0909091	1.76	63
0.0909091	1.8	52
0.0909091	1.84	56
0.0909091	1.88	80
0.0909091	1.92	65
0.0909091	1.96	54
0.0909091	2	61
0.0909091	2.04	53
0.0909091	2.08	61
0.0909091	2.12	61
0.0909091	2.16	85
0.0909091	2.2	87
0.0909091	2.24	102
0.0909091	2.28	108
0.0909091	2.32	92
0.0909091	2.36	79
0.0909091	2.4	84
0.0909091	2.44	99
0.0909091	2.48	90
0.0909091	2.52	94
0.0909091	2.56	82
0.0909091	2.6	104
0.0909091	2.64	92
0.0909091	2.68	95
0.0909091	2.72	97
0.0909091	2.76	84
0.0909091	2.8	97
0.0909091	2.84	102
0.0909091	2.88	69
0.0909091	2.92	90
0.0909091	2.96	90
0.0909091	3	81
0.0909091	3.04	97
0.0909091	3.08	91
0.0909091	3.12	64
0.0909091	3.16	82
0.0909091	3.2	79
0.0909091	3.24	62
0.0909091	3.28	66
0.0909091	3.32	49
0.0909091	3.36	53
0.0909091	3.4	65
0.0909091	3.44	43
0.0909091	3.48	29
0.0909091	3.52	41
0.0909091	3.56	30
0.0909091	3.6	33
0.0909091	3.64	45
0.0909091	3.68	37
0.0909091	3.72	47
0.0909091	3.76	38
0.0909091	3.8	50
0.0909091	3.84	52
0.0909091	3.88	51
0.0909091	3.92	63
0.0909091	3.96	64
0.0909091	4	47
0.0909091	4.04	49
0.0909091	4.08	62
0.0909091	4.12	70
0.0909091	4.16	57
0.0909091	4.2	51
0.0909091	4.24	68
0.0909091	4.28	62
0.0909091	4.32	59
0.0909091	4.36	73
0.0909091	4.4	61
0.0909091	4.44	60
0.0909091	4.48	51
0.0909091	4.52	54
0.0909091	4.56	57
0.0909091	4.6	53
0.0909091	4.64	58
0.0909091	4.68	47
0.0909091	4.72	51
0.0909091	4.76	35
0.0909091	4.8	44
0.0909091	4.84	39
0.0909091	4.88	36
0.0909091	4.92	28
0.0909091	4.96	25
0.0909091	5	18
0.0909091	5.04	35
0.0909091	5.08	32
0.0909091	5.12	31
0.0909091	5.16	30
0.0909091	5.2	26
0.0909091	5.24	32
0.0909091	5.28	32
0.0909091	5.32	41
0.0909091	5.36	32
0.0909091	5.4	51
0.0909091	5.44	46
0.0909091	5.48	46
0.0909091	5.52	62
0.0909091	5.56	49
0.0909091	5.6	43
0.0909091	5.64	39
0.0909091	5.68	46
0.0909091	5.72	46
0.0909091	5.76	47
0.0909091	5.8	43
0.0909091	5.84	37
0.0909091	5.88	41
0.0909091	5.92	40
0.0909091	5.96	52
0.0909091	6	42
0.0909091	6.04	36
0.0909091	6.08	40
0.0909091	6.12	40
0.0909091	6.16	37
0.0909091	6.2	35
0.0909091	6.24	27
0.0909091	6.28	25
0.0909091	6.32	19
0.0909091	6.36	20
0.0909091	6.4	13
0.0909091	6.44	12
0.0909091	6.48	18
0.0909091	6.52	22
0.0909091	6.56	11
0.0909091	6.6	11
0.0909091	6.64	13
0.0909091	6.68	8
0.0909091	6.72	13
0.0909091	6.76	15
0.0909091	6.8	3
0.0909091	6.84	17
0.0909091	6.88	12
0.0909091	6.92	11
0.0909091	6.96	16
0.0909091	7	10
0.0909091	7.04	14
0.0909091	7.08	21
0.0909091	7.12	15
0.0909091	7.16	15
0.0909091	7.2	17
0.0909091	7.24	19
0.0909091	7.28	23
0.0909091	7.32	20
0.0909091	7.36	19
0.0909091	7.4	22
0.0909091	7.44	21
0.0909091	7.48	20
0.0909091	7.52	16
0.0909091	7.56	21
0.0909091	7.6	18
0.0909091	7.64	19
0.0909091	7.68	21
0.0909091	7.72	24
0.0909091	7.76	20
0.0909091	7.8	20
0.0909091	7.84	13
0.0909091	7.88	13
0.0909091	7.92	11
0.0909091	7.96	12
0.0909091	8	8
0.0909091	8.04	11
0.0909091	8.08	9
0.0909091	8.12	6
0.0909091	8.16	7
0.0909091	8.2	8
0.0909091	8.24	8
0.0909091	8.28	8
0.0909091	8.32	7
0.0909091	8.36	8
0.0909091	8.4	6
0.0909091	8.44	10
0.0909091	8.48	11
0.0909091	8.52	10
0.0909091	8.56	21
0.0909091	8.6	12
0.0909091	8.64	3
0.0909091	8.68	13
0.0909091	8.72	11
0.0909091	8.76	12
0.0909091	8.8	20
0.0909091	8.84	15
0.0909091	8.88	9
0.0909091	8.92	14
0.0909091	8.96	12
0.0909091	9	14
0.0909091	9.04	13
0.0909091	9.08	14
0.0909091	9.12	10
0.0909091	9.16	6
0.0909091	9.2	13
0.0909091	9.24	11
0.0909091	9.28	11
0.0909091	9.32	10
0.0909091	9.36	6
0.0909091	9.4	11
0.0909091	9.44	6
0.0909091	9.48	11
0.0909091	9.52	6
0.0909091	9.56	6
0.0909091	9.6	7
0.0909091	9.64	6
0.0909091	9.68	4
0.0909091	9.72	5
0.0909091	9.76	5
0.0909091	9.8	3
0.0909091	9.84	4
0.0909091	9.88	8
0.0909091	9.92	1
0.0909091	9.96	4
0.0909091	10	5
0.0909091	10.04	3
0.0909091	10.08	3
0.0909091	10.12	4
0.0909091	10.16	4
0.0909091	10.2	4
0.0909091	10.24	3
0.0909091	10.28	1
0.0909091	10.32	2
0.0909091	10.36	0
0.0909091	10.4	2
0.0909091	10.44	0
0.0909091	10.48	2
0.0909091	10.52	4
0.0909091	10.56	6
0.0909091	10.6	0
0.0909091	10.64	5
0.0909091	10.68	4
0.0909091	10.72	4
0.0909091	10.76	4
0.0909091	10.8	1
0.0909091	10.84	2
0.0909091	10.88	5
0.0909091	10.92	3
0.0909091	10.96	5
0.0909091	11	5
0.0909091	11.04	6
0.0909091	11.08	4
0.0909091	11.12	2
0.0909091	11.16	3
0.0909091	11.2	3
0.0909091	11.24	4
0.0909091	11.28	5
0.0909091	11.32	2
0.0909091	11.36	1
0.0909091	11.4	2
0.0909091	11.44	3
0.0909091	11.48	4
0.0909091	11.52	1
0.0909091	11.56	2
0.0909091	11.6	1
0.0909091	11.64	0
0.0909091	11.68	1
0.0909091	11.72	2
0.0909091	11.76	1
0.0909091	11.8	4
0.0909091	11.84	4
0.0909091	11.88	2
0.0909091	11.92	1
0.0909091	11.96	3
0.0909091	12	1
0.121212	0	8
0.121212	0.04	29
0.121212	0.08	23
0.121212	0.12	30
0.121212	0.16	38
0.121212	0.2	39
0.121212	0.24	43
0.121212	0.28	47
0.121212	0.32	45
0.121212	0.36	37
0.121212	0.4	30
0.121212	0.44	38
0.121212	0.48	45
0.121212	0.52	39
0.121212	0.56	46
0.121212	0.6	49
0.121212	0.64	61
0.121212	0.68	56
0.121212	0.72	50
0.121212	0.76	57
0.121212	0.8	52
0.121212	0.84	52
0.121212	0.88	52
0.121212	0.92	51
0.121212	0.96	64
0.121212	1	75
0.121212	1.04	81
0.121212	1.08	88
0.121212	1.12	67
0.121212	1.16	68
0.121212	1.2	66
0.121212	1.24	66
0.121212	1.28	70
0.121212	1.32	89
0.121212	1.36	88
0.121212	1.4	79
0.121212	1.44	91
0.121212	1.48	107
0.121212	1.52	96
0.121212	1.56	96
0.121212	1.6	95
0.121212	1.64	99
0.121212	1.68	75
0.121212	1.72	67
0.121212	1.76	60
0.121212	1.8	57
0.121212	1.84	59
0.121212	1.88	68
0.121212	1.92	66
0.121212	1.96	49
0.121212	2	55
0.121212	2.04	49
0.121212	2.08	67
0.121212	2.12	55
0.121212	2.16	80
0.121212	2.2	87
0.121212	2.24	107
0.121212	2.28	97
0.121212	2.32	104
0.121212	2.36	104
0.121212	2.4	77
0.121212	2.44	85
0.121212	2.48	85
0.121212	2.52	119
0.121212	2.56	97
0.121212	2.6	95
0.121212	2.64	98
0.121212	2.68	109
0.121212	2.72	97
0.121212	2.76	102
0.121212	2.8	99
0.121212	2.84	98
0.121212	2.88	90
0.121212	2.92	101
0.121212	2.96	106
0.121212	3	99
0.121212	3.04	96
0.121212	3.08	77
0.121212	3.12	77
0.121212	3.16	79
0.121212	3.2	57
0.121212	3.24	73
0.121212	3.28	50
0.121212	3.32	57
0.121212	3.36	51
0.121212	3.4	47
0.121212	3.44	38
0.121212	3.48	49
0.121212	3.52	37
0.121212	3.56	54
0.121212	3.6	40
0.121212	3.64	50
0.121212	3.68	40
0.121212	3.72	44
0.121212	3.76	44
0.121212	3.8	45
0.121212	3.84	46
0.121212	3.88	49
0.121212	3.92	50
0.121212	3.96	47
0.121212	4	57
0.121212	4.04	45
0.121212	4.08	64
0.121212	4.12	52
0.121212	4.16	54
0.121212	4.2	64
0.121212	4.24	66
0.121212	4.28	63
0.121212	4.32	60
0.121212	4.36	62
0.121212	4.4	78
0.121212	4.44	68
0.121212	4.48	52
0.121212	4.52	67
0.121212	4.56	42
0.121212	4.6	51
0.121212	4.64	54
0.121212	4.68	49
0.121212	4.72	41
0.121212	4.76	28
0.121212	4.8	36
0.121212	4.84	33
0.121212	4.88	36
0.121212	4.92	26
0.121212	4.96	24
0.121212	5	28
0.121212	5.04	17
0.121212	5.08	28
0.121212	5.12	24
0.121212	5.16	29
0.121212	5.2	22
0.121212	5.24	31
0.121212	5.28	34
0.121212	5.32	46
0.121212	5.36	44
0.121212	5.4	46
0.121212	5.44	41
0.121212	5.48	50
0.121212	5.52	43
0.121212	5.56	46
0.121212	5.6	54
0.121212	5.64	46
0.121212	5.68	35
0.121212	5.72	39
0.121212	5.76	58
0.121212	5.8	38
0.121212	5.84	44
0.121212	5.88	45
0.121212	5.92	37
0.121212	5.96	40
0.121212	6	31
0.121212	6.04	32
0.121212	6.08	27
0.121212	6.12	30
0.121212	6.16	29
0.121212	6.2	19
0.121212	6.24	21
0.121212	6.28	15
0.121212	6.32	21
0.121212	6.36	26
0.121212	6.4	15
0.121212	6.44	18
0.121212	6.48	22
0.121212	6.52	13
0.121212	6.56	17
0.121212	6.6	10
0.121212	6.64	16
0.121212	6.68	12
0.121212	6.72	14
0.121212	6.76	8
0.121212	6.8	8
0.121212	6.84	16
0.121212	6.88	8
0.121212	6.92	12
0.121212	6.96	14
0.121212	7	19
0.121212	7.04	10
0.121212	7.08	17
0.121212	7.12	14
0.121212	7.16	16
0.121212	7.2	22
0.121212	7.24	20
0.121212	7.28	26
0.121212	7.32	18
0.121212	7.36	21
0.121212	7.4	20
0.121212	7.44	21
0.121212	7.48	26
0.121212	7.52	28
0.121212	7.56	15
0.121212	7.6	19
0.121212	7.64	6
0.121212	7.68	13
0.121212	7.72	16
0.121212	7.76	15
0.121212	7.8	19
0.121212	7.84	14
0.121212	7.88	15
0.121212	7.92	17
0.121212	7.96	14
0.121212	8	12
0.121212	8.04	10
0.121212	8.08	15
0.121212	8.12	7
0.121212	8.16	8
0.121212	8.2	9
0.121212	8.24	8
0.121212	8.28	7
0.121212	8.32	6
0.121212	8.36	13
0.121212	8.4	5
0.121212	8.44	10
0.121212	8.48	11
0.121212	8.52	9
0.121212	8.56	13
0.121212	8.6	6
0.121212	8.64	17
0.121212	8.68	10
0.121212	8.72	10
0.121212	8.76	16
0.121212	8.8	6
0.121212	8.84	15
0.121212	8.88	20
0.121212	8.92	11
0.121212	8.96	9
0.121212	9	6
0.121212	9.04	7
0.121212	9.08	15
0.121212	9.12	10
0.121212	9.16	12
0.121212	9.2	6
0.121212	9.24	10
0.121212	9.28	14
0.121212	9.32	5
0.121212	9.36	14
0.121212	9.4	8
0.121212	9.44	5
0.121212	9.48	9
0.121212	9.52	5
0.121212	9.56	5
0.121212	9.6	9
0.121212	9.64	7
0.121212	9.68	10
0.121212	9.72	2
0.121212	9.76	4
0.121212	9.8	3
0.121212	9.84	4
0.121212	9.88	5
0.121212	9.92	5
0.121212	9.96	1
0.121212	10	4
0.121212	10.04	7
0.121212	10.08	2
0.121212	10.12	4
0.121212	10.16	3
0.121212	10.2	5
0.121212	10.24	0
0.121212	10.28	3
0.121212	10.32	3
0.121212	10.36	2
0.121212	10.4	3
0.121212	10.44	2
0.121212	10.48	5
0.121212	10.52	4
0.121212	10.56	7
0.121212	10.6	4
0.121212	10.64	6
0.121212	10.68	4
0.121212	10.72	4
0.121212	10.76	3
0.121212	10.8	4
0.121212	10.84	0
0.121212	10.88	6
0.121212	10.92	4
0.121212	10.96	4
0.121212	11	4
0.121212	11.04	2
0.121212	11.08	1
0.121212	11.12	2
0.121212	11.16	5
0.121212	11.2	1
0.121212	11.24	4
0.121212	11.28	2
0.121212	11.32	4
0.121212	11.36	4
0.121212	11.4	3
0.121212	11.44	4
0.121212	11.48	5
0.121212	11.52	6
0.121212	11.56	3
0.121212	11.6	4
0.121212	11.64	4
0.121212	11.68	0
0.121212	11.72	1
0.121212	11.76	1
0.121212	11.8	1
0.121212	11.84	1
0.121212	11.88	6
0.121212	11.92	1
0.121212	11.96	4
0.121212	12	1
0.151515	0	4
0.151515	0.04	21
0.151515	0.08	37
0.151515	0.12	32
0.151515	0.16	34
0.151515	0.2	31
0.151515	0.24	29
0.151515	0.28	43
0.151515	0.32	34
0.151515	0.36	29
0.151515	0.4	25
0.151515	0.44	41
0.151515	0.48	33
0.151515	0.52	48
0.151515	0.56	48
0.151515	0.6	46
0.151515	0.64	36
0.151515	0.68	47
0.151515	0.72	71
0.151515	0.76	46
0.151515	0.8	43
0.151515	0.84	46
0.151515	0.88	41
0.151515	0.92	66
0.151515	0.96	59
0.151515	1	59
0.151515	1.04	75
0.151515	1.08	74
0.151515	1.12	61
0.151515	1.16	76
0.151515	1.2	86
0.151515	1.24	62
0.151515	1.28	82
0.151515	1.32	84
0.151515	1.36	85
0.151515	1.4	85
0.151515	1.44	85
0.151515	1.48	95
0.151515	1.52	86
0.151515	1.56	119
0.151515	1.6	106
0.151515	1.64	98
0.151515	1.68	89
0.151515	1.72	63
0.151515	1.76	87
0.151515	1.8	62
0.151515	1.84	58
0.151515	1.88	67
0.151515	1.92	51
0.151515	1.96	52
0.151515	2	71
0.151515	2.04	58
0.151515	2.08	49
0.151515	2.12	55
0.151515	2.16	79
0.151515	2.2	80
0.151515	2.24	107
0.151515	2.28	110
0.151515	2.32	128
0.151515	2.36	96
0.151515	2.4	98
0.151515	2.44	96
0.151515	2.48	107
0.151515	2.52	116
0.151515	2.56	117
0.151515	2.6	92
0.151515	2.64	120
0.151515	2.68	95
0.151515	2.72	94
0.151515	2.76	93
0.151515	2.8	90
0.151515	2.84	98
0.151515	2.88	90
0.151515	2.92	87
0.151515	2.96	90
0.151515	3	99
0.151515	3.04	102
0.151515	3.08	75
0.151515	3.12	76
0.151515	3.16	73
0.151515	3.2	73
0.151515	3.24	67
0.151515	3.28	67
0.151515	3.32	45
0.151515	3.36	61
0.151515	3.4	50
0.151515	3.44	46
0.151515	3.48	46
0.151515	3.52	46
0.151515	3.56	31
0.151515	3.6	45
0.151515	3.64	42
0.151515	3.68	49
0.151515	3.72	46
0.151515	3.76	36
0.151515	3.8	44
0.151515	3.84	35
0.151515	3.88	49
0.151515	3.92	38
0.151515	3.96	56
0.151515	4	49
0.151515	4.04	57
0.151515	4.08	54
0.151515	4.12	56
0.151515	4.16	70
0.151515	4.2	57
0.151515	4.24	63
0.151515	4.28	81
0.151515	4.32	51
0.151515	4.36	52
0.151515	4.4	64
0.151515	4.44	74
0.151515	4.48	60
0.151515	4.52	45
0.151515	4.56	55
0.151515	4.6	42
0.151515	4.64	38
0.151515	4.68	53
0.151515	4.72	43
0.151515	4.76	38
0.151515	4.8	31
0.151515	4.84	27
0.151515	4.88	27
0.151515	4.92	30
0.151515	4.96	22
0.151515	5	30
0.151515	5.04	26
0.151515	5.08	21
0.151515	5.12	27
0.151515	5.16	36
0.151515	5.2	32
0.151515	5.24	33
0.151515	5.28	36
0.151515	5.32	36
0.151515	5.36	40
0.151515	5.4	54
0.151515	5.44	55
0.151515	5.48	37
0.151515	5.52	49
0.151515	5.56	51
0.151515	5.6	52
0.151515	5.64	46
0.151515	5.68	50
0.151515	5.72	38
0.151515	5.76	52
0.151515	5.8	55
0.151515	5.84	30
0.151515	5.88	40
0.151515	5.92	46
0.151515	5.96	28
0.151515	6	26
0.151515	6.04	40
0.151515	6.08	36
0.151515	6.12	29
0.151515	6.16	35
0.151515	6.2	33
0.151515	6.24	21
0.151515	6.28	19
0.151515	6.32	30
0.151515	6.36	18
0.151515	6.4	23
0.151515	6.44	17
0.151515	6.48	19
0.151515	6.52	18
0.151515	6.56	17
0.151515	6.6	12
0.151515	6.64	11
0.151515	6.68	19
0.151515	6.72	12
0.151515	6.76	15
0.151515	6.8	14
0.151515	6.84	21
0.151515	6.88	7
0.151515	6.92	7
0.151515	6.96	14
0.151515	7	12
0.151515	7.04	16
0.151515	7.08	16
0.151515	7.12	17
0.151515	7.16	15
0.151515	7.2	20
0.151515	7.24	16
0.151515	7.28	17
0.151515	7.32	21
0.151515	7.36	18
0.151515	7.4	21
0.151515	7.44	27
0.151515	7.48	19
0.151515	7.52	25
0.151515	7.56	22
0.151515	7.6	21
0.151515	7.64	19
0.151515	7.68	13
0.151515	7.72	10
0.151515	7.76	18
0.151515	7.8	18
0.151515	7.84	25
0.151515	7.88	10
0.151515	7.92	15
0.151515	7.96	9
0.151515	8	11
0.151515	8.04	12
0.151515	8.08	18
0.151515	8.12	10
0.151515	8.16	7
0.151515	8.2	11
0.151515	8.24	10
0.151515	8.28	4
0.151515	8.32	7
0.151515	8.36	10
0.151515	8.4	8
0.151515	8.44	10
0.151515	8.48	9
0.151515	8.52	11
0.151515	8.56	20
0.151515	8.6	14
0.151515	8.64	14
0.151515	8.68	9
0.151515	8.72	8
0.151515	8.76	10
0.151515	8.8	12
0.151515	8.84	7
0.151515	8.88	10
0.151515	8.92	9
0.151515	8.96	13
0.151515	9	15
0.151515	9.04	14
0.151515	9.08	13
0.151515	9.12	9
0.151515	9.16	17
0.151515	9.2	6
0.151515	9.24	10
0.151515	9.28	5
0.151515	9.32	9
0.151515	9.36	8
0.151515	9.4	8
0.151515	9.44	5
0.151515	9.48	13
0.151515	9.52	8
0.151515	9.56	1
0.151515	9.6	6
0.151515	9.64	7
0.151515	9.68	6
0.151515	9.72	7
0.151515	9.76	3
0.151515	9.8	5
0.151515	9.84	7
0.151515	9.88	2
0.151515	9.92	4
0.151515	9.96	4
0.151515	10	2
0.151515	10.04	2
0.151515	10.08	3
0.151515	10.12	5
0.151515	10.16	2
0.151515	10.2	3
0.151515	10.24	3
0.151515	10.28	5
0.151515	10.32	1
0.151515	10.36	3
0.151515	10.4	5
0.151515	10.44	6
0.151515	10.48	4
0.151515	10.52	3
0.151515	10.56	5
0.151515	10.6	5
0.151515	10.64	5
0.151515	10.68	8
0.151515	10.72	6
0.151515	10.76	2
0.151515	10.8	9
0.151515	10.84	8
0.151515	10.88	11
0.151515	10.92	7
0.151515	10.96	5
0.151515	11	6
0.151515	11.04	5
0.151515	11.08	4
0.151515	11.12	4
0.151515	11.16	7
0.151515	11.2	0
0.151515	11.24	0
0.151515	11.28	2
0.151515	11.32	3
0.151515	11.36	6
0.151515	11.4	6
0.151515	11.44	1
0.151515	11.48	5
0.151515	11.52	9
0.151515	11.56	5
0.151515	11.6	3
0.151515	11.64	3
0.151515	11.68	1
0.151515	11.72	2
0.151515	11.76	3
0.151515	11.8	0
0.151515	11.84	2
0.151515	11.88	1
0.151515	11.92	4
0.151515	11.96	2
0.151515	12	1
0.181818	0	7
0.181818	0.04	31
0.181818	0.08	29
0.181818	0.12	38
0.181818	0.16	32
0.181818	0.2	38
0.181818	0.24	27
0.181818	0.28	37
0.181818	0.32	39
0.181818	0.36	38
0.181818	0.4	35
0.181818	0.44	41
0.181818	0.48	36
0.181818	0.52	37
0.181818	0.56	42
0.181818	0.6	50
0.181818	0.64	57
0.181818	0.68	55
0.181818	0.72	52
0.181818	0.76	48
0.181818	0.8	47
0.181818	0.84	49
0.181818	0.88	50
0.181818	0.92	55
0.181818	0.96	60
0.181818	1	61
0.181818	1.04	91
0.181818	1.08	74
0.181818	1.12	75
0.181818	1.16	80
0.181818	1.2	84
0.181818	1.24	70
0.181818	1.28	70
0.181818	1.32	74
0.181818	1.36	103
0.181818	1.4	96
0.181818	1.44	94
0.181818	1.48	90
0.181818	1.52	106
0.181818	1.56	112
0.181818	1.6	94
0.181818	1.64	109
0.181818	1.68	94
0.181818	1.72	70
0.181818	1.76	63
0.181818	1.8	63
0.181818	1.84	47
0.181818	1.88	58
0.181818	1.92	63
0.181818	1.96	55
0.181818	2	57
0.181818	2.04	59
0.181818	2.08	66
0.181818	2.12	61
0.181818	2.16	75
0.181818	2.2	105
0.181818	2.24	102
0.181818	2.28	111
0.181818	2.32	100
0.181818	2.36	102
0.181818	2.4	91
0.181818	2.44	98
0.181818	2.48	102
0.181818	2.52	92
0.181818	2.56	123
0.181818	2.6	118
0.181818	2.64	113
0.181818	2.68	90
0.181818	2.72	115
0.181818	2.76	96
0.181818	2.8	102
0.181818	2.84	111
0.181818	2.88	102
0.181818	2.92	109
0.181818	2.96	92
0.181818	3	107
0.181818	3.04	90
0.181818	3.08	87
0.181818	3.12	86
0.181818	3.16	82
0.181818	3.2	68
0.181818	3.24	80
0.181818	3.28	52
0.181818	3.32	60
0.181818	3.36	53
0.181818	3.4	45
0.181818	3.44	44
0.181818	3.48	59
0.181818	3.52	56
0.181818	3.56	39
0.181818	3.6	42
0.181818	3.64	37
0.181818	3.68	39
0.181818	3.72	42
0.181818	3.76	30
0.181818	3.8	53
0.181818	3.84	53
0.181818	3.88	48
0.181818	3.92	40
0.181818	3.96	42
0.181818	4	62
0.181818	4.04	63
0.181818	4.08	51
0.181818	4.12	59
0.181818	4.16	67
0.181818	4.2	59
0.181818	4.24	55
0.181818	4.28	62
0.181818	4.32	53
0.181818	4.36	64
0.181818	4.4	60
0.181818	4.44	67
0.181818	4.48	54
0.181818	4.52	52
0.181818	4.56	63
0.181818	4.6	47
0.181818	4.64	36
0.181818	4.68	42
0.181818	4.72	40
0.181818	4.76	44
0.181818	4.8	33
0.181818	4.84	38
0.181818	4.88	26
0.181818	4.92	26
0.181818	4.96	21
0.181818	5	35
0.181818	5.04	28
0.181818	5.08	23
0.181818	5.12	30
0.181818	5.16	31
0.181818	5.2	33
0.181818	5.24	34
0.181818	5.28	35
0.181818	5.32	33
0.181818	5.36	34
0.181818	5.4	44
0.181818	5.44	49
0.181818	5.48	48
0.181818	5.52	35
0.181818	5.56	51
0.181818	5.6	50
0.181818	5.64	49
0.181818	5.68	51
0.181818	5.72	50
0.181818	5.76	46
0.181818	5.8	32
0.181818	5.84	51
0.181818	5.88	41
0.181818	5.92	38
0.181818	5.96	38
0.181818	6	32
0.181818	6.04	32
0.181818	6.08	32
0.181818	6.12	33
0.181818	6.16	32
0.181818	6.2	19
0.181818	6.24	17
0.181818	6.28	30
0.181818	6.32	15
0.181818	6.36	13
0.181818	6.4	17
0.181818	6.44	18
0.181818	6.48	11
0.181818	6.52	13
0.181818	6.56	19
0.181818	6.6	7
0.181818	6.64	14
0.181818	6.68	14
0.181818	6.72	14
0.181818	6.76	10
0.181818	6.8	10
0.181818	6.84	15
0.181818	6.88	11
0.181818	6.92	11
0.181818	6.96	16
0.181818	7	15
0.181818	7.04	18
0.181818	7.08	14
0.181818	7.12	23
0.181818	7.16	13
0.181818	7.2	19
0.181818	7.24	26
0.181818	7.28	15
0.181818	7.32	29
0.181818	7.36	13
0.181818	7.4	20
0.181818	7.44	23
0.181818	7.48	16
0.181818	7.52	19
0.181818	7.56	25
0.181818	7.6	20
0.181818	7.64	19
0.181818	7.68	10
[truncated: 8,235 more rows]

## Sheet: Fig.2e
Relative phase（units of π)	Ek (eV)	Rate
0	0	2.74616e-07
0	0.05442	1.65561e-07
0	0.10884	8.89766e-08
0	0.16326	4.02943e-08
0	0.21768	1.37842e-08
0	0.2721	2.76186e-09
0	0.32652	1.3318e-10
0	0.38094	2.66944e-13
0	0.43536	6.65144e-10
0	0.48978	8.65332e-09
0	0.5442	4.25924e-08
0	0.59862	1.35236e-07
0	0.65304	3.31901e-07
0	0.70746	6.84229e-07
0	0.76188	1.23941e-06
0	0.8163	2.02648e-06
0	0.87072	3.0428e-06
0	0.92514	4.24426e-06
0	0.97956	5.54286e-06
0	1.03398	6.81378e-06
0	1.0884	7.91193e-06
0	1.14282	8.69558e-06
0	1.19724	9.05251e-06
0	1.25166	8.92284e-06
0	1.30608	8.31311e-06
0	1.3605	7.29766e-06
0	1.41492	6.00633e-06
0	1.46934	4.6007e-06
0	1.52376	3.24394e-06
0	1.57818	2.0712e-06
0	1.6326	1.16726e-06
0	1.68702	5.56606e-07
0	1.74144	2.07984e-07
0	1.79586	5.17952e-08
0	1.85028	5.48156e-09
0	1.9047	1.64524e-11
0	1.95912	4.40186e-10
0	2.01354	1.50359e-08
0	2.06796	9.08498e-08
0	2.12238	2.96961e-07
0	2.1768	7.00211e-07
0	2.23122	1.34015e-06
0	2.28564	2.21011e-06
0	2.34006	3.24979e-06
0	2.39448	4.35155e-06
0	2.4489	5.37903e-06
0	2.50332	6.19367e-06
0	2.55774	6.68247e-06
0	2.61216	6.78043e-06
0	2.66658	6.4823e-06
0	2.721	5.84146e-06
0	2.77542	4.95663e-06
0	2.82984	3.95042e-06
0	2.88426	2.94501e-06
0	2.93868	2.04092e-06
0	2.9931	1.30316e-06
0	3.04752	7.57002e-07
0	3.10194	3.92805e-07
0	3.15636	1.77176e-07
0	3.21078	6.65747e-08
0	3.2652	1.94048e-08
0	3.31962	3.83875e-09
0	3.37404	3.81249e-10
0	3.42846	6.83155e-12
0	3.48288	1.71306e-14
0	3.5373	1.11083e-11
0	3.59172	2.75448e-10
0	3.64614	2.68944e-09
0	3.70056	1.39784e-08
0	3.75498	4.90671e-08
0	3.8094	1.32389e-07
0	3.86382	2.95399e-07
0	3.91824	5.69838e-07
0	3.97266	9.77909e-07
0	4.02708	1.52193e-06
0	4.0815	2.17672e-06
0	4.13592	2.88768e-06
0	4.19034	3.57619e-06
0	4.24476	4.15204e-06
0	4.29918	4.53047e-06
0	4.3536	4.64999e-06
0	4.40802	4.48647e-06
0	4.46244	4.05964e-06
0	4.51686	3.43021e-06
0	4.57128	2.68775e-06
0	4.6257	1.93226e-06
0	4.68012	1.25387e-06
0	4.73454	7.1572e-07
0	4.78896	3.44199e-07
0	4.84338	1.2886e-07
0	4.8978	3.17228e-08
0	4.95222	3.1806e-09
0	5.00664	5.52662e-12
0	5.06106	4.0532e-10
0	5.11548	1.1941e-08
0	5.1699	7.00803e-08
0	5.22432	2.27727e-07
0	5.27874	5.38528e-07
0	5.33316	1.03846e-06
0	5.38758	1.7307e-06
0	5.442	2.57793e-06
0	5.49642	3.50434e-06
0	5.55084	4.4071e-06
0	5.60526	5.1747e-06
0	5.65968	5.7079e-06
0	5.7141	5.93833e-06
0	5.76852	5.8408e-06
0	5.82294	5.43659e-06
0	5.87736	4.78748e-06
0	5.93178	3.98241e-06
0	5.9862	3.12015e-06
0	6.04062	2.29192e-06
0	6.09504	1.56776e-06
0	6.14946	9.88921e-07
0	6.20388	5.67046e-07
0	6.2583	2.89239e-07
0	6.31272	1.26809e-07
0	6.36714	4.50394e-08
0	6.42156	1.15473e-08
0	6.47598	1.61899e-09
0	6.5304	4.34481e-11
0	6.58482	6.76295e-13
0	6.63924	2.67745e-10
0	6.69366	2.19042e-09
0	6.74808	7.56519e-09
0	6.8025	1.79473e-08
0	6.85692	3.51946e-08
0	6.91134	6.25251e-08
0	6.96576	1.05176e-07
0	7.02018	1.6995e-07
0	7.0746	2.63435e-07
0	7.12902	3.89263e-07
0	7.18344	5.45293e-07
0	7.23786	7.21766e-07
0	7.29228	9.01317e-07
0	7.3467	1.06122e-06
0	7.40112	1.17757e-06
0	7.45554	1.2304e-06
0	7.50996	1.20851e-06
0	7.56438	1.11256e-06
0	7.6188	9.55473e-07
0	7.67322	7.59972e-07
0	7.72764	5.53765e-07
0	7.78206	3.63547e-07
0	7.83648	2.09434e-07
0	7.8909	1.01289e-07
0	7.94532	3.78997e-08
0	7.99974	9.19884e-09
0	8.05416	8.68781e-10
0	8.10858	7.50744e-13
0	8.163	1.7326e-10
0	8.21742	4.46278e-09
0	8.27184	2.5457e-08
0	8.32626	8.21612e-08
0	8.38068	1.94546e-07
0	8.4351	3.77147e-07
0	8.48952	6.33415e-07
0	8.54394	9.52362e-07
0	8.59836	1.30848e-06
0	8.65278	1.66508e-06
0	8.7072	1.98042e-06
0	8.76162	2.21518e-06
0	8.81604	2.33966e-06
0	8.87046	2.3391e-06
0	8.92488	2.21602e-06
0	8.9793	1.98916e-06
0	9.03372	1.68944e-06
0	9.08814	1.35395e-06
0	9.14256	1.01941e-06
0	9.19698	7.16363e-07
0	9.2514	4.65355e-07
0	9.30582	2.75511e-07
0	9.36024	1.45479e-07
0	9.41466	6.61707e-08
0	9.46908	2.44034e-08
0	9.5235	6.47527e-09
0	9.57792	9.22706e-10
0	9.63234	2.23569e-11
0	9.68676	9.75308e-13
0	9.74118	2.44486e-10
0	9.7956	1.98784e-09
0	9.85002	6.99023e-09
0	9.90444	1.65762e-08
0	9.95886	3.1214e-08
0	10.0133	5.0583e-08
0	10.0677	7.39263e-08
0	10.1221	1.00426e-07
0	10.1765	1.29393e-07
0	10.231	1.60175e-07
0	10.2854	1.91852e-07
0	10.3398	2.22878e-07
0	10.3942	2.50877e-07
0	10.4486	2.7276e-07
0	10.5031	2.85203e-07
0	10.5575	2.85391e-07
0	10.6119	2.71831e-07
0	10.6663	2.44965e-07
0	10.7207	2.07357e-07
0	10.7752	1.63358e-07
0	10.8296	1.18286e-07
0	10.884	7.73121e-08
0	10.9384	4.4362e-08
0	10.9928	2.1341e-08
0	11.0473	7.90644e-09
0	11.1017	1.87572e-09
0	11.1561	1.64999e-10
0	11.2105	5.55174e-14
0	11.2649	5.05031e-11
0	11.3194	1.14684e-09
0	11.3738	6.34441e-09
0	11.4282	2.02725e-08
0	11.4826	4.79038e-08
0	11.537	9.30441e-08
0	11.5915	1.56932e-07
0	11.6459	2.37324e-07
0	11.7003	3.28331e-07
0	11.7547	4.21092e-07
0	11.8091	5.05157e-07
0	11.8636	5.70301e-07
0	11.918	6.08355e-07
0	11.9724	6.14666e-07
0	12.0268	5.88882e-07
0	12.0812	5.34898e-07
0	12.1357	4.60022e-07
0	12.1901	3.73566e-07
0	12.2445	2.85186e-07
0	12.2989	2.03331e-07
0	12.3533	1.34085e-07
0	12.4078	8.06147e-08
0	12.4622	4.32246e-08
0	12.5166	1.9947e-08
0	12.571	7.44338e-09
0	12.6254	1.9837e-09
0	12.6799	2.77311e-10
0	12.7343	5.74224e-12
0	12.7887	6.25087e-13
0	12.8431	1.0475e-10
0	12.8975	8.22329e-10
0	12.952	2.89446e-09
0	13.0064	6.92553e-09
0	13.0608	1.31455e-08
0	13.1152	2.13374e-08
0	13.1696	3.0908e-08
0	13.2241	4.10448e-08
0	13.2785	5.08905e-08
0.01	0	2.9487e-07
0.01	0.05442	1.78169e-07
0.01	0.10884	9.58545e-08
0.01	0.16326	4.34015e-08
0.01	0.21768	1.48273e-08
0.01	0.2721	2.96405e-09
0.01	0.32652	1.42504e-10
0.01	0.38094	2.84662e-13
0.01	0.43536	7.0673e-10
0.01	0.48978	9.16072e-09
0.01	0.5442	4.49278e-08
0.01	0.59862	1.42157e-07
0.01	0.65304	3.47734e-07
0.01	0.70746	7.14627e-07
0.01	0.76188	1.29064e-06
0.01	0.8163	2.10436e-06
0.01	0.87072	3.15139e-06
0.01	0.92514	4.38469e-06
0.01	0.97956	5.71257e-06
0.01	1.03398	7.00633e-06
0.01	1.0884	8.11761e-06
0.01	1.14282	8.90266e-06
0.01	1.19724	9.24895e-06
0.01	1.25166	9.09808e-06
0.01	1.30608	8.45962e-06
0.01	1.3605	7.41181e-06
0.01	1.41492	6.08852e-06
0.01	1.46934	4.6547e-06
0.01	1.52376	3.27573e-06
0.01	1.57818	2.08748e-06
0.01	1.6326	1.17415e-06
0.01	1.68702	5.58798e-07
0.01	1.74144	2.08387e-07
0.01	1.79586	5.17905e-08
0.01	1.85028	5.46968e-09
0.01	1.9047	1.63817e-11
0.01	1.95912	4.37332e-10
0.01	2.01354	1.49043e-08
0.01	2.06796	8.98417e-08
0.01	2.12238	2.92939e-07
0.01	2.1768	6.88938e-07
0.01	2.23122	1.31497e-06
0.01	2.28564	2.16232e-06
0.01	2.34006	3.16975e-06
0.01	2.39448	4.23043e-06
0.01	2.4489	5.21086e-06
0.01	2.50332	5.97712e-06
0.01	2.55774	6.42206e-06
0.01	2.61216	6.48654e-06
0.01	2.66658	6.17016e-06
0.01	2.721	5.52904e-06
0.01	2.77542	4.66199e-06
0.01	2.82984	3.68899e-06
0.01	2.88426	2.72745e-06
0.01	2.93868	1.87195e-06
0.01	2.9931	1.18161e-06
0.01	3.04752	6.76899e-07
0.01	3.10194	3.45219e-07
0.01	3.15636	1.52311e-07
0.01	3.21078	5.55818e-08
0.01	3.2652	1.55577e-08
0.01	3.31962	2.90085e-09
0.01	3.37404	2.63028e-10
0.01	3.42846	4.14e-12
0.01	3.48288	1.13375e-14
0.01	3.5373	1.6415e-11
0.01	3.59172	4.45443e-10
0.01	3.64614	3.88143e-09
0.01	3.70056	1.8561e-08
0.01	3.75498	6.16419e-08
0.01	3.8094	1.6004e-07
0.01	3.86382	3.47203e-07
0.01	3.91824	6.55579e-07
0.01	3.97266	1.10619e-06
0.01	4.02708	1.6981e-06
0.01	4.0815	2.4011e-06
0.01	4.13592	3.1546e-06
0.01	4.19034	3.87416e-06
0.01	4.24476	4.46505e-06
0.01	4.29918	4.84028e-06
0.01	4.3536	4.93887e-06
0.01	4.40802	4.73978e-06
0.01	4.46244	4.26786e-06
0.01	4.51686	3.58979e-06
0.01	4.57128	2.80087e-06
0.01	4.6257	2.00555e-06
0.01	4.68012	1.2965e-06
0.01	4.73454	7.37384e-07
0.01	4.78896	3.53388e-07
0.01	4.84338	1.31857e-07
0.01	4.8978	3.23549e-08
0.01	4.95222	3.23365e-09
0.01	5.00664	5.60126e-12
0.01	5.06106	4.09528e-10
0.01	5.11548	1.20281e-08
0.01	5.1699	7.03768e-08
0.01	5.22432	2.27994e-07
0.01	5.27874	5.37511e-07
0.01	5.33316	1.0333e-06
0.01	5.38758	1.71672e-06
0.01	5.442	2.54898e-06
0.01	5.49642	3.45373e-06
0.01	5.55084	4.32899e-06
0.01	5.60526	5.06559e-06
0.01	5.65968	5.56778e-06
0.01	5.7141	5.77132e-06
0.01	5.76852	5.65491e-06
0.01	5.82294	5.24264e-06
0.01	5.87736	4.59748e-06
0.01	5.93178	3.80767e-06
0.01	5.9862	2.96956e-06
0.01	6.04062	2.17077e-06
0.01	6.09504	1.47735e-06
0.01	6.14946	9.26922e-07
0.01	6.20388	5.28532e-07
0.01	6.2583	2.68037e-07
0.01	6.31272	1.16823e-07
0.01	6.36714	4.12528e-08
0.01	6.42156	1.05197e-08
0.01	6.47598	1.46846e-09
0.01	6.5304	3.93133e-11
0.01	6.58482	6.12602e-13
0.01	6.63924	2.44201e-10
0.01	6.69366	2.02919e-09
0.01	6.74808	7.20049e-09
0.01	6.8025	1.77628e-08
0.01	6.85692	3.65124e-08
0.01	6.91134	6.79569e-08
0.01	6.96576	1.1864e-07
0.01	7.02018	1.96255e-07
0.01	7.0746	3.07456e-07
0.01	7.12902	4.54884e-07
0.01	7.18344	6.34363e-07
0.01	7.23786	8.33343e-07
0.01	7.29228	1.03142e-06
0.01	7.3467	1.2032e-06
0.01	7.40112	1.32299e-06
0.01	7.45554	1.37037e-06
0.01	7.50996	1.33503e-06
0.01	7.56438	1.21969e-06
0.01	7.6188	1.04005e-06
0.01	7.67322	8.21786e-07
0.01	7.72764	5.95118e-07
0.01	7.78206	3.88442e-07
0.01	7.83648	2.22563e-07
0.01	7.8909	1.07089e-07
0.01	7.94532	3.98759e-08
0.01	7.99974	9.63391e-09
0.01	8.05416	9.05868e-10
0.01	8.10858	7.79488e-13
0.01	8.163	1.79162e-10
0.01	8.21742	4.59665e-09
0.01	8.27184	2.61205e-08
0.01	8.32626	8.39884e-08
0.01	8.38068	1.98148e-07
0.01	8.4351	3.82754e-07
0.01	8.48952	6.40563e-07
0.01	8.54394	9.59749e-07
0.01	8.59836	1.31406e-06
0.01	8.65278	1.66643e-06
0.01	8.7072	1.97523e-06
0.01	8.76162	2.20179e-06
0.01	8.81604	2.31751e-06
0.01	8.87046	2.30896e-06
0.01	8.92488	2.17988e-06
0.01	8.9793	1.9499e-06
0.01	9.03372	1.65028e-06
0.01	9.08814	1.31791e-06
0.01	9.14256	9.88761e-07
0.01	9.19698	6.92366e-07
0.01	9.2514	4.48186e-07
0.01	9.30582	2.64428e-07
0.01	9.36024	1.39157e-07
0.01	9.41466	6.30931e-08
0.01	9.46908	2.32001e-08
0.01	9.5235	6.14026e-09
0.01	9.57792	8.73229e-10
0.01	9.63234	2.11331e-11
0.01	9.68676	9.2186e-13
0.01	9.74118	2.31425e-10
0.01	9.7956	1.88822e-09
0.01	9.85002	6.68029e-09
0.01	9.90444	1.5988e-08
0.01	9.95886	3.04947e-08
0.01	10.0133	5.02415e-08
0.01	10.0677	7.48992e-08
0.01	10.1221	1.04018e-07
0.01	10.1765	1.37081e-07
0.01	10.231	1.73315e-07
0.01	10.2854	2.11351e-07
0.01	10.3398	2.4892e-07
0.01	10.3942	2.82773e-07
0.01	10.4486	3.08973e-07
0.01	10.5031	3.23548e-07
0.01	10.5575	3.23377e-07
0.01	10.6119	3.07058e-07
0.01	10.6663	2.75496e-07
0.01	10.7207	2.31991e-07
0.01	10.7752	1.81735e-07
0.01	10.8296	1.30823e-07
0.01	10.884	8.5002e-08
0.01	10.9384	4.84899e-08
0.01	10.9928	2.31936e-08
0.01	11.0473	8.54511e-09
0.01	11.1017	2.01636e-09
0.01	11.1561	1.76451e-10
0.01	11.2105	5.9074e-14
0.01	11.2649	5.34795e-11
0.01	11.3194	1.20878e-09
0.01	11.3738	6.65699e-09
0.01	11.4282	2.11787e-08
0.01	11.4826	4.9834e-08
0.01	11.537	9.63961e-08
0.01	11.5915	1.61936e-07
0.01	11.6459	2.43938e-07
0.01	11.7003	3.36197e-07
0.01	11.7547	4.29572e-07
0.01	11.8091	5.13445e-07
0.01	11.8636	5.77574e-07
0.01	11.918	6.13934e-07
0.01	11.9724	6.18144e-07
0.01	12.0268	5.90183e-07
0.01	12.0812	5.34269e-07
0.01	12.1357	4.57953e-07
0.01	12.1901	3.70669e-07
0.01	12.2445	2.82068e-07
0.01	12.2989	2.00477e-07
0.01	12.3533	1.31802e-07
0.01	12.4078	7.90094e-08
0.01	12.4622	4.22457e-08
0.01	12.5166	1.94443e-08
0.01	12.571	7.2385e-09
0.01	12.6254	1.92506e-09
0.01	12.6799	2.68651e-10
0.01	12.7343	5.55599e-12
0.01	12.7887	6.04421e-13
0.01	12.8431	1.01297e-10
0.01	12.8975	7.96041e-10
0.01	12.952	2.80799e-09
0.01	13.0064	6.74229e-09
0.01	13.0608	1.28629e-08
0.01	13.1152	2.10223e-08
0.01	13.1696	3.07193e-08
0.01	13.2241	4.1231e-08
0.01	13.2785	5.17588e-08
0.02	0	3.15601e-07
0.02	0.05442	1.911e-07
0.02	0.10884	1.02923e-07
0.02	0.16326	4.66e-08
0.02	0.21768	1.59024e-08
0.02	0.2721	3.17264e-09
0.02	0.32652	1.52129e-10
0.02	0.38094	3.02955e-13
0.02	0.43536	7.49664e-10
0.02	0.48978	9.68438e-09
0.02	0.5442	4.73367e-08
0.02	0.59862	1.49289e-07
0.02	0.65304	3.64034e-07
0.02	0.70746	7.45881e-07
0.02	0.76188	1.34324e-06
0.02	0.8163	2.18418e-06
0.02	0.87072	3.26245e-06
0.02	0.92514	4.52801e-06
0.02	0.97956	5.88534e-06
0.02	1.03398	7.20182e-06
0.02	1.0884	8.32576e-06
0.02	1.14282	9.11146e-06
0.02	1.19724	9.44618e-06
0.02	1.25166	9.27317e-06
0.02	1.30608	8.60514e-06
0.02	1.3605	7.52437e-06
0.02	1.41492	6.16882e-06
0.02	1.46934	4.70684e-06
0.02	1.52376	3.30591e-06
0.02	1.57818	2.10255e-06
0.02	1.6326	1.18027e-06
0.02	1.68702	5.60573e-07
0.02	1.74144	2.08619e-07
0.02	1.79586	5.17391e-08
0.02	1.85028	5.45246e-09
0.02	1.9047	1.62939e-11
0.02	1.95912	4.33988e-10
0.02	2.01354	1.47551e-08
0.02	2.06796	8.87213e-08
0.02	2.12238	2.88534e-07
0.02	2.1768	6.76723e-07
0.02	2.23122	1.28793e-06
0.02	2.28564	2.11137e-06
0.02	2.34006	3.08498e-06
0.02	2.39448	4.1029e-06
0.02	2.4489	5.03471e-06
0.02	2.50332	5.75145e-06
0.02	2.55774	6.15198e-06
0.02	2.61216	6.1832e-06
0.02	2.66658	5.84953e-06
0.02	2.721	5.20971e-06
0.02	2.77542	4.36238e-06
0.02	2.82984	3.4246e-06
0.02	2.88426	2.50873e-06
0.02	2.93868	1.70322e-06
0.02	2.9931	1.06116e-06
0.02	3.04752	5.98231e-07
0.02	3.10194	2.98993e-07
0.02	3.15636	1.28486e-07
0.02	3.21078	4.52404e-08
0.02	3.2652	1.2032e-08
0.02	3.31962	2.07606e-09
0.02	3.37404	1.6677e-10
0.02	3.42846	2.35061e-12
0.02	3.48288	1.17428e-14
0.02	3.5373	2.78295e-11
0.02	3.59172	6.83436e-10
0.02	3.64614	5.37048e-09
0.02	3.70056	2.39847e-08
0.02	3.75498	7.60541e-08
0.02	3.8094	1.91051e-07
0.02	3.86382	4.04382e-07
0.02	3.91824	7.49043e-07
0.02	3.97266	1.24461e-06
0.02	4.02708	1.88654e-06
0.02	4.0815	2.63927e-06
0.02	4.13592	3.43596e-06
0.02	4.19034	4.18623e-06
0.02	4.24476	4.79087e-06
0.02	4.29918	5.16086e-06
0.02	4.3536	5.23602e-06
0.02	4.40802	4.99881e-06
0.02	4.46244	4.47947e-06
0.02	4.51686	3.75093e-06
0.02	4.57128	2.91431e-06
0.02	4.6257	2.07849e-06
0.02	4.68012	1.33858e-06
0.02	4.73454	7.58557e-07
0.02	4.78896	3.62265e-07
0.02	4.84338	1.34712e-07
0.02	4.8978	3.29463e-08
0.02	4.95222	3.28211e-09
0.02	5.00664	5.66709e-12
0.02	5.06106	4.13035e-10
0.02	5.11548	1.20931e-08
0.02	5.1699	7.05352e-08
0.02	5.22432	2.27789e-07
0.02	5.27874	5.35328e-07
0.02	5.33316	1.02581e-06
0.02	5.38758	1.69873e-06
0.02	5.442	2.5139e-06
0.02	5.49642	3.39463e-06
0.02	5.55084	4.24007e-06
0.02	5.60526	4.94368e-06
0.02	5.65968	5.41354e-06
0.02	5.7141	5.58974e-06
0.02	5.76852	5.45491e-06
0.02	5.82294	5.03591e-06
0.02	5.87736	4.39669e-06
0.02	5.93178	3.6245e-06
0.02	5.9862	2.81293e-06
0.02	6.04062	2.04573e-06
0.02	6.09504	1.38476e-06
0.02	6.14946	8.63931e-07
0.02	6.20388	4.89736e-07
0.02	6.2583	2.4688e-07
0.02	6.31272	1.06963e-07
0.02	6.36714	3.75592e-08
0.02	6.42156	9.53206e-09
0.02	6.47598	1.32648e-09
0.02	6.5304	3.55102e-11
0.02	6.58482	5.5613e-13
0.02	6.63924	2.2455e-10
0.02	6.69366	1.9101e-09
0.02	6.74808	7.02151e-09
0.02	6.8025	1.81131e-08
0.02	6.85692	3.90211e-08
0.02	6.91134	7.56102e-08
0.02	6.96576	1.35733e-07
0.02	7.02018	2.27886e-07
0.02	7.0746	3.58628e-07
0.02	7.12902	5.29385e-07
0.02	7.18344	7.33707e-07
0.02	7.23786	9.56048e-07
0.02	7.29228	1.17284e-06
0.02	7.3467	1.35597e-06
0.02	7.40112	1.47809e-06
0.02	7.45554	1.51845e-06
0.02	7.50996	1.46788e-06
0.02	7.56438	1.33138e-06
0.02	7.6188	1.12763e-06
0.02	7.67322	8.85357e-07
0.02	7.72764	6.3736e-07
0.02	7.78206	4.13698e-07
0.02	7.83648	2.35788e-07
0.02	7.8909	1.12887e-07
0.02	7.94532	4.18358e-08
0.02	7.99974	1.00617e-08
0.02	8.05416	9.4198e-10
0.02	8.10858	8.07171e-13
0.02	8.163	1.84774e-10
0.02	8.21742	4.72201e-09
0.02	8.27184	2.673e-08
0.02	8.32626	8.56263e-08
0.02	8.38068	2.01269e-07
0.02	8.4351	3.87373e-07
0.02	8.48952	6.45971e-07
0.02	8.54394	9.64415e-07
0.02	8.59836	1.31579e-06
0.02	8.65278	1.66275e-06
0.02	8.7072	1.96393e-06
0.02	8.76162	2.18148e-06
0.02	8.81604	2.28803e-06
0.02	8.87046	2.27149e-06
0.02	8.92488	2.13685e-06
0.02	8.9793	1.90455e-06
0.02	9.03372	1.60609e-06
0.02	9.08814	1.27798e-06
0.02	9.14256	9.55339e-07
0.02	9.19698	6.6656e-07
0.02	9.2514	4.29954e-07
0.02	9.30582	2.52798e-07
0.02	9.36024	1.326e-07
0.02	9.41466	5.9938e-08
0.02	9.46908	2.19814e-08
0.02	9.5235	5.80544e-09
0.02	9.57792	8.2451e-10
0.02	9.63234	1.99488e-11
0.02	9.68676	8.71239e-13
0.02	9.74118	2.19401e-10
0.02	9.7956	1.80012e-09
0.02	9.85002	6.42346e-09
0.02	9.90444	1.5559e-08
0.02	9.95886	3.01429e-08
0.02	10.0133	5.06078e-08
0.02	10.0677	7.70618e-08
0.02	10.1221	1.09403e-07
0.02	10.1765	1.47238e-07
0.02	10.231	1.89597e-07
0.02	10.2854	2.34576e-07
0.02	10.3398	2.791e-07
0.02	10.3942	3.18988e-07
0.02	10.4486	3.4943e-07
0.02	10.5031	3.65821e-07
0.02	10.5575	3.64779e-07
0.02	10.6119	3.4507e-07
0.02	10.6663	3.08148e-07
0.02	10.7207	2.5812e-07
0.02	10.7752	2.01077e-07
0.02	10.8296	1.43922e-07
0.02	10.884	9.29797e-08
0.02	10.9384	5.27426e-08
0.02	10.9928	2.5089e-08
0.02	11.0473	9.194e-09
0.02	11.1017	2.15823e-09
0.02	11.1561	1.87919e-10
0.02	11.2105	6.26081e-14
0.02	11.2649	5.64128e-11
0.02	11.3194	1.26929e-09
0.02	11.3738	6.95938e-09
0.02	11.4282	2.2046e-08
0.02	11.4826	5.16586e-08
0.02	11.537	9.95199e-08
0.02	11.5915	1.66521e-07
0.02	11.6459	2.49872e-07
0.02	11.7003	3.43066e-07
0.02	11.7547	4.36714e-07
0.02	11.8091	5.20068e-07
0.02	11.8636	5.82915e-07
0.02	11.918	6.1741e-07
0.02	11.9724	6.19468e-07
0.02	12.0268	5.89408e-07
0.02	12.0812	5.31755e-07
0.02	12.1357	4.54277e-07
0.02	12.1901	3.66491e-07
0.02	12.2445	2.77997e-07
0.02	12.2989	1.96971e-07
0.02	12.3533	1.29109e-07
0.02	12.4078	7.71748e-08
0.02	12.4622	4.11547e-08
0.02	12.5166	1.8896e-08
0.02	12.571	7.01934e-09
0.02	12.6254	1.86347e-09
0.02	12.6799	2.5972e-10
0.02	12.7343	5.36751e-12
0.02	12.7887	5.83941e-13
0.02	12.8431	9.79582e-11
0.02	12.8975	7.7139e-10
0.02	12.952	2.73024e-09
0.02	13.0064	6.5878e-09
0.02	13.0608	1.26514e-08
0.02	13.1152	2.08515e-08
0.02	13.1696	3.07834e-08
0.02	13.2241	4.18122e-08
0.02	13.2785	5.31879e-08
0.03	0	3.36761e-07
0.03	0.05442	2.04331e-07
0.03	0.10884	1.1017e-07
0.03	0.16326	4.98846e-08
0.03	0.21768	1.70078e-08
0.03	0.2721	3.38733e-09
0.03	0.32652	1.62041e-10
0.03	0.38094	3.21798e-13
0.03	0.43536	7.93883e-10
0.03	0.48978	1.02235e-08
0.03	0.5442	4.98152e-08
0.03	0.59862	1.56622e-07
0.03	0.65304	3.80771e-07
0.03	0.70746	7.7793e-07
0.03	0.76188	1.39709e-06
0.03	0.8163	2.26574e-06
0.03	0.87072	3.37572e-06
0.03	0.92514	4.67383e-06
0.03	0.97956	6.06066e-06
0.03	1.03398	7.39957e-06
0.03	1.0884	8.53561e-06
0.03	1.14282	9.32114e-06
0.03	1.19724	9.64334e-06
0.03	1.25166	9.44725e-06
0.03	1.30608	8.74887e-06
0.03	1.3605	7.63464e-06
0.03	1.41492	6.24668e-06
0.03	1.46934	4.75669e-06
0.03	1.52376	3.3342e-06
0.03	1.57818	2.11624e-06
0.03	1.6326	1.18552e-06
0.03	1.68702	5.61888e-07
0.03	1.74144	2.08663e-07
0.03	1.79586	5.16371e-08
0.03	1.85028	5.42952e-09
0.03	1.9047	1.61878e-11
0.03	1.95912	4.30129e-10
0.03	2.01354	1.45875e-08
0.03	2.06796	8.74849e-08
0.03	2.12238	2.83736e-07
0.03	2.1768	6.63556e-07
0.03	2.23122	1.25902e-06
0.03	2.28564	2.0573e-06
0.03	2.34006	2.99555e-06
0.03	2.39448	3.96912e-06
0.03	2.4489	4.85093e-06
0.03	2.50332	5.51719e-06
0.03	2.55774	5.873e-06
0.03	2.61216	5.8714e-06
0.03	2.66658	5.52161e-06
0.03	2.721	4.8848e-06
0.03	2.77542	4.0592e-06
0.03	2.82984	3.15865e-06
0.03	2.88426	2.29016e-06
0.03	2.93868	1.53584e-06
0.03	2.9931	9.42681e-07
0.03	3.04752	5.21633e-07
0.03	3.10194	2.54547e-07
0.03	3.15636	1.05951e-07
0.03	3.21078	3.56765e-08
0.03	3.2652	8.87973e-09
0.03	3.31962	1.38001e-09
0.03	3.37404	9.5091e-11
0.03	3.42846	1.55642e-12
0.03	3.48288	1.89007e-14
0.03	3.5373	4.58233e-11
0.03	3.59172	9.93917e-10
0.03	3.64614	7.17309e-09
0.03	3.70056	3.02876e-08
0.03	3.75498	9.23691e-08
0.03	3.8094	2.25508e-07
0.03	3.86382	4.67019e-07
0.03	3.91824	8.50268e-07
0.03	3.97266	1.39309e-06
0.03	4.02708	2.08701e-06
0.03	4.0815	2.89076e-06
0.03	4.13592	3.73105e-06
0.03	4.19034	4.51142e-06
0.03	4.24476	5.12829e-06
0.03	4.29918	5.49084e-06
0.03	4.3536	5.54002e-06
0.03	4.40802	5.26216e-06
0.03	4.46244	4.69322e-06
0.03	4.51686	3.91257e-06
0.03	4.57128	3.02724e-06
0.03	4.6257	2.15051e-06
0.03	4.68012	1.37973e-06
0.03	4.73454	7.79035e-07
0.03	4.78896	3.70738e-07
0.03	4.84338	1.37391e-07
0.03	4.8978	3.34891e-08
0.03	4.95222	3.32521e-09
0.03	5.00664	5.72284e-12
0.03	5.06106	4.15752e-10
0.03	5.11548	1.21335e-08
0.03	5.1699	7.05426e-08
0.03	5.22432	2.27074e-07
0.03	5.27874	5.31898e-07
0.03	5.33316	1.01585e-06
0.03	5.38758	1.67654e-06
0.03	5.442	2.47247e-06
0.03	5.49642	3.32683e-06
0.03	5.55084	4.14017e-06
0.03	5.60526	4.80893e-06
0.03	5.65968	5.24531e-06
0.03	5.7141	5.3939e-06
0.03	5.76852	5.24133e-06
0.03	5.82294	4.81713e-06
0.03	5.87736	4.18597e-06
0.03	5.93178	3.4338e-06
0.03	5.9862	2.65113e-06
0.03	6.04062	1.91758e-06
0.03	6.09504	1.29063e-06
0.03	6.14946	8.00444e-07
0.03	6.20388	4.50997e-07
0.03	6.2583	2.25971e-07
0.03	6.31272	9.7334e-08
0.03	6.36714	3.40027e-08
0.03	6.42156	8.59771e-09
0.03	6.47598	1.19523e-09
0.03	6.5304	3.21079e-11
0.03	6.58482	5.08136e-13
0.03	6.63924	2.09365e-10
0.03	6.69366	1.83848e-09
0.03	6.74808	7.04848e-09
0.03	6.8025	1.90483e-08
0.03	6.85692	4.28158e-08
0.03	6.91134	8.56344e-08
0.03	6.96576	1.56653e-07
0.03	7.02018	2.65076e-07
0.03	7.0746	4.17182e-07
0.03	7.12902	6.12948e-07
0.03	7.18344	8.43411e-07
0.03	7.23786	1.08983e-06
0.03	7.29228	1.32536e-06
0.03	7.3467	1.51918e-06
0.03	7.40112	1.64237e-06
0.03	7.45554	1.67406e-06
0.03	7.50996	1.60644e-06
0.03	7.56438	1.44703e-06
0.03	7.6188	1.21768e-06
0.03	7.67322	9.50272e-07
0.03	7.72764	6.80189e-07
0.03	7.78206	4.39118e-07
0.03	7.83648	2.48998e-07
0.03	7.8909	1.18632e-07
0.03	7.94532	4.37604e-08
0.03	7.99974	1.04776e-08
0.03	8.05416	9.76708e-10
0.03	8.10858	8.33452e-13
0.03	8.163	1.90021e-10
0.03	8.21742	4.837e-09
0.03	8.27184	2.72757e-08
0.03	8.32626	8.70448e-08
0.03	8.38068	2.03842e-07
0.03	8.4351	3.90886e-07
0.03	8.48952	6.49459e-07
0.03	8.54394	9.66115e-07
0.03	8.59836	1.31336e-06
0.03	8.65278	1.6537e-06
0.03	8.7072	1.9462e-06
0.03	8.76162	2.15398e-06
0.03	8.81604	2.25099e-06
0.03	8.87046	2.22657e-06
0.03	8.92488	2.08691e-06
0.03	8.9793	1.85319e-06
0.03	9.03372	1.55701e-06
0.03	9.08814	1.23435e-06
0.03	9.14256	9.1934e-07
0.03	9.19698	6.39123e-07
0.03	9.2514	4.10804e-07
0.03	9.30582	2.40726e-07
0.03	9.36024	1.25874e-07
0.03	9.41466	5.67412e-08
0.03	9.46908	2.07627e-08
0.03	9.5235	5.4755e-09
0.03	9.57792	7.7731e-10
0.03	9.63234	1.88249e-11
0.03	9.68676	8.24468e-13
0.03	9.74118	2.08697e-10
0.03	9.7956	1.7261e-09
0.03	9.85002	6.22943e-09
0.03	9.90444	1.53138e-08
0.03	9.95886	3.02071e-08
0.03	10.0133	5.17616e-08
0.03	10.0677	8.05279e-08
0.03	10.1221	1.16727e-07
0.03	10.1765	1.6003e-07
0.03	10.231	2.09191e-07
0.03	10.2854	2.61681e-07
0.03	10.3398	3.13537e-07
0.03	10.3942	3.59592e-07
0.03	10.4486	3.94144e-07
0.03	10.5031	4.11977e-07
0.03	10.5575	4.09509e-07
0.03	10.6119	3.8575e-07
0.03	10.6663	3.42789e-07
0.03	10.7207	2.85617e-07
0.03	10.7752	2.21276e-07
0.03	10.8296	1.575e-07
0.03	10.884	1.0119e-07
0.03	10.9384	5.70878e-08
0.03	10.9928	2.70117e-08
0.03	11.0473	9.8474e-09
0.03	11.1017	2.3e-09
0.03	11.1561	1.99287e-10
0.03	11.2105	6.60819e-14
0.03	11.2649	5.92698e-11
0.03	11.3194	1.32763e-09
0.03	11.3738	7.24773e-09
0.03	11.4282	2.28625e-08
0.03	11.4826	5.33512e-08
0.03	11.537	1.02367e-07
0.03	11.5915	1.7061e-07
0.03	11.6459	2.55018e-07
0.03	11.7003	3.48803e-07
0.03	11.7547	4.4236e-07
0.03	11.8091	5.24856e-07
0.03	11.8636	5.86152e-07
0.03	11.918	6.18625e-07
0.03	11.9724	6.18505e-07
0.03	12.0268	5.86456e-07
0.03	12.0812	5.27293e-07
0.03	12.1357	4.48962e-07
0.03	12.1901	3.61024e-07
0.03	12.2445	2.72983e-07
0.03	12.2989	1.92829e-07
0.03	12.3533	1.26028e-07
0.03	12.4078	7.51284e-08
0.03	12.4622	3.9964e-08
0.03	12.5166	1.83092e-08
0.03	12.571	6.78905e-09
0.03	12.6254	1.79993e-09
0.03	12.6799	2.50677e-10
0.03	12.7343	5.1806e-12
0.03	12.7887	5.64111e-13
0.03	12.8431	9.48198e-11
0.03	12.8975	7.49122e-10
0.03	12.952	2.66406e-09
0.03	13.0064	6.46939e-09
0.03	13.0608	1.25258e-08
0.03	13.1152	2.08499e-08
0.03	13.1696	3.11374e-08
0.03	13.2241	4.28374e-08
0.03	13.2785	5.52369e-08
0.04	0	3.58302e-07
0.04	0.05442	2.17833e-07
0.04	0.10884	1.17581e-07
0.04	0.16326	5.32496e-08
0.04	0.21768	1.81419e-08
0.04	0.2721	3.60777e-09
0.04	0.32652	1.72224e-10
0.04	0.38094	3.41161e-13
0.04	0.43536	8.39319e-10
0.04	0.48978	1.07773e-08
0.04	0.5442	5.2359e-08
0.04	0.59862	1.6414e-07
0.04	0.65304	3.97913e-07
0.04	0.70746	8.10705e-07
0.04	0.76188	1.45207e-06
0.04	0.8163	2.34885e-06
0.04	0.87072	3.49088e-06
0.04	0.92514	4.82172e-06
0.04	0.97956	6.23795e-06
0.04	1.03398	7.59892e-06
0.04	1.0884	8.74636e-06
0.04	1.14282	9.53082e-06
0.04	1.19724	9.83951e-06
0.04	1.25166	9.61942e-06
0.04	1.30608	8.89e-06
0.04	1.3605	7.74193e-06
0.04	1.41492	6.32152e-06
0.04	1.46934	4.80382e-06
0.04	1.52376	3.36029e-06
0.04	1.57818	2.12835e-06
0.04	1.6326	1.18978e-06
0.04	1.68702	5.62696e-07
0.04	1.74144	2.08503e-07
0.04	1.79586	5.1481e-08
0.04	1.85028	5.40051e-09
0.04	1.9047	1.60625e-11
0.04	1.95912	4.25733e-10
0.04	2.01354	1.44008e-08
0.04	2.06796	8.61296e-08
0.04	2.12238	2.78539e-07
0.04	2.1768	6.49428e-07
0.04	2.23122	1.22825e-06
0.04	2.28564	2.00013e-06
0.04	2.34006	2.9016e-06
0.04	2.39448	3.82936e-06
0.04	2.4489	4.65994e-06
0.04	2.50332	5.27499e-06
0.04	2.55774	5.58603e-06
0.04	2.61216	5.5523e-06
0.04	2.66658	5.18775e-06
0.04	2.721	4.55582e-06
0.04	2.77542	3.75401e-06
0.04	2.82984	2.89262e-06
0.04	2.88426	2.07307e-06
0.04	2.93868	1.37094e-06
0.04	2.9931	8.27075e-07
0.04	3.04752	4.47759e-07
0.04	3.10194	2.12311e-07
0.04	3.15636	8.4956e-08
0.04	3.21078	2.70166e-08
0.04	3.2652	6.15258e-09
0.04	3.31962	8.28012e-10
0.04	3.37404	5.05229e-11
0.04	3.42846	1.84633e-12
0.04	3.48288	3.33317e-14
0.04	3.5373	7.08302e-11
0.04	3.59172	1.38091e-09
0.04	3.64614	9.30352e-09
0.04	3.70056	3.75012e-08
0.04	3.75498	1.10636e-07
0.04	3.8094	2.63465e-07
0.04	3.86382	5.35143e-07
0.04	3.91824	9.59205e-07
0.04	3.97266	1.55145e-06
0.04	4.02708	2.29912e-06
0.04	4.0815	3.15495e-06
0.04	4.13592	4.03893e-06
0.04	4.19034	4.84852e-06
0.04	4.24476	5.47588e-06
0.04	4.29918	5.82864e-06
0.04	4.3536	5.84926e-06
0.04	4.40802	5.52829e-06
0.04	4.46244	4.90773e-06
0.04	4.51686	4.07357e-06
0.04	4.57128	3.13882e-06
0.04	4.6257	2.22099e-06
0.04	4.68012	1.41957e-06
0.04	4.73454	7.98611e-07
0.04	4.78896	3.78708e-07
0.04	4.84338	1.3986e-07
0.04	4.8978	3.39752e-08
0.04	4.95222	3.36218e-09
0.04	5.00664	5.76727e-12
0.04	5.06106	4.17596e-10
0.04	5.11548	1.2147e-08
0.04	5.1699	7.03867e-08
0.04	5.22432	2.25813e-07
0.04	5.27874	5.27149e-07
0.04	5.33316	1.0033e-06
0.04	5.38758	1.64999e-06
0.04	5.442	2.42452e-06
0.04	5.49642	3.25017e-06
0.04	5.55084	4.02923e-06
0.04	5.60526	4.66144e-06
0.04	5.65968	5.06338e-06
0.04	5.7141	5.18433e-06
0.04	5.76852	5.01493e-06
0.04	5.82294	4.58722e-06
0.04	5.87736	3.96637e-06
0.04	5.93178	3.23665e-06
0.04	5.9862	2.4852e-06
0.04	6.04062	1.78724e-06
0.04	6.09504	1.1957e-06
0.04	6.14946	7.3701e-07
0.04	6.20388	4.1268e-07
0.04	6.2583	2.05528e-07
0.04	6.31272	8.80468e-08
0.04	6.36714	3.06294e-08
0.04	6.42156	7.73038e-09
0.04	6.47598	1.07695e-09
0.04	6.5304	2.91759e-11
0.04	6.58482	4.69863e-13
0.04	6.63924	1.99208e-10
0.04	6.69366	1.81944e-09
0.04	6.74808	7.30047e-09
0.04	6.8025	2.06143e-08
0.04	6.85692	4.79815e-08
0.04	6.91134	9.81578e-08
0.04	6.96576	1.81565e-07
0.04	7.02018	3.07997e-07
0.04	7.0746	4.83259e-07
0.04	7.12902	7.05639e-07
0.04	7.18344	9.63418e-07
0.04	7.23786	1.23448e-06
0.04	7.29228	1.48859e-06
0.04	7.3467	1.69228e-06
0.04	7.40112	1.81515e-06
0.04	7.45554	1.83646e-06
0.04	7.50996	1.74997e-06
0.04	7.56438	1.56596e-06
0.04	7.6188	1.30961e-06
0.04	7.67322	1.01606e-06
0.04	7.72764	7.2327e-07
0.04	7.78206	4.64489e-07
0.04	7.83648	2.62072e-07
0.04	7.8909	1.24266e-07
0.04	7.94532	4.56296e-08
0.04	7.99974	1.08771e-08
0.04	8.05416	1.00963e-09
0.04	8.10858	8.57987e-13
0.04	8.163	1.94827e-10
0.04	8.21742	4.93983e-09
0.04	8.27184	2.77479e-08
0.04	8.32626	8.82149e-08
0.04	8.38068	2.05807e-07
0.04	8.4351	3.93184e-07
0.04	8.48952	6.5086e-07
0.04	8.54394	9.64632e-07
0.04	8.59836	1.30652e-06
0.04	8.65278	1.63903e-06
0.04	8.7072	1.92181e-06
0.04	8.76162	2.11911e-06
0.04	8.81604	2.20629e-06
0.04	8.87046	2.1742e-06
0.04	8.92488	2.03017e-06
0.04	8.9793	1.796e-06
0.04	9.03372	1.50328e-06
0.04	9.08814	1.1873e-06
0.04	9.14256	8.81028e-07
0.04	9.19698	6.10284e-07
0.04	9.2514	3.90917e-07
0.04	9.30582	2.28339e-07
0.04	9.36024	1.19057e-07
0.04	9.41466	5.35431e-08
0.04	9.46908	1.95611e-08
0.04	9.5235	5.15554e-09
0.04	9.57792	7.32444e-10
0.04	9.63234	1.77835e-11
0.04	9.68676	7.82607e-13
0.04	9.74118	1.99605e-10
0.04	9.7956	1.66871e-09
0.04	9.85002	6.10783e-09
0.04	9.90444	1.52764e-08
0.04	9.95886	3.07332e-08
0.04	10.0133	5.37767e-08
0.04	10.0677	8.54005e-08
0.04	10.1221	1.26115e-07
0.04	10.1765	1.75594e-07
0.04	10.231	2.32226e-07
0.04	10.2854	2.92767e-07
0.04	10.3398	3.52287e-07
0.04	10.3942	4.04583e-07
0.04	10.4486	4.43052e-07
0.04	10.5031	4.61899e-07
0.04	10.5575	4.57408e-07
0.04	10.6119	4.28917e-07
0.04	10.6663	3.79239e-07
0.04	10.7207	3.1432e-07
0.04	10.7752	2.42198e-07
0.04	10.8296	1.71459e-07
0.04	10.884	1.09568e-07
0.04	10.9384	6.14887e-08
0.04	10.9928	2.89442e-08
0.04	11.0473	1.0499e-08
0.04	11.1017	2.44021e-09
0.04	11.1561	2.10432e-10
0.04	11.2105	6.94553e-14
0.04	11.2649	6.20156e-11
0.04	11.3194	1.38305e-09
0.04	11.3738	7.51807e-09
0.04	11.4282	2.36164e-08
0.04	11.4826	5.48855e-08
0.04	11.537	1.0489e-07
0.04	11.5915	1.74129e-07
0.04	11.6459	2.59275e-07
0.04	11.7003	3.5328e-07
0.04	11.7547	4.46363e-07
0.04	11.8091	5.27657e-07
0.04	11.8636	5.87141e-07
0.04	11.918	6.17453e-07
0.04	11.9724	6.1516e-07
0.04	12.0268	5.81264e-07
0.04	12.0812	5.20851e-07
0.04	12.1357	4.42008e-07
0.04	12.1901	3.54288e-07
0.04	12.2445	2.6706e-07
0.04	12.2989	1.88088e-07
0.04	12.3533	1.2259e-07
0.04	12.4078	7.28945e-08
0.04	12.4622	3.86894e-08
0.04	12.5166	1.76926e-08
0.04	12.571	6.55143e-09
0.04	12.6254	1.73559e-09
0.04	12.6799	2.41706e-10
0.04	12.7343	4.99948e-12
0.04	12.7887	5.45441e-13
0.04	12.8431	9.19749e-11
0.04	12.8975	7.30027e-10
0.04	12.952	2.61241e-09
0.04	13.0064	6.39456e-09
0.04	13.0608	1.25007e-08
0.04	13.1152	2.1042e-08
0.04	13.1696	3.18166e-08
0.04	13.2241	4.43525e-08
0.04	13.2785	5.79593e-08
0.05	0	3.80175e-07
0.05	0.05442	2.31579e-07
0.05	0.10884	1.25143e-07
0.05	0.16326	5.66891e-08
0.05	0.21768	1.93026e-08
0.05	0.2721	3.83361e-09
0.05	0.32652	1.82663e-10
0.05	0.38094	3.61013e-13
0.05	0.43536	8.85897e-10
0.05	0.48978	1.13447e-08
0.05	0.5442	5.49637e-08
0.05	0.59862	1.7183e-07
0.05	0.65304	4.15424e-07
0.05	0.70746	8.44135e-07
0.05	0.76188	1.50805e-06
0.05	0.8163	2.4333e-06
0.05	0.87072	3.60761e-06
0.05	0.92514	4.97122e-06
0.05	0.97956	6.41664e-06
0.05	1.03398	7.79913e-06
0.05	1.0884	8.95718e-06
0.05	1.14282	9.7396e-06
0.05	1.19724	1.00338e-05
0.05	1.25166	9.78878e-06
0.05	1.30608	9.02768e-06
0.05	1.3605	7.8455e-06
0.05	1.41492	6.39277e-06
0.05	1.46934	4.84781e-06
0.05	1.52376	3.3839e-06
0.05	1.57818	2.13872e-06
0.05	1.6326	1.19298e-06
0.05	1.68702	5.62956e-07
0.05	1.74144	2.08125e-07
0.05	1.79586	5.12674e-08
0.05	1.85028	5.3651e-09
0.05	1.9047	1.59172e-11
0.05	1.95912	4.20783e-10
0.05	2.01354	1.41945e-08
0.05	2.06796	8.46534e-08
0.05	2.12238	2.7294e-07
0.05	2.1768	6.34342e-07
0.05	2.23122	1.19564e-06
0.05	2.28564	1.93995e-06
0.05	2.34006	2.80328e-06
0.05	2.39448	3.68393e-06
0.05	2.4489	4.46226e-06
0.05	2.50332	5.0256e-06
0.05	2.55774	5.29207e-06
0.05	2.61216	5.22715e-06
0.05	2.66658	4.84942e-06
0.05	2.721	4.22435e-06
0.05	2.77542	3.44843e-06
0.05	2.82984	2.6281e-06
0.05	2.88426	1.85889e-06
0.05	2.93868	1.20972e-06
0.05	2.9931	7.1527e-07
0.05	3.04752	3.77275e-07
0.05	3.10194	1.7272e-07
0.05	3.15636	6.57535e-08
0.05	3.21078	1.93862e-08
0.05	3.2652	3.90118e-09
0.05	3.31962	4.34917e-10
0.05	3.37404	3.54839e-11
0.05	3.42846	3.30375e-12
0.05	3.48288	5.55145e-14
0.05	3.5373	1.03239e-10
0.05	3.59172	1.84788e-09
0.05	3.64614	1.17735e-08
0.05	3.70056	4.56489e-08
0.05	3.75498	1.30886e-07
0.05	3.8094	3.04942e-07
0.05	3.86382	6.08722e-07
0.05	3.91824	1.07572e-06
0.05	3.97266	1.71938e-06
0.05	4.02708	2.52232e-06
0.05	4.0815	3.43097e-06
0.05	4.13592	4.35846e-06
0.05	4.19034	5.19611e-06
0.05	4.24476	5.83199e-06
0.05	4.29918	6.17248e-06
0.05	4.3536	6.16195e-06
0.05	4.40802	5.79551e-06
0.05	4.46244	5.12152e-06
0.05	4.51686	4.23273e-06
0.05	4.57128	3.2481e-06
0.05	4.6257	2.28932e-06
0.05	4.68012	1.45772e-06
0.05	4.73454	8.17069e-07
0.05	4.78896	3.86079e-07
0.05	4.84338	1.42084e-07
0.05	4.8978	3.43966e-08
0.05	4.95222	3.39229e-09
0.05	5.00664	5.7992e-12
0.05	5.06106	4.18486e-10
0.05	5.11548	1.21316e-08
0.05	5.1699	7.00566e-08
0.05	5.22432	2.23976e-07
0.05	5.27874	5.2102e-07
0.05	5.33316	9.88077e-07
0.05	5.38758	1.61898e-06
0.05	5.442	2.36996e-06
0.05	5.49642	3.16464e-06
0.05	5.55084	3.90736e-06
0.05	5.60526	4.50149e-06
0.05	5.65968	4.86827e-06
0.05	5.7141	4.96179e-06
0.05	5.76852	4.7767e-06
0.05	5.82294	4.34737e-06
0.05	5.87736	3.73915e-06
0.05	5.93178	3.03433e-06
0.05	5.9862	2.31633e-06
0.05	6.04062	1.65571e-06
0.05	6.09504	1.1008e-06
0.05	6.14946	6.74221e-07
0.05	6.20388	3.75181e-07
0.05	6.2583	1.85782e-07
0.05	6.31272	7.92185e-08
0.05	6.36714	2.74869e-08
0.05	6.42156	6.94406e-09
0.05	6.47598	9.73898e-10
0.05	6.5304	2.67829e-11
0.05	6.58482	4.42527e-13
0.05	6.63924	1.94616e-10
0.05	6.69366	1.85781e-09
0.05	6.74808	7.79496e-09
0.05	6.8025	2.28523e-08
0.05	6.85692	5.45907e-08
0.05	6.91134	1.13283e-07
0.05	6.96576	2.10586e-07
0.05	7.02018	3.56752e-07
0.05	7.0746	5.56904e-07
0.05	7.12902	8.07393e-07
0.05	7.18344	1.09351e-06
0.05	7.23786	1.38959e-06
0.05	7.29228	1.66196e-06
0.05	7.3467	1.87451e-06
0.05	7.40112	1.99557e-06
0.05	7.45554	2.00471e-06
0.05	7.50996	1.89756e-06
0.05	7.56438	1.68735e-06
0.05	7.6188	1.40274e-06
0.05	7.67322	1.08219e-06
0.05	7.72764	7.66233e-07
0.05	7.78206	4.89576e-07
0.05	7.83648	2.74883e-07
0.05	7.8909	1.29732e-07
0.05	7.94532	4.74222e-08
0.05	7.99974	1.12552e-08
0.05	8.05416	1.04032e-09
0.05	8.10858	8.80425e-13
0.05	8.163	1.99118e-10
0.05	8.21742	5.02868e-09
0.05	8.27184	2.81372e-08
0.05	8.32626	8.91093e-08
0.05	8.38068	2.07103e-07
0.05	8.4351	3.94165e-07
0.05	8.48952	6.5003e-07
0.05	8.54394	9.59782e-07
0.05	8.59836	1.29506e-06
0.05	8.65278	1.61854e-06
0.05	8.7072	1.89061e-06
0.05	8.76162	2.07678e-06
0.05	8.81604	2.15398e-06
0.05	8.87046	2.11451e-06
0.05	8.92488	1.96685e-06
0.05	8.9793	1.73331e-06
0.05	9.03372	1.44526e-06
0.05	9.08814	1.13717e-06
0.05	9.14256	8.40733e-07
0.05	9.19698	5.8032e-07
0.05	9.2514	3.70502e-07
0.05	9.30582	2.15779e-07
0.05	9.36024	1.12235e-07
0.05	9.41466	5.03883e-08
0.05	9.46908	1.8395e-08
0.05	9.5235	4.851e-09
0.05	9.57792	6.90771e-10
0.05	9.63234	1.68473e-11
0.05	9.68676	7.4674e-13
0.05	9.74118	1.92416e-10
0.05	9.7956	1.63049e-09
0.05	9.85002	6.06798e-09
0.05	9.90444	1.54694e-08
0.05	9.95886	3.17639e-08
0.05	10.0133	5.67195e-08
0.05	10.0677	9.17678e-08
0.05	10.1221	1.3767e-07
0.05	10.1765	1.9403e-07
0.05	10.231	2.58784e-07
0.05	10.2854	3.27875e-07
0.05	10.3398	3.95336e-07
0.05	10.3942	4.53883e-07
0.05	10.4486	4.96012e-07
0.05	10.5031	5.15394e-07
0.05	10.5575	5.08247e-07
0.05	10.6119	4.74333e-07
0.05	10.6663	4.17269e-07
0.05	10.7207	3.44028e-07
0.05	10.7752	2.63686e-07
0.05	10.8296	1.85685e-07
0.05	10.884	1.1804e-07
0.05	10.9384	6.59039e-08
0.05	10.9928	3.08672e-08
0.05	11.0473	1.11418e-08
0.05	11.1017	2.57729e-09
0.05	11.1561	2.21222e-10
0.05	11.2105	7.26864e-14
0.05	11.2649	6.46141e-11
0.05	11.3194	1.43479e-09
0.05	11.3738	7.76643e-09
0.05	11.4282	2.42958e-08
0.05	11.4826	5.62359e-08
0.05	11.537	1.07043e-07
0.05	11.5915	1.77009e-07
0.05	11.6459	2.62547e-07
0.05	11.7003	3.56382e-07
0.05	11.7547	4.48599e-07
0.05	11.8091	5.28345e-07
0.05	11.8636	5.8577e-07
0.05	11.918	6.13806e-07
0.05	11.9724	6.09375e-07
0.05	12.0268	5.73812e-07
0.05	12.0812	5.12442e-07
0.05	12.1357	4.33449e-07
0.05	12.1901	3.46334e-07
0.05	12.2445	2.60282e-07
0.05	12.2989	1.82801e-07
0.05	12.3533	1.18838e-07
0.05	12.4078	7.05042e-08
0.05	12.4622	3.73506e-08
0.05	12.5166	1.70566e-08
0.05	12.571	6.31088e-09
0.05	12.6254	1.67176e-09
0.05	12.6799	2.3301e-10
0.05	12.7343	4.82875e-12
0.05	12.7887	5.28472e-13
0.05	12.8431	8.9521e-11
0.05	12.8975	7.14917e-10
0.05	12.952	2.57831e-09
0.05	13.0064	6.37073e-09
0.05	13.0608	1.25905e-08
0.05	13.1152	2.14509e-08
0.05	13.1696	3.28538e-08
0.05	13.2241	4.63983e-08
0.05	13.2785	6.14008e-08
0.06	0	4.02327e-07
0.06	0.05442	2.45539e-07
0.06	0.10884	1.3284e-07
0.06	0.16326	6.01966e-08
0.06	0.21768	2.0488e-08
0.06	0.2721	4.06448e-09
0.06	0.32652	1.9334e-10
0.06	0.38094	3.81322e-13
0.06	0.43536	9.33535e-10
0.06	0.48978	1.19247e-08
0.06	0.5442	5.76241e-08
0.06	0.59862	1.79676e-07
0.06	0.65304	4.33266e-07
0.06	0.70746	8.78141e-07
0.06	0.76188	1.56488e-06
0.06	0.8163	2.51884e-06
0.06	0.87072	3.72557e-06
0.06	0.92514	5.12186e-06
0.06	0.97956	6.5961e-06
0.06	1.03398	7.99946e-06
0.06	1.0884	9.16722e-06
0.06	1.14282	9.94654e-06
0.06	1.19724	1.02251e-05
0.06	1.25166	9.9544e-06
0.06	1.30608	9.16108e-06
0.06	1.3605	7.94465e-06
0.06	1.41492	6.45985e-06
0.06	1.46934	4.88823e-06
0.06	1.52376	3.40475e-06
0.06	1.57818	2.14718e-06
0.06	1.6326	1.19502e-06
0.06	1.68702	5.62627e-07
0.06	1.74144	2.07515e-07
0.06	1.79586	5.09931e-08
0.06	1.85028	5.32302e-09
0.06	1.9047	1.57512e-11
0.06	1.95912	4.15263e-10
0.06	2.01354	1.39684e-08
0.06	2.06796	8.30553e-08
0.06	2.12238	2.66939e-07
0.06	2.1768	6.18307e-07
0.06	2.23122	1.16123e-06
0.06	2.28564	1.87685e-06
0.06	2.34006	2.70081e-06
0.06	2.39448	3.5332e-06
0.06	2.4489	4.25848e-06
0.06	2.50332	4.7699e-06
0.06	2.55774	4.99227e-06
0.06	2.61216	4.89736e-06
0.06	2.66658	4.50824e-06
0.06	2.721	3.89214e-06
0.06	2.77542	3.14422e-06
0.06	2.82984	2.36674e-06
0.06	2.88426	1.64909e-06
0.06	2.93868	1.0534e-06
0.06	2.9931	6.08216e-07
0.06	3.04752	3.10856e-07
0.06	3.10194	1.36209e-07
0.06	3.15636	4.85927e-08
0.06	3.21078	1.29079e-08
0.06	3.2652	2.17451e-09
0.06	3.31962	2.14869e-10
0.06	3.37404	5.22399e-11
0.06	3.42846	6.00524e-12
0.06	3.48288	8.5877e-14
0.06	3.5373	1.43384e-10
0.06	3.59172	2.3977e-09
0.06	3.64614	1.45917e-08
0.06	3.70056	5.4746e-08
0.06	3.75498	1.5313e-07
0.06	3.8094	3.49921e-07
0.06	3.86382	6.87665e-07
0.06	3.91824	1.19958e-06
0.06	3.97266	1.89645e-06
0.06	4.02708	2.7559e-06
0.06	4.0815	3.71781e-06
0.06	4.13592	4.68827e-06
0.06	4.19034	5.55253e-06
0.06	4.24476	6.19473e-06
0.06	4.29918	6.52038e-06
0.06	4.3536	6.47611e-06
0.06	4.40802	6.062e-06
0.06	4.46244	5.333e-06
0.06	4.51686	4.38877e-06
0.06	4.57128	3.35416e-06
0.06	4.6257	2.35483e-06
0.06	4.68012	1.49376e-06
0.06	4.73454	8.34196e-07
0.06	4.78896	3.92754e-07
0.06	4.84338	1.44029e-07
0.06	4.8978	3.47456e-08
0.06	4.95222	3.41482e-09
0.06	5.00664	5.8175e-12
0.06	5.06106	4.1835e-10
0.06	5.11548	1.20853e-08
0.06	5.1699	6.95428e-08
0.06	5.22432	2.21537e-07
0.06	5.27874	5.13464e-07
0.06	5.33316	9.7011e-07
0.06	5.38758	1.58344e-06
0.06	5.442	2.30877e-06
0.06	5.49642	3.07033e-06
0.06	5.55084	3.77482e-06
0.06	5.60526	4.32957e-06
0.06	5.65968	4.66073e-06
0.06	5.7141	4.7273e-06
0.06	5.76852	4.52789e-06
0.06	5.82294	4.09898e-06
0.06	5.87736	3.50579e-06
0.06	5.93178	2.82828e-06
0.06	5.9862	2.14583e-06
0.06	6.04062	1.52413e-06
0.06	6.09504	1.00679e-06
0.06	6.14946	6.12713e-07
0.06	6.20388	3.38914e-07
0.06	6.2583	1.66976e-07
0.06	6.31272	7.09688e-08
0.06	6.36714	2.46235e-08
0.06	6.42156	6.25276e-09
0.06	6.47598	8.88278e-10
0.06	6.5304	2.49958e-11
0.06	6.58482	4.27286e-13
0.06	6.63924	1.96093e-10
0.06	6.69366	1.95798e-09
0.06	6.74808	8.54739e-09
0.06	6.8025	2.57968e-08
0.06	6.85692	6.2701e-08
0.06	6.91134	1.31084e-07
0.06	6.96576	2.43783e-07
0.06	7.02018	4.11365e-07
0.06	7.0746	6.38051e-07
0.06	7.12902	9.18004e-07
0.06	7.18344	1.2333e-06
0.06	7.23786	1.55457e-06
0.06	7.29228	1.84468e-06
0.06	7.3467	2.06494e-06
0.06	7.40112	2.18259e-06
0.06	7.45554	2.17776e-06
0.06	7.50996	2.04818e-06
0.06	7.56438	1.81028e-06
0.06	7.6188	1.49632e-06
0.06	7.67322	1.1481e-06
0.06	7.72764	8.0868e-07
0.06	7.78206	5.14132e-07
0.06	7.83648	2.87294e-07
0.06	7.8909	1.34967e-07
0.06	7.94532	4.91167e-08
0.06	7.99974	1.16071e-08
0.06	8.05416	1.06834e-09
0.06	8.10858	9.00425e-13
0.06	8.163	2.02821e-10
0.06	8.21742	5.10187e-09
0.06	8.27184	2.84349e-08
0.06	8.32626	8.97027e-08
0.06	8.38068	2.07678e-07
0.06	8.4351	3.93744e-07
0.06	8.48952	6.46848e-07
0.06	8.54394	9.51424e-07
0.06	8.59836	1.27885e-06
0.06	8.65278	1.59212e-06
0.06	8.7072	1.85256e-06
0.06	8.76162	2.02707e-06
0.06	8.81604	2.09421e-06
0.06	8.87046	2.04778e-06
0.06	8.92488	1.89733e-06
0.06	8.9793	1.66554e-06
0.06	9.03372	1.38342e-06
0.06	9.08814	1.08443e-06
0.06	9.14256	7.98852e-07
0.06	9.19698	5.49555e-07
0.06	9.2514	3.498e-07
0.06	9.30582	2.03208e-07
0.06	9.36024	1.05503e-07
0.06	9.41466	4.73249e-08
0.06	9.46908	1.72839e-08
0.06	9.5235	4.5676e-09
0.06	9.57792	6.53175e-10
0.06	9.63234	1.60395e-11
0.06	9.68676	7.17948e-13
0.06	9.74118	1.87419e-10
0.06	9.7956	1.61388e-09
0.06	9.85002	6.11865e-09
0.06	9.90444	1.59135e-08
0.06	9.95886	3.33368e-08
0.06	10.0133	6.0646e-08
0.06	10.0677	9.96999e-08
0.06	10.1221	1.51465e-07
0.06	10.1765	2.15399e-07
0.06	10.231	2.88889e-07
0.06	10.2854	3.6698e-07
0.06	10.3398	4.42591e-07
0.06	10.3942	5.07329e-07
0.06	10.4486	5.52798e-07
0.06	10.5031	5.72185e-07
0.06	10.5575	5.61725e-07
0.06	10.6119	5.21692e-07
0.06	10.6663	4.56599e-07
0.06	10.7207	3.74505e-07
0.06	10.7752	2.85553e-07
0.06	10.8296	2.00047e-07
0.06	10.884	1.26523e-07
0.06	10.9384	7.0288e-08
0.06	10.9928	3.27599e-08
0.06	11.0473	1.17686e-08
0.06	11.1017	2.7096e-09
0.06	11.1561	2.31521e-10
0.06	11.2105	7.57321e-14
0.06	11.2649	6.70289e-11
0.06	11.3194	1.48208e-09
0.06	11.3738	7.98891e-09
0.06	11.4282	2.48894e-08
0.06	11.4826	5.73778e-08
0.06	11.537	1.08784e-07
0.06	11.5915	1.79186e-07
0.06	11.6459	2.64754e-07
0.06	11.7003	3.58014e-07
0.06	11.7547	4.48967e-07
0.06	11.8091	5.26827e-07
0.06	11.8636	5.81965e-07
0.06	11.918	6.0764e-07
0.06	11.9724	6.0114e-07
0.06	12.0268	5.64122e-07
0.06	12.0812	5.02116e-07
0.06	12.1357	4.23359e-07
0.06	12.1901	3.37243e-07
0.06	12.2445	2.5273e-07
0.06	12.2989	1.77036e-07
0.06	12.3533	1.14827e-07
0.06	12.4078	6.79951e-08
0.06	12.4622	3.59706e-08
0.06	12.5166	1.6413e-08
0.06	12.571	6.07232e-09
0.06	12.6254	1.60988e-09
0.06	12.6799	2.24807e-10
0.06	12.7343	4.67327e-12
0.06	12.7887	5.13769e-13
0.06	12.8431	8.75579e-11
0.06	12.8975	7.04609e-10
0.06	12.952	2.5647e-09
0.06	13.0064	6.40507e-09
0.06	13.0608	1.28088e-08
0.06	13.1152	2.20979e-08
0.06	13.1696	3.42776e-08
0.06	13.2241	4.90088e-08
0.06	13.2785	6.55969e-08
0.07	0	4.24704e-07
0.07	0.05442	2.5968e-07
0.07	0.10884	1.40656e-07
0.07	0.16326	6.37654e-08
0.07	0.21768	2.16959e-08
0.07	0.2721	4.29994e-09
0.07	0.32652	2.04235e-10
0.07	0.38094	4.02049e-13
0.07	0.43536	9.82146e-10
0.07	0.48978	1.25162e-08
0.07	0.5442	6.03349e-08
0.07	0.59862	1.87662e-07
0.07	0.65304	4.51398e-07
0.07	0.70746	9.12641e-07
0.07	0.76188	1.62242e-06
0.07	0.8163	2.60526e-06
0.07	0.87072	3.8444e-06
0.07	0.92514	5.27316e-06
0.07	0.97956	6.77571e-06
0.07	1.03398	8.19915e-06
0.07	1.0884	9.37559e-06
0.07	1.14282	1.01507e-05
0.07	1.19724	1.04127e-05
0.07	1.25166	1.01154e-05
0.07	1.30608	9.28937e-06
0.07	1.3605	8.03867e-06
0.07	1.41492	6.52221e-06
0.07	1.46934	4.92466e-06
0.07	1.52376	3.42255e-06
0.07	1.57818	2.15355e-06
0.07	1.6326	1.19581e-06
0.07	1.68702	5.61671e-07
0.07	1.74144	2.06659e-07
0.07	1.79586	5.06555e-08
0.07	1.85028	5.27402e-09
0.07	1.9047	1.55639e-11
0.07	1.95912	4.09161e-10
0.07	2.01354	1.37222e-08
0.07	2.06796	8.13349e-08
0.07	2.12238	2.60539e-07
0.07	2.1768	6.01342e-07
0.07	2.23122	1.12508e-06
0.07	2.28564	1.81098e-06
0.07	2.34006	2.59445e-06
0.07	2.39448	3.37763e-06
0.07	2.4489	4.04931e-06
0.07	2.50332	4.50883e-06
0.07	2.55774	4.68788e-06
0.07	2.61216	4.56444e-06
0.07	2.66658	4.16591e-06
0.07	2.721	3.56102e-06
0.07	2.77542	2.84322e-06
0.07	2.82984	2.11026e-06
0.07	2.88426	1.4452e-06
0.07	2.93868	9.03246e-07
0.07	2.9931	5.06872e-07
0.07	3.04752	2.49178e-07
0.07	3.10194	1.03208e-07
0.07	3.15636	3.37178e-08
0.07	3.21078	7.70052e-09
0.07	3.2652	1.01922e-09
0.07	3.31962	1.8111e-10
0.07	3.37404	1.02869e-10
0.07	3.42846	1.00192e-11
0.07	3.48288	1.24788e-13
0.07	3.5373	1.9154e-10
0.07	3.59172	3.03249e-09
0.07	3.64614	1.7764e-08
0.07	3.70056	6.47981e-08
0.07	3.75498	1.7736e-07
0.07	3.8094	3.98344e-07
0.07	3.86382	7.71812e-07
0.07	3.91824	1.33046e-06
0.07	3.97266	2.08207e-06
0.07	4.02708	2.99898e-06
0.07	4.0815	4.01424e-06
0.07	4.13592	5.02681e-06
0.07	4.19034	5.91591e-06
0.07	4.24476	6.56205e-06
0.07	4.29918	6.87018e-06
0.07	4.3536	6.78964e-06
0.07	4.40802	6.32583e-06
0.07	4.46244	5.54052e-06
0.07	4.51686	4.54035e-06
0.07	4.57128	3.45599e-06
0.07	4.6257	2.41686e-06
0.07	4.68012	1.52731e-06
0.07	4.73454	8.49775e-07
0.07	4.78896	3.98637e-07
0.07	4.84338	1.45662e-07
0.07	4.8978	3.50149e-08
0.07	4.95222	3.4291e-09
0.07	5.00664	5.82114e-12
0.07	5.06106	4.17121e-10
0.07	5.11548	1.20064e-08
0.07	5.1699	6.88374e-08
0.07	5.22432	2.18475e-07
0.07	5.27874	5.04448e-07
0.07	5.33316	9.49368e-07
0.07	5.38758	1.54338e-06
0.07	5.442	2.24104e-06
0.07	5.49642	2.96745e-06
0.07	5.55084	3.63203e-06
0.07	5.60526	4.14636e-06
0.07	5.65968	4.44172e-06
0.07	5.7141	4.48211e-06
0.07	5.76852	4.26997e-06
0.07	5.82294	3.84367e-06
0.07	5.87736	3.26796e-06
0.07	5.93178	2.62011e-06
0.07	5.9862	1.97514e-06
0.07	6.04062	1.3937e-06
0.07	6.09504	9.14614e-07
0.07	6.14946	5.53152e-07
0.07	6.20388	3.04308e-07
0.07	6.2583	1.49354e-07
0.07	6.31272	6.3419e-08
0.07	6.36714	2.20873e-08
0.07	6.42156	5.67026e-09
0.07	6.47598	8.2224e-10
0.07	6.5304	2.38782e-11
0.07	6.58482	4.25219e-13
0.07	6.63924	2.04096e-10
0.07	6.69366	2.12379e-09
0.07	6.74808	9.57068e-09
0.07	6.8025	2.9475e-08
0.07	6.85692	7.23525e-08
0.07	6.91134	1.51601e-07
0.07	6.96576	2.8117e-07
0.07	7.02018	4.71779e-07
0.07	7.0746	7.26519e-07
0.07	7.12902	1.03712e-06
0.07	7.18344	1.38223e-06
0.07	7.23786	1.72865e-06
0.07	7.29228	2.03576e-06
0.07	7.3467	2.26241e-06
0.07	7.40112	2.37496e-06
0.07	7.45554	2.35435e-06
0.07	7.50996	2.20068e-06
0.07	7.56438	1.93373e-06
0.07	7.6188	1.58951e-06
0.07	7.67322	1.21316e-06
0.07	7.72764	8.50187e-07
0.07	7.78206	5.37896e-07
0.07	7.83648	2.99167e-07
0.07	7.8909	1.39909e-07
0.07	7.94532	5.06912e-08
0.07	7.99974	1.19279e-08
0.07	8.05416	1.09327e-09
0.07	8.10858	9.17652e-13
0.07	8.163	2.05865e-10
0.07	8.21742	5.15779e-09
0.07	8.27184	2.8633e-08
0.07	8.32626	8.99727e-08
0.07	8.38068	2.07489e-07
0.07	8.4351	3.9185e-07
0.07	8.48952	6.41224e-07
0.07	8.54394	9.39463e-07
0.07	8.59836	1.25782e-06
0.07	8.65278	1.55977e-06
0.07	8.7072	1.80772e-06
0.07	8.76162	1.97014e-06
0.07	8.81604	2.02729e-06
0.07	8.87046	1.97445e-06
0.07	8.92488	1.82213e-06
0.07	8.9793	1.59326e-06
0.07	9.03372	1.31832e-06
0.07	9.08814	1.0296e-06
0.07	9.14256	7.55848e-07
0.07	9.19698	5.18356e-07
0.07	9.2514	3.29078e-07
0.07	9.30582	1.90801e-07
0.07	9.36024	9.8964e-08
0.07	9.41466	4.4404e-08
0.07	9.46908	1.62484e-08
0.07	9.5235	4.31118e-09
0.07	9.57792	6.20551e-10
0.07	9.63234	1.53831e-11
0.07	9.68676	6.97287e-13
0.07	9.74118	1.84888e-10
0.07	9.7956	1.62115e-09
0.07	9.85002	6.26781e-09
0.07	9.90444	1.6627e-08
0.07	9.95886	3.54835e-08
0.07	10.0133	6.55999e-08
0.07	10.0677	1.09246e-07
0.07	10.1221	1.67539e-07
0.07	10.1765	2.39711e-07
0.07	10.231	3.22507e-07
0.07	10.2854	4.09979e-07
0.07	10.3398	4.93876e-07
0.07	10.3942	5.64667e-07
0.07	10.4486	6.13091e-07
0.07	10.5031	6.31908e-07
0.07	10.5575	6.17462e-07
0.07	10.6119	5.70631e-07
0.07	10.6663	4.96902e-07
0.07	10.7207	4.05478e-07
0.07	10.7752	3.07594e-07
0.07	10.8296	2.14401e-07
0.07	10.884	1.34928e-07
0.07	10.9384	7.4592e-08
0.07	10.9928	3.46e-08
0.07	11.0473	1.23716e-08
0.07	11.1017	2.83542e-09
0.07	11.1561	2.41189e-10
0.07	11.2105	7.85492e-14
0.07	11.2649	6.92238e-11
0.07	11.3194	1.52416e-09
0.07	11.3738	8.18174e-09
0.07	11.4282	2.53864e-08
0.07	11.4826	5.82889e-08
0.07	11.537	1.10075e-07
0.07	11.5915	1.80605e-07
0.07	11.6459	2.65825e-07
0.07	11.7003	3.58098e-07
0.07	11.7547	4.47393e-07
0.07	11.8091	5.23045e-07
0.07	11.8636	5.75693e-07
0.07	11.918	5.98956e-07
0.07	11.9724	5.90495e-07
0.07	12.0268	5.52267e-07
0.07	12.0812	4.89972e-07
0.07	12.1357	4.11847e-07
0.07	12.1901	3.27129e-07
0.07	12.2445	2.44506e-07
0.07	12.2989	1.70879e-07
0.07	12.3533	1.10621e-07
0.07	12.4078	6.54113e-08
0.07	12.4622	3.45754e-08
0.07	12.5166	1.57752e-08
0.07	12.571	5.84113e-09
0.07	12.6254	1.55149e-09
0.07	12.6799	2.17327e-10
0.07	12.7343	4.53808e-12
0.07	12.7887	5.01904e-13
0.07	12.8431	8.61851e-11
0.07	12.8975	6.999e-10
0.07	12.952	2.57441e-09
0.07	13.0064	6.50424e-09
0.07	13.0608	1.31677e-08
0.07	13.1152	2.30013e-08
0.07	13.1696	3.61116e-08
0.07	13.2241	5.221e-08
0.07	13.2785	7.05708e-08
0.08	0	4.47249e-07
0.08	0.05442	2.73971e-07
0.08	0.10884	1.48575e-07
0.08	0.16326	6.73884e-08
0.08	0.21768	2.29238e-08
0.08	0.2721	4.53957e-09
0.08	0.32652	2.15329e-10
0.08	0.38094	4.23157e-13
0.08	0.43536	1.03163e-09
0.08	0.48978	1.31181e-08
0.08	0.5442	6.30905e-08
0.08	0.59862	1.95769e-07
0.08	0.65304	4.69778e-07
0.08	0.70746	9.47548e-07
0.08	0.76188	1.68052e-06
0.08	0.8163	2.69228e-06
0.08	0.87072	3.96373e-06
0.08	0.92514	5.42459e-06
0.08	0.97956	6.95481e-06
0.08	1.03398	8.39739e-06
0.08	1.0884	9.58139e-06
0.08	1.14282	1.03511e-05
0.08	1.19724	1.05954e-05
0.08	1.25166	1.02707e-05
0.08	1.30608	9.4117e-06
0.08	1.3605	8.12684e-06
0.08	1.41492	6.57929e-06
0.08	1.46934	4.95672e-06
0.08	1.52376	3.43704e-06
0.08	1.57818	2.15768e-06
0.08	1.6326	1.19527e-06
0.08	1.68702	5.60055e-07
0.08	1.74144	2.05548e-07
0.08	1.79586	5.02522e-08
0.08	1.85028	5.21789e-09
0.08	1.9047	1.53549e-11
0.08	1.95912	4.02472e-10
0.08	2.01354	1.34558e-08
0.08	2.06796	7.94933e-08
[truncated: 22,746 more rows]

## Sheet: Fig.2f
Relative phase（units of π)	Ek (eV)	Rate
0	0	4.1614e-05
0	0.05442	1.85241e-05
0	0.10884	6.66923e-06
0	0.16326	1.74437e-06
0	0.21768	2.59227e-07
0	0.2721	9.46412e-09
0	0.32652	4.0215e-12
0	0.38094	1.47565e-08
0	0.43536	1.2862e-07
0	0.48978	4.35617e-07
0	0.5442	1.13453e-06
0	0.59862	2.92326e-06
0	0.65304	7.48e-06
0	0.70746	1.77224e-05
0	0.76188	3.75762e-05
0	0.8163	7.11444e-05
0	0.87072	0.000121401
0	0.92514	0.000188747
0	0.97956	0.000269913
0	1.03398	0.000357637
0	1.0884	0.000441406
0	1.14282	0.000509226
0	1.19724	0.000550073
0	1.25166	0.000556425
0	1.30608	0.000526191
0	1.3605	0.000463462
0	1.41492	0.000377802
0	1.46934	0.000282198
0	1.52376	0.000190174
0	1.57818	0.000112821
0	1.6326	5.65552e-05
0	1.68702	2.22353e-05
0	1.74144	5.86244e-06
0	1.79586	6.74388e-07
0	1.85028	2.94777e-09
0	1.9047	4.17742e-08
0	1.95912	1.67353e-06
0	2.01354	1.07603e-05
0	2.06796	3.67349e-05
0	2.12238	8.98242e-05
0	2.1768	0.000177641
0	2.23122	0.000302097
0	2.28564	0.000457525
0	2.34006	0.000630603
0	2.39448	0.000802207
0	2.4489	0.000950792
0	2.50332	0.00105652
0	2.55774	0.00110513
0	2.61216	0.00109072
0	2.66658	0.00101661
0	2.721	0.000894449
0	2.77542	0.00074159
0	2.82984	0.000577547
0	2.88426	0.000420413
0	2.93868	0.000283984
0	2.9931	0.000176173
0	3.04752	9.88758e-05
0	3.10194	4.90938e-05
0	3.15636	2.08227e-05
0	3.21078	7.11146e-06
0	3.2652	1.7482e-06
0	3.31962	2.38609e-07
0	3.37404	7.26405e-09
0	3.42846	1.3098e-11
0	3.48288	1.48129e-08
0	3.5373	1.07395e-07
0	3.59172	3.13734e-07
0	3.64614	7.52052e-07
0	3.70056	1.98219e-06
0	3.75498	5.37658e-06
0	3.8094	1.32374e-05
0	3.86382	2.8484e-05
0	3.91824	5.39023e-05
0	3.97266	9.11281e-05
0	4.02708	0.000139676
0	4.0815	0.000196358
0	4.13592	0.000255361
0	4.19034	0.000309062
0	4.24476	0.000349464
0	4.29918	0.000369904
0	4.3536	0.000366607
0	4.40802	0.000339653
0	4.46244	0.00029307
0	4.51686	0.000234001
0	4.57128	0.000171145
0	4.6257	0.000112861
0	4.68012	6.54394e-05
0	4.73454	3.19872e-05
0	4.78896	1.22043e-05
0	4.84338	3.08657e-06
0	4.8978	3.27532e-07
0	4.95222	8.71424e-10
0	5.00664	3.07513e-08
0	5.06106	1.02139e-06
0	5.11548	6.20133e-06
0	5.1699	2.04891e-05
0	5.22432	4.89349e-05
0	5.27874	9.49696e-05
0	5.33316	0.000158948
0	5.38758	0.000237401
0	5.442	0.000323212
0	5.49642	0.000406719
0	5.55084	0.000477458
0	5.60526	0.000526169
0	5.65968	0.000546552
0	5.7141	0.000536413
0	5.76852	0.000497932
0	5.82294	0.000437055
0	5.87736	0.000362195
0	5.93178	0.000282576
0	5.9862	0.000206603
0	6.04062	0.000140616
0	6.09504	8.82309e-05
0	6.14946	5.03207e-05
0	6.20388	2.55367e-05
0	6.2583	1.11489e-05
0	6.31272	3.95222e-06
0	6.36714	1.01704e-06
0	6.42156	1.45479e-07
0	6.47598	4.32438e-09
0	6.5304	3.07933e-11
0	6.58482	1.9333e-08
0	6.63924	1.67529e-07
0	6.69366	6.00677e-07
0	6.74808	1.48592e-06
0	6.8025	3.06037e-06
0	6.85692	5.71586e-06
0	6.91134	1.00281e-05
0	6.96576	1.66751e-05
0	7.02018	2.62391e-05
0	7.0746	3.89412e-05
0	7.12902	5.43971e-05
0	7.18344	7.14878e-05
0	7.23786	8.84191e-05
0	7.29228	0.000102984
0	7.3467	0.000112982
0	7.40112	0.000116702
0	7.45554	0.00011333
0	7.50996	0.000103179
0	7.56438	8.76635e-05
0	7.6188	6.90141e-05
0	7.67322	4.9805e-05
0	7.72764	3.24103e-05
0	7.78206	1.85309e-05
0	7.83648	8.9138e-06
0	7.8909	3.33085e-06
0	7.94532	8.15137e-07
0	7.99974	8.02435e-08
0	8.05416	1.17121e-10
0	8.10858	1.14821e-08
0	8.163	3.24575e-07
0	8.21742	1.88255e-06
0	8.27184	6.08035e-06
0	8.32626	1.43204e-05
0	8.38068	2.75271e-05
0	8.4351	4.57539e-05
0	8.48952	6.79907e-05
0	8.54394	9.22289e-05
0	8.59836	0.000115771
0	8.65278	0.000135718
0	8.7072	0.00014951
0	8.76162	0.000155405
0	8.81604	0.000152787
0	8.87046	0.000142233
0	8.92488	0.000125355
0	8.9793	0.000104452
0	9.03372	8.20592e-05
0	9.08814	6.05174e-05
0	9.14256	4.16246e-05
0	9.19698	2.64495e-05
0	9.2514	1.53114e-05
0	9.30582	7.90546e-06
0	9.36024	3.51889e-06
0	9.41466	1.27312e-06
0	9.46908	3.33481e-07
0	9.5235	4.77657e-08
0	9.57792	1.27721e-09
0	9.63234	2.72979e-11
0	9.68676	9.78116e-09
0	9.74118	8.31001e-08
0	9.7956	3.00467e-07
0	9.85002	7.38637e-07
0	9.90444	1.46494e-06
0	9.95886	2.5455e-06
0	10.0133	4.05127e-06
0	10.0677	6.04953e-06
0	10.1221	8.57695e-06
0	10.1765	1.1601e-05
0	10.231	1.49844e-05
0	10.2854	1.8469e-05
0	10.3398	2.16926e-05
0	10.3942	2.42402e-05
0	10.4486	2.57226e-05
0	10.5031	2.58626e-05
0	10.5575	2.45663e-05
0	10.6119	2.19577e-05
0	10.6663	1.83653e-05
0	10.7207	1.42608e-05
0	10.7752	1.01633e-05
0	10.8296	6.53439e-06
0	10.884	3.68971e-06
0	10.9384	1.7495e-06
0	10.9928	6.41338e-07
0	11.0473	1.52049e-07
0	11.1017	1.38553e-08
0	11.1561	9.3898e-12
0	11.2105	3.00327e-09
0	11.2649	7.34652e-08
0	11.3194	4.08846e-07
0	11.3738	1.29484e-06
0	11.4282	3.01535e-06
0	11.4826	5.75539e-06
0	11.537	9.523e-06
0	11.5915	1.41116e-05
0	11.6459	1.91134e-05
0	11.7003	2.39813e-05
0	11.7547	2.8126e-05
0	11.8091	3.10243e-05
0	11.8636	3.23154e-05
0	11.918	3.18631e-05
0	11.9724	2.97723e-05
0	12.0268	2.6359e-05
0	12.0812	2.20828e-05
0	12.1357	1.74589e-05
0	12.1901	1.29697e-05
0	12.2445	8.99458e-06
0	12.2989	5.7681e-06
0	12.3533	3.3726e-06
0	12.4078	1.75964e-06
0	12.4622	7.91287e-07
0	12.5166	2.88643e-07
0	12.571	7.57322e-08
0	12.6254	1.06292e-08
0	12.6799	2.45554e-10
0	12.7343	1.37622e-11
0	12.7887	3.0763e-09
0	12.8431	2.49857e-08
0	12.8975	8.93416e-08
0	12.952	2.17791e-07
0	13.0064	4.25302e-07
0	13.0608	7.19475e-07
0	13.1152	1.10155e-06
0	13.1696	1.56684e-06
0	13.2241	2.10339e-06
0	13.2785	2.68923e-06
0.01	0	4.00434e-05
0.01	0.05442	1.77431e-05
0.01	0.10884	6.35208e-06
0.01	0.16326	1.64984e-06
0.01	0.21768	2.43044e-07
0.01	0.2721	8.77688e-09
0.01	0.32652	3.6802e-12
0.01	0.38094	1.33098e-08
0.01	0.43536	1.14887e-07
0.01	0.48978	3.9327e-07
0.01	0.5442	1.0707e-06
0.01	0.59862	2.91367e-06
0.01	0.65304	7.71244e-06
0.01	0.70746	1.85183e-05
0.01	0.76188	3.93734e-05
0.01	0.8163	7.44365e-05
0.01	0.87072	0.000126639
0.01	0.92514	0.000196229
0.01	0.97956	0.000279683
0.01	1.03398	0.000369427
0.01	1.0884	0.000454645
0.01	1.14282	0.000523109
0.01	1.19724	0.000563688
0.01	1.25166	0.000568904
0.01	1.30608	0.000536853
0.01	1.3605	0.000471911
0.01	1.41492	0.000383963
0.01	1.46934	0.000286284
0.01	1.52376	0.000192594
0.01	1.57818	0.000114064
0.01	1.6326	5.70853e-05
0.01	1.68702	2.24077e-05
0.01	1.74144	5.89855e-06
0.01	1.79586	6.77477e-07
0.01	1.85028	2.95663e-09
0.01	1.9047	4.18338e-08
0.01	1.95912	1.67326e-06
0.01	2.01354	1.07412e-05
0.01	2.06796	3.66098e-05
0.01	2.12238	8.9368e-05
0.01	2.1768	0.000176435
0.01	2.23122	0.000299511
0.01	2.28564	0.00045277
0.01	2.34006	0.000622849
0.01	2.39448	0.000790747
0.01	2.4489	0.000935223
0.01	2.50332	0.00103689
0.01	2.55774	0.00108202
0.01	2.61216	0.00106519
0.01	2.66658	0.000990103
0.01	2.721	0.000868561
0.01	2.77542	0.000717818
0.01	2.82984	0.000557074
0.01	2.88426	0.000403944
0.01	2.93868	0.00027169
0.01	2.9931	0.000167739
0.01	3.04752	9.36336e-05
0.01	3.10194	4.62058e-05
0.01	3.15636	1.94603e-05
0.01	3.21078	6.59263e-06
0.01	3.2652	1.6057e-06
0.01	3.31962	2.16881e-07
0.01	3.37404	6.52983e-09
0.01	3.42846	1.1663e-11
0.01	3.48288	1.31814e-08
0.01	3.5373	9.83048e-08
0.01	3.59172	3.14783e-07
0.01	3.64614	8.67363e-07
0.01	3.70056	2.47381e-06
0.01	3.75498	6.70988e-06
0.01	3.8094	1.60714e-05
0.01	3.86382	3.35936e-05
0.01	3.91824	6.20393e-05
0.01	3.97266	0.000102851
0.01	4.02708	0.000155189
0.01	4.0815	0.000215403
0.01	4.13592	0.000277194
0.01	4.19034	0.000332531
0.01	4.24476	0.000373171
0.01	4.29918	0.000392418
0.01	4.3536	0.000386689
0.01	4.40802	0.000356428
0.01	4.46244	0.000306129
0.01	4.51686	0.000243404
0.01	4.57128	0.000177337
0.01	4.6257	0.000116527
0.01	4.68012	6.73396e-05
0.01	4.73454	3.28125e-05
0.01	4.78896	1.24818e-05
0.01	4.84338	3.14775e-06
0.01	4.8978	3.33108e-07
0.01	4.95222	8.83901e-10
0.01	5.00664	3.11108e-08
0.01	5.06106	1.03071e-06
0.01	5.11548	6.24228e-06
0.01	5.1699	2.05733e-05
0.01	5.22432	4.90152e-05
0.01	5.27874	9.48915e-05
0.01	5.33316	0.000158425
0.01	5.38758	0.00023603
0.01	5.442	0.000320535
0.01	5.49642	0.000402313
0.01	5.55084	0.000471048
0.01	5.60526	0.000517709
0.01	5.65968	0.000536277
0.01	5.7141	0.000524827
0.01	5.76852	0.000485737
0.01	5.82294	0.000425044
0.01	5.87736	0.000351121
0.01	5.93178	0.000273029
0.01	5.9862	0.000198936
0.01	6.04062	0.000134916
0.01	6.09504	8.4344e-05
0.01	6.14946	4.79246e-05
0.01	6.20388	2.42306e-05
0.01	6.2583	1.05411e-05
0.01	6.31272	3.72497e-06
0.01	6.36714	9.56299e-07
0.01	6.42156	1.36665e-07
0.01	6.47598	4.06869e-09
0.01	6.5304	2.9133e-11
0.01	6.58482	1.85017e-08
0.01	6.63924	1.63472e-07
0.01	6.69366	6.02907e-07
0.01	6.74808	1.54424e-06
0.01	6.8025	3.29525e-06
0.01	6.85692	6.33574e-06
0.01	6.91134	1.13217e-05
0.01	6.96576	1.89743e-05
0.01	7.02018	2.98574e-05
0.01	7.0746	4.41009e-05
0.01	7.12902	6.1163e-05
0.01	7.18344	7.97267e-05
0.01	7.23786	9.77954e-05
0.01	7.29228	0.000112997
0.01	7.3467	0.000123038
0.01	7.40112	0.000126203
0.01	7.45554	0.000121768
0.01	7.50996	0.000110202
0.01	7.56438	9.31162e-05
0.01	7.6188	7.29333e-05
0.01	7.67322	5.23836e-05
0.01	7.72764	3.3937e-05
0.01	7.78206	1.93229e-05
0.01	7.83648	9.25818e-06
0.01	7.8909	3.44661e-06
0.01	7.94532	8.40459e-07
0.01	7.99974	8.24537e-08
0.01	8.05416	1.19951e-10
0.01	8.10858	1.17222e-08
0.01	8.163	3.30338e-07
0.01	8.21742	1.9102e-06
0.01	8.27184	6.15144e-06
0.01	8.32626	1.44457e-05
0.01	8.38068	2.76885e-05
0.01	8.4351	4.58915e-05
0.01	8.48952	6.80027e-05
0.01	8.54394	9.19854e-05
0.01	8.59836	0.000115141
0.01	8.65278	0.000134598
0.01	8.7072	0.000147856
0.01	8.76162	0.000153248
0.01	8.81604	0.000150233
0.01	8.87046	0.000139451
0.01	8.92488	0.000122546
0.01	8.9793	0.000101812
0.01	9.03372	7.9752e-05
0.01	9.08814	5.86455e-05
0.01	9.14256	4.02224e-05
0.01	9.19698	2.54885e-05
0.01	9.2514	1.47173e-05
0.01	9.30582	7.58142e-06
0.01	9.36024	3.36842e-06
0.01	9.41466	1.21721e-06
0.01	9.46908	3.18745e-07
0.01	9.5235	4.57019e-08
0.01	9.57792	1.22548e-09
0.01	9.63234	2.63289e-11
0.01	9.68676	9.51167e-09
0.01	9.74118	8.17623e-08
0.01	9.7956	3.0021e-07
0.01	9.85002	7.5183e-07
0.01	9.90444	1.52192e-06
0.01	9.95886	2.69891e-06
0.01	10.0133	4.37408e-06
0.01	10.0677	6.62555e-06
0.01	10.1221	9.48523e-06
0.01	10.1765	1.28975e-05
0.01	10.231	1.66852e-05
0.01	10.2854	2.05406e-05
0.01	10.3398	2.40505e-05
0.01	10.3942	2.67585e-05
0.01	10.4486	2.82521e-05
0.01	10.5031	2.82534e-05
0.01	10.5575	2.66905e-05
0.01	10.6119	2.37271e-05
0.01	10.6663	1.97403e-05
0.01	10.7207	1.52502e-05
0.01	10.7752	1.08151e-05
0.01	10.8296	6.92082e-06
0.01	10.884	3.89035e-06
0.01	10.9384	1.8367e-06
0.01	10.9928	6.70531e-07
0.01	11.0473	1.58341e-07
0.01	11.1017	1.43738e-08
0.01	11.1561	9.70542e-12
0.01	11.2105	3.0932e-09
0.01	11.2649	7.54045e-08
0.01	11.3194	4.18233e-07
0.01	11.3738	1.32024e-06
0.01	11.4282	3.06469e-06
0.01	11.4826	5.83123e-06
0.01	11.537	9.61879e-06
0.01	11.5915	1.42103e-05
0.01	11.6459	1.91895e-05
0.01	11.7003	2.40055e-05
0.01	11.7547	2.8072e-05
0.01	11.8091	3.0875e-05
0.01	11.8636	3.20675e-05
0.01	11.918	3.15287e-05
0.01	11.9724	2.9377e-05
0.01	12.0268	2.59371e-05
0.01	12.0812	2.16704e-05
0.01	12.1357	1.70876e-05
0.01	12.1901	1.26617e-05
0.01	12.2445	8.75989e-06
0.01	12.2989	5.60516e-06
0.01	12.3533	3.27091e-06
0.01	12.4078	1.70382e-06
0.01	12.4622	7.65297e-07
0.01	12.5166	2.79007e-07
0.01	12.571	7.32204e-08
0.01	12.6254	1.02894e-08
0.01	12.6799	2.38298e-10
0.01	12.7343	1.34098e-11
0.01	12.7887	3.01519e-09
0.01	12.8431	2.46842e-08
0.01	12.8975	8.91552e-08
0.01	12.952	2.19972e-07
0.01	13.0064	4.35452e-07
0.01	13.0608	7.47379e-07
0.01	13.1152	1.16082e-06
0.01	13.1696	1.67318e-06
0.01	13.2241	2.27168e-06
0.01	13.2785	2.9301e-06
0.02	0	3.83992e-05
0.02	0.05442	1.6928e-05
0.02	0.10884	6.02244e-06
0.02	0.16326	1.55209e-06
0.02	0.21768	2.26421e-07
0.02	0.2721	8.07708e-09
0.02	0.32652	3.33686e-12
0.02	0.38094	1.18806e-08
0.02	0.43536	1.01716e-07
0.02	0.48978	3.55032e-07
0.02	0.5442	1.02315e-06
0.02	0.59862	2.94983e-06
0.02	0.65304	8.04748e-06
0.02	0.70746	1.95093e-05
0.02	0.76188	4.14976e-05
0.02	0.8163	7.8222e-05
0.02	0.87072	0.000132559
0.02	0.92514	0.000204581
0.02	0.97956	0.000290485
0.02	1.03398	0.000382363
0.02	1.0884	0.000469075
0.02	1.14282	0.000538153
0.02	1.19724	0.000578362
0.02	1.25166	0.000582285
0.02	1.30608	0.000548229
0.02	1.3605	0.000480881
0.02	1.41492	0.00039047
0.02	1.46934	0.000290575
0.02	1.52376	0.000195118
0.02	1.57818	0.000115353
0.02	1.6326	5.76294e-05
0.02	1.68702	2.25826e-05
0.02	1.74144	5.93456e-06
0.02	1.79586	6.80472e-07
0.02	1.85028	2.96474e-09
0.02	1.9047	4.18783e-08
0.02	1.95912	1.67221e-06
0.02	2.01354	1.07161e-05
0.02	2.06796	3.64604e-05
0.02	2.12238	8.88445e-05
0.02	2.1768	0.000175079
0.02	2.23122	0.000296646
0.02	2.28564	0.000447556
0.02	2.34006	0.000614412
0.02	2.39448	0.000778358
0.02	2.4489	0.000918486
0.02	2.50332	0.00101589
0.02	2.55774	0.00105741
0.02	2.61216	0.00103812
0.02	2.66658	0.000962119
0.02	2.721	0.000841338
0.02	2.77542	0.000692922
0.02	2.82984	0.000535721
0.02	2.88426	0.000386841
0.02	2.93868	0.000258981
0.02	2.9931	0.000159062
0.02	3.04752	8.82708e-05
0.02	3.10194	4.32698e-05
0.02	3.15636	1.80855e-05
0.02	3.21078	6.07375e-06
0.02	3.2652	1.4648e-06
0.02	3.31962	1.95728e-07
0.02	3.37404	5.83114e-09
0.02	3.42846	1.03482e-11
0.02	3.48288	1.18e-08
0.02	3.5373	9.25035e-08
0.02	3.59172	3.31887e-07
0.02	3.64614	1.03225e-06
0.02	3.70056	3.08189e-06
0.02	3.75498	8.27006e-06
0.02	3.8094	1.92898e-05
0.02	3.86382	3.92856e-05
0.02	3.91824	7.09806e-05
0.02	3.97266	0.000115598
0.02	4.02708	0.000171914
0.02	4.0815	0.000235788
0.02	4.13592	0.000300416
0.02	4.19034	0.000357351
0.02	4.24476	0.000398108
0.02	4.29918	0.000415981
0.02	4.3536	0.0004076
0.02	4.40802	0.000373809
0.02	4.46244	0.000319592
0.02	4.51686	0.000253048
0.02	4.57128	0.000183653
0.02	4.6257	0.000120244
0.02	4.68012	6.92535e-05
0.02	4.73454	3.36376e-05
0.02	4.78896	1.27569e-05
0.02	4.84338	3.20775e-06
0.02	4.8978	3.38503e-07
0.02	4.95222	8.9577e-10
0.02	5.00664	3.14446e-08
0.02	5.06106	1.03905e-06
0.02	5.11548	6.27652e-06
0.02	5.1699	2.06332e-05
0.02	5.22432	4.90324e-05
0.02	5.27874	9.46819e-05
0.02	5.33316	0.000157669
0.02	5.38758	0.000234292
0.02	5.442	0.000317335
0.02	5.49642	0.000397226
0.02	5.55084	0.000463812
0.02	5.60526	0.000508317
0.02	5.65968	0.000525018
0.02	5.7141	0.000512265
0.02	5.76852	0.000472636
0.02	5.82294	0.000412246
0.02	5.87736	0.000339407
0.02	5.93178	0.000263002
0.02	5.9862	0.000190939
0.02	6.04062	0.000129011
0.02	6.09504	8.03463e-05
0.02	6.14946	4.5479e-05
0.02	6.20388	2.29086e-05
0.02	6.2583	9.9318e-06
0.02	6.31272	3.49977e-06
0.02	6.36714	8.96972e-07
0.02	6.42156	1.28223e-07
0.02	6.47598	3.83073e-09
0.02	6.5304	2.7661e-11
0.02	6.58482	1.7838e-08
0.02	6.63924	1.61379e-07
0.02	6.69366	6.14143e-07
0.02	6.74808	1.62914e-06
0.02	6.8025	3.59036e-06
0.02	6.85692	7.06933e-06
0.02	6.91134	1.28026e-05
0.02	6.96576	2.155e-05
0.02	7.02018	3.38482e-05
0.02	7.0746	4.97236e-05
0.02	7.12902	6.84646e-05
0.02	7.18344	8.85444e-05
0.02	7.23786	0.000107758
0.02	7.29228	0.000123566
0.02	7.3467	0.000133588
0.02	7.40112	0.000136115
0.02	7.45554	0.000130522
0.02	7.50996	0.000117449
0.02	7.56438	9.87116e-05
0.02	7.6188	7.69327e-05
0.02	7.67322	5.49999e-05
0.02	7.72764	3.54768e-05
0.02	7.78206	2.01165e-05
0.02	7.83648	9.6008e-06
0.02	7.8909	3.56087e-06
0.02	7.94532	8.65232e-07
0.02	7.99974	8.45935e-08
0.02	8.05416	1.22657e-10
0.02	8.10858	1.19481e-08
0.02	8.163	3.35653e-07
0.02	8.21742	1.935e-06
0.02	8.27184	6.21256e-06
0.02	8.32626	1.4546e-05
0.02	8.38068	2.77989e-05
0.02	8.4351	4.59403e-05
0.02	8.48952	6.78776e-05
0.02	8.54394	9.15501e-05
0.02	8.59836	0.000114263
0.02	8.65278	0.000133183
0.02	8.7072	0.000145873
0.02	8.76162	0.000150747
0.02	8.81604	0.000147343
0.02	8.87046	0.000136359
0.02	8.92488	0.000119469
0.02	8.9793	9.89582e-05
0.02	9.03372	7.72848e-05
0.02	9.08814	5.66639e-05
0.02	9.14256	3.87524e-05
0.02	9.19698	2.44907e-05
0.02	9.2514	1.41064e-05
0.02	9.30582	7.25165e-06
0.02	9.36024	3.21703e-06
0.02	9.41466	1.1617e-06
0.02	9.46908	3.04352e-07
0.02	9.5235	4.37286e-08
0.02	9.57792	1.17751e-09
0.02	9.63234	2.54744e-11
0.02	9.68676	9.2973e-09
0.02	9.74118	8.10258e-08
0.02	9.7956	3.02629e-07
0.02	9.85002	7.72783e-07
0.02	9.90444	1.59624e-06
0.02	9.95886	2.88471e-06
0.02	10.0133	4.74971e-06
0.02	10.0677	7.27889e-06
0.02	10.1221	1.04968e-05
0.02	10.1765	1.43214e-05
0.02	10.231	1.85324e-05
0.02	10.2854	2.27692e-05
0.02	10.3398	2.65661e-05
0.02	10.3942	2.94255e-05
0.02	10.4486	3.09129e-05
0.02	10.5031	3.07525e-05
0.02	10.5575	2.88976e-05
0.02	10.6119	2.55546e-05
0.02	10.6663	2.11523e-05
0.02	10.7207	1.62603e-05
0.02	10.7752	1.14766e-05
0.02	10.8296	7.31063e-06
0.02	10.884	4.09146e-06
0.02	10.9384	1.92352e-06
0.02	10.9928	6.99382e-07
0.02	11.0473	1.6451e-07
0.02	11.1017	1.48775e-08
0.02	11.1561	1.00089e-11
0.02	11.2105	3.17865e-09
0.02	11.2649	7.72209e-08
0.02	11.3194	4.2687e-07
0.02	11.3738	1.34308e-06
0.02	11.4282	3.10767e-06
0.02	11.4826	5.89431e-06
0.02	11.537	9.69254e-06
0.02	11.5915	1.42752e-05
0.02	11.6459	1.92185e-05
0.02	11.7003	2.39695e-05
0.02	11.7547	2.79463e-05
0.02	11.8091	3.06459e-05
0.02	11.8636	3.17365e-05
0.02	11.918	3.1113e-05
0.02	11.9724	2.89071e-05
0.02	12.0268	2.54507e-05
0.02	12.0812	2.1206e-05
0.02	12.1357	1.66773e-05
0.02	12.1901	1.23267e-05
0.02	12.2445	8.50824e-06
0.02	12.2989	5.43275e-06
0.02	12.3533	3.16467e-06
0.02	12.4078	1.64625e-06
0.02	12.4622	7.38858e-07
0.02	12.5166	2.69352e-07
0.02	12.571	7.07492e-08
0.02	12.6254	9.96266e-09
0.02	12.6799	2.31544e-10
0.02	12.7343	1.30981e-11
0.02	12.7887	2.96633e-09
0.02	12.8431	2.45097e-08
0.02	12.8975	8.95258e-08
0.02	12.952	2.23757e-07
0.02	13.0064	4.49175e-07
0.02	13.0608	7.81941e-07
0.02	13.1152	1.23094e-06
0.02	13.1696	1.79537e-06
0.02	13.2241	2.46113e-06
0.02	13.2785	3.19705e-06
0.03	0	3.66908e-05
0.03	0.05442	1.60839e-05
0.03	0.10884	5.68243e-06
0.03	0.16326	1.45179e-06
0.03	0.21768	2.09484e-07
0.03	0.2721	7.37078e-09
0.03	0.32652	2.99493e-12
0.03	0.38094	1.0486e-08
0.03	0.43536	8.93164e-08
0.03	0.48978	3.21792e-07
0.03	0.5442	9.94308e-07
0.03	0.59862	3.03676e-06
0.03	0.65304	8.49365e-06
0.03	0.70746	2.07081e-05
0.03	0.76188	4.3965e-05
0.03	0.8163	8.25196e-05
0.03	0.87072	0.000139179
0.03	0.92514	0.000213818
0.03	0.97956	0.000302328
0.03	1.03398	0.000396445
0.03	1.0884	0.000484686
0.03	1.14282	0.000554337
0.03	1.19724	0.000594066
0.03	1.25166	0.000596534
0.03	1.30608	0.000560281
0.03	1.3605	0.000490335
0.03	1.41492	0.000397292
0.03	1.46934	0.000295046
0.03	1.52376	0.000197732
0.03	1.57818	0.000116676
0.03	1.6326	5.81826e-05
0.03	1.68702	2.27581e-05
0.03	1.74144	5.96999e-06
0.03	1.79586	6.8332e-07
0.03	1.85028	2.97188e-09
0.03	1.9047	4.19046e-08
0.03	1.95912	1.67026e-06
0.03	2.01354	1.06841e-05
0.03	2.06796	3.62845e-05
0.03	2.12238	8.82482e-05
0.03	2.1768	0.000173565
0.03	2.23122	0.000293487
0.03	2.28564	0.000441864
0.03	2.34006	0.000605273
0.03	2.39448	0.000765024
0.03	2.4489	0.000900572
0.03	2.50332	0.000993531
0.03	2.55774	0.00103132
0.03	2.61216	0.00100956
0.03	2.66658	0.000932708
0.03	2.721	0.000812846
0.03	2.77542	0.000666974
0.03	2.82984	0.000513562
0.03	2.88426	0.000369172
0.03	2.93868	0.000245915
0.03	2.9931	0.00015019
0.03	3.04752	8.28195e-05
0.03	3.10194	4.03058e-05
0.03	3.15636	1.67088e-05
0.03	3.21078	5.5594e-06
0.03	3.2652	1.32697e-06
0.03	3.31962	1.75412e-07
0.03	3.37404	5.17873e-09
0.03	3.42846	9.18087e-12
0.03	3.48288	1.07131e-08
0.03	3.5373	9.04656e-08
0.03	3.59172	3.66959e-07
0.03	3.64614	1.25163e-06
0.03	3.70056	3.81604e-06
0.03	3.75498	1.00726e-05
0.03	3.8094	2.29137e-05
0.03	3.86382	4.55852e-05
0.03	3.91824	8.07516e-05
0.03	3.97266	0.00012939
0.03	4.02708	0.000189862
0.03	4.0815	0.00025751
0.03	4.13592	0.000325005
0.03	4.19034	0.00038348
0.03	4.24476	0.000424219
0.03	4.29918	0.000440525
0.03	4.3536	0.000429272
0.03	4.40802	0.000391729
0.03	4.46244	0.000333398
0.03	4.51686	0.000262883
0.03	4.57128	0.000190056
0.03	4.6257	0.000123988
0.03	4.68012	7.11675e-05
0.03	4.73454	3.44559e-05
0.03	4.78896	1.3027e-05
0.03	4.84338	3.26597e-06
0.03	4.8978	3.43659e-07
0.03	4.95222	9.06874e-10
0.03	5.00664	3.17474e-08
0.03	5.06106	1.04623e-06
0.03	5.11548	6.30309e-06
0.03	5.1699	2.06657e-05
0.03	5.22432	4.89797e-05
0.03	5.27874	9.43292e-05
0.03	5.33316	0.000156661
0.03	5.38758	0.000232163
0.03	5.442	0.000313586
0.03	5.49642	0.000391429
0.03	5.55084	0.000455728
0.03	5.60526	0.000497978
0.03	5.65968	0.00051277
0.03	5.7141	0.000498735
0.03	5.76852	0.000458649
0.03	5.82294	0.00039869
0.03	5.87736	0.000327091
0.03	5.93178	0.000252534
0.03	5.9862	0.00018265
0.03	6.04062	0.000122934
0.03	6.09504	7.62627e-05
0.03	6.14946	4.30011e-05
0.03	6.20388	2.15814e-05
0.03	6.2583	9.32664e-06
0.03	6.31272	3.27901e-06
0.03	6.36714	8.39796e-07
0.03	6.42156	1.20278e-07
0.03	6.47598	3.6149e-09
0.03	6.5304	2.64144e-11
0.03	6.58482	1.73689e-08
0.03	6.63924	1.61513e-07
0.03	6.69366	6.35401e-07
0.03	6.74808	1.74317e-06
0.03	6.8025	3.9505e-06
0.03	6.85692	7.92414e-06
0.03	6.91134	1.44807e-05
0.03	6.96576	2.44136e-05
0.03	7.02018	3.82222e-05
0.03	7.0746	5.58174e-05
0.03	7.12902	7.63041e-05
0.03	7.18344	9.7936e-05
0.03	7.23786	0.000118293
0.03	7.29228	0.00013467
0.03	7.3467	0.000144605
0.03	7.40112	0.000146405
0.03	7.45554	0.000139557
0.03	7.50996	0.000124887
0.03	7.56438	0.000104422
0.03	7.6188	8.09903e-05
0.03	7.67322	5.76381e-05
0.03	7.72764	3.70192e-05
0.03	7.78206	2.09059e-05
0.03	7.83648	9.93896e-06
0.03	7.8909	3.67266e-06
0.03	7.94532	8.89221e-07
0.03	7.99974	8.66406e-08
0.03	8.05416	1.25208e-10
0.03	8.10858	1.21571e-08
0.03	8.163	3.40442e-07
0.03	8.21742	1.95651e-06
0.03	8.27184	6.2624e-06
0.03	8.32626	1.46184e-05
0.03	8.38068	2.78534e-05
0.03	8.4351	4.58929e-05
0.03	8.48952	6.76055e-05
0.03	8.54394	9.09113e-05
0.03	8.59836	0.000113127
0.03	8.65278	0.000131463
0.03	8.7072	0.000143553
0.03	8.76162	0.000147898
0.03	8.81604	0.000144116
0.03	8.87046	0.000132962
0.03	8.92488	0.000116134
0.03	8.9793	9.58997e-05
0.03	9.03372	7.46686e-05
0.03	9.08814	5.45835e-05
0.03	9.14256	3.7224e-05
0.03	9.19698	2.34632e-05
0.03	9.2514	1.34838e-05
0.03	9.30582	6.91924e-06
0.03	9.36024	3.06635e-06
0.03	9.41466	1.10727e-06
0.03	9.46908	2.90505e-07
0.03	9.5235	4.18794e-08
0.03	9.57792	1.13431e-09
0.03	9.63234	2.47584e-11
0.03	9.68676	9.14742e-09
0.03	9.74118	8.09752e-08
0.03	9.7956	3.08041e-07
0.03	9.85002	8.02266e-07
0.03	9.90444	1.68934e-06
0.03	9.95886	3.10511e-06
0.03	10.0133	5.18109e-06
0.03	10.0677	8.01281e-06
0.03	10.1221	1.16148e-05
0.03	10.1765	1.58749e-05
0.03	10.231	2.05265e-05
0.03	10.2854	2.51531e-05
0.03	10.3398	2.92356e-05
0.03	10.3942	3.22351e-05
0.03	10.4486	3.36971e-05
0.03	10.5031	3.33507e-05
0.03	10.5575	3.11781e-05
0.03	10.6119	2.74316e-05
0.03	10.6663	2.25937e-05
0.03	10.7207	1.72852e-05
0.03	10.7752	1.21436e-05
0.03	10.8296	7.7011e-06
0.03	10.884	4.29151e-06
0.03	10.9384	2.00924e-06
0.03	10.9928	7.27638e-07
0.03	11.0473	1.70497e-07
0.03	11.1017	1.53614e-08
0.03	11.1561	1.02971e-11
0.03	11.2105	3.25861e-09
0.03	11.2649	7.8891e-08
0.03	11.3194	4.34634e-07
0.03	11.3738	1.36299e-06
0.03	11.4282	3.14351e-06
0.03	11.4826	5.94322e-06
0.03	11.537	9.74214e-06
0.03	11.5915	1.43036e-05
0.03	11.6459	1.91972e-05
0.03	11.7003	2.38697e-05
0.03	11.7547	2.77455e-05
0.03	11.8091	3.03344e-05
0.03	11.8636	3.13206e-05
0.03	11.918	3.06152e-05
0.03	11.9724	2.83625e-05
0.03	12.0268	2.49009e-05
0.03	12.0812	2.06913e-05
0.03	12.1357	1.62301e-05
0.03	12.1901	1.19669e-05
0.03	12.2445	8.24153e-06
0.03	12.2989	5.25234e-06
0.03	12.3533	3.05492e-06
0.03	12.4078	1.58758e-06
0.03	12.4622	7.12302e-07
0.03	12.5166	2.59819e-07
0.03	12.571	6.83596e-08
0.03	12.6254	9.65549e-09
0.03	12.6799	2.25454e-10
0.03	12.7343	1.2837e-11
0.03	12.7887	2.93207e-09
0.03	12.8431	2.44822e-08
0.03	12.8975	9.05258e-08
0.03	12.952	2.2932e-07
0.03	13.0064	4.66795e-07
0.03	13.0608	8.23658e-07
0.03	13.1152	1.31255e-06
0.03	13.1696	1.93415e-06
0.03	13.2241	2.67244e-06
0.03	13.2785	3.49059e-06
0.04	0	3.49275e-05
0.04	0.05442	1.52154e-05
0.04	0.10884	5.33417e-06
0.04	0.16326	1.34965e-06
0.04	0.21768	1.92364e-07
0.04	0.2721	6.66414e-09
0.04	0.32652	2.65792e-12
0.04	0.38094	9.14378e-09
0.04	0.43536	7.78983e-08
0.04	0.48978	2.94462e-07
0.04	0.5442	9.86639e-07
0.04	0.59862	3.17956e-06
0.04	0.65304	9.05965e-06
0.04	0.70746	2.21274e-05
0.04	0.76188	4.67918e-05
0.04	0.8163	8.73473e-05
0.04	0.87072	0.000146516
0.04	0.92514	0.000223952
0.04	0.97956	0.000315219
0.04	1.03398	0.000411669
0.04	1.0884	0.000501464
0.04	1.14282	0.000571635
0.04	1.19724	0.000610765
0.04	1.25166	0.000611609
0.04	1.30608	0.000572969
0.04	1.3605	0.000500236
0.04	1.41492	0.000404396
0.04	1.46934	0.000299674
0.04	1.52376	0.000200418
0.04	1.57818	0.000118024
0.04	1.6326	5.87401e-05
0.04	1.68702	2.29322e-05
0.04	1.74144	6.00433e-06
0.04	1.79586	6.85965e-07
0.04	1.85028	2.97781e-09
0.04	1.9047	4.19094e-08
0.04	1.95912	1.66729e-06
0.04	2.01354	1.06446e-05
0.04	2.06796	3.60796e-05
0.04	2.12238	8.75739e-05
0.04	2.1768	0.000171883
0.04	2.23122	0.000290023
0.04	2.28564	0.000435678
0.04	2.34006	0.000595416
0.04	2.39448	0.000750732
0.04	2.4489	0.000881478
0.04	2.50332	0.000969817
0.04	2.55774	0.00100378
0.04	2.61216	0.000979538
0.04	2.66658	0.000901933
0.04	2.721	0.000783161
0.04	2.77542	0.000640058
0.04	2.82984	0.00049068
0.04	2.88426	0.000351015
0.04	2.93868	0.000232558
0.04	2.9931	0.000141172
0.04	3.04752	7.73138e-05
0.04	3.10194	3.73347e-05
0.04	3.15636	1.53414e-05
0.04	3.21078	5.05439e-06
0.04	3.2652	1.1937e-06
0.04	3.31962	1.56201e-07
0.04	3.37404	4.58357e-09
0.04	3.42846	8.18823e-12
0.04	3.48288	9.9651e-09
0.04	3.5373	9.26604e-08
0.04	3.59172	4.21871e-07
0.04	3.64614	1.53025e-06
0.04	3.70056	4.68538e-06
0.04	3.75498	1.21318e-05
0.04	3.8094	2.69621e-05
0.04	3.86382	5.25137e-05
0.04	3.91824	9.1372e-05
0.04	3.97266	0.00014424
0.04	4.02708	0.000209034
0.04	4.0815	0.000280552
0.04	4.13592	0.000350927
0.04	4.19034	0.000410867
0.04	4.24476	0.000451438
0.04	4.29918	0.000465973
0.04	4.3536	0.000451622
0.04	4.40802	0.000410112
0.04	4.46244	0.000347483
0.04	4.51686	0.000272857
0.04	4.57128	0.000196508
0.04	4.6257	0.000127734
0.04	4.68012	7.30674e-05
0.04	4.73454	3.52607e-05
0.04	4.78896	1.32896e-05
0.04	4.84338	3.32179e-06
0.04	4.8978	3.48512e-07
0.04	4.95222	9.17056e-10
0.04	5.00664	3.20139e-08
0.04	5.06106	1.0521e-06
0.04	5.11548	6.32106e-06
0.04	5.1699	2.0668e-05
0.04	5.22432	4.8851e-05
0.04	5.27874	9.38224e-05
0.04	5.33316	0.000155386
0.04	5.38758	0.000229624
0.04	5.442	0.000309265
0.04	5.49642	0.000384902
0.04	5.55084	0.000446779
0.04	5.60526	0.000486686
0.04	5.65968	0.000499539
0.04	5.7141	0.000484258
0.04	5.76852	0.000443808
0.04	5.82294	0.000384417
0.04	5.87736	0.000314219
0.04	5.93178	0.000241673
0.04	5.9862	0.00017411
0.04	6.04062	0.00011672
0.04	6.09504	7.21207e-05
0.04	6.14946	4.05099e-05
0.04	6.20388	2.02605e-05
0.04	6.2583	8.73158e-06
0.04	6.31272	3.0652e-06
0.04	6.36714	7.85534e-07
0.04	6.42156	1.12959e-07
0.04	6.47598	3.42572e-09
0.04	6.5304	2.54304e-11
0.04	6.58482	1.71211e-08
0.04	6.63924	1.64132e-07
0.04	6.69366	6.6766e-07
0.04	6.74808	1.88869e-06
0.04	6.8025	4.3801e-06
0.04	6.85692	8.90685e-06
0.04	6.91134	1.63645e-05
0.04	6.96576	2.75738e-05
0.04	7.02018	4.29868e-05
0.04	7.0746	6.23852e-05
0.04	7.12902	8.46782e-05
0.04	7.18344	0.00010789
0.04	7.23786	0.00012938
0.04	7.29228	0.00014628
0.04	7.3467	0.000156051
0.04	7.40112	0.000157032
0.04	7.45554	0.000148835
0.04	7.50996	0.000132479
0.04	7.56438	0.000110216
0.04	7.6188	8.50819e-05
0.04	7.67322	6.02808e-05
0.04	7.72764	3.85534e-05
0.04	7.78206	2.1685e-05
0.04	7.83648	1.02698e-05
0.04	7.8909	3.78093e-06
0.04	7.94532	9.12185e-07
0.04	7.99974	8.85723e-08
0.04	8.05416	1.27571e-10
0.04	8.10858	1.23461e-08
0.04	8.163	3.44627e-07
0.04	8.21742	1.97431e-06
0.04	8.27184	6.29972e-06
0.04	8.32626	1.46601e-05
0.04	8.38068	2.78472e-05
0.04	8.4351	4.57424e-05
0.04	8.48952	6.71778e-05
0.04	8.54394	9.00594e-05
0.04	8.59836	0.000111722
0.04	8.65278	0.000129428
0.04	8.7072	0.000140892
0.04	8.76162	0.000144701
0.04	8.81604	0.000140556
0.04	8.87046	0.000129268
0.04	8.92488	0.000112551
0.04	8.9793	9.26503e-05
0.04	9.03372	7.19174e-05
0.04	9.08814	5.24173e-05
0.04	9.14256	3.5648e-05
0.04	9.19698	2.24145e-05
0.04	9.2514	1.28551e-05
0.04	9.30582	6.58763e-06
0.04	9.36024	2.91812e-06
0.04	9.41466	1.05466e-06
0.04	9.46908	2.77423e-07
0.04	9.5235	4.0189e-08
0.04	9.57792	1.09692e-09
0.04	9.63234	2.42049e-11
0.04	9.68676	9.0713e-09
0.04	9.74118	8.16932e-08
0.04	9.7956	3.16747e-07
0.04	9.85002	8.40999e-07
0.04	9.90444	1.80254e-06
0.04	9.95886	3.36207e-06
0.04	10.0133	5.6706e-06
0.04	10.0677	8.82977e-06
0.04	10.1221	1.2841e-05
0.04	10.1765	1.75587e-05
0.04	10.231	2.2666e-05
0.04	10.2854	2.76888e-05
0.04	10.3398	3.20527e-05
0.04	10.3942	3.51787e-05
0.04	10.4486	3.65942e-05
0.04	10.5031	3.60368e-05
0.04	10.5575	3.35208e-05
0.04	10.6119	2.93477e-05
0.04	10.6663	2.40559e-05
0.04	10.7207	1.83182e-05
0.04	10.7752	1.28114e-05
0.04	10.8296	8.08925e-06
0.04	10.884	4.48888e-06
0.04	10.9384	2.09311e-06
0.04	10.9928	7.55035e-07
0.04	11.0473	1.76243e-07
0.04	11.1017	1.58203e-08
0.04	11.1561	1.05664e-11
0.04	11.2105	3.33207e-09
0.04	11.2649	8.03914e-08
0.04	11.3194	4.41403e-07
0.04	11.3738	1.37962e-06
0.04	11.4282	3.17145e-06
0.04	11.4826	5.97667e-06
0.04	11.537	9.76569e-06
0.04	11.5915	1.42928e-05
0.04	11.6459	1.91227e-05
0.04	11.7003	2.37032e-05
0.04	11.7547	2.74672e-05
0.04	11.8091	2.99386e-05
0.04	11.8636	3.08189e-05
0.04	11.918	3.00355e-05
0.04	11.9724	2.77448e-05
0.04	12.0268	2.42899e-05
0.04	12.0812	2.0129e-05
0.04	12.1357	1.57489e-05
0.04	12.1901	1.15849e-05
0.04	12.2445	7.96204e-06
0.04	12.2989	5.06569e-06
0.04	12.3533	2.94286e-06
0.04	12.4078	1.52852e-06
0.04	12.4622	6.85998e-07
0.04	12.5166	2.50557e-07
0.04	12.571	6.60955e-08
0.04	12.6254	9.37459e-09
0.04	12.6799	2.20196e-10
0.04	12.7343	1.26366e-11
0.04	12.7887	2.91475e-09
0.04	12.8431	2.46213e-08
0.04	12.8975	9.22247e-08
0.04	12.952	2.36825e-07
0.04	13.0064	4.88604e-07
0.04	13.0608	8.72961e-07
0.04	13.1152	1.40618e-06
0.04	13.1696	2.09005e-06
0.04	13.2241	2.90601e-06
0.04	13.2785	3.81088e-06
0.05	0	3.31183e-05
0.05	0.05442	1.43276e-05
0.05	0.10884	4.97979e-06
0.05	0.16326	1.24634e-06
0.05	0.21768	1.75191e-07
0.05	0.2721	5.96341e-09
0.05	0.32652	2.3294e-12
0.05	0.38094	7.872e-09
0.05	0.43536	6.76772e-08
0.05	0.48978	2.73965e-07
0.05	0.5442	1.00265e-06
0.05	0.59862	3.38339e-06
0.05	0.65304	9.75422e-06
0.05	0.70746	2.37798e-05
0.05	0.76188	4.99941e-05
0.05	0.8163	9.27228e-05
0.05	0.87072	0.000154586
0.05	0.92514	0.000234997
0.05	0.97956	0.000329162
0.05	1.03398	0.000428029
0.05	1.0884	0.000519388
0.05	1.14282	0.000590019
0.05	1.19724	0.000628421
0.05	1.25166	0.000627468
0.05	1.30608	0.000586248
0.05	1.3605	0.000510543
0.05	1.41492	0.000411749
0.05	1.46934	0.000304433
0.05	1.52376	0.000203158
0.05	1.57818	0.000119386
0.05	1.6326	5.92966e-05
0.05	1.68702	2.3103e-05
0.05	1.74144	6.03706e-06
0.05	1.79586	6.88347e-07
0.05	1.85028	2.98228e-09
0.05	1.9047	4.18895e-08
0.05	1.95912	1.66317e-06
0.05	2.01354	1.05969e-05
0.05	2.06796	3.58435e-05
0.05	2.12238	8.68168e-05
0.05	2.1768	0.000170025
0.05	2.23122	0.00028624
0.05	2.28564	0.000428985
0.05	2.34006	0.000584827
0.05	2.39448	0.000735477
0.05	2.4489	0.000861208
0.05	2.50332	0.000944769
0.05	2.55774	0.000974827
0.05	2.61216	0.000948123
0.05	2.66658	0.000869872
0.05	2.721	0.000752373
0.05	2.77542	0.000612269
0.05	2.82984	0.000467168
0.05	2.88426	0.000332452
0.05	2.93868	0.000218977
0.05	2.9931	0.000132059
0.05	3.04752	7.17898e-05
0.05	3.10194	3.43786e-05
0.05	3.15636	1.39949e-05
0.05	3.21078	4.56364e-06
0.05	3.2652	1.06655e-06
0.05	3.31962	1.38367e-07
0.05	3.37404	4.05667e-09
0.05	3.42846	7.39764e-12
0.05	3.48288	9.59987e-09
0.05	3.5373	9.95462e-08
0.05	3.59172	4.98426e-07
0.05	3.64614	1.8726e-06
0.05	3.70056	5.69837e-06
0.05	3.75498	1.44605e-05
0.05	3.8094	3.14515e-05
0.05	3.86382	6.00884e-05
0.05	3.91824	0.000102855
0.05	3.97266	0.000160152
0.05	4.02708	0.00022942
0.05	4.0815	0.000304887
0.05	4.13592	0.000378134
0.05	4.19034	0.000439445
0.05	4.24476	0.000479681
0.05	4.29918	0.000492235
0.05	4.3536	0.000474561
0.05	4.40802	0.000428872
0.05	4.46244	0.000361773
0.05	4.51686	0.000282913
0.05	4.57128	0.000202968
0.05	4.6257	0.000131457
0.05	4.68012	7.49385e-05
0.05	4.73454	3.60449e-05
0.05	4.78896	1.35423e-05
0.05	4.84338	3.37461e-06
0.05	4.8978	3.52999e-07
0.05	4.95222	9.26158e-10
0.05	5.00664	3.2239e-08
0.05	5.06106	1.05649e-06
0.05	5.11548	6.32951e-06
0.05	5.1699	2.06373e-05
0.05	5.22432	4.86405e-05
0.05	5.27874	9.31516e-05
0.05	5.33316	0.00015383
0.05	5.38758	0.000226658
0.05	5.442	0.000304356
0.05	5.49642	0.000377631
0.05	5.55084	0.000436958
0.05	5.60526	0.000474445
0.05	5.65968	0.000485342
0.05	5.7141	0.000468864
0.05	5.76852	0.000428156
0.05	5.82294	0.000369479
0.05	5.87736	0.000300847
0.05	5.93178	0.000230472
0.05	5.9862	0.000165369
0.05	6.04062	0.00011041
0.05	6.09504	6.79506e-05
0.05	6.14946	3.8026e-05
0.05	6.20388	1.89582e-05
0.05	6.2583	8.15291e-06
0.05	6.31272	2.86096e-06
0.05	6.36714	7.34974e-07
0.05	6.42156	1.06397e-07
0.05	6.47598	3.26771e-09
0.05	6.5304	2.47461e-11
0.05	6.58482	1.7121e-08
0.05	6.63924	1.69484e-07
0.05	6.69366	7.11842e-07
0.05	6.74808	2.06792e-06
0.05	6.8025	4.8831e-06
0.05	6.85692	1.00231e-05
0.05	6.91134	1.84606e-05
0.05	6.96576	3.10368e-05
0.05	7.02018	4.8145e-05
0.05	7.0746	6.94247e-05
0.05	7.12902	9.35766e-05
0.05	7.18344	0.000118386
0.05	7.23786	0.000140989
0.05	7.29228	0.000158358
0.05	7.3467	0.000167885
0.05	7.40112	0.000167952
0.05	7.45554	0.00015831
0.05	7.50996	0.000140185
0.05	7.56438	0.00011606
0.05	7.6188	8.9181e-05
0.05	7.67322	6.29096e-05
0.05	7.72764	4.00677e-05
0.05	7.78206	2.24473e-05
0.05	7.83648	1.05904e-05
0.05	7.8909	3.88464e-06
0.05	7.94532	9.33878e-07
0.05	7.99974	9.03657e-08
0.05	8.05416	1.29716e-10
0.05	8.10858	1.25122e-08
0.05	8.163	3.48132e-07
0.05	8.21742	1.98801e-06
0.05	8.27184	6.32333e-06
0.05	8.32626	1.46688e-05
0.05	8.38068	2.77763e-05
0.05	8.4351	4.5483e-05
0.05	8.48952	6.65873e-05
0.05	8.54394	8.89867e-05
0.05	8.59836	0.000110042
0.05	8.65278	0.000127076
0.05	8.7072	0.000137888
0.05	8.76162	0.00014116
0.05	8.81604	0.000136673
0.05	8.87046	0.00012529
0.05	8.92488	0.000108737
0.05	8.9793	8.92276e-05
0.05	9.03372	6.90486e-05
0.05	9.08814	5.01806e-05
0.05	9.14256	3.40371e-05
0.05	9.19698	2.13538e-05
0.05	9.2514	1.22267e-05
0.05	9.30582	6.26053e-06
0.05	9.36024	2.77424e-06
0.05	9.41466	1.00462e-06
0.05	9.46908	2.65328e-07
0.05	9.5235	3.86928e-08
0.05	9.57792	1.06637e-09
0.05	9.63234	2.38379e-11
0.05	9.68676	9.07801e-09
0.05	9.74118	8.32589e-08
0.05	9.7956	3.29032e-07
0.05	9.85002	8.89638e-07
0.05	9.90444	1.93698e-06
0.05	9.95886	3.65717e-06
0.05	10.0133	6.22006e-06
0.05	10.0677	9.73126e-06
0.05	10.1221	1.4176e-05
0.05	10.1765	1.93715e-05
0.05	10.231	2.49476e-05
0.05	10.2854	3.03698e-05
0.05	10.3398	3.50084e-05
0.05	10.3942	3.82449e-05
0.05	10.4486	3.95914e-05
0.05	10.5031	3.87974e-05
0.05	10.5575	3.59128e-05
0.05	10.6119	3.12913e-05
0.05	10.6663	2.55292e-05
0.05	10.7207	1.93519e-05
0.05	10.7752	1.34749e-05
0.05	10.8296	8.47193e-06
0.05	10.884	4.68185e-06
0.05	10.9384	2.17437e-06
0.05	10.9928	7.81299e-07
0.05	11.0473	1.81685e-07
0.05	11.1017	1.62488e-08
0.05	11.1561	1.08135e-11
0.05	11.2105	3.39801e-09
0.05	11.2649	8.16994e-08
0.05	11.3194	4.47062e-07
0.05	11.3738	1.39263e-06
0.05	11.4282	3.19079e-06
0.05	11.4826	5.99349e-06
0.05	11.537	9.76152e-06
0.05	11.5915	1.42409e-05
0.05	11.6459	1.89927e-05
0.05	11.7003	2.3468e-05
0.05	11.7547	2.71098e-05
0.05	11.8091	2.94579e-05
0.05	11.8636	3.02318e-05
0.05	11.918	2.93756e-05
0.05	11.9724	2.70564e-05
0.05	12.0268	2.36211e-05
0.05	12.0812	1.95229e-05
0.05	12.1357	1.52372e-05
0.05	12.1901	1.1184e-05
0.05	12.2445	7.67249e-06
0.05	12.2989	4.87481e-06
0.05	12.3533	2.82984e-06
0.05	12.4078	1.46986e-06
0.05	12.4622	6.60342e-07
0.05	12.5166	2.41726e-07
0.05	12.571	6.40026e-08
0.05	12.6254	9.12688e-09
0.05	12.6799	2.15942e-10
0.05	12.7343	1.25068e-11
0.05	12.7887	2.91668e-09
0.05	12.8431	2.49455e-08
0.05	12.8975	9.46873e-08
0.05	12.952	2.46418e-07
0.05	13.0064	5.14857e-07
0.05	13.0608	9.302e-07
0.05	13.1152	1.51223e-06
0.05	13.1696	2.2634e-06
0.05	13.2241	3.16197e-06
0.05	13.2785	4.15765e-06
0.06	0	3.12723e-05
0.06	0.05442	1.34253e-05
0.06	0.10884	4.62142e-06
0.06	0.16326	1.14257e-06
0.06	0.21768	1.58097e-07
0.06	0.2721	5.27494e-09
0.06	0.32652	2.013e-12
0.06	0.38094	6.68891e-09
0.06	0.43536	5.88713e-08
0.06	0.48978	2.61239e-07
0.06	0.5442	1.04488e-06
0.06	0.59862	3.65344e-06
0.06	0.65304	1.05861e-05
0.06	0.70746	2.56779e-05
0.06	0.76188	5.35875e-05
0.06	0.8163	9.8663e-05
0.06	0.87072	0.000163406
0.06	0.92514	0.000246962
0.06	0.97956	0.000344158
0.06	1.03398	0.000445515
0.06	1.0884	0.000538438
0.06	1.14282	0.000609452
0.06	1.19724	0.00064699
0.06	1.25166	0.000644063
0.06	1.30608	0.000600069
0.06	1.3605	0.000521211
0.06	1.41492	0.000419312
0.06	1.46934	0.000309293
0.06	1.52376	0.000205934
0.06	1.57818	0.000120752
0.06	1.6326	5.98467e-05
0.06	1.68702	2.32684e-05
0.06	1.74144	6.06766e-06
0.06	1.79586	6.9041e-07
0.06	1.85028	2.98505e-09
0.06	1.9047	4.18416e-08
0.06	1.95912	1.65779e-06
0.06	2.01354	1.05401e-05
0.06	2.06796	3.55741e-05
0.06	2.12238	8.59721e-05
0.06	2.1768	0.000167984
0.06	2.23122	0.000282129
0.06	2.28564	0.000421773
0.06	2.34006	0.000573499
0.06	2.39448	0.000719256
0.06	2.4489	0.000839775
0.06	2.50332	0.000918418
0.06	2.55774	0.000944515
0.06	2.61216	0.000915384
0.06	2.66658	0.000836611
0.06	2.721	0.000720581
0.06	2.77542	0.000583711
0.06	2.82984	0.000443126
0.06	2.88426	0.000313574
0.06	2.93868	0.000205247
0.06	2.9931	0.000122907
0.06	3.04752	6.62854e-05
0.06	3.10194	3.14605e-05
0.06	3.15636	1.26811e-05
0.06	3.21078	4.09223e-06
0.06	3.2652	9.47073e-07
0.06	3.31962	1.22186e-07
0.06	3.37404	3.60907e-09
0.06	3.42846	6.83612e-12
0.06	3.48288	9.66028e-09
0.06	3.5373	1.11566e-07
0.06	3.59172	5.98337e-07
0.06	3.64614	2.28288e-06
0.06	3.70056	6.86266e-06
0.06	3.75498	1.707e-05
0.06	3.8094	3.63952e-05
0.06	3.86382	6.83217e-05
0.06	3.91824	0.000115209
0.06	3.97266	0.000177122
0.06	4.02708	0.000250999
0.06	4.0815	0.000330474
0.06	4.13592	0.000406564
0.06	4.19034	0.000469132
0.06	4.24476	0.000508854
0.06	4.29918	0.000519208
0.06	4.3536	0.000497987
0.06	4.40802	0.000447917
0.06	4.46244	0.000376188
0.06	4.51686	0.000292989
0.06	4.57128	0.000209394
0.06	4.6257	0.000135127
0.06	4.68012	7.67653e-05
0.06	4.73454	3.68015e-05
0.06	4.78896	1.37824e-05
0.06	4.84338	3.42379e-06
0.06	4.8978	3.57059e-07
0.06	4.95222	9.34025e-10
0.06	5.00664	3.24174e-08
0.06	5.06106	1.05924e-06
0.06	5.11548	6.3276e-06
0.06	5.1699	2.05711e-05
0.06	5.22432	4.83428e-05
0.06	5.27874	9.23082e-05
0.06	5.33316	0.00015198
0.06	5.38758	0.00022325
0.06	5.442	0.000298845
0.06	5.49642	0.000369609
0.06	5.55084	0.00042627
0.06	5.60526	0.000461269
0.06	5.65968	0.00047021
0.06	5.7141	0.000452598
0.06	5.76852	0.000411749
0.06	5.82294	0.00035394
0.06	5.87736	0.000287041
0.06	5.93178	0.000218994
0.06	5.9862	0.000156483
0.06	6.04062	0.000104049
0.06	6.09504	6.37853e-05
0.06	6.14946	3.55711e-05
0.06	6.20388	1.76873e-05
0.06	6.2583	7.5972e-06
0.06	6.31272	2.66899e-06
0.06	6.36714	6.88918e-07
0.06	6.42156	1.00724e-07
0.06	6.47598	3.14536e-09
0.06	6.5304	2.43975e-11
0.06	6.58482	1.73936e-08
0.06	6.63924	1.77802e-07
0.06	6.69366	7.68796e-07
0.06	6.74808	2.28282e-06
0.06	6.8025	5.46286e-06
0.06	6.85692	1.12775e-05
0.06	6.91134	2.07737e-05
0.06	6.96576	3.48055e-05
0.06	7.02018	5.36956e-05
0.06	7.0746	7.69279e-05
0.06	7.12902	0.000102982
0.06	7.18344	0.000129397
0.06	7.23786	0.000153084
0.06	7.29228	0.000170857
0.06	7.3467	0.000180055
0.06	7.40112	0.000179112
0.06	7.45554	0.000167932
0.06	7.50996	0.00014796
0.06	7.56438	0.000121915
0.06	7.6188	9.32592e-05
0.06	7.67322	6.55047e-05
0.06	7.72764	4.15498e-05
0.06	7.78206	2.31863e-05
0.06	7.83648	1.08976e-05
0.06	7.8909	3.98271e-06
0.06	7.94532	9.54052e-07
0.06	7.99974	9.1998e-08
0.06	8.05416	1.31611e-10
0.06	8.10858	1.26527e-08
0.06	8.163	3.50886e-07
0.06	8.21742	1.99723e-06
0.06	8.27184	6.33217e-06
0.06	8.32626	1.46421e-05
0.06	8.38068	2.7637e-05
0.06	8.4351	4.51097e-05
0.06	8.48952	6.58283e-05
0.06	8.54394	8.76881e-05
0.06	8.59836	0.000108084
0.06	8.65278	0.000124406
0.06	8.7072	0.000134547
0.06	8.76162	0.000137284
0.06	8.81604	0.00013248
0.06	8.87046	0.000121047
0.06	8.92488	0.000104712
0.06	8.9793	8.56531e-05
0.06	9.03372	6.60823e-05
0.06	9.08814	4.78911e-05
0.06	9.14256	3.24053e-05
0.06	9.19698	2.02915e-05
0.06	9.2514	1.16052e-05
0.06	9.30582	5.94189e-06
0.06	9.36024	2.63667e-06
0.06	9.41466	9.57944e-07
0.06	9.46908	2.5445e-07
0.06	9.5235	3.74267e-08
0.06	9.57792	1.0437e-09
0.06	9.63234	2.36807e-11
0.06	9.68676	9.17617e-09
0.06	9.74118	8.57458e-08
0.06	9.7956	3.4515e-07
0.06	9.85002	9.48751e-07
0.06	9.90444	2.09359e-06
0.06	9.95886	3.99161e-06
0.06	10.0133	6.83055e-06
0.06	10.0677	1.07177e-05
0.06	10.1221	1.56188e-05
0.06	10.1765	2.13103e-05
0.06	10.231	2.73654e-05
0.06	10.2854	3.31874e-05
0.06	10.3398	3.80911e-05
0.06	10.3942	4.14198e-05
0.06	10.4486	4.26735e-05
0.06	10.5031	4.16169e-05
0.06	10.5575	3.83393e-05
0.06	10.6119	3.32495e-05
0.06	10.6663	2.70032e-05
0.06	10.7207	2.03785e-05
0.06	10.7752	1.41286e-05
0.06	10.8296	8.8458e-06
0.06	10.884	4.86862e-06
0.06	10.9384	2.25219e-06
0.06	10.9928	8.06152e-07
0.06	11.0473	1.86761e-07
0.06	11.1017	1.66416e-08
0.06	11.1561	1.10353e-11
0.06	11.2105	3.45547e-09
0.06	11.2649	8.27932e-08
0.06	11.3194	4.51501e-07
0.06	11.3738	1.40172e-06
0.06	11.4282	3.20091e-06
0.06	11.4826	5.99267e-06
0.06	11.537	9.72825e-06
0.06	11.5915	1.41463e-05
0.06	11.6459	1.88059e-05
0.06	11.7003	2.3163e-05
0.06	11.7547	2.6673e-05
0.06	11.8091	2.8893e-05
0.06	11.8636	2.95614e-05
0.06	11.918	2.86384e-05
0.06	11.9724	2.63014e-05
0.06	12.0268	2.28989e-05
0.06	12.0812	1.88777e-05
0.06	12.1357	1.46997e-05
0.06	12.1901	1.07682e-05
0.06	12.2445	7.37598e-06
0.06	12.2989	4.68198e-06
0.06	12.3533	2.71734e-06
0.06	12.4078	1.41245e-06
0.06	12.4622	6.35755e-07
0.06	12.5166	2.33494e-07
0.06	12.571	6.21278e-08
0.06	12.6254	8.91936e-09
0.06	12.6799	2.12858e-10
0.06	12.7343	1.24574e-11
0.06	12.7887	2.94003e-09
0.06	12.8431	2.54721e-08
0.06	12.8975	9.79718e-08
0.06	12.952	2.58226e-07
0.06	13.0064	5.45757e-07
0.06	13.0608	9.95629e-07
0.06	13.1152	1.63092e-06
0.06	13.1696	2.45426e-06
0.06	13.2241	3.44006e-06
0.06	13.2785	4.53018e-06
0.07	0	2.93986e-05
0.07	0.05442	1.25132e-05
0.07	0.10884	4.26122e-06
0.07	0.16326	1.03904e-06
0.07	0.21768	1.41217e-07
0.07	0.2721	4.60513e-09
0.07	0.32652	1.71238e-12
0.07	0.38094	5.61303e-09
0.07	0.43536	5.17009e-08
0.07	0.48978	2.57228e-07
0.07	0.5442	1.11587e-06
0.07	0.59862	3.99488e-06
0.07	0.65304	1.15638e-05
0.07	0.70746	2.78339e-05
0.07	0.76188	5.7587e-05
0.07	0.8163	0.000105184
0.07	0.87072	0.000172988
0.07	0.92514	0.000259855
0.07	0.97956	0.000360205
0.07	1.03398	0.000464111
0.07	1.0884	0.000558586
0.07	1.14282	0.000629898
0.07	1.19724	0.000666425
0.07	1.25166	0.00066134
0.07	1.30608	0.000614382
0.07	1.3605	0.000532194
0.07	1.41492	0.000427048
0.07	1.46934	0.000314228
0.07	1.52376	0.000208726
0.07	1.57818	0.00012211
0.07	1.6326	6.03848e-05
0.07	1.68702	2.34262e-05
0.07	1.74144	6.09559e-06
0.07	1.79586	6.92094e-07
0.07	1.85028	2.98588e-09
0.07	1.9047	4.17625e-08
0.07	1.95912	1.65103e-06
0.07	2.01354	1.04737e-05
0.07	2.06796	3.52693e-05
0.07	2.12238	8.50356e-05
0.07	2.1768	0.000165751
0.07	2.23122	0.00027768
0.07	2.28564	0.000414034
0.07	2.34006	0.000561428
0.07	2.39448	0.000702077
0.07	2.4489	0.0008172
0.07	2.50332	0.000890804
0.07	2.55774	0.000912903
0.07	2.61216	0.000881403
0.07	2.66658	0.000802253
0.07	2.721	0.000687897
0.07	2.77542	0.000554498
0.07	2.82984	0.000418665
0.07	2.88426	0.000294475
0.07	2.93868	0.000191446
0.07	2.9931	0.000113775
0.07	3.04752	6.08401e-05
0.07	3.10194	2.86041e-05
0.07	3.15636	1.14124e-05
0.07	3.21078	3.6453e-06
0.07	3.2652	8.36859e-07
0.07	3.31962	1.07933e-07
0.07	3.37404	3.25167e-09
0.07	3.42846	6.53011e-12
0.07	3.48288	1.01878e-08
0.07	3.5373	1.2914e-07
0.07	3.59172	7.23201e-07
0.07	3.64614	2.76488e-06
0.07	3.70056	8.18498e-06
0.07	3.75498	1.99697e-05
0.07	3.8094	4.18033e-05
0.07	3.86382	7.72206e-05
0.07	3.91824	0.000128431
0.07	3.97266	0.000195136
0.07	4.02708	0.000273737
0.07	4.0815	0.000357257
0.07	4.13592	0.000436138
0.07	4.19034	0.000499832
0.07	4.24476	0.000538847
0.07	4.29918	0.000546778
0.07	4.3536	0.000521788
0.07	4.40802	0.000467146
0.07	4.46244	0.000390646
0.07	4.51686	0.000303021
0.07	4.57128	0.000215738
0.07	4.6257	0.000138717
0.07	4.68012	7.85321e-05
0.07	4.73454	3.7523e-05
0.07	4.78896	1.40073e-05
0.07	4.84338	3.4687e-06
0.07	4.8978	3.6063e-07
0.07	4.95222	9.40504e-10
0.07	5.00664	3.25443e-08
0.07	5.06106	1.06021e-06
0.07	5.11548	6.31452e-06
0.07	5.1699	2.04671e-05
0.07	5.22432	4.79533e-05
0.07	5.27874	9.12847e-05
0.07	5.33316	0.000149828
0.07	5.38758	0.000219392
0.07	5.442	0.000292728
0.07	5.49642	0.000360837
0.07	5.55084	0.000414725
0.07	5.60526	0.000447187
0.07	5.65968	0.000454185
0.07	5.7141	0.000435516
0.07	5.76852	0.000394657
0.07	5.82294	0.000337876
0.07	5.87736	0.000272876
0.07	5.93178	0.00020731
0.07	5.9862	0.000147511
0.07	6.04062	9.7684e-05
0.07	6.09504	5.96598e-05
0.07	6.14946	3.31684e-05
0.07	6.20388	1.64616e-05
0.07	6.2583	7.07122e-06
0.07	6.31272	2.49202e-06
0.07	6.36714	6.4817e-07
0.07	6.42156	9.60721e-08
0.07	6.47598	3.06305e-09
0.07	6.5304	2.44196e-11
0.07	6.58482	1.79627e-08
0.07	6.63924	1.89302e-07
0.07	6.69366	8.39281e-07
0.07	6.74808	2.53504e-06
0.07	6.8025	6.12206e-06
0.07	6.85692	1.26732e-05
0.07	6.91134	2.33061e-05
0.07	6.96576	3.88792e-05
0.07	7.02018	5.96325e-05
0.07	7.0746	8.48805e-05
0.07	7.12902	0.000112871
0.07	7.18344	0.000140888
0.07	7.23786	0.000165618
0.07	7.29228	0.000183725
0.07	7.3467	0.000192501
0.07	7.40112	0.00019045
0.07	7.45554	0.000177644
0.07	7.50996	0.000155753
0.07	7.56438	0.000127743
0.07	7.6188	9.72864e-05
0.07	7.67322	6.80455e-05
0.07	7.72764	4.2987e-05
0.07	7.78206	2.38949e-05
0.07	7.83648	1.11884e-05
0.07	7.8909	4.07407e-06
0.07	7.94532	9.72463e-07
0.07	7.99974	9.3447e-08
0.07	8.05416	1.33227e-10
0.07	8.10858	1.2765e-08
0.07	8.163	3.52822e-07
0.07	8.21742	2.00163e-06
0.07	8.27184	6.32527e-06
0.07	8.32626	1.45782e-05
0.07	8.38068	2.74263e-05
0.07	8.4351	4.46189e-05
0.07	8.48952	6.48973e-05
0.07	8.54394	8.61613e-05
0.07	8.59836	0.000105847
0.07	8.65278	0.000121423
0.07	8.7072	0.000130877
0.07	8.76162	0.000133089
0.07	8.81604	0.000127998
0.07	8.87046	0.000116561
0.07	8.92488	0.000100503
0.07	8.9793	8.19519e-05
0.07	9.03372	6.30417e-05
0.07	9.08814	4.55685e-05
0.07	9.14256	3.07682e-05
0.07	9.19698	1.92387e-05
0.07	9.2514	1.0998e-05
0.07	9.30582	5.63585e-06
0.07	9.36024	2.50745e-06
0.07	9.41466	9.15449e-07
0.07	9.46908	2.45018e-07
0.07	9.5235	3.6426e-08
0.07	9.57792	1.02989e-09
0.07	9.63234	2.37554e-11
0.07	9.68676	9.37385e-09
0.07	9.74118	8.92205e-08
0.07	9.7956	3.65323e-07
0.07	9.85002	1.0188e-06
0.07	9.90444	2.27307e-06
0.07	9.95886	4.36612e-06
0.07	10.0133	7.5024e-06
0.07	10.0677	1.17884e-05
0.07	10.1221	1.71669e-05
0.07	10.1765	2.33699e-05
0.07	10.231	2.99112e-05
0.07	10.2854	3.61302e-05
0.07	10.3398	4.12863e-05
0.07	10.3942	4.46868e-05
0.07	10.4486	4.58227e-05
0.07	10.5031	4.44776e-05
0.07	10.5575	4.0784e-05
0.07	10.6119	3.52082e-05
0.07	10.6663	2.84664e-05
0.07	10.7207	2.13894e-05
0.07	10.7752	1.47668e-05
0.07	10.8296	9.20739e-06
0.07	10.884	5.04735e-06
0.07	10.9384	2.32575e-06
0.07	10.9928	8.29315e-07
0.07	11.0473	1.91412e-07
0.07	11.1017	1.69937e-08
0.07	11.1561	1.12283e-11
0.07	11.2105	3.50353e-09
0.07	11.2649	8.36528e-08
0.07	11.3194	4.54622e-07
0.07	11.3738	1.40662e-06
0.07	11.4282	3.20129e-06
0.07	11.4826	5.97337e-06
0.07	11.537	9.66482e-06
0.07	11.5915	1.40079e-05
0.07	11.6459	1.85612e-05
0.07	11.7003	2.27879e-05
0.07	11.7547	2.61575e-05
0.07	11.8091	2.82459e-05
0.07	11.8636	2.88107e-05
0.07	11.918	2.78284e-05
0.07	11.9724	2.5485e-05
0.07	12.0268	2.21292e-05
0.07	12.0812	1.8199e-05
0.07	12.1357	1.41415e-05
0.07	12.1901	1.03419e-05
0.07	12.2445	7.07596e-06
0.07	12.2989	4.48964e-06
0.07	12.3533	2.60694e-06
0.07	12.4078	1.35721e-06
0.07	12.4622	6.12677e-07
0.07	12.5166	2.2603e-07
0.07	12.571	6.05186e-08
0.07	12.6254	8.75897e-09
0.07	12.6799	2.11111e-10
0.07	12.7343	1.24976e-11
0.07	12.7887	2.98683e-09
0.07	12.8431	2.62168e-08
0.07	12.8975	1.02128e-07
0.07	12.952	2.72351e-07
0.07	13.0064	5.81452e-07
0.07	13.0608	1.06939e-06
0.07	13.1152	1.76229e-06
0.07	13.1696	2.66242e-06
0.07	13.2241	3.73967e-06
0.07	13.2785	4.92729e-06
0.08	0	2.75061e-05
0.08	0.05442	1.15964e-05
0.08	0.10884	3.90135e-06
0.08	0.16326	9.36463e-07
0.08	0.21768	1.24686e-07
0.08	0.2721	3.96045e-09
0.08	0.32652	1.43126e-12
0.08	0.38094	4.663e-09
0.08	0.43536	4.63878e-08
0.08	0.48978	2.62878e-07
0.08	0.5442	1.21815e-06
0.08	0.59862	4.41283e-06
0.08	0.65304	1.2696e-05
0.08	0.70746	3.02597e-05
0.08	0.76188	6.20069e-05
0.08	0.8163	0.000112299
0.08	0.87072	0.000183343
0.08	0.92514	0.000273679
0.08	0.97956	0.000377296
0.08	1.03398	0.0004838
0.08	1.0884	0.000579799
0.08	1.14282	0.00065131
0.08	1.19724	0.000686672
0.08	1.25166	0.000679243
0.08	1.30608	0.000629129
0.08	1.3605	0.00054344
0.08	1.41492	0.000434914
0.08	1.46934	0.000319204
0.08	1.52376	0.000211514
0.08	1.57818	0.000123448
0.08	1.6326	6.09051e-05
0.08	1.68702	2.35743e-05
0.08	1.74144	6.1203e-06
0.08	1.79586	6.93341e-07
0.08	1.85028	2.98454e-09
0.08	1.9047	4.16491e-08
0.08	1.95912	1.64277e-06
0.08	2.01354	1.0397e-05
0.08	2.06796	3.49271e-05
[truncated: 22,746 more rows]

## Sheet: Fig.2g
Relative phase（units of π)	Ek (eV)	Rate
0	0	1.34221e-06
0	0.05442	7.80087e-07
0	0.10884	3.9066e-07
0	0.16326	1.59427e-07
0	0.21768	4.76167e-08
0	0.2721	8.09266e-09
0	0.32652	3.22509e-10
0	0.38094	5.21802e-13
0	0.43536	1.02668e-09
0	0.48978	1.03219e-08
0	0.5442	3.83837e-08
0	0.59862	8.97701e-08
0	0.65304	1.57437e-07
0	0.70746	2.23176e-07
0	0.76188	2.63965e-07
0	0.8163	2.61665e-07
0	0.87072	2.12166e-07
0	0.92514	1.30086e-07
0	0.97956	4.6714e-08
0	1.03398	1.28288e-09
0	1.0884	2.81665e-08
0	1.14282	1.44273e-07
0	1.19724	3.41094e-07
0	1.25166	5.84524e-07
0	1.30608	8.23006e-07
0	1.3605	1.00178e-06
0	1.41492	1.07879e-06
0	1.46934	1.03708e-06
0	1.52376	8.896e-07
0	1.57818	6.74547e-07
0	1.6326	4.42929e-07
0	1.68702	2.42321e-07
0	1.74144	1.02578e-07
0	1.79586	2.86377e-08
0	1.85028	3.36789e-09
0	1.9047	1.11499e-11
0	1.95912	3.26998e-10
0	2.01354	1.21786e-08
0	2.06796	7.98737e-08
0	2.12238	2.82325e-07
0	2.1768	7.17607e-07
0	2.23122	1.47673e-06
0	2.28564	2.6132e-06
0	2.34006	4.1168e-06
0	2.39448	5.89989e-06
0	2.4489	7.80125e-06
0	2.50332	9.60843e-06
0	2.55774	1.10944e-05
0	2.61216	1.20603e-05
0	2.66658	1.23742e-05
0	2.721	1.19972e-05
0	2.77542	1.09895e-05
0	2.82984	9.49713e-06
0	2.88426	7.72134e-06
0	2.93868	5.87909e-06
0	2.9931	4.16411e-06
0	3.04752	2.71694e-06
0	3.10194	1.60975e-06
0	3.15636	8.47554e-07
0	3.21078	3.83217e-07
0	3.2652	1.40335e-07
0	3.31962	3.7182e-08
0	3.37404	5.46082e-09
0	3.42846	1.69152e-10
0	3.48288	8.67307e-13
0	3.5373	6.25876e-10
0	3.59172	4.95396e-09
0	3.64614	1.47098e-08
0	3.70056	2.64027e-08
0	3.75498	3.26176e-08
0	3.8094	2.72865e-08
0	3.86382	1.20136e-08
0	3.91824	1.33646e-10
0	3.97266	1.60744e-08
0	4.02708	8.94181e-08
0	4.0815	2.45149e-07
0	4.13592	4.93202e-07
0	4.19034	8.20985e-07
0	4.24476	1.19188e-06
0	4.29918	1.5509e-06
0	4.3536	1.83655e-06
0	4.40802	1.99562e-06
0	4.46244	1.9969e-06
0	4.51686	1.83962e-06
0	4.57128	1.55394e-06
0	4.6257	1.19339e-06
0	4.68012	8.21059e-07
0	4.73454	4.93787e-07
0	4.78896	2.4887e-07
0	4.84338	9.72017e-08
0	4.8978	2.48665e-08
0	4.95222	2.58198e-09
0	5.00664	4.63233e-12
0	5.06106	3.49846e-10
0	5.11548	1.05883e-08
0	5.1699	6.3703e-08
0	5.22432	2.11795e-07
0	5.27874	5.1154e-07
0	5.33316	1.00584e-06
0	5.38758	1.70676e-06
0	5.442	2.58477e-06
0	5.49642	3.56765e-06
0	5.55084	4.54995e-06
0	5.60526	5.4111e-06
0	5.65968	6.03816e-06
0	5.7141	6.34754e-06
0	5.76852	6.30092e-06
0	5.82294	5.91166e-06
0	5.87736	5.24046e-06
0	5.93178	4.38197e-06
0	5.9862	3.44566e-06
0	6.04062	2.5356e-06
0	6.09504	1.73389e-06
0	6.14946	1.09054e-06
0	6.20388	6.21501e-07
0	6.2583	3.13793e-07
0	6.31272	1.35444e-07
0	6.36714	4.70199e-08
0	6.42156	1.16653e-08
0	6.47598	1.56032e-09
0	6.5304	3.91297e-11
0	6.58482	5.51828e-13
0	6.63924	1.88756e-10
0	6.69366	1.23796e-09
0	6.74808	3.03421e-09
0	6.8025	4.14225e-09
0	6.85692	3.0928e-09
0	6.91134	5.6196e-10
0	6.96576	1.14546e-09
0	7.02018	1.36217e-08
0	7.0746	4.92137e-08
0	7.12902	1.18169e-07
0	7.18344	2.25685e-07
0	7.23786	3.68568e-07
0	7.29228	5.33912e-07
0	7.3467	7.00489e-07
0	7.40112	8.42756e-07
0	7.45554	9.36521e-07
0	7.50996	9.64739e-07
0	7.56438	9.21816e-07
0	7.6188	8.15161e-07
0	7.67322	6.63483e-07
0	7.72764	4.92282e-07
0	7.78206	3.27757e-07
0	7.83648	1.90849e-07
0	7.8909	9.30315e-08
0	7.94532	3.50003e-08
0	7.99974	8.52334e-09
0	8.05416	8.06121e-10
0	8.10858	6.96375e-13
0	8.163	1.60404e-10
0	8.21742	4.11749e-09
0	8.27184	2.33731e-08
0	8.32626	7.49627e-08
0	8.38068	1.76143e-07
0	8.4351	3.38383e-07
0	8.48952	5.62368e-07
0	8.54394	8.35459e-07
0	8.59836	1.13242e-06
0	8.65278	1.41931e-06
0	8.7072	1.65972e-06
0	8.76162	1.82175e-06
0	8.81604	1.88417e-06
0	8.87046	1.84033e-06
0	8.92488	1.6989e-06
0	8.9793	1.48161e-06
0	9.03372	1.21849e-06
0	9.08814	9.41936e-07
0	9.14256	6.81019e-07
0	9.19698	4.5714e-07
0	9.2514	2.819e-07
0	9.30582	1.5725e-07
0	9.36024	7.75238e-08
0	9.41466	3.2555e-08
0	9.46908	1.09303e-08
0	9.5235	2.59375e-09
0	9.57792	3.22983e-10
0	9.63234	6.63182e-12
0	9.68676	2.35068e-13
0	9.74118	4.50915e-11
0	9.7956	2.56303e-10
0	9.85002	5.43009e-10
0	9.90444	5.83038e-10
0	9.95886	2.2708e-10
0	10.0133	3.78979e-11
0	10.0677	1.62885e-09
0	10.1221	7.55777e-09
0	10.1765	2.07166e-08
0	10.231	4.33652e-08
0	10.2854	7.61159e-08
0	10.3398	1.17226e-07
0	10.3942	1.62489e-07
0	10.4486	2.05829e-07
0	10.5031	2.40511e-07
0	10.5575	2.60646e-07
0	10.6119	2.62602e-07
0	10.6663	2.45911e-07
0	10.7207	2.13425e-07
0	10.7752	1.70647e-07
0	10.8296	1.2443e-07
0	10.884	8.14032e-08
0	10.9384	4.65308e-08
0	10.9928	2.22141e-08
0	11.0473	8.14211e-09
0	11.1017	1.90612e-09
0	11.1561	1.65096e-10
0	11.2105	5.45921e-14
0	11.2649	4.8721e-11
0	11.3194	1.0837e-09
0	11.3738	5.8634e-09
0	11.4282	1.82969e-08
0	11.4826	4.2161e-08
0	11.537	7.97348e-08
0	11.5915	1.3074e-07
0	11.6459	1.91892e-07
0	11.7003	2.57203e-07
0	11.7547	3.18974e-07
0	11.8091	3.6924e-07
0	11.8636	4.01314e-07
0	11.918	4.11072e-07
0	11.9724	3.9768e-07
0	12.0268	3.63622e-07
0	12.0812	3.14069e-07
0	12.1357	2.55768e-07
0	12.1901	1.95731e-07
0	12.2445	1.40033e-07
0	12.2989	9.29591e-08
0	12.3533	5.66424e-08
0	12.4078	3.11823e-08
0	12.4622	1.51437e-08
0	12.5166	6.24657e-09
0	12.571	2.04983e-09
0	12.6254	4.70687e-10
0	12.6799	5.52294e-11
0	12.7343	9.27475e-13
0	12.7887	7.81425e-14
0	12.8431	9.48285e-12
0	12.8975	4.87183e-11
0	12.952	9.45486e-11
0	13.0064	8.77297e-11
0	13.0608	1.96304e-11
0	13.1152	3.58232e-11
0	13.1696	4.90553e-10
0	13.2241	1.90863e-09
0	13.2785	4.85019e-09
0.01	0	1.34249e-06
0.01	0.05442	7.80176e-07
0.01	0.10884	3.90668e-07
0.01	0.16326	1.59416e-07
0.01	0.21768	4.76094e-08
0.01	0.2721	8.09077e-09
0.01	0.32652	3.2241e-10
0.01	0.38094	5.21609e-13
0.01	0.43536	1.02624e-09
0.01	0.48978	1.03172e-08
0.01	0.5442	3.8366e-08
0.01	0.59862	8.9733e-08
0.01	0.65304	1.57393e-07
0.01	0.70746	2.23183e-07
0.01	0.76188	2.64143e-07
0.01	0.8163	2.62211e-07
0.01	0.87072	2.13338e-07
0.01	0.92514	1.32169e-07
0.01	0.97956	4.99636e-08
0.01	1.03398	5.8597e-09
0.01	1.0884	3.40802e-08
0.01	1.14282	1.5135e-07
0.01	1.19724	3.48985e-07
0.01	1.25166	5.92743e-07
0.01	1.30608	8.31011e-07
0.01	1.3605	1.00906e-06
0.01	1.41492	1.08494e-06
0.01	1.46934	1.0419e-06
0.01	1.52376	8.93042e-07
0.01	1.57818	6.76764e-07
0.01	1.6326	4.44182e-07
0.01	1.68702	2.42918e-07
0.01	1.74144	1.028e-07
0.01	1.79586	2.86923e-08
0.01	1.85028	3.37357e-09
0.01	1.9047	1.11666e-11
0.01	1.95912	3.27433e-10
0.01	2.01354	1.2193e-08
0.01	2.06796	7.99574e-08
0.01	2.12238	2.82587e-07
0.01	2.1768	7.18191e-07
0.01	2.23122	1.47778e-06
0.01	2.28564	2.6148e-06
0.01	2.34006	4.11895e-06
0.01	2.39448	5.90245e-06
0.01	2.4489	7.80399e-06
0.01	2.50332	9.61104e-06
0.01	2.55774	1.10966e-05
0.01	2.61216	1.20617e-05
0.01	2.66658	1.23748e-05
0.01	2.721	1.19968e-05
0.01	2.77542	1.09884e-05
0.01	2.82984	9.49548e-06
0.01	2.88426	7.71944e-06
0.01	2.93868	5.87721e-06
0.01	2.9931	4.16248e-06
0.01	3.04752	2.71567e-06
0.01	3.10194	1.60887e-06
0.01	3.15636	8.47027e-07
0.01	3.21078	3.82948e-07
0.01	3.2652	1.40226e-07
0.01	3.31962	3.715e-08
0.01	3.37404	5.45569e-09
0.01	3.42846	1.68982e-10
0.01	3.48288	8.6639e-13
0.01	3.5373	6.25206e-10
0.01	3.59172	4.949e-09
0.01	3.64614	1.46988e-08
0.01	3.70056	2.64015e-08
0.01	3.75498	3.26811e-08
0.01	3.8094	2.75267e-08
0.01	3.86382	1.26051e-08
0.01	3.91824	1.29971e-09
0.01	3.97266	1.80533e-08
0.01	4.02708	9.24147e-08
0.01	4.0815	2.49283e-07
0.01	4.13592	4.98465e-07
0.01	4.19034	8.27219e-07
0.01	4.24476	1.19879e-06
0.01	4.29918	1.55809e-06
0.01	4.3536	1.84357e-06
0.01	4.40802	2.00205e-06
0.01	4.46244	2.00243e-06
0.01	4.51686	1.84404e-06
0.01	4.57128	1.55722e-06
0.01	4.6257	1.19562e-06
0.01	4.68012	8.2242e-07
0.01	4.73454	4.94517e-07
0.01	4.78896	2.49198e-07
0.01	4.84338	9.73165e-08
0.01	4.8978	2.48927e-08
0.01	4.95222	2.58441e-09
0.01	5.00664	4.63622e-12
0.01	5.06106	3.50106e-10
0.01	5.11548	1.05953e-08
0.01	5.1699	6.37393e-08
0.01	5.22432	2.11899e-07
0.01	5.27874	5.11752e-07
0.01	5.33316	1.00618e-06
0.01	5.38758	1.70722e-06
0.01	5.442	2.5853e-06
0.01	5.49642	3.56815e-06
0.01	5.55084	4.55028e-06
0.01	5.60526	5.41115e-06
0.01	5.65968	6.03783e-06
0.01	5.7141	6.34678e-06
0.01	5.76852	6.29976e-06
0.01	5.82294	5.91018e-06
0.01	5.87736	5.2388e-06
0.01	5.93178	4.38029e-06
0.01	5.9862	3.44409e-06
0.01	6.04062	2.53427e-06
0.01	6.09504	1.73285e-06
0.01	6.14946	1.0898e-06
0.01	6.20388	6.21028e-07
0.01	6.2583	3.13527e-07
0.01	6.31272	1.35318e-07
0.01	6.36714	4.69716e-08
0.01	6.42156	1.16522e-08
0.01	6.47598	1.55843e-09
0.01	6.5304	3.90792e-11
0.01	6.58482	5.51091e-13
0.01	6.63924	1.88511e-10
0.01	6.69366	1.23666e-09
0.01	6.74808	3.03366e-09
0.01	6.8025	4.15385e-09
0.01	6.85692	3.1455e-09
0.01	6.91134	7.07351e-10
0.01	6.96576	1.45674e-09
0.01	7.02018	1.41851e-08
0.01	7.0746	5.01133e-08
0.01	7.12902	1.19468e-07
0.01	7.18344	2.27406e-07
0.01	7.23786	3.70685e-07
0.01	7.29228	5.36343e-07
0.01	7.3467	7.03107e-07
0.01	7.40112	8.45407e-07
0.01	7.45554	9.39046e-07
0.01	7.50996	9.66998e-07
0.01	7.56438	9.2371e-07
0.01	7.6188	8.16642e-07
0.01	7.67322	6.64556e-07
0.01	7.72764	4.92992e-07
0.01	7.78206	3.28181e-07
0.01	7.83648	1.9107e-07
0.01	7.8909	9.31282e-08
0.01	7.94532	3.50329e-08
0.01	7.99974	8.53042e-09
0.01	8.05416	8.06717e-10
0.01	8.10858	6.96831e-13
0.01	8.163	1.60496e-10
0.01	8.21742	4.11954e-09
0.01	8.27184	2.3383e-08
0.01	8.32626	7.49896e-08
0.01	8.38068	1.76194e-07
0.01	8.4351	3.3846e-07
0.01	8.48952	5.6246e-07
0.01	8.54394	8.35545e-07
0.01	8.59836	1.13246e-06
0.01	8.65278	1.41928e-06
0.01	8.7072	1.65959e-06
0.01	8.76162	1.82149e-06
0.01	8.81604	1.88379e-06
0.01	8.87046	1.83984e-06
0.01	8.92488	1.69834e-06
0.01	8.9793	1.48102e-06
0.01	9.03372	1.21792e-06
0.01	9.08814	9.41434e-07
0.01	9.14256	6.80606e-07
0.01	9.19698	4.56827e-07
0.01	9.2514	2.81684e-07
0.01	9.30582	1.57116e-07
0.01	9.36024	7.74508e-08
0.01	9.41466	3.25212e-08
0.01	9.46908	1.09179e-08
0.01	9.5235	2.59053e-09
0.01	9.57792	3.22551e-10
0.01	9.63234	6.62238e-12
0.01	9.68676	2.34725e-13
0.01	9.74118	4.50299e-11
0.01	9.7956	2.56071e-10
0.01	9.85002	5.43436e-10
0.01	9.90444	5.87772e-10
0.01	9.95886	2.44515e-10
0.01	10.0133	8.2164e-11
0.01	10.0677	1.71914e-09
0.01	10.1221	7.71576e-09
0.01	10.1765	2.09623e-08
0.01	10.231	4.37123e-08
0.01	10.2854	7.65674e-08
0.01	10.3398	1.17772e-07
0.01	10.3942	1.63106e-07
0.01	10.4486	2.06485e-07
0.01	10.5031	2.41166e-07
0.01	10.5575	2.61261e-07
0.01	10.6119	2.63145e-07
0.01	10.6663	2.46361e-07
0.01	10.7207	2.13772e-07
0.01	10.7752	1.70894e-07
0.01	10.8296	1.24592e-07
0.01	10.884	8.14982e-08
0.01	10.9384	4.65796e-08
0.01	10.9928	2.2235e-08
0.01	11.0473	8.14897e-09
0.01	11.1017	1.90755e-09
0.01	11.1561	1.65206e-10
0.01	11.2105	5.46242e-14
0.01	11.2649	4.87461e-11
0.01	11.3194	1.08418e-09
0.01	11.3738	5.8656e-09
0.01	11.4282	1.83026e-08
0.01	11.4826	4.21715e-08
0.01	11.537	7.97496e-08
0.01	11.5915	1.30756e-07
0.01	11.6459	1.91904e-07
0.01	11.7003	2.57204e-07
0.01	11.7547	3.18957e-07
0.01	11.8091	3.69198e-07
0.01	11.8636	4.01245e-07
0.01	11.918	4.10976e-07
0.01	11.9724	3.97563e-07
0.01	12.0268	3.63491e-07
0.01	12.0812	3.13936e-07
0.01	12.1357	2.55642e-07
0.01	12.1901	1.95621e-07
0.01	12.2445	1.39943e-07
0.01	12.2989	9.28925e-08
0.01	12.3533	5.65972e-08
0.01	12.4078	3.11547e-08
0.01	12.4622	1.51289e-08
0.01	12.5166	6.23983e-09
0.01	12.571	2.04741e-09
0.01	12.6254	4.70081e-10
0.01	12.6799	5.51525e-11
0.01	12.7343	9.26106e-13
0.01	12.7887	7.8025e-14
0.01	12.8431	9.46983e-12
0.01	12.8975	4.86809e-11
0.01	12.952	9.46934e-11
0.01	13.0064	8.88632e-11
0.01	13.0608	2.35258e-11
0.01	13.1152	4.538e-11
0.01	13.1696	5.09614e-10
0.01	13.2241	1.94143e-09
0.01	13.2785	4.9005e-09
0.02	0	1.34334e-06
0.02	0.05442	7.80437e-07
0.02	0.10884	3.9069e-07
0.02	0.16326	1.59382e-07
0.02	0.21768	4.75873e-08
0.02	0.2721	8.08508e-09
0.02	0.32652	3.22113e-10
0.02	0.38094	5.21028e-13
0.02	0.43536	1.02494e-09
0.02	0.48978	1.03031e-08
0.02	0.5442	3.83132e-08
0.02	0.59862	8.96228e-08
0.02	0.65304	1.57266e-07
0.02	0.70746	2.23209e-07
0.02	0.76188	2.64689e-07
0.02	0.8163	2.63867e-07
0.02	0.87072	2.16882e-07
0.02	0.92514	1.38456e-07
0.02	0.97956	5.97591e-08
0.02	1.03398	1.96431e-08
0.02	1.0884	5.18773e-08
0.02	1.14282	1.72639e-07
0.02	1.19724	3.72709e-07
0.02	1.25166	6.17446e-07
0.02	1.30608	8.5506e-07
0.02	1.3605	1.03092e-06
0.02	1.41492	1.10343e-06
0.02	1.46934	1.05634e-06
0.02	1.52376	9.03371e-07
0.02	1.57818	6.83414e-07
0.02	1.6326	4.47942e-07
0.02	1.68702	2.44707e-07
0.02	1.74144	1.03464e-07
0.02	1.79586	2.88558e-08
0.02	1.85028	3.3906e-09
0.02	1.9047	1.12166e-11
0.02	1.95912	3.28737e-10
0.02	2.01354	1.22361e-08
0.02	2.06796	8.02082e-08
0.02	2.12238	2.8337e-07
0.02	2.1768	7.1994e-07
0.02	2.23122	1.48092e-06
0.02	2.28564	2.61958e-06
0.02	2.34006	4.12536e-06
0.02	2.39448	5.9101e-06
0.02	2.4489	7.81216e-06
0.02	2.50332	9.61879e-06
0.02	2.55774	1.11029e-05
0.02	2.61216	1.20659e-05
0.02	2.66658	1.23763e-05
0.02	2.721	1.19957e-05
0.02	2.77542	1.0985e-05
0.02	2.82984	9.49049e-06
0.02	2.88426	7.71371e-06
0.02	2.93868	5.87156e-06
0.02	2.9931	4.15756e-06
0.02	3.04752	2.71185e-06
0.02	3.10194	1.60624e-06
0.02	3.15636	8.45444e-07
0.02	3.21078	3.82142e-07
0.02	3.2652	1.39897e-07
0.02	3.31962	3.70541e-08
0.02	3.37404	5.44036e-09
0.02	3.42846	1.68473e-10
0.02	3.48288	8.63649e-13
0.02	3.5373	6.23207e-10
0.02	3.59172	4.93425e-09
0.02	3.64614	1.46663e-08
0.02	3.70056	2.63997e-08
0.02	3.75498	3.28755e-08
0.02	3.8094	2.82546e-08
0.02	3.86382	1.43911e-08
0.02	3.91824	4.81444e-09
0.02	3.97266	2.40117e-08
0.02	4.02708	1.01431e-07
0.02	4.0815	2.61714e-07
0.02	4.13592	5.14283e-07
0.02	4.19034	8.45952e-07
0.02	4.24476	1.21954e-06
0.02	4.29918	1.57966e-06
0.02	4.3536	1.86463e-06
0.02	4.40802	2.02136e-06
0.02	4.46244	2.01901e-06
0.02	4.51686	1.85731e-06
0.02	4.57128	1.56706e-06
0.02	4.6257	1.20229e-06
0.02	4.68012	8.26499e-07
0.02	4.73454	4.96704e-07
0.02	4.78896	2.50183e-07
0.02	4.84338	9.76606e-08
0.02	4.8978	2.49714e-08
0.02	4.95222	2.59171e-09
0.02	5.00664	4.64786e-12
0.02	5.06106	3.50885e-10
0.02	5.11548	1.0616e-08
0.02	5.1699	6.3848e-08
0.02	5.22432	2.1221e-07
0.02	5.27874	5.12387e-07
0.02	5.33316	1.00721e-06
0.02	5.38758	1.70861e-06
0.02	5.442	2.58688e-06
0.02	5.49642	3.56962e-06
0.02	5.55084	4.55126e-06
0.02	5.60526	5.41127e-06
0.02	5.65968	6.0368e-06
0.02	5.7141	6.34448e-06
0.02	5.76852	6.29626e-06
0.02	5.82294	5.90573e-06
0.02	5.87736	5.23381e-06
0.02	5.93178	4.37523e-06
0.02	5.9862	3.43939e-06
0.02	6.04062	2.53026e-06
0.02	6.09504	1.72972e-06
0.02	6.14946	1.08758e-06
0.02	6.20388	6.19609e-07
0.02	6.2583	3.12731e-07
0.02	6.31272	1.34938e-07
0.02	6.36714	4.68269e-08
0.02	6.42156	1.16131e-08
0.02	6.47598	1.55277e-09
0.02	6.5304	3.89283e-11
0.02	6.58482	5.48891e-13
0.02	6.63924	1.87783e-10
0.02	6.69366	1.23285e-09
0.02	6.74808	3.03227e-09
0.02	6.8025	4.18936e-09
0.02	6.85692	3.30513e-09
0.02	6.91134	1.1462e-09
0.02	6.96576	2.39473e-09
0.02	7.02018	1.58811e-08
0.02	7.0746	5.28191e-08
0.02	7.12902	1.23371e-07
0.02	7.18344	2.32578e-07
0.02	7.23786	3.77043e-07
0.02	7.29228	5.43643e-07
0.02	7.3467	7.10967e-07
0.02	7.40112	8.53364e-07
0.02	7.45554	9.46621e-07
0.02	7.50996	9.73775e-07
0.02	7.56438	9.29393e-07
0.02	7.6188	8.21086e-07
0.02	7.67322	6.67772e-07
0.02	7.72764	4.95123e-07
0.02	7.78206	3.29451e-07
0.02	7.83648	1.91733e-07
0.02	7.8909	9.34179e-08
0.02	7.94532	3.51305e-08
0.02	7.99974	8.55165e-09
0.02	8.05416	8.08504e-10
0.02	8.10858	6.98196e-13
0.02	8.163	1.60772e-10
0.02	8.21742	4.12569e-09
0.02	8.27184	2.34129e-08
0.02	8.32626	7.50699e-08
0.02	8.38068	1.76348e-07
0.02	8.4351	3.3869e-07
0.02	8.48952	5.62736e-07
0.02	8.54394	8.35799e-07
0.02	8.59836	1.1326e-06
0.02	8.65278	1.4192e-06
0.02	8.7072	1.65918e-06
0.02	8.76162	1.82072e-06
0.02	8.81604	1.88264e-06
0.02	8.87046	1.83837e-06
0.02	8.92488	1.69666e-06
0.02	8.9793	1.47927e-06
0.02	9.03372	1.21623e-06
0.02	9.08814	9.39926e-07
0.02	9.14256	6.79366e-07
0.02	9.19698	4.55889e-07
0.02	9.2514	2.81038e-07
0.02	9.30582	1.56715e-07
0.02	9.36024	7.7232e-08
0.02	9.41466	3.242e-08
0.02	9.46908	1.08806e-08
0.02	9.5235	2.5809e-09
0.02	9.57792	3.21256e-10
0.02	9.63234	6.59417e-12
0.02	9.68676	2.33702e-13
0.02	9.74118	4.48469e-11
0.02	9.7956	2.55395e-10
0.02	9.85002	5.4479e-10
0.02	9.90444	6.02166e-10
0.02	9.95886	2.97211e-10
0.02	10.0133	2.15641e-10
0.02	10.0677	1.99104e-09
0.02	10.1221	8.1911e-09
0.02	10.1765	2.17011e-08
0.02	10.231	4.47554e-08
0.02	10.2854	7.79238e-08
0.02	10.3398	1.19412e-07
0.02	10.3942	1.6496e-07
0.02	10.4486	2.08452e-07
0.02	10.5031	2.43129e-07
0.02	10.5575	2.63106e-07
0.02	10.6119	2.64774e-07
0.02	10.6663	2.47709e-07
0.02	10.7207	2.14813e-07
0.02	10.7752	1.71637e-07
0.02	10.8296	1.25077e-07
0.02	10.884	8.17831e-08
0.02	10.9384	4.67258e-08
0.02	10.9928	2.22976e-08
0.02	11.0473	8.16951e-09
0.02	11.1017	1.91184e-09
0.02	11.1561	1.65536e-10
0.02	11.2105	5.47203e-14
0.02	11.2649	4.8821e-11
0.02	11.3194	1.08562e-09
0.02	11.3738	5.87217e-09
0.02	11.4282	1.83195e-08
0.02	11.4826	4.22025e-08
0.02	11.537	7.97935e-08
0.02	11.5915	1.30804e-07
0.02	11.6459	1.91941e-07
0.02	11.7003	2.57208e-07
0.02	11.7547	3.18905e-07
0.02	11.8091	3.69072e-07
0.02	11.8636	4.01035e-07
0.02	11.918	4.10687e-07
0.02	11.9724	3.97209e-07
0.02	12.0268	3.63098e-07
0.02	12.0812	3.13535e-07
0.02	12.1357	2.55264e-07
0.02	12.1901	1.9529e-07
0.02	12.2445	1.39675e-07
0.02	12.2989	9.26928e-08
0.02	12.3533	5.64614e-08
0.02	12.4078	3.10718e-08
0.02	12.4622	1.50844e-08
0.02	12.5166	6.21964e-09
0.02	12.571	2.04015e-09
0.02	12.6254	4.68265e-10
0.02	12.6799	5.49227e-11
0.02	12.7343	9.22018e-13
0.02	12.7887	7.76749e-14
0.02	12.8431	9.43124e-12
0.02	12.8975	4.85726e-11
0.02	12.952	9.51429e-11
0.02	13.0064	9.2303e-11
0.02	13.0608	3.52921e-11
0.02	13.1152	7.41871e-11
0.02	13.1696	5.67e-10
0.02	13.2241	2.04009e-09
0.02	13.2785	5.05176e-09
0.03	0	1.34471e-06
0.03	0.05442	7.80854e-07
0.03	0.10884	3.90717e-07
0.03	0.16326	1.59323e-07
0.03	0.21768	4.75497e-08
0.03	0.2721	8.07553e-09
0.03	0.32652	3.21616e-10
0.03	0.38094	5.2006e-13
0.03	0.43536	1.02278e-09
0.03	0.48978	1.02797e-08
0.03	0.5442	3.82264e-08
0.03	0.59862	8.94431e-08
0.03	0.65304	1.57064e-07
0.03	0.70746	2.23275e-07
0.03	0.76188	2.6564e-07
0.03	0.8163	2.66693e-07
0.03	0.87072	2.22884e-07
0.03	0.92514	1.49062e-07
0.03	0.97956	7.624e-08
0.03	1.03398	4.27915e-08
0.03	1.0884	8.17256e-08
0.03	1.14282	2.08303e-07
0.03	1.19724	4.12419e-07
0.03	1.25166	6.58762e-07
0.03	1.30608	8.95256e-07
0.03	1.3605	1.06743e-06
0.03	1.41492	1.13429e-06
0.03	1.46934	1.08045e-06
0.03	1.52376	9.20599e-07
0.03	1.57818	6.94501e-07
0.03	1.6326	4.54207e-07
0.03	1.68702	2.47688e-07
0.03	1.74144	1.0457e-07
0.03	1.79586	2.9128e-08
0.03	1.85028	3.41894e-09
0.03	1.9047	1.12998e-11
0.03	1.95912	3.30904e-10
0.03	2.01354	1.23078e-08
0.03	2.06796	8.06245e-08
0.03	2.12238	2.84669e-07
0.03	2.1768	7.22839e-07
0.03	2.23122	1.48612e-06
0.03	2.28564	2.62751e-06
0.03	2.34006	4.13596e-06
0.03	2.39448	5.92273e-06
0.03	2.4489	7.82561e-06
0.03	2.50332	9.63153e-06
0.03	2.55774	1.11134e-05
0.03	2.61216	1.20727e-05
0.03	2.66658	1.23787e-05
0.03	2.721	1.19937e-05
0.03	2.77542	1.09791e-05
0.03	2.82984	9.48203e-06
0.03	2.88426	7.70405e-06
0.03	2.93868	5.86208e-06
0.03	2.9931	4.14931e-06
0.03	3.04752	2.70546e-06
0.03	3.10194	1.60184e-06
0.03	3.15636	8.42803e-07
0.03	3.21078	3.80798e-07
0.03	3.2652	1.3935e-07
0.03	3.31962	3.68946e-08
0.03	3.37404	5.41491e-09
0.03	3.42846	1.67629e-10
0.03	3.48288	8.59116e-13
0.03	3.5373	6.19914e-10
0.03	3.59172	4.91011e-09
0.03	3.64614	1.46143e-08
0.03	3.70056	2.64023e-08
0.03	3.75498	3.32123e-08
0.03	3.8094	2.94914e-08
0.03	3.86382	1.7406e-08
0.03	3.91824	1.07273e-08
0.03	3.97266	3.40142e-08
0.03	4.02708	1.16544e-07
0.03	4.0815	2.82527e-07
0.03	4.13592	5.40745e-07
0.03	4.19034	8.77266e-07
0.03	4.24476	1.25421e-06
0.03	4.29918	1.61568e-06
0.03	4.3536	1.89979e-06
0.03	4.40802	2.05358e-06
0.03	4.46244	2.04666e-06
0.03	4.51686	1.87944e-06
0.03	4.57128	1.58345e-06
0.03	4.6257	1.21341e-06
0.03	4.68012	8.33291e-07
0.03	4.73454	5.00344e-07
0.03	4.78896	2.51822e-07
0.03	4.84338	9.82327e-08
0.03	4.8978	2.51022e-08
0.03	4.95222	2.60382e-09
0.03	5.00664	4.66719e-12
0.03	5.06106	3.52177e-10
0.03	5.11548	1.06503e-08
0.03	5.1699	6.4028e-08
0.03	5.22432	2.12724e-07
0.03	5.27874	5.13437e-07
0.03	5.33316	1.00891e-06
0.03	5.38758	1.7109e-06
0.03	5.442	2.58947e-06
0.03	5.49642	3.57201e-06
0.03	5.55084	4.55283e-06
0.03	5.60526	5.41139e-06
0.03	5.65968	6.035e-06
0.03	5.7141	6.34055e-06
0.03	5.76852	6.29033e-06
0.03	5.82294	5.89825e-06
0.03	5.87736	5.22545e-06
0.03	5.93178	4.36675e-06
0.03	5.9862	3.43153e-06
0.03	6.04062	2.52357e-06
0.03	6.09504	1.72449e-06
0.03	6.14946	1.08387e-06
0.03	6.20388	6.17246e-07
0.03	6.2583	3.11405e-07
0.03	6.31272	1.34306e-07
0.03	6.36714	4.65864e-08
0.03	6.42156	1.15481e-08
0.03	6.47598	1.5434e-09
0.03	6.5304	3.86787e-11
0.03	6.58482	5.45264e-13
0.03	6.63924	1.86588e-10
0.03	6.69366	1.2267e-09
0.03	6.74808	3.03082e-09
0.03	6.8025	4.25091e-09
0.03	6.85692	3.57618e-09
0.03	6.91134	1.88651e-09
0.03	6.96576	3.9718e-09
0.03	7.02018	1.87268e-08
0.03	7.0746	5.73527e-08
0.03	7.12902	1.29905e-07
0.03	7.18344	2.41228e-07
0.03	7.23786	3.87669e-07
0.03	7.29228	5.55835e-07
0.03	7.3467	7.24089e-07
0.03	7.40112	8.6664e-07
0.03	7.45554	9.59256e-07
0.03	7.50996	9.85075e-07
0.03	7.56438	9.38862e-07
0.03	7.6188	8.28487e-07
0.03	7.67322	6.73128e-07
0.03	7.72764	4.9867e-07
0.03	7.78206	3.31564e-07
0.03	7.83648	1.92836e-07
0.03	7.8909	9.38995e-08
0.03	7.94532	3.52927e-08
0.03	7.99974	8.58691e-09
0.03	8.05416	8.11469e-10
0.03	8.10858	7.00461e-13
0.03	8.163	1.6123e-10
0.03	8.21742	4.13588e-09
0.03	8.27184	2.34623e-08
0.03	8.32626	7.52026e-08
0.03	8.38068	1.76601e-07
0.03	8.4351	3.39068e-07
0.03	8.48952	5.63187e-07
0.03	8.54394	8.36211e-07
0.03	8.59836	1.13281e-06
0.03	8.65278	1.41903e-06
0.03	8.7072	1.65849e-06
0.03	8.76162	1.8194e-06
0.03	8.81604	1.88071e-06
0.03	8.87046	1.83591e-06
0.03	8.92488	1.69384e-06
0.03	8.9793	1.47632e-06
0.03	9.03372	1.2134e-06
0.03	9.08814	9.37409e-07
0.03	9.14256	6.77297e-07
0.03	9.19698	4.54326e-07
0.03	9.2514	2.7996e-07
0.03	9.30582	1.56047e-07
0.03	9.36024	7.68679e-08
0.03	9.41466	3.22518e-08
0.03	9.46908	1.08188e-08
0.03	9.5235	2.56492e-09
0.03	9.57792	3.19112e-10
0.03	9.63234	6.54756e-12
0.03	9.68676	2.32018e-13
0.03	9.74118	4.45483e-11
0.03	9.7956	2.54327e-10
0.03	9.85002	5.47284e-10
0.03	9.90444	6.26787e-10
0.03	9.95886	3.86342e-10
0.03	10.0133	4.40361e-10
0.03	10.0677	2.44762e-09
0.03	10.1221	8.98796e-09
0.03	10.1765	2.29382e-08
0.03	10.231	4.65003e-08
0.03	10.2854	8.0191e-08
0.03	10.3398	1.22151e-07
0.03	10.3942	1.68054e-07
0.03	10.4486	2.11734e-07
0.03	10.5031	2.46405e-07
0.03	10.5575	2.66183e-07
0.03	10.6119	2.67489e-07
0.03	10.6663	2.49956e-07
0.03	10.7207	2.16546e-07
0.03	10.7752	1.72875e-07
0.03	10.8296	1.25885e-07
0.03	10.884	8.22571e-08
0.03	10.9384	4.69689e-08
0.03	10.9928	2.24017e-08
0.03	11.0473	8.20364e-09
0.03	11.1017	1.91896e-09
0.03	11.1561	1.66084e-10
0.03	11.2105	5.48798e-14
0.03	11.2649	4.89451e-11
0.03	11.3194	1.088e-09
0.03	11.3738	5.88305e-09
0.03	11.4282	1.83475e-08
0.03	11.4826	4.22536e-08
0.03	11.537	7.98656e-08
0.03	11.5915	1.30883e-07
0.03	11.6459	1.91999e-07
0.03	11.7003	2.5721e-07
0.03	11.7547	3.18813e-07
0.03	11.8091	3.68856e-07
0.03	11.8636	4.00682e-07
0.03	11.918	4.10201e-07
0.03	11.9724	3.96615e-07
0.03	12.0268	3.62441e-07
0.03	12.0812	3.12864e-07
0.03	12.1357	2.54631e-07
0.03	12.1901	1.94737e-07
0.03	12.2445	1.39228e-07
0.03	12.2989	9.23598e-08
0.03	12.3533	5.62354e-08
0.03	12.4078	3.09338e-08
0.03	12.4622	1.50104e-08
0.03	12.5166	6.18609e-09
0.03	12.571	2.0281e-09
0.03	12.6254	4.65255e-10
0.03	12.6799	5.45422e-11
0.03	12.7343	9.15267e-13
0.03	12.7887	7.70991e-14
0.03	12.8431	9.3684e-12
0.03	12.8975	4.84052e-11
0.03	12.952	9.59427e-11
0.03	13.0064	9.81673e-11
0.03	13.0608	5.5169e-11
0.03	13.1152	1.22654e-10
0.03	13.1696	6.63323e-10
0.03	13.2241	2.20542e-09
0.03	13.2785	5.30497e-09
0.04	0	1.34657e-06
0.04	0.05442	7.81402e-07
0.04	0.10884	3.9074e-07
0.04	0.16326	1.59234e-07
0.04	0.21768	4.74957e-08
0.04	0.2721	8.06199e-09
0.04	0.32652	3.20918e-10
0.04	0.38094	5.18705e-13
0.04	0.43536	1.01977e-09
0.04	0.48978	1.02474e-08
0.04	0.5442	3.81071e-08
0.04	0.59862	8.91999e-08
0.04	0.65304	1.56804e-07
0.04	0.70746	2.23415e-07
0.04	0.76188	2.67058e-07
0.04	0.8163	2.70788e-07
0.04	0.87072	2.31487e-07
0.04	0.92514	1.64175e-07
0.04	0.97956	9.96377e-08
0.04	1.03398	7.55679e-08
0.04	1.0884	1.23903e-07
0.04	1.14282	2.58618e-07
0.04	1.19724	4.68365e-07
0.04	1.25166	7.16905e-07
0.04	1.30608	9.51768e-07
0.04	1.3605	1.11873e-06
0.04	1.41492	1.1776e-06
0.04	1.46934	1.11426e-06
0.04	1.52376	9.44742e-07
0.04	1.57818	7.10028e-07
0.04	1.6326	4.62975e-07
0.04	1.68702	2.51857e-07
0.04	1.74144	1.06116e-07
0.04	1.79586	2.95083e-08
0.04	1.85028	3.45849e-09
0.04	1.9047	1.14159e-11
0.04	1.95912	3.33926e-10
0.04	2.01354	1.24076e-08
0.04	2.06796	8.12039e-08
0.04	2.12238	2.86475e-07
0.04	2.1768	7.26866e-07
0.04	2.23122	1.49333e-06
0.04	2.28564	2.63849e-06
0.04	2.34006	4.15062e-06
0.04	2.39448	5.94015e-06
0.04	2.4489	7.84412e-06
0.04	2.50332	9.64897e-06
0.04	2.55774	1.11275e-05
0.04	2.61216	1.20817e-05
0.04	2.66658	1.23816e-05
0.04	2.721	1.19904e-05
0.04	2.77542	1.09706e-05
0.04	2.82984	9.46989e-06
0.04	2.88426	7.69031e-06
0.04	2.93868	5.84865e-06
0.04	2.9931	4.13768e-06
0.04	3.04752	2.69647e-06
0.04	3.10194	1.59567e-06
0.04	3.15636	8.39102e-07
0.04	3.21078	3.78918e-07
0.04	3.2652	1.38585e-07
0.04	3.31962	3.66722e-08
0.04	3.37404	5.37948e-09
0.04	3.42846	1.66456e-10
0.04	3.48288	8.52845e-13
0.04	3.5373	6.15382e-10
0.04	3.59172	4.87723e-09
0.04	3.64614	1.45455e-08
0.04	3.70056	2.64182e-08
0.04	3.75498	3.37108e-08
0.04	3.8094	3.12728e-08
0.04	3.86382	2.17069e-08
0.04	3.91824	1.91205e-08
0.04	3.97266	4.81682e-08
0.04	4.02708	1.37883e-07
0.04	4.0815	3.11867e-07
0.04	4.13592	5.77997e-07
0.04	4.19034	9.21302e-07
0.04	4.24476	1.30292e-06
0.04	4.29918	1.66625e-06
0.04	4.3536	1.94911e-06
0.04	4.40802	2.09874e-06
0.04	4.46244	2.08539e-06
0.04	4.51686	1.91041e-06
0.04	4.57128	1.60638e-06
0.04	4.6257	1.22896e-06
0.04	4.68012	8.42782e-07
0.04	4.73454	5.05428e-07
0.04	4.78896	2.54109e-07
0.04	4.84338	9.90308e-08
0.04	4.8978	2.52845e-08
0.04	4.95222	2.6207e-09
0.04	5.00664	4.69409e-12
0.04	5.06106	3.53973e-10
0.04	5.11548	1.06981e-08
0.04	5.1699	6.42779e-08
0.04	5.22432	2.13437e-07
0.04	5.27874	5.14889e-07
0.04	5.33316	1.01126e-06
0.04	5.38758	1.71405e-06
0.04	5.442	2.59301e-06
0.04	5.49642	3.57524e-06
0.04	5.55084	4.55488e-06
0.04	5.60526	5.41139e-06
0.04	5.65968	6.0323e-06
0.04	5.7141	6.33488e-06
0.04	5.76852	6.28187e-06
0.04	5.82294	5.88763e-06
0.04	5.87736	5.21362e-06
0.04	5.93178	4.35479e-06
0.04	5.9862	3.42046e-06
0.04	6.04062	2.51416e-06
0.04	6.09504	1.71717e-06
0.04	6.14946	1.07867e-06
0.04	6.20388	6.13939e-07
0.04	6.2583	3.09553e-07
0.04	6.31272	1.33425e-07
0.04	6.36714	4.62513e-08
0.04	6.42156	1.14577e-08
0.04	6.47598	1.53038e-09
0.04	6.5304	3.83332e-11
0.04	6.58482	5.40269e-13
0.04	6.63924	1.84958e-10
0.04	6.69366	1.21851e-09
0.04	6.74808	3.0306e-09
0.04	6.8025	4.34206e-09
0.04	6.85692	3.9662e-09
0.04	6.91134	2.9416e-09
0.04	6.96576	6.20848e-09
0.04	7.02018	2.27505e-08
0.04	7.0746	6.37498e-08
0.04	7.12902	1.3911e-07
0.04	7.18344	2.53399e-07
0.04	7.23786	4.02604e-07
0.04	7.29228	5.72956e-07
0.04	7.3467	7.42502e-07
0.04	7.40112	8.85256e-07
0.04	7.45554	9.76962e-07
0.04	7.50996	1.0009e-06
0.04	7.56438	9.52117e-07
0.04	7.6188	8.38842e-07
0.04	7.67322	6.80615e-07
0.04	7.72764	5.03625e-07
0.04	7.78206	3.34515e-07
0.04	7.83648	1.94375e-07
0.04	7.8909	9.45712e-08
0.04	7.94532	3.55187e-08
0.04	7.99974	8.63602e-09
0.04	8.05416	8.15596e-10
0.04	8.10858	7.0361e-13
0.04	8.163	1.61865e-10
0.04	8.21742	4.15001e-09
0.04	8.27184	2.35308e-08
0.04	8.32626	7.53861e-08
0.04	8.38068	1.76951e-07
0.04	8.4351	3.39586e-07
0.04	8.48952	5.63801e-07
0.04	8.54394	8.36763e-07
0.04	8.59836	1.13308e-06
0.04	8.65278	1.41877e-06
0.04	8.7072	1.65748e-06
0.04	8.76162	1.81752e-06
0.04	8.81604	1.87795e-06
0.04	8.87046	1.83241e-06
0.04	8.92488	1.68986e-06
0.04	8.9793	1.47218e-06
0.04	9.03372	1.20942e-06
0.04	9.08814	9.33872e-07
0.04	9.14256	6.74395e-07
0.04	9.19698	4.52135e-07
0.04	9.2514	2.78451e-07
0.04	9.30582	1.55113e-07
0.04	9.36024	7.63596e-08
0.04	9.41466	3.20172e-08
0.04	9.46908	1.07326e-08
0.04	9.5235	2.54272e-09
0.04	9.57792	3.1614e-10
0.04	9.63234	6.48317e-12
0.04	9.68676	2.29704e-13
0.04	9.74118	4.41435e-11
0.04	9.7956	2.52956e-10
0.04	9.85002	5.51275e-10
0.04	9.90444	6.62581e-10
0.04	9.95886	5.13859e-10
0.04	10.0133	7.59696e-10
0.04	10.0677	3.09398e-09
0.04	10.1221	1.01132e-08
0.04	10.1765	2.46819e-08
0.04	10.231	4.89565e-08
0.04	10.2854	8.3379e-08
0.04	10.3398	1.25998e-07
0.04	10.3942	1.72398e-07
0.04	10.4486	2.16339e-07
0.04	10.5031	2.50997e-07
0.04	10.5575	2.70492e-07
0.04	10.6119	2.71291e-07
0.04	10.6663	2.53099e-07
0.04	10.7207	2.18969e-07
0.04	10.7752	1.74604e-07
0.04	10.8296	1.27014e-07
0.04	10.884	8.29188e-08
0.04	10.9384	4.73081e-08
0.04	10.9928	2.25468e-08
0.04	11.0473	8.2512e-09
0.04	11.1017	1.92888e-09
0.04	11.1561	1.66845e-10
0.04	11.2105	5.51014e-14
0.04	11.2649	4.91175e-11
0.04	11.3194	1.09129e-09
0.04	11.3738	5.8981e-09
0.04	11.4282	1.83861e-08
0.04	11.4826	4.2324e-08
0.04	11.537	7.99643e-08
0.04	11.5915	1.3099e-07
0.04	11.6459	1.92076e-07
0.04	11.7003	2.57206e-07
0.04	11.7547	3.18677e-07
0.04	11.8091	3.68546e-07
0.04	11.8636	4.00177e-07
0.04	11.918	4.0951e-07
0.04	11.9724	3.95776e-07
0.04	12.0268	3.61513e-07
0.04	12.0812	3.11921e-07
0.04	12.1357	2.53742e-07
0.04	12.1901	1.93961e-07
0.04	12.2445	1.38601e-07
0.04	12.2989	9.18935e-08
0.04	12.3533	5.59191e-08
0.04	12.4078	3.07409e-08
0.04	12.4622	1.49072e-08
0.04	12.5166	6.13932e-09
0.04	12.571	2.01133e-09
0.04	12.6254	4.61072e-10
0.04	12.6799	5.4015e-11
0.04	12.7343	9.05947e-13
0.04	12.7887	7.63096e-14
0.04	12.8431	9.28356e-12
0.04	12.8975	4.81983e-11
0.04	12.952	9.71685e-11
0.04	13.0064	1.06653e-10
0.04	13.0608	8.35553e-11
0.04	13.1152	1.91459e-10
0.04	13.1696	7.99595e-10
0.04	13.2241	2.43879e-09
0.04	13.2785	5.66177e-09
0.05	0	1.34884e-06
0.05	0.05442	7.82046e-07
0.05	0.10884	3.90741e-07
0.05	0.16326	1.59111e-07
0.05	0.21768	4.74241e-08
0.05	0.2721	8.0443e-09
0.05	0.32652	3.20014e-10
0.05	0.38094	5.16965e-13
0.05	0.43536	1.01592e-09
0.05	0.48978	1.02064e-08
0.05	0.5442	3.79577e-08
0.05	0.59862	8.89018e-08
0.05	0.65304	1.56507e-07
0.05	0.70746	2.23676e-07
0.05	0.76188	2.69029e-07
0.05	0.8163	2.76291e-07
0.05	0.87072	2.42891e-07
0.05	0.92514	1.8406e-07
0.05	0.97956	1.30275e-07
0.05	1.03398	1.18337e-07
0.05	1.0884	1.78795e-07
0.05	1.14282	3.23963e-07
0.05	1.19724	5.40895e-07
0.05	1.25166	7.9217e-07
0.05	1.30608	1.02482e-06
0.05	1.3605	1.18495e-06
0.05	1.41492	1.23346e-06
0.05	1.46934	1.15782e-06
0.05	1.52376	9.75824e-07
0.05	1.57818	7.29999e-07
0.05	1.6326	4.74244e-07
0.05	1.68702	2.57211e-07
0.05	1.74144	1.08099e-07
0.05	1.79586	2.99957e-08
0.05	1.85028	3.50915e-09
0.05	1.9047	1.15645e-11
0.05	1.95912	3.37788e-10
0.05	2.01354	1.25351e-08
0.05	2.06796	8.19432e-08
0.05	2.12238	2.88777e-07
0.05	2.1768	7.3199e-07
0.05	2.23122	1.50249e-06
0.05	2.28564	2.65241e-06
0.05	2.34006	4.16916e-06
0.05	2.39448	5.96212e-06
0.05	2.4489	7.86736e-06
0.05	2.50332	9.67071e-06
0.05	2.55774	1.11449e-05
0.05	2.61216	1.20925e-05
0.05	2.66658	1.23846e-05
0.05	2.721	1.19854e-05
0.05	2.77542	1.0959e-05
0.05	2.82984	9.45379e-06
0.05	2.88426	7.67227e-06
0.05	2.93868	5.83113e-06
0.05	2.9931	4.12257e-06
0.05	3.04752	2.68483e-06
0.05	3.10194	1.5877e-06
0.05	3.15636	8.34335e-07
0.05	3.21078	3.76502e-07
0.05	3.2652	1.37605e-07
0.05	3.31962	3.63878e-08
0.05	3.37404	5.33428e-09
0.05	3.42846	1.64967e-10
0.05	3.48288	8.44911e-13
0.05	3.5373	6.09691e-10
0.05	3.59172	4.83653e-09
0.05	3.64614	1.44643e-08
0.05	3.70056	2.64593e-08
0.05	3.75498	3.43978e-08
0.05	3.8094	3.36483e-08
0.05	3.86382	2.73736e-08
0.05	3.91824	3.01084e-08
0.05	3.97266	6.66228e-08
0.05	4.02708	1.65626e-07
0.05	4.0815	3.49928e-07
0.05	4.13592	6.26241e-07
0.05	4.19034	9.78249e-07
0.05	4.24476	1.36583e-06
0.05	4.29918	1.73149e-06
0.05	4.3536	2.01267e-06
0.05	4.40802	2.15689e-06
0.05	4.46244	2.13522e-06
0.05	4.51686	1.95023e-06
0.05	4.57128	1.63584e-06
0.05	4.6257	1.24891e-06
0.05	4.68012	8.54957e-07
0.05	4.73454	5.11944e-07
0.05	4.78896	2.57038e-07
0.05	4.84338	1.00052e-07
0.05	4.8978	2.55176e-08
0.05	4.95222	2.64225e-09
0.05	5.00664	4.72841e-12
0.05	5.06106	3.56263e-10
0.05	5.11548	1.07589e-08
0.05	5.1699	6.45953e-08
0.05	5.22432	2.14341e-07
0.05	5.27874	5.16725e-07
0.05	5.33316	1.01421e-06
0.05	5.38758	1.71799e-06
0.05	5.442	2.59741e-06
0.05	5.49642	3.57919e-06
0.05	5.55084	4.55726e-06
0.05	5.60526	5.41111e-06
0.05	5.65968	6.02853e-06
0.05	5.7141	6.32728e-06
0.05	5.76852	6.27071e-06
0.05	5.82294	5.87373e-06
0.05	5.87736	5.19821e-06
0.05	5.93178	4.33928e-06
0.05	5.9862	3.40613e-06
0.05	6.04062	2.50201e-06
0.05	6.09504	1.70772e-06
0.05	6.14946	1.07199e-06
0.05	6.20388	6.09689e-07
0.05	6.2583	3.07177e-07
0.05	6.31272	1.32297e-07
0.05	6.36714	4.58231e-08
0.05	6.42156	1.13425e-08
0.05	6.47598	1.51384e-09
0.05	6.5304	3.7896e-11
0.05	6.58482	5.33987e-13
0.05	6.63924	1.82934e-10
0.05	6.69366	1.20874e-09
0.05	6.74808	3.03343e-09
0.05	6.8025	4.46776e-09
0.05	6.85692	4.48567e-09
0.05	6.91134	4.32998e-09
0.05	6.96576	9.13334e-09
0.05	7.02018	2.79917e-08
0.05	7.0746	7.20595e-08
0.05	7.12902	1.51042e-07
0.05	7.18344	2.6915e-07
0.05	7.23786	4.21907e-07
0.05	7.29228	5.9506e-07
0.05	7.3467	7.66247e-07
0.05	7.40112	9.09241e-07
0.05	7.45554	9.99755e-07
0.05	7.50996	1.02125e-06
0.05	7.56438	9.69153e-07
0.05	7.6188	8.5214e-07
0.05	7.67322	6.90225e-07
0.05	7.72764	5.09981e-07
0.05	7.78206	3.38297e-07
0.05	7.83648	1.96345e-07
0.05	7.8909	9.54307e-08
0.05	7.94532	3.58077e-08
0.05	7.99974	8.69874e-09
0.05	8.05416	8.2086e-10
0.05	8.10858	7.07622e-13
0.05	8.163	1.62674e-10
0.05	8.21742	4.16796e-09
0.05	8.27184	2.36176e-08
0.05	8.32626	7.56179e-08
0.05	8.38068	1.7739e-07
0.05	8.4351	3.40235e-07
0.05	8.48952	5.64562e-07
0.05	8.54394	8.3743e-07
0.05	8.59836	1.13336e-06
0.05	8.65278	1.41835e-06
0.05	8.7072	1.6561e-06
0.05	8.76162	1.81501e-06
0.05	8.81604	1.87433e-06
0.05	8.87046	1.82785e-06
0.05	8.92488	1.68469e-06
0.05	8.9793	1.46681e-06
0.05	9.03372	1.20427e-06
0.05	9.08814	9.29307e-07
0.05	9.14256	6.70654e-07
0.05	9.19698	4.49315e-07
0.05	9.2514	2.76513e-07
0.05	9.30582	1.53915e-07
0.05	9.36024	7.57085e-08
0.05	9.41466	3.17172e-08
0.05	9.46908	1.06227e-08
0.05	9.5235	2.51446e-09
0.05	9.57792	3.12368e-10
0.05	9.63234	6.40185e-12
0.05	9.68676	2.26807e-13
0.05	9.74118	4.36456e-11
0.05	9.7956	2.51407e-10
0.05	9.85002	5.5726e-10
0.05	9.90444	7.10868e-10
0.05	9.95886	6.82479e-10
0.05	10.0133	1.17834e-09
0.05	10.0677	3.93719e-09
0.05	10.1221	1.15765e-08
0.05	10.1765	2.69441e-08
0.05	10.231	5.21372e-08
0.05	10.2854	8.75013e-08
0.05	10.3398	1.30967e-07
0.05	10.3942	1.78002e-07
0.05	10.4486	2.22273e-07
0.05	10.5031	2.5691e-07
0.05	10.5575	2.76037e-07
0.05	10.6119	2.76179e-07
0.05	10.6663	2.57137e-07
0.05	10.7207	2.22081e-07
0.05	10.7752	1.76822e-07
0.05	10.8296	1.2846e-07
0.05	10.884	8.37664e-08
0.05	10.9384	4.77423e-08
0.05	10.9928	2.27323e-08
0.05	11.0473	8.31196e-09
0.05	11.1017	1.94154e-09
0.05	11.1561	1.67816e-10
0.05	11.2105	5.53835e-14
0.05	11.2649	4.93365e-11
0.05	11.3194	1.09547e-09
0.05	11.3738	5.91716e-09
0.05	11.4282	1.84348e-08
0.05	11.4826	4.24122e-08
0.05	11.537	8.00871e-08
0.05	11.5915	1.3112e-07
0.05	11.6459	1.92164e-07
0.05	11.7003	2.57189e-07
0.05	11.7547	3.18487e-07
0.05	11.8091	3.68131e-07
0.05	11.8636	3.99512e-07
0.05	11.918	4.08607e-07
0.05	11.9724	3.94683e-07
0.05	12.0268	3.60309e-07
0.05	12.0812	3.10698e-07
0.05	12.1357	2.52594e-07
0.05	12.1901	1.92959e-07
0.05	12.2445	1.37793e-07
0.05	12.2989	9.12938e-08
0.05	12.3533	5.55129e-08
0.05	12.4078	3.04937e-08
0.05	12.4622	1.47749e-08
0.05	12.5166	6.07954e-09
0.05	12.571	1.98993e-09
0.05	12.6254	4.55751e-10
0.05	12.6799	5.33464e-11
0.05	12.7343	8.94191e-13
0.05	12.7887	7.53228e-14
0.05	12.8431	9.17985e-12
0.05	12.8975	4.79793e-11
0.05	12.952	9.89262e-11
0.05	13.0064	1.18034e-10
0.05	13.0608	1.21006e-10
0.05	13.1152	2.81548e-10
0.05	13.1696	9.77225e-10
0.05	13.2241	2.74208e-09
0.05	13.2785	6.12443e-09
0.06	0	1.35144e-06
0.06	0.05442	7.8274e-07
0.06	0.10884	3.90702e-07
0.06	0.16326	1.58946e-07
0.06	0.21768	4.73331e-08
0.06	0.2721	8.02228e-09
0.06	0.32652	3.18901e-10
0.06	0.38094	5.14843e-13
0.06	0.43536	1.01127e-09
0.06	0.48978	1.01574e-08
0.06	0.5442	3.77813e-08
0.06	0.59862	8.85598e-08
0.06	0.65304	1.56204e-07
0.06	0.70746	2.24121e-07
0.06	0.76188	2.71665e-07
0.06	0.8163	2.8338e-07
0.06	0.87072	2.57354e-07
0.06	0.92514	2.09056e-07
0.06	0.97956	1.68563e-07
0.06	1.03398	1.71565e-07
0.06	1.0884	2.46889e-07
0.06	1.14282	4.04815e-07
0.06	1.19724	6.30445e-07
0.06	1.25166	8.84925e-07
0.06	1.30608	1.11471e-06
0.06	1.3605	1.26632e-06
0.06	1.41492	1.30201e-06
0.06	1.46934	1.2112e-06
0.06	1.52376	1.01387e-06
0.06	1.57818	7.54417e-07
0.06	1.6326	4.88006e-07
0.06	1.68702	2.63742e-07
0.06	1.74144	1.10517e-07
0.06	1.79586	3.05891e-08
0.06	1.85028	3.57075e-09
0.06	1.9047	1.1745e-11
0.06	1.95912	3.42475e-10
0.06	2.01354	1.26895e-08
0.06	2.06796	8.28377e-08
0.06	2.12238	2.91558e-07
0.06	2.1768	7.3817e-07
0.06	2.23122	1.51351e-06
0.06	2.28564	2.66913e-06
0.06	2.34006	4.19136e-06
0.06	2.39448	5.98831e-06
0.06	2.4489	7.8949e-06
0.06	2.50332	9.69625e-06
0.06	2.55774	1.1165e-05
0.06	2.61216	1.21045e-05
0.06	2.66658	1.23869e-05
0.06	2.721	1.19783e-05
0.06	2.77542	1.09439e-05
0.06	2.82984	9.43335e-06
0.06	2.88426	7.64967e-06
0.06	2.93868	5.80935e-06
0.06	2.9931	4.10388e-06
0.06	3.04752	2.67048e-06
0.06	3.10194	1.57792e-06
0.06	3.15636	8.28499e-07
0.06	3.21078	3.73552e-07
0.06	3.2652	1.36412e-07
0.06	3.31962	3.60425e-08
0.06	3.37404	5.27962e-09
0.06	3.42846	1.63172e-10
0.06	3.48288	8.35413e-13
0.06	3.5373	6.02944e-10
0.06	3.59172	4.78923e-09
0.06	3.64614	1.4376e-08
0.06	3.70056	2.65413e-08
0.06	3.75498	3.53079e-08
0.06	3.8094	3.66815e-08
0.06	3.86382	3.45077e-08
0.06	3.91824	4.38365e-08
0.06	3.97266	8.95673e-08
0.06	4.02708	1.99999e-07
0.06	4.0815	3.96962e-07
0.06	4.13592	6.85732e-07
0.06	4.19034	1.04835e-06
0.06	4.24476	1.44316e-06
0.06	4.29918	1.81157e-06
0.06	4.3536	2.0906e-06
0.06	4.40802	2.2281e-06
0.06	4.46244	2.19618e-06
0.06	4.51686	1.99889e-06
0.06	4.57128	1.6718e-06
0.06	4.6257	1.27325e-06
0.06	4.68012	8.6979e-07
0.06	4.73454	5.19876e-07
0.06	4.78896	2.606e-07
0.06	4.84338	1.01292e-07
0.06	4.8978	2.58004e-08
0.06	4.95222	2.66837e-09
0.06	5.00664	4.76996e-12
0.06	5.06106	3.59029e-10
0.06	5.11548	1.08322e-08
0.06	5.1699	6.49774e-08
0.06	5.22432	2.15427e-07
0.06	5.27874	5.18923e-07
0.06	5.33316	1.01773e-06
0.06	5.38758	1.72266e-06
0.06	5.442	2.60256e-06
0.06	5.49642	3.58372e-06
0.06	5.55084	4.5598e-06
0.06	5.60526	5.41033e-06
0.06	5.65968	6.02345e-06
0.06	5.7141	6.31754e-06
0.06	5.76852	6.25664e-06
0.06	5.82294	5.85636e-06
0.06	5.87736	5.17907e-06
0.06	5.93178	4.32009e-06
0.06	5.9862	3.38848e-06
0.06	6.04062	2.48707e-06
0.06	6.09504	1.69613e-06
0.06	6.14946	1.06381e-06
0.06	6.20388	6.04502e-07
0.06	6.2583	3.04282e-07
0.06	6.31272	1.30925e-07
0.06	6.36714	4.53038e-08
0.06	6.42156	1.12031e-08
0.06	6.47598	1.49392e-09
0.06	6.5304	3.73722e-11
0.06	6.58482	5.26527e-13
0.06	6.63924	1.80571e-10
0.06	6.69366	1.19792e-09
0.06	6.74808	3.04164e-09
0.06	6.8025	4.63438e-09
0.06	6.85692	5.14798e-09
0.06	6.91134	6.0753e-09
0.06	6.96576	1.27827e-08
0.06	7.02018	3.45002e-08
0.06	7.0746	8.23444e-08
0.06	7.12902	1.65774e-07
0.06	7.18344	2.88558e-07
0.06	7.23786	4.4565e-07
0.06	7.29228	6.22208e-07
0.06	7.3467	7.95376e-07
0.06	7.40112	9.38631e-07
0.06	7.45554	1.02765e-06
0.06	7.50996	1.04614e-06
0.06	7.56438	9.89964e-07
0.06	7.6188	8.6837e-07
0.06	7.67322	7.01941e-07
0.06	7.72764	5.17723e-07
0.06	7.78206	3.42899e-07
0.06	7.83648	1.9874e-07
0.06	7.8909	9.64745e-08
0.06	7.94532	3.61582e-08
0.06	7.99974	8.77473e-09
0.06	8.05416	8.27231e-10
0.06	8.10858	7.12469e-13
0.06	8.163	1.63649e-10
0.06	8.21742	4.18957e-09
0.06	8.27184	2.37217e-08
0.06	8.32626	7.58952e-08
0.06	8.38068	1.77913e-07
0.06	8.4351	3.41e-07
0.06	8.48952	5.65447e-07
0.06	8.54394	8.38182e-07
0.06	8.59836	1.13363e-06
0.06	8.65278	1.41775e-06
0.06	8.7072	1.6543e-06
0.06	8.76162	1.81183e-06
0.06	8.81604	1.86978e-06
0.06	8.87046	1.82217e-06
0.06	8.92488	1.67827e-06
0.06	8.9793	1.46017e-06
0.06	9.03372	1.19793e-06
0.06	9.08814	9.23699e-07
0.06	9.14256	6.66068e-07
0.06	9.19698	4.45866e-07
0.06	9.2514	2.74147e-07
0.06	9.30582	1.52455e-07
0.06	9.36024	7.49164e-08
0.06	9.41466	3.13531e-08
0.06	9.46908	1.04896e-08
0.06	9.5235	2.48035e-09
0.06	9.57792	3.07835e-10
0.06	9.63234	6.30473e-12
0.06	9.68676	2.23385e-13
0.06	9.74118	4.30718e-11
0.06	9.7956	2.49839e-10
0.06	9.85002	5.65878e-10
0.06	9.90444	7.73337e-10
0.06	9.95886	8.95671e-10
0.06	10.0133	1.70226e-09
0.06	10.0677	4.98625e-09
0.06	10.1221	1.33898e-08
0.06	10.1765	2.97396e-08
0.06	10.231	5.6059e-08
0.06	10.2854	9.25749e-08
0.06	10.3398	1.37074e-07
0.06	10.3942	1.84879e-07
0.06	10.4486	2.29548e-07
0.06	10.5031	2.64151e-07
0.06	10.5575	2.8282e-07
0.06	10.6119	2.82153e-07
0.06	10.6663	2.62068e-07
0.06	10.7207	2.25876e-07
0.06	10.7752	1.79525e-07
0.06	10.8296	1.30221e-07
0.06	10.884	8.47974e-08
0.06	10.9384	4.82698e-08
0.06	10.9928	2.29576e-08
0.06	11.0473	8.38563e-09
0.06	11.1017	1.95688e-09
0.06	11.1561	1.6899e-10
0.06	11.2105	5.57242e-14
0.06	11.2649	4.96005e-11
0.06	11.3194	1.1005e-09
0.06	11.3738	5.93998e-09
0.06	11.4282	1.84929e-08
0.06	11.4826	4.25169e-08
0.06	11.537	8.02311e-08
0.06	11.5915	1.3127e-07
0.06	11.6459	1.92259e-07
0.06	11.7003	2.57149e-07
0.06	11.7547	3.18233e-07
0.06	11.8091	3.676e-07
0.06	11.8636	3.98674e-07
0.06	11.918	4.07479e-07
0.06	11.9724	3.93327e-07
0.06	12.0268	3.5882e-07
0.06	12.0812	3.09192e-07
0.06	12.1357	2.51181e-07
0.06	12.1901	1.91731e-07
0.06	12.2445	1.36804e-07
0.06	12.2989	9.05607e-08
0.06	12.3533	5.50172e-08
0.06	12.4078	3.01924e-08
0.06	12.4622	1.46142e-08
0.06	12.5166	6.00702e-09
0.06	12.571	1.96404e-09
0.06	12.6254	4.49333e-10
0.06	12.6799	5.25437e-11
0.06	12.7343	8.8017e-13
0.06	12.7887	7.41601e-14
0.06	12.8431	9.06129e-12
0.06	12.8975	4.77832e-11
0.06	12.952	1.01351e-10
0.06	13.0064	1.3266e-10
0.06	13.0608	1.68229e-10
0.06	13.1152	3.94123e-10
0.06	13.1696	1.198e-09
0.06	13.2241	3.11765e-09
0.06	13.2785	6.69584e-09
0.07	0	1.35427e-06
0.07	0.05442	7.83432e-07
0.07	0.10884	3.90599e-07
0.07	0.16326	1.58732e-07
0.07	0.21768	4.7221e-08
0.07	0.2721	7.99574e-09
0.07	0.32652	3.17578e-10
0.07	0.38094	5.12343e-13
0.07	0.43536	1.00585e-09
0.07	0.48978	1.01009e-08
0.07	0.5442	3.7582e-08
0.07	0.59862	8.81882e-08
0.07	0.65304	1.55931e-07
0.07	0.70746	2.24826e-07
0.07	0.76188	2.75104e-07
0.07	0.8163	2.92273e-07
0.07	0.87072	2.75189e-07
0.07	0.92514	2.39574e-07
0.07	0.97956	2.15001e-07
0.07	1.03398	2.3581e-07
0.07	1.0884	3.28774e-07
0.07	1.14282	5.01749e-07
0.07	1.19724	7.37536e-07
0.07	1.25166	9.95608e-07
0.07	1.30608	1.22177e-06
0.07	1.3605	1.36307e-06
0.07	1.41492	1.38338e-06
0.07	1.46934	1.27448e-06
0.07	1.52376	1.0589e-06
0.07	1.57818	7.83282e-07
0.07	1.6326	5.04254e-07
0.07	1.68702	2.71443e-07
0.07	1.74144	1.13363e-07
0.07	1.79586	3.1287e-08
0.07	1.85028	3.64311e-09
0.07	1.9047	1.19566e-11
0.07	1.95912	3.47965e-10
0.07	2.01354	1.28702e-08
0.07	2.06796	8.38821e-08
0.07	2.12238	2.94799e-07
0.07	2.1768	7.45357e-07
0.07	2.23122	1.5263e-06
0.07	2.28564	2.68846e-06
0.07	2.34006	4.21693e-06
0.07	2.39448	6.01833e-06
0.07	2.4489	7.92624e-06
0.07	2.50332	9.72498e-06
0.07	2.55774	1.11872e-05
0.07	2.61216	1.2117e-05
0.07	2.66658	1.23881e-05
0.07	2.721	1.19683e-05
0.07	2.77542	1.09247e-05
0.07	2.82984	9.40814e-06
0.07	2.88426	7.62218e-06
0.07	2.93868	5.78309e-06
0.07	2.9931	4.08148e-06
0.07	3.04752	2.65338e-06
0.07	3.10194	1.56629e-06
0.07	3.15636	8.2159e-07
0.07	3.21078	3.70072e-07
0.07	3.2652	1.35008e-07
0.07	3.31962	3.56379e-08
0.07	3.37404	5.21584e-09
0.07	3.42846	1.6109e-10
0.07	3.48288	8.24475e-13
0.07	3.5373	5.9527e-10
0.07	3.59172	4.7368e-09
0.07	3.64614	1.42872e-08
0.07	3.70056	2.66833e-08
0.07	3.75498	3.64831e-08
0.07	3.8094	4.04496e-08
0.07	3.86382	4.32326e-08
0.07	3.91824	6.04808e-08
0.07	3.97266	1.1723e-07
0.07	4.02708	2.41274e-07
0.07	4.0815	4.53266e-07
0.07	4.13592	7.5677e-07
0.07	4.19034	1.13188e-06
0.07	4.24476	1.53514e-06
0.07	4.29918	1.90667e-06
0.07	4.3536	2.18301e-06
0.07	4.40802	2.31244e-06
0.07	4.46244	2.26828e-06
0.07	4.51686	2.05637e-06
0.07	4.57128	1.71423e-06
0.07	4.6257	1.30194e-06
0.07	4.68012	8.87254e-07
0.07	4.73454	5.29203e-07
0.07	4.78896	2.64783e-07
0.07	4.84338	1.02748e-07
0.07	4.8978	2.61317e-08
0.07	4.95222	2.69893e-09
0.07	5.00664	4.81847e-12
0.07	5.06106	3.62254e-10
0.07	5.11548	1.09174e-08
0.07	5.1699	6.54208e-08
0.07	5.22432	2.16683e-07
0.07	5.27874	5.21454e-07
0.07	5.33316	1.02177e-06
0.07	5.38758	1.72796e-06
0.07	5.442	2.60833e-06
0.07	5.49642	3.58864e-06
0.07	5.55084	4.56227e-06
0.07	5.60526	5.40881e-06
0.07	5.65968	6.01681e-06
0.07	5.7141	6.30537e-06
0.07	5.76852	6.23941e-06
0.07	5.82294	5.83533e-06
0.07	5.87736	5.15605e-06
0.07	5.93178	4.29711e-06
0.07	5.9862	3.36742e-06
0.07	6.04062	2.46931e-06
0.07	6.09504	1.6824e-06
0.07	6.14946	1.05414e-06
0.07	6.20388	5.9838e-07
0.07	6.2583	3.00875e-07
0.07	6.31272	1.29315e-07
0.07	6.36714	4.46961e-08
0.07	6.42156	1.10407e-08
0.07	6.47598	1.4708e-09
0.07	6.5304	3.67684e-11
0.07	6.58482	5.18019e-13
0.07	6.63924	1.77935e-10
0.07	6.69366	1.18674e-09
0.07	6.74808	3.05806e-09
0.07	6.8025	4.84966e-09
0.07	6.85692	5.96943e-09
0.07	6.91134	8.20617e-09
0.07	6.96576	1.72005e-08
0.07	7.02018	4.23364e-08
0.07	7.0746	9.46795e-08
0.07	7.12902	1.8339e-07
0.07	7.18344	3.11711e-07
0.07	7.23786	4.7392e-07
0.07	7.29228	6.54477e-07
0.07	7.3467	8.29946e-07
0.07	7.40112	9.73463e-07
0.07	7.45554	1.06068e-06
0.07	7.50996	1.07557e-06
0.07	7.56438	1.01454e-06
0.07	7.6188	8.87514e-07
0.07	7.67322	7.15747e-07
0.07	7.72764	5.26835e-07
0.07	7.78206	3.48309e-07
0.07	7.83648	2.01553e-07
0.07	7.8909	9.76985e-08
0.07	7.94532	3.65687e-08
0.07	7.99974	8.86359e-09
0.07	8.05416	8.34668e-10
0.07	8.10858	7.18117e-13
0.07	8.163	1.64782e-10
0.07	8.21742	4.21461e-09
0.07	8.27184	2.3842e-08
0.07	8.32626	7.62141e-08
0.07	8.38068	1.78511e-07
0.07	8.4351	3.41867e-07
0.07	8.48952	5.66431e-07
0.07	8.54394	8.38979e-07
0.07	8.59836	1.13382e-06
0.07	8.65278	1.41689e-06
0.07	8.7072	1.65201e-06
0.07	8.76162	1.80791e-06
0.07	8.81604	1.86425e-06
0.07	8.87046	1.81531e-06
0.07	8.92488	1.67057e-06
0.07	8.9793	1.45223e-06
0.07	9.03372	1.19037e-06
0.07	9.08814	9.17033e-07
0.07	9.14256	6.60632e-07
0.07	9.19698	4.41785e-07
0.07	9.2514	2.71353e-07
0.07	9.30582	1.50735e-07
0.07	9.36024	7.39859e-08
0.07	9.41466	3.09264e-08
0.07	9.46908	1.03342e-08
0.07	9.5235	2.44065e-09
0.07	9.57792	3.02587e-10
0.07	9.63234	6.19317e-12
0.07	9.68676	2.19507e-13
0.07	9.74118	4.24429e-11
0.07	9.7956	2.48449e-10
0.07	9.85002	5.77908e-10
0.07	9.90444	8.52039e-10
0.07	9.95886	1.15764e-09
0.07	10.0133	2.3387e-09
0.07	10.0677	6.25201e-09
0.07	10.1221	1.55678e-08
0.07	10.1765	3.3086e-08
0.07	10.231	6.07416e-08
0.07	10.2854	9.862e-08
0.07	10.3398	1.44336e-07
0.07	10.3942	1.93046e-07
0.07	10.4486	2.38174e-07
0.07	10.5031	2.72726e-07
0.07	10.5575	2.90844e-07
0.07	10.6119	2.8921e-07
0.07	10.6663	2.67886e-07
0.07	10.7207	2.3035e-07
0.07	10.7752	1.82708e-07
0.07	10.8296	1.32292e-07
0.07	10.884	8.60087e-08
0.07	10.9384	4.88889e-08
0.07	10.9928	2.32216e-08
0.07	11.0473	8.47184e-09
0.07	11.1017	1.97479e-09
0.07	11.1561	1.7036e-10
0.07	11.2105	5.61207e-14
0.07	11.2649	4.9907e-11
0.07	11.3194	1.10632e-09
0.07	11.3738	5.9663e-09
0.07	11.4282	1.85596e-08
0.07	11.4826	4.26359e-08
0.07	11.537	8.03928e-08
0.07	11.5915	1.31433e-07
0.07	11.6459	1.92351e-07
0.07	11.7003	2.57078e-07
0.07	11.7547	3.17903e-07
0.07	11.8091	3.66938e-07
0.07	11.8636	3.97649e-07
0.07	11.918	4.06113e-07
0.07	11.9724	3.91694e-07
0.07	12.0268	3.57036e-07
0.07	12.0812	3.07393e-07
0.07	12.1357	2.495e-07
0.07	12.1901	1.90272e-07
0.07	12.2445	1.35633e-07
0.07	12.2989	8.96942e-08
0.07	12.3533	5.44326e-08
0.07	12.4078	2.98379e-08
0.07	12.4622	1.44255e-08
0.07	12.5166	5.9221e-09
0.07	12.571	1.93382e-09
0.07	12.6254	4.41871e-10
0.07	12.6799	5.16155e-11
0.07	12.7343	8.64094e-13
0.07	12.7887	7.28477e-14
0.07	12.8431	8.93282e-12
0.07	12.8975	4.76529e-11
0.07	12.952	1.04609e-10
0.07	13.0064	1.50959e-10
0.07	13.0608	2.26082e-10
0.07	13.1152	5.30637e-10
0.07	13.1696	1.46407e-09
0.07	13.2241	3.56837e-09
0.07	13.2785	7.37942e-09
0.08	0	1.35721e-06
0.08	0.05442	7.84063e-07
0.08	0.10884	3.90407e-07
0.08	0.16326	1.58459e-07
0.08	0.21768	4.70859e-08
0.08	0.2721	7.96447e-09
0.08	0.32652	3.16041e-10
0.08	0.38094	5.09476e-13
0.08	0.43536	9.99708e-10
0.08	0.48978	1.00378e-08
0.08	0.5442	3.73645e-08
0.08	0.59862	8.7804e-08
0.08	0.65304	1.55731e-07
0.08	0.70746	2.25882e-07
0.08	0.76188	2.7951e-07
0.08	0.8163	3.03229e-07
0.08	0.87072	2.96765e-07
0.08	0.92514	2.76096e-07
0.08	0.97956	2.70169e-07
0.08	1.03398	3.11725e-07
0.08	1.0884	4.25128e-07
0.08	1.14282	6.15422e-07
0.08	1.19724	8.62762e-07
0.08	1.25166	1.12471e-06
0.08	1.30608	1.34637e-06
0.08	1.3605	1.47544e-06
0.08	1.41492	1.47772e-06
0.08	1.46934	1.34772e-06
0.08	1.52376	1.11094e-06
0.08	1.57818	8.16589e-07
0.08	1.6326	5.22975e-07
0.08	1.68702	2.80303e-07
0.08	1.74144	1.16633e-07
0.08	1.79586	3.20876e-08
0.08	1.85028	3.72599e-09
0.08	1.9047	1.21987e-11
0.08	1.95912	3.54231e-10
0.08	2.01354	1.3076e-08
0.08	2.06796	8.50699e-08
[truncated: 22,746 more rows]

## Sheet: Fig.2h
Relative phase（units of π)	Ek (eV)	Rate
0	0	1.38511e-06
0	0.05442	7.74954e-07
0	0.10884	3.75131e-07
0	0.16326	1.48651e-07
0	0.21768	4.33384e-08
0	0.2721	7.23559e-09
0	0.32652	2.85539e-10
0	0.38094	4.62242e-13
0	0.43536	9.22583e-10
0	0.48978	9.58469e-09
0	0.5442	3.77693e-08
0	0.59862	9.68642e-08
0	0.65304	1.95115e-07
0	0.70746	3.3802e-07
0	0.76188	5.30622e-07
0	0.8163	7.79566e-07
0	0.87072	1.09294e-06
0	0.92514	1.47684e-06
0	0.97956	1.92936e-06
0	1.03398	2.43388e-06
0	1.0884	2.95479e-06
0	1.14282	3.4381e-06
0	1.19724	3.81838e-06
0	1.25166	4.03126e-06
0	1.30608	4.02868e-06
0	1.3605	3.79266e-06
0	1.41492	3.34324e-06
0	1.46934	2.7374e-06
0	1.52376	2.05855e-06
0	1.57818	1.39842e-06
0	1.6326	8.36503e-07
0	1.68702	4.22396e-07
0	1.74144	1.6677e-07
0	1.79586	4.37939e-08
0	1.85028	4.87818e-09
0	1.9047	1.53848e-11
0	1.95912	4.31896e-10
0	2.01354	1.54598e-08
0	2.06796	9.77863e-08
0	2.12238	3.34323e-07
0	2.1768	8.24021e-07
0	2.23122	1.64789e-06
0	2.28564	2.83909e-06
0	2.34006	4.36159e-06
0	2.39448	6.10382e-06
0	2.4489	7.89048e-06
0	2.50332	9.51047e-06
0	2.55774	1.07552e-05
0	2.61216	1.14585e-05
0	2.66658	1.15282e-05
0	2.721	1.09636e-05
0	2.77542	9.85307e-06
0	2.82984	8.35469e-06
0	2.88426	6.66381e-06
0	2.93868	4.97621e-06
0	2.9931	3.45497e-06
0	3.04752	2.20801e-06
0	3.10194	1.28001e-06
0	3.15636	6.58467e-07
0	3.21078	2.90333e-07
0	3.2652	1.03423e-07
0	3.31962	2.6567e-08
0	3.37404	3.76634e-09
0	3.42846	1.11949e-10
0	3.48288	5.46355e-13
0	3.5373	3.71043e-10
0	3.59172	2.71963e-09
0	3.64614	7.30788e-09
0	3.70056	1.15216e-08
0	3.75498	1.23552e-08
0	3.8094	1.12101e-08
0	3.86382	1.82181e-08
0	3.91824	5.3446e-08
0	3.97266	1.43524e-07
0	4.02708	3.14034e-07
0	4.0815	5.7975e-07
0	4.13592	9.35939e-07
0	4.19034	1.35395e-06
0	4.24476	1.78327e-06
0	4.29918	2.16022e-06
0	4.3536	2.42164e-06
0	4.40802	2.51975e-06
0	4.46244	2.43432e-06
0	4.51686	2.17838e-06
0	4.57128	1.79577e-06
0	4.6257	1.35081e-06
0	4.68012	9.12948e-07
0	4.73454	5.40638e-07
0	4.78896	2.68837e-07
0	4.84338	1.03768e-07
0	4.8978	2.62716e-08
0	4.95222	2.70296e-09
0	5.00664	4.81019e-12
0	5.06106	3.60682e-10
0	5.11548	1.08473e-08
0	5.1699	6.48984e-08
0	5.22432	2.14717e-07
0	5.27874	5.16399e-07
0	5.33316	1.01169e-06
0	5.38758	1.71137e-06
0	5.442	2.58513e-06
0	5.49642	3.56084e-06
0	5.55084	4.53425e-06
0	5.60526	5.3868e-06
0	5.65968	6.00778e-06
0	5.7141	6.31542e-06
0	5.76852	6.2722e-06
0	5.82294	5.891e-06
0	5.87736	5.23089e-06
0	5.93178	4.38421e-06
0	5.9862	3.45804e-06
0	6.04062	2.55471e-06
0	6.09504	1.75553e-06
0	6.14946	1.11085e-06
0	6.20388	6.37815e-07
0	6.2583	3.25005e-07
0	6.31272	1.41893e-07
0	6.36714	4.99682e-08
0	6.42156	1.26243e-08
0	6.47598	1.72892e-09
0	6.5304	4.47437e-11
0	6.58482	6.58976e-13
0	6.63924	2.39955e-10
0	6.69366	1.73161e-09
0	6.74808	4.97048e-09
0	6.8025	9.07613e-09
0	6.85692	1.27141e-08
0	6.91134	1.60199e-08
0	6.96576	2.23433e-08
0	7.02018	3.87461e-08
0	7.0746	7.47109e-08
0	7.12902	1.39247e-07
0	7.18344	2.37259e-07
0	7.23786	3.66414e-07
0	7.29228	5.15713e-07
0	7.3467	6.66485e-07
0	7.40112	7.95799e-07
0	7.45554	8.81509e-07
0	7.50996	9.07586e-07
0	7.56438	8.68239e-07
0	7.6188	7.69591e-07
0	7.67322	6.28384e-07
0	7.72764	4.68007e-07
0	7.78206	3.12927e-07
0	7.83648	1.83065e-07
0	7.8909	8.96855e-08
0	7.94532	3.39218e-08
0	7.99974	8.30736e-09
0	8.05416	7.90374e-10
0	8.10858	6.87051e-13
0	8.163	1.59299e-10
0	8.21742	4.11749e-09
0	8.27184	2.35437e-08
0	8.32626	7.60916e-08
0	8.38068	1.8025e-07
0	8.4351	3.49254e-07
0	8.48952	5.85736e-07
0	8.54394	8.78629e-07
0	8.59836	1.20328e-06
0	8.65278	1.52485e-06
0	8.7072	1.80439e-06
0	8.76162	2.00598e-06
0	8.81604	2.10356e-06
0	8.87046	2.08567e-06
0	8.92488	1.9572e-06
0	8.9793	1.73786e-06
0	9.03372	1.45791e-06
0	9.08814	1.15219e-06
0	9.14256	8.53891e-07
0	9.19698	5.89405e-07
0	9.2514	3.75201e-07
0	9.30582	2.17088e-07
0	9.36024	1.11674e-07
0	9.41466	4.93057e-08
0	9.46908	1.75765e-08
0	9.5235	4.4861e-09
0	9.57792	6.11442e-10
0	9.63234	1.40797e-11
0	9.68676	5.79573e-13
0	9.74118	1.36052e-10
0	9.7956	1.02833e-09
0	9.85002	3.34266e-09
0	9.90444	7.31749e-09
0	9.95886	1.28092e-08
0	10.0133	1.96837e-08
0	10.0677	2.82592e-08
0	10.1221	3.9518e-08
0	10.1765	5.4924e-08
0	10.231	7.58619e-08
0	10.2854	1.02884e-07
0	10.3398	1.35044e-07
0	10.3942	1.69603e-07
0	10.4486	2.02272e-07
0	10.5031	2.27995e-07
0	10.5575	2.42087e-07
0	10.6119	2.41417e-07
0	10.6663	2.25289e-07
0	10.7207	1.95747e-07
0	10.7752	1.57185e-07
0	10.8296	1.15366e-07
0	10.884	7.60917e-08
0	10.9384	4.39042e-08
0	10.9928	2.11772e-08
0	11.0473	7.84832e-09
0	11.1017	1.85892e-09
0	11.1561	1.62991e-10
0	11.2105	5.45879e-14
0	11.2649	4.93676e-11
0	11.3194	1.11331e-09
0	11.3738	6.11036e-09
0	11.4282	1.93533e-08
0	11.4826	4.52914e-08
0	11.537	8.70515e-08
0	11.5915	1.45174e-07
0	11.6459	2.16899e-07
0	11.7003	2.96216e-07
0	11.7547	3.74703e-07
0	11.8091	4.42964e-07
0	11.8636	4.92351e-07
0	11.918	5.1657e-07
0	11.9724	5.12812e-07
0	12.0268	4.82173e-07
0	12.0812	4.29311e-07
0	12.1357	3.61436e-07
0	12.1901	2.8691e-07
0	12.2445	2.13773e-07
0	12.2989	1.48501e-07
0	12.3533	9.52362e-08
0	12.4078	5.55709e-08
0	12.4622	2.88551e-08
0	12.5166	1.28648e-08
0	12.571	4.62637e-09
0	12.6254	1.18511e-09
0	12.6799	1.58825e-10
0	12.7343	3.14492e-12
0	12.7887	3.26663e-13
0	12.8431	5.2155e-11
0	12.8975	3.8998e-10
0	12.952	1.30956e-09
0	13.0064	3.00277e-09
0	13.0608	5.50805e-09
0	13.1152	8.75505e-09
0	13.1696	1.26495e-08
0	13.2241	1.71408e-08
0	13.2785	2.22311e-08
0.01	0	1.40552e-06
0.01	0.05442	7.87271e-07
0.01	0.10884	3.81639e-07
0.01	0.16326	1.51495e-07
0.01	0.21768	4.4261e-08
0.01	0.2721	7.40818e-09
0.01	0.32652	2.93211e-10
0.01	0.38094	4.76279e-13
0.01	0.43536	9.54265e-10
0.01	0.48978	9.95595e-09
0.01	0.5442	3.94084e-08
0.01	0.59862	1.01517e-07
0.01	0.65304	2.05296e-07
0.01	0.70746	3.56688e-07
0.01	0.76188	5.60626e-07
0.01	0.8163	8.22986e-07
0.01	0.87072	1.15048e-06
0.01	0.92514	1.54746e-06
0.01	0.97956	2.0102e-06
0.01	1.03398	2.52063e-06
0.01	1.0884	3.04231e-06
0.01	1.14282	3.52121e-06
0.01	1.19724	3.89269e-06
0.01	1.25166	4.09374e-06
0.01	1.30608	4.07799e-06
0.01	1.3605	3.82906e-06
0.01	1.41492	3.36824e-06
0.01	1.46934	2.75329e-06
0.01	1.52376	2.06781e-06
0.01	1.57818	1.40333e-06
0.01	1.6326	8.38821e-07
0.01	1.68702	4.23347e-07
0.01	1.74144	1.67091e-07
0.01	1.79586	4.38704e-08
0.01	1.85028	4.88654e-09
0.01	1.9047	1.54126e-11
0.01	1.95912	4.32761e-10
0.01	2.01354	1.54954e-08
0.01	2.06796	9.80501e-08
0.01	2.12238	3.35386e-07
0.01	2.1768	8.27109e-07
0.01	2.23122	1.65514e-06
0.01	2.28564	2.85367e-06
0.01	2.34006	4.38755e-06
0.01	2.39448	6.14569e-06
0.01	2.4489	7.95249e-06
0.01	2.50332	9.59564e-06
0.01	2.55774	1.08645e-05
0.01	2.61216	1.15899e-05
0.01	2.66658	1.16771e-05
0.01	2.721	1.11226e-05
0.01	2.77542	1.00133e-05
0.01	2.82984	8.50669e-06
0.01	2.88426	6.79937e-06
0.01	2.93868	5.08939e-06
0.01	2.9931	3.54288e-06
0.01	3.04752	2.27095e-06
0.01	3.10194	1.32098e-06
0.01	3.15636	6.82205e-07
0.01	3.21078	3.02174e-07
0.01	3.2652	1.08223e-07
0.01	3.31962	2.79808e-08
0.01	3.37404	3.99844e-09
0.01	3.42846	1.20042e-10
0.01	3.48288	5.93479e-13
0.01	3.5373	4.10114e-10
0.01	3.59172	3.0804e-09
0.01	3.64614	8.5835e-09
0.01	3.70056	1.43271e-08
0.01	3.75498	1.67806e-08
0.01	3.8094	1.62265e-08
0.01	3.86382	2.12839e-08
0.01	3.91824	5.05185e-08
0.01	3.97266	1.29564e-07
0.01	4.02708	2.83939e-07
0.01	4.0815	5.29521e-07
0.01	4.13592	8.63774e-07
0.01	4.19034	1.26098e-06
0.01	4.24476	1.67368e-06
0.01	4.29918	2.0408e-06
0.01	4.3536	2.30063e-06
0.01	4.40802	2.40551e-06
0.01	4.46244	2.33388e-06
0.01	4.51686	2.09645e-06
0.01	4.57128	1.73415e-06
0.01	4.6257	1.30851e-06
0.01	4.68012	8.86894e-07
0.01	4.73454	5.26603e-07
0.01	4.78896	2.6251e-07
0.01	4.84338	1.01563e-07
0.01	4.8978	2.5771e-08
0.01	4.95222	2.65714e-09
0.01	5.00664	4.73846e-12
0.01	5.06106	3.56019e-10
0.01	5.11548	1.07282e-08
0.01	5.1699	6.43101e-08
0.01	5.22432	2.13179e-07
0.01	5.27874	5.13681e-07
0.01	5.33316	1.00828e-06
0.01	5.38758	1.7089e-06
0.01	5.442	2.58642e-06
0.01	5.49642	3.56967e-06
0.01	5.55084	4.55467e-06
0.01	5.60526	5.42228e-06
0.01	5.65968	6.06028e-06
0.01	5.7141	6.38472e-06
0.01	5.76852	6.35567e-06
0.01	5.82294	5.98381e-06
0.01	5.87736	5.32681e-06
0.01	5.93178	4.47661e-06
0.01	5.9862	3.54102e-06
0.01	6.04062	2.62402e-06
0.01	6.09504	1.80909e-06
0.01	6.14946	1.14883e-06
0.01	6.20388	6.62184e-07
0.01	6.2583	3.38861e-07
0.01	6.31272	1.4864e-07
0.01	6.36714	5.26181e-08
0.01	6.42156	1.33717e-08
0.01	6.47598	1.84334e-09
0.01	6.5304	4.80582e-11
0.01	6.58482	7.13649e-13
0.01	6.63924	2.62204e-10
0.01	6.69366	1.90935e-09
0.01	6.74808	5.51911e-09
0.01	6.8025	1.00644e-08
0.01	6.85692	1.3727e-08
0.01	6.91134	1.58565e-08
0.01	6.96576	1.88941e-08
0.01	7.02018	2.91452e-08
0.01	7.0746	5.57761e-08
0.01	7.12902	1.0813e-07
0.01	7.18344	1.92152e-07
0.01	7.23786	3.07131e-07
0.01	7.29228	4.43984e-07
0.01	7.3467	5.85861e-07
0.01	7.40112	7.11176e-07
0.01	7.45554	7.98363e-07
0.01	7.50996	8.31091e-07
0.01	7.56438	8.02464e-07
0.01	7.6188	7.16949e-07
0.01	7.67322	5.89443e-07
0.01	7.72764	4.41672e-07
0.01	7.78206	2.96917e-07
0.01	7.83648	1.74546e-07
0.01	7.8909	8.58915e-08
0.01	7.94532	3.26194e-08
0.01	7.99974	8.01865e-09
0.01	8.05416	7.65606e-10
0.01	8.10858	6.6774e-13
0.01	8.163	1.55312e-10
0.01	8.21742	4.02657e-09
0.01	8.27184	2.30909e-08
0.01	8.32626	7.4838e-08
0.01	8.38068	1.77766e-07
0.01	8.4351	3.45364e-07
0.01	8.48952	5.80741e-07
0.01	8.54394	8.7341e-07
0.01	8.59836	1.19923e-06
0.01	8.65278	1.52366e-06
0.01	8.7072	1.80765e-06
0.01	8.76162	2.01486e-06
0.01	8.81604	2.11846e-06
0.01	8.87046	2.10609e-06
0.01	8.92488	1.98176e-06
0.01	8.9793	1.7646e-06
0.01	9.03372	1.48459e-06
0.01	9.08814	1.17675e-06
0.01	9.14256	8.74747e-07
0.01	9.19698	6.05703e-07
0.01	9.2514	3.86831e-07
0.01	9.30582	2.24569e-07
0.01	9.36024	1.15922e-07
0.01	9.41466	5.13624e-08
0.01	9.46908	1.83751e-08
0.01	9.5235	4.7065e-09
0.01	9.57792	6.43636e-10
0.01	9.63234	1.48648e-11
0.01	9.68676	6.13219e-13
0.01	9.74118	1.4406e-10
0.01	9.7956	1.08707e-09
0.01	9.85002	3.51395e-09
0.01	9.90444	7.60295e-09
0.01	9.95886	1.30399e-08
0.01	10.0133	1.94266e-08
0.01	10.0677	2.67862e-08
0.01	10.1221	3.58673e-08
0.01	10.1765	4.8053e-08
0.01	10.231	6.48651e-08
0.01	10.2854	8.72214e-08
0.01	10.3398	1.14724e-07
0.01	10.3942	1.45264e-07
0.01	10.4486	1.75139e-07
0.01	10.5031	1.99712e-07
0.01	10.5575	2.14462e-07
0.01	10.6119	2.16133e-07
0.01	10.6663	2.03647e-07
0.01	10.7207	1.78496e-07
0.01	10.7752	1.44472e-07
0.01	10.8296	1.068e-07
0.01	10.884	7.09037e-08
0.01	10.9384	4.1156e-08
0.01	10.9928	1.9961e-08
0.01	11.0473	7.43527e-09
0.01	11.1017	1.76943e-09
0.01	11.1561	1.55831e-10
0.01	11.2105	5.24072e-14
0.01	11.2649	4.7582e-11
0.01	11.3194	1.07706e-09
0.01	11.3738	5.93253e-09
0.01	11.4282	1.88545e-08
0.01	11.4826	4.42704e-08
0.01	11.537	8.53624e-08
0.01	11.5915	1.42802e-07
0.01	11.6459	2.14007e-07
0.01	11.7003	2.93144e-07
0.01	11.7547	3.71912e-07
0.01	11.8091	4.40949e-07
0.01	11.8636	4.91531e-07
0.01	11.918	5.17196e-07
0.01	11.9724	5.14908e-07
0.01	12.0268	4.85535e-07
0.01	12.0812	4.33547e-07
0.01	12.1357	3.66054e-07
0.01	12.1901	2.91416e-07
0.01	12.2445	2.17758e-07
0.01	12.2989	1.51707e-07
0.01	12.3533	9.75712e-08
0.01	12.4078	5.70948e-08
0.01	12.4622	2.97284e-08
0.01	12.5166	1.32892e-08
0.01	12.571	4.79073e-09
0.01	12.6254	1.22986e-09
0.01	12.6799	1.65107e-10
0.01	12.7343	3.27281e-12
0.01	12.7887	3.39993e-13
0.01	12.8431	5.42187e-11
0.01	12.8975	4.04184e-10
0.01	12.952	1.3498e-09
0.01	13.0064	3.06816e-09
0.01	13.0608	5.55751e-09
0.01	13.1152	8.68597e-09
0.01	13.1696	1.22912e-08
0.01	13.2241	1.6269e-08
0.01	13.2785	2.06042e-08
0.02	0	1.42347e-06
0.02	0.05442	7.98134e-07
0.02	0.10884	3.87404e-07
0.02	0.16326	1.54029e-07
0.02	0.21768	4.50886e-08
0.02	0.2721	7.56425e-09
0.02	0.32652	3.0021e-10
0.02	0.38094	4.89204e-13
0.02	0.43536	9.83726e-10
0.02	0.48978	1.03047e-08
0.02	0.5442	4.09644e-08
0.02	0.59862	1.05982e-07
0.02	0.65304	2.15177e-07
0.02	0.70746	3.7502e-07
0.02	0.76188	5.90453e-07
0.02	0.8163	8.66711e-07
0.02	0.87072	1.20922e-06
0.02	0.92514	1.62062e-06
0.02	0.97956	2.0953e-06
0.02	1.03398	2.61355e-06
0.02	1.0884	3.13786e-06
0.02	1.14282	3.61392e-06
0.02	1.19724	3.9776e-06
0.02	1.25166	4.16712e-06
0.02	1.30608	4.13772e-06
0.02	1.3605	3.87474e-06
0.02	1.41492	3.40092e-06
0.02	1.46934	2.77503e-06
0.02	1.52376	2.08114e-06
0.02	1.57818	1.41077e-06
0.02	1.6326	8.42526e-07
0.02	1.68702	4.24935e-07
0.02	1.74144	1.67637e-07
0.02	1.79586	4.4e-08
0.02	1.85028	4.90013e-09
0.02	1.9047	1.54547e-11
0.02	1.95912	4.33972e-10
0.02	2.01354	1.55414e-08
0.02	2.06796	9.83666e-08
0.02	2.12238	3.36587e-07
0.02	2.1768	8.30434e-07
0.02	2.23122	1.66266e-06
0.02	2.28564	2.86836e-06
0.02	2.34006	4.41317e-06
0.02	2.39448	6.18634e-06
0.02	2.4489	8.01195e-06
0.02	2.50332	9.67658e-06
0.02	2.55774	1.09676e-05
0.02	2.61216	1.17135e-05
0.02	2.66658	1.18167e-05
0.02	2.721	1.12713e-05
0.02	2.77542	1.01629e-05
0.02	2.82984	8.64861e-06
0.02	2.88426	6.92599e-06
0.02	2.93868	5.19521e-06
0.02	2.9931	3.6252e-06
0.02	3.04752	2.33e-06
0.02	3.10194	1.35951e-06
0.02	3.15636	7.04597e-07
0.02	3.21078	3.13383e-07
0.02	3.2652	1.12785e-07
0.02	3.31962	2.93308e-08
0.02	3.37404	4.22131e-09
0.02	3.42846	1.27865e-10
0.02	3.48288	6.39408e-13
0.02	3.5373	4.48588e-10
0.02	3.59172	3.44048e-09
0.02	3.64614	9.8805e-09
0.02	3.70056	1.72595e-08
0.02	3.75498	2.16254e-08
0.02	3.8094	2.22685e-08
0.02	3.86382	2.64116e-08
0.02	3.91824	5.11811e-08
0.02	3.97266	1.21186e-07
0.02	4.02708	2.6175e-07
0.02	4.0815	4.89614e-07
0.02	4.13592	8.04143e-07
0.02	4.19034	1.18224e-06
0.02	4.24476	1.57928e-06
0.02	4.29918	1.93659e-06
0.02	4.3536	2.19397e-06
0.02	4.40802	2.30397e-06
0.02	4.46244	2.24399e-06
0.02	4.51686	2.02266e-06
0.02	4.57128	1.67833e-06
0.02	4.6257	1.27001e-06
0.02	4.68012	8.63059e-07
0.02	4.73454	5.13704e-07
0.02	4.78896	2.56668e-07
0.02	4.84338	9.95187e-08
0.02	4.8978	2.53045e-08
0.02	4.95222	2.61422e-09
0.02	5.00664	4.67087e-12
0.02	5.06106	3.51597e-10
0.02	5.11548	1.06143e-08
0.02	5.1699	6.37423e-08
0.02	5.22432	2.11675e-07
0.02	5.27874	5.10962e-07
0.02	5.33316	1.00473e-06
0.02	5.38758	1.70594e-06
0.02	5.442	2.58661e-06
0.02	5.49642	3.57652e-06
0.02	5.55084	4.57199e-06
0.02	5.60526	5.45341e-06
0.02	5.65968	6.1072e-06
0.02	5.7141	6.44743e-06
0.02	5.76852	6.43187e-06
0.02	5.82294	6.06917e-06
0.02	5.87736	5.41557e-06
0.02	5.93178	4.56258e-06
0.02	5.9862	3.61862e-06
0.02	6.04062	2.68914e-06
0.02	6.09504	1.85966e-06
0.02	6.14946	1.18485e-06
0.02	6.20388	6.85409e-07
0.02	6.2583	3.52134e-07
0.02	6.31272	1.55137e-07
0.02	6.36714	5.51857e-08
0.02	6.42156	1.41008e-08
0.02	6.47598	1.95585e-09
0.02	6.5304	5.13485e-11
0.02	6.58482	7.68579e-13
0.02	6.63924	2.84918e-10
0.02	6.69366	2.09501e-09
0.02	6.74808	6.11338e-09
0.02	6.8025	1.12113e-08
0.02	6.85692	1.5148e-08
0.02	6.91134	1.65493e-08
0.02	6.96576	1.69901e-08
0.02	7.02018	2.20218e-08
0.02	7.0746	4.04452e-08
0.02	7.12902	8.18356e-08
0.02	7.18344	1.53038e-07
0.02	7.23786	2.54812e-07
0.02	7.29228	3.79849e-07
0.02	7.3467	5.13032e-07
0.02	7.40112	6.34089e-07
0.02	7.45554	7.22078e-07
0.02	7.50996	7.60466e-07
0.02	7.56438	7.41391e-07
0.02	7.6188	6.67814e-07
0.02	7.67322	5.52916e-07
0.02	7.72764	4.16851e-07
0.02	7.78206	2.81757e-07
0.02	7.83648	1.66442e-07
0.02	7.8909	8.22653e-08
0.02	7.94532	3.13685e-08
0.02	7.99974	7.73992e-09
0.02	8.05416	7.41562e-10
0.02	8.10858	6.48881e-13
0.02	8.163	1.51392e-10
0.02	8.21742	3.93648e-09
0.02	8.27184	2.26379e-08
0.02	8.32626	7.35698e-08
0.02	8.38068	1.75216e-07
0.02	8.4351	3.41289e-07
0.02	8.48952	5.75342e-07
0.02	8.54394	8.67456e-07
0.02	8.59836	1.19401e-06
0.02	8.65278	1.52078e-06
0.02	8.7072	1.80871e-06
0.02	8.76162	2.02106e-06
0.02	8.81604	2.13033e-06
0.02	8.87046	2.12329e-06
0.02	8.92488	2.00314e-06
0.02	8.9793	1.78837e-06
0.02	9.03372	1.5087e-06
0.02	9.08814	1.19921e-06
0.02	9.14256	8.94024e-07
0.02	9.19698	6.20903e-07
0.02	9.2514	3.97767e-07
0.02	9.30582	2.3166e-07
0.02	9.36024	1.19979e-07
0.02	9.41466	5.33421e-08
0.02	9.46908	1.91502e-08
0.02	9.5235	4.92232e-09
0.02	9.57792	6.75482e-10
0.02	9.63234	1.56508e-11
0.02	9.68676	6.47411e-13
0.02	9.74118	1.52362e-10
0.02	9.7956	1.14975e-09
0.02	9.85002	3.70554e-09
0.02	9.90444	7.95436e-09
0.02	9.95886	1.34324e-08
0.02	10.0133	1.94966e-08
0.02	10.0677	2.58862e-08
0.02	10.1221	3.31119e-08
0.02	10.1765	4.24552e-08
0.02	10.231	5.55371e-08
0.02	10.2854	7.35936e-08
0.02	10.3398	9.67251e-08
0.02	10.3942	1.23413e-07
0.02	10.4486	1.50516e-07
0.02	10.5031	1.73816e-07
0.02	10.5575	1.88973e-07
0.02	10.6119	1.92645e-07
0.02	10.6663	1.83419e-07
0.02	10.7207	1.62281e-07
0.02	10.7752	1.32458e-07
0.02	10.8296	9.86623e-08
0.02	10.884	6.59504e-08
0.02	10.9384	3.85191e-08
0.02	10.9928	1.87882e-08
0.02	11.0473	7.0349e-09
0.02	11.1017	1.68222e-09
0.02	11.1561	1.48815e-10
0.02	11.2105	5.02575e-14
0.02	11.2649	4.58103e-11
0.02	11.3194	1.04083e-09
0.02	11.3738	5.75336e-09
0.02	11.4282	1.83473e-08
0.02	11.4826	4.32204e-08
0.02	11.537	8.3601e-08
0.02	11.5915	1.40284e-07
0.02	11.6459	2.10863e-07
0.02	11.7003	2.89682e-07
0.02	11.7547	3.68578e-07
0.02	11.8091	4.38237e-07
0.02	11.8636	4.89881e-07
0.02	11.918	5.16899e-07
0.02	11.9724	5.16044e-07
0.02	12.0268	4.87957e-07
0.02	12.0812	4.36921e-07
0.02	12.1357	3.6993e-07
0.02	12.1901	2.95324e-07
0.02	12.2445	2.21298e-07
0.02	12.2989	1.54605e-07
0.02	12.3533	9.97147e-08
0.02	12.4078	5.85118e-08
0.02	12.4622	3.055e-08
0.02	12.5166	1.36929e-08
0.02	12.571	4.94883e-09
0.02	12.6254	1.27341e-09
0.02	12.6799	1.71296e-10
0.02	12.7343	3.40065e-12
0.02	12.7887	3.53554e-13
0.02	12.8431	5.63666e-11
0.02	12.8975	4.19457e-10
0.02	12.952	1.39543e-09
0.02	13.0064	3.15081e-09
0.02	13.0608	5.64883e-09
0.02	13.1152	8.70074e-09
0.02	13.1696	1.20785e-08
0.02	13.2241	1.5623e-08
0.02	13.2785	1.92958e-08
0.03	0	1.43885e-06
0.03	0.05442	8.07477e-07
0.03	0.10884	3.92392e-07
0.03	0.16326	1.56239e-07
0.03	0.21768	4.58174e-08
0.03	0.2721	7.70313e-09
0.03	0.32652	3.06508e-10
0.03	0.38094	5.00968e-13
0.03	0.43536	1.01086e-09
0.03	0.48978	1.06297e-08
0.03	0.5442	4.24318e-08
0.03	0.59862	1.10244e-07
0.03	0.65304	2.24723e-07
0.03	0.70746	3.92946e-07
0.03	0.76188	6.19985e-07
0.03	0.8163	9.10559e-07
0.03	0.87072	1.26892e-06
0.03	0.92514	1.69599e-06
0.03	0.97956	2.18424e-06
0.03	1.03398	2.71217e-06
0.03	1.0884	3.24094e-06
0.03	1.14282	3.7157e-06
0.03	1.19724	4.07261e-06
0.03	1.25166	4.25093e-06
0.03	1.30608	4.20749e-06
0.03	1.3605	3.9294e-06
0.03	1.41492	3.44105e-06
0.03	1.46934	2.80248e-06
0.03	1.52376	2.09846e-06
0.03	1.57818	1.42071e-06
0.03	1.6326	8.47601e-07
0.03	1.68702	4.27153e-07
0.03	1.74144	1.68409e-07
0.03	1.79586	4.41826e-08
0.03	1.85028	4.91895e-09
0.03	1.9047	1.55113e-11
0.03	1.95912	4.35532e-10
0.03	2.01354	1.55979e-08
0.03	2.06796	9.87378e-08
0.03	2.12238	3.37934e-07
0.03	2.1768	8.34018e-07
0.03	2.23122	1.67049e-06
0.03	2.28564	2.88326e-06
0.03	2.34006	4.43857e-06
0.03	2.39448	6.22594e-06
0.03	2.4489	8.06911e-06
0.03	2.50332	9.75358e-06
0.03	2.55774	1.1065e-05
0.03	2.61216	1.18294e-05
0.03	2.66658	1.1947e-05
0.03	2.721	1.14099e-05
0.03	2.77542	1.0302e-05
0.03	2.82984	8.7805e-06
0.03	2.88426	7.04366e-06
0.03	2.93868	5.2936e-06
0.03	2.9931	3.70183e-06
0.03	3.04752	2.38507e-06
0.03	3.10194	1.39551e-06
0.03	3.15636	7.25579e-07
0.03	3.21078	3.2392e-07
0.03	3.2652	1.1709e-07
0.03	3.31962	3.06106e-08
0.03	3.37404	4.43368e-09
0.03	3.42846	1.35366e-10
0.03	3.48288	6.83788e-13
0.03	3.5373	4.86119e-10
0.03	3.59172	3.79602e-09
0.03	3.64614	1.11822e-08
0.03	3.70056	2.0272e-08
0.03	3.75498	2.67875e-08
0.03	3.8094	2.91509e-08
0.03	3.86382	3.33072e-08
0.03	3.91824	5.50158e-08
0.03	3.97266	1.1785e-07
0.03	4.02708	2.46818e-07
0.03	4.0815	4.59314e-07
0.03	4.13592	7.56314e-07
0.03	4.19034	1.11704e-06
0.03	4.24476	1.49945e-06
0.03	4.29918	1.84712e-06
0.03	4.3536	2.10132e-06
0.03	4.40802	2.21493e-06
0.03	4.46244	2.16455e-06
0.03	4.51686	1.95701e-06
0.03	4.57128	1.62838e-06
0.03	4.6257	1.23536e-06
0.03	4.68012	8.41503e-07
0.03	4.73454	5.01984e-07
0.03	4.78896	2.51335e-07
0.03	4.84338	9.76438e-08
0.03	4.8978	2.48747e-08
0.03	4.95222	2.5745e-09
0.03	5.00664	4.608e-12
0.03	5.06106	3.47461e-10
0.03	5.11548	1.05072e-08
0.03	5.1699	6.32034e-08
0.03	5.22432	2.10231e-07
0.03	5.27874	5.08311e-07
0.03	5.33316	1.00117e-06
0.03	5.38758	1.7027e-06
0.03	5.442	2.58603e-06
0.03	5.49642	3.5818e-06
0.03	5.55084	4.58673e-06
0.03	5.60526	5.48077e-06
0.03	5.65968	6.14918e-06
0.03	5.7141	6.50415e-06
0.03	5.76852	6.50138e-06
0.03	5.82294	6.14753e-06
0.03	5.87736	5.49752e-06
0.03	5.93178	4.64235e-06
0.03	5.9862	3.69094e-06
0.03	6.04062	2.7501e-06
0.03	6.09504	1.9072e-06
0.03	6.14946	1.21886e-06
0.03	6.20388	7.07436e-07
0.03	6.2583	3.64781e-07
0.03	6.31272	1.6136e-07
0.03	6.36714	5.7658e-08
0.03	6.42156	1.48072e-08
0.03	6.47598	2.06562e-09
0.03	6.5304	5.45861e-11
0.03	6.58482	8.23197e-13
0.03	6.63924	3.07812e-10
0.03	6.69366	2.28568e-09
0.03	6.74808	6.74125e-09
0.03	6.8025	1.24841e-08
0.03	6.85692	1.6908e-08
0.03	6.91134	1.79763e-08
0.03	6.96576	1.64427e-08
0.03	7.02018	1.71151e-08
0.03	7.0746	2.83899e-08
0.03	7.12902	5.99842e-08
0.03	7.18344	1.19514e-07
0.03	7.23786	2.09058e-07
0.03	7.29228	3.2295e-07
0.03	7.3467	4.47703e-07
0.03	7.40112	5.64326e-07
0.03	7.45554	6.52525e-07
0.03	7.50996	6.95658e-07
0.03	7.56438	6.85025e-07
0.03	7.6188	6.22227e-07
0.03	7.67322	5.18861e-07
0.03	7.72764	3.93603e-07
0.03	7.78206	2.67493e-07
0.03	7.83648	1.58783e-07
0.03	7.8909	7.88227e-08
0.03	7.94532	3.01755e-08
0.03	7.99974	7.47282e-09
0.03	8.05416	7.18404e-10
0.03	8.10858	6.30617e-13
0.03	8.163	1.47572e-10
0.03	8.21742	3.84808e-09
0.03	8.27184	2.21899e-08
0.03	8.32626	7.2303e-08
0.03	8.38068	1.72636e-07
0.03	8.4351	3.37098e-07
0.03	8.48952	5.69658e-07
0.03	8.54394	8.60939e-07
0.03	8.59836	1.18785e-06
0.03	8.65278	1.5165e-06
0.03	8.7072	1.80786e-06
0.03	8.76162	2.0249e-06
0.03	8.81604	2.13947e-06
0.03	8.87046	2.13756e-06
0.03	8.92488	2.02157e-06
0.03	8.9793	1.80937e-06
0.03	9.03372	1.53034e-06
0.03	9.08814	1.21964e-06
0.03	9.14256	9.11745e-07
0.03	9.19698	6.35005e-07
0.03	9.2514	4.07996e-07
0.03	9.30582	2.38342e-07
0.03	9.36024	1.23831e-07
0.03	9.41466	5.52355e-08
0.03	9.46908	1.98971e-08
0.03	9.5235	5.13201e-09
0.03	9.57792	7.06707e-10
0.03	9.63234	1.64297e-11
0.03	9.68676	6.81733e-13
0.03	9.74118	1.60834e-10
0.03	9.7956	1.2152e-09
0.03	9.85002	3.91277e-09
0.03	9.90444	8.3593e-09
0.03	9.95886	1.39609e-08
0.03	10.0133	1.9849e-08
0.03	10.0677	2.54908e-08
0.03	10.1221	3.11585e-08
0.03	10.1765	3.80145e-08
0.03	10.231	4.77456e-08
0.03	10.2854	6.18613e-08
0.03	10.3398	8.09131e-08
0.03	10.3942	1.0393e-07
0.03	10.4486	1.28309e-07
0.03	10.5031	1.5024e-07
0.03	10.5575	1.65584e-07
0.03	10.6119	1.70942e-07
0.03	10.6663	1.64611e-07
0.03	10.7207	1.47119e-07
0.03	10.7752	1.21165e-07
0.03	10.8296	9.09745e-08
0.03	10.884	6.1248e-08
0.03	10.9384	3.60037e-08
0.03	10.9928	1.7664e-08
0.03	11.0473	6.64929e-09
0.03	11.1017	1.59781e-09
0.03	11.1561	1.41989e-10
0.03	11.2105	4.81545e-14
0.03	11.2649	4.40669e-11
0.03	11.3194	1.00495e-09
0.03	11.3738	5.57463e-09
0.03	11.4282	1.78371e-08
0.03	11.4826	4.2154e-08
0.03	11.537	8.17915e-08
0.03	11.5915	1.3766e-07
0.03	11.6459	2.07523e-07
0.03	11.7003	2.85907e-07
0.03	11.7547	3.64792e-07
0.03	11.8091	4.34929e-07
0.03	11.8636	4.87507e-07
0.03	11.918	5.15781e-07
0.03	11.9724	5.1631e-07
0.03	12.0268	4.89516e-07
0.03	12.0812	4.39491e-07
0.03	12.1357	3.73105e-07
0.03	12.1901	2.98661e-07
0.03	12.2445	2.24404e-07
0.03	12.2989	1.57201e-07
0.03	12.3533	1.01665e-07
0.03	12.4078	5.98187e-08
0.03	12.4622	3.13167e-08
0.03	12.5166	1.40739e-08
0.03	12.571	5.09961e-09
0.03	12.6254	1.3154e-09
0.03	12.6799	1.77333e-10
0.03	12.7343	3.52694e-12
0.03	12.7887	3.67154e-13
0.03	12.8431	5.8562e-11
0.03	12.8975	4.35476e-10
0.03	12.952	1.44518e-09
0.03	13.0064	3.24738e-09
0.03	13.0608	5.77517e-09
0.03	13.1152	8.78754e-09
0.03	13.1696	1.19934e-08
0.03	13.2241	1.51783e-08
0.03	13.2785	1.8276e-08
0.04	0	1.45153e-06
0.04	0.05442	8.15236e-07
0.04	0.10884	3.96575e-07
0.04	0.16326	1.58115e-07
0.04	0.21768	4.64441e-08
0.04	0.2721	7.82424e-09
0.04	0.32652	3.1208e-10
0.04	0.38094	5.11528e-13
0.04	0.43536	1.03556e-09
0.04	0.48978	1.09299e-08
0.04	0.5442	4.38059e-08
0.04	0.59862	1.14288e-07
0.04	0.65304	2.33902e-07
0.04	0.70746	4.10409e-07
0.04	0.76188	6.49124e-07
0.04	0.8163	9.54378e-07
0.04	0.87072	1.32934e-06
0.04	0.92514	1.77328e-06
0.04	0.97956	2.27667e-06
0.04	1.03398	2.81607e-06
0.04	1.0884	3.3511e-06
0.04	1.14282	3.82609e-06
0.04	1.19724	4.17726e-06
0.04	1.25166	4.34475e-06
0.04	1.30608	4.28693e-06
0.04	1.3605	3.99274e-06
0.04	1.41492	3.48841e-06
0.04	1.46934	2.83547e-06
0.04	1.52376	2.11966e-06
0.04	1.57818	1.43309e-06
0.04	1.6326	8.54019e-07
0.04	1.68702	4.2999e-07
0.04	1.74144	1.69402e-07
0.04	1.79586	4.44178e-08
0.04	1.85028	4.943e-09
0.04	1.9047	1.55824e-11
0.04	1.95912	4.37446e-10
0.04	2.01354	1.56651e-08
0.04	2.06796	9.91648e-08
0.04	2.12238	3.39431e-07
0.04	2.1768	8.37874e-07
0.04	2.23122	1.67868e-06
0.04	2.28564	2.89842e-06
0.04	2.34006	4.46385e-06
0.04	2.39448	6.26465e-06
0.04	2.4489	8.12415e-06
0.04	2.50332	9.82685e-06
0.04	2.55774	1.11567e-05
0.04	2.61216	1.1938e-05
0.04	2.66658	1.20685e-05
0.04	2.721	1.15385e-05
0.04	2.77542	1.04308e-05
0.04	2.82984	8.90238e-06
0.04	2.88426	7.15234e-06
0.04	2.93868	5.3845e-06
0.04	2.9931	3.77267e-06
0.04	3.04752	2.43605e-06
0.04	3.10194	1.42892e-06
0.04	3.15636	7.45094e-07
0.04	3.21078	3.3375e-07
0.04	3.2652	1.2112e-07
0.04	3.31962	3.1814e-08
0.04	3.37404	4.63442e-09
0.04	3.42846	1.425e-10
0.04	3.48288	7.26298e-13
0.04	3.5373	5.2239e-10
0.04	3.59172	4.1435e-09
0.04	3.64614	1.24733e-08
0.04	3.70056	2.33209e-08
0.04	3.75498	3.21719e-08
0.04	3.8094	3.67004e-08
0.04	3.86382	4.1694e-08
0.04	3.91824	6.16264e-08
0.04	3.97266	1.19037e-07
0.04	4.02708	2.38523e-07
0.04	4.0815	4.37926e-07
0.04	4.13592	7.19569e-07
0.04	4.19034	1.0647e-06
0.04	4.24476	1.43358e-06
0.04	4.29918	1.77189e-06
0.04	4.3536	2.02231e-06
0.04	4.40802	2.13817e-06
0.04	4.46244	2.09544e-06
0.04	4.51686	1.89947e-06
0.04	4.57128	1.5843e-06
0.04	4.6257	1.20461e-06
0.04	4.68012	8.22274e-07
0.04	4.73454	4.91477e-07
0.04	4.78896	2.46532e-07
0.04	4.84338	9.59479e-08
0.04	4.8978	2.44843e-08
0.04	4.95222	2.53825e-09
0.04	5.00664	4.55038e-12
0.04	5.06106	3.43651e-10
0.04	5.11548	1.04079e-08
0.04	5.1699	6.2701e-08
0.04	5.22432	2.08874e-07
0.04	5.27874	5.05788e-07
0.04	5.33316	9.97699e-07
0.04	5.38758	1.69938e-06
0.04	5.442	2.58497e-06
0.04	5.49642	3.58595e-06
0.04	5.55084	4.5994e-06
0.04	5.60526	5.50497e-06
0.04	5.65968	6.18682e-06
0.04	5.7141	6.55551e-06
0.04	5.76852	6.56474e-06
0.04	5.82294	6.21937e-06
0.04	5.87736	5.573e-06
0.04	5.93178	4.71614e-06
0.04	5.9862	3.75813e-06
0.04	6.04062	2.80696e-06
0.04	6.09504	1.95171e-06
0.04	6.14946	1.25083e-06
0.04	6.20388	7.28226e-07
0.04	6.2583	3.76769e-07
0.04	6.31272	1.67284e-07
0.04	6.36714	6.00237e-08
0.04	6.42156	1.54869e-08
0.04	6.47598	2.17192e-09
0.04	6.5304	5.77451e-11
0.04	6.58482	8.76982e-13
0.04	6.63924	3.30623e-10
0.04	6.69366	2.47867e-09
0.04	6.74808	7.39142e-09
0.04	6.8025	1.38517e-08
0.04	6.85692	1.8941e-08
0.04	6.91134	2.00197e-08
0.04	6.96576	1.70687e-08
0.04	7.02018	1.41691e-08
0.04	7.0746	1.92841e-08
0.04	7.12902	4.21944e-08
0.04	7.18344	9.11658e-08
0.04	7.23786	1.69456e-07
0.04	7.29228	2.72903e-07
0.04	7.3467	3.8955e-07
0.04	7.40112	5.01637e-07
0.04	7.45554	5.89538e-07
0.04	7.50996	6.36577e-07
0.04	7.56438	6.3334e-07
0.04	7.6188	5.80207e-07
0.04	7.67322	4.87318e-07
0.04	7.72764	3.71969e-07
0.04	7.78206	2.54161e-07
0.04	7.83648	1.51593e-07
0.04	7.8909	7.55774e-08
0.04	7.94532	2.90459e-08
0.04	7.99974	7.2188e-09
0.04	8.05416	6.96276e-10
0.04	8.10858	6.13076e-13
0.04	8.163	1.43883e-10
0.04	8.21742	3.76219e-09
0.04	8.27184	2.17514e-08
0.04	8.32626	7.10528e-08
0.04	8.38068	1.70064e-07
0.04	8.4351	3.32861e-07
0.04	8.48952	5.638e-07
0.04	8.54394	8.54026e-07
0.04	8.59836	1.18096e-06
0.04	8.65278	1.51108e-06
0.04	8.7072	1.80543e-06
0.04	8.76162	2.0267e-06
0.04	8.81604	2.14622e-06
0.04	8.87046	2.1492e-06
0.04	8.92488	2.03731e-06
0.04	8.9793	1.82777e-06
0.04	9.03372	1.54967e-06
0.04	9.08814	1.23813e-06
0.04	9.14256	9.27954e-07
0.04	9.19698	6.4802e-07
0.04	9.2514	4.17514e-07
0.04	9.30582	2.44606e-07
0.04	9.36024	1.27467e-07
0.04	9.41466	5.70351e-08
0.04	9.46908	2.06121e-08
0.04	9.5235	5.33427e-09
0.04	9.57792	7.37075e-10
0.04	9.63234	1.71944e-11
0.04	9.68676	7.15808e-13
0.04	9.74118	1.69365e-10
0.04	9.7956	1.28235e-09
0.04	9.85002	4.13126e-09
0.04	9.90444	8.80596e-09
0.04	9.95886	1.46007e-08
0.04	10.0133	2.044e-08
0.04	10.0677	2.55329e-08
0.04	10.1221	2.99144e-08
0.04	10.1765	3.4614e-08
0.04	10.231	4.1355e-08
0.04	10.2854	5.18794e-08
0.04	10.3398	6.71438e-08
0.04	10.3942	8.66847e-08
0.04	10.4486	1.08407e-07
0.04	10.5031	1.28902e-07
0.04	10.5575	1.44239e-07
0.04	10.6119	1.50996e-07
0.04	10.6663	1.47218e-07
0.04	10.7207	1.33018e-07
0.04	10.7752	1.10606e-07
0.04	10.8296	8.37515e-08
0.04	10.884	5.68089e-08
0.04	10.9384	3.36182e-08
0.04	10.9928	1.6593e-08
0.04	11.0473	6.28024e-09
0.04	11.1017	1.51664e-09
0.04	11.1561	1.35393e-10
0.04	11.2105	4.61122e-14
0.04	11.2649	4.23647e-11
0.04	11.3194	9.69708e-10
0.04	11.3738	5.39796e-09
0.04	11.4282	1.73292e-08
0.04	11.4826	4.10834e-08
0.04	11.537	7.99567e-08
0.04	11.5915	1.34967e-07
0.04	11.6459	2.04042e-07
0.04	11.7003	2.8189e-07
0.04	11.7547	3.60643e-07
0.04	11.8091	4.31127e-07
0.04	11.8636	4.84515e-07
0.04	11.918	5.13949e-07
0.04	11.9724	5.15805e-07
0.04	12.0268	4.90297e-07
0.04	12.0812	4.41324e-07
0.04	12.1357	3.75627e-07
0.04	12.1901	3.01458e-07
0.04	12.2445	2.27094e-07
0.04	12.2989	1.59502e-07
0.04	12.3533	1.03424e-07
0.04	12.4078	6.10141e-08
0.04	12.4622	3.20267e-08
0.04	12.5166	1.44306e-08
0.04	12.571	5.24226e-09
0.04	12.6254	1.35553e-09
0.04	12.6799	1.83165e-10
0.04	12.7343	3.65038e-12
0.04	12.7887	3.80625e-13
0.04	12.8431	6.0772e-11
0.04	12.8975	4.51943e-10
0.04	12.952	1.49787e-09
0.04	13.0064	3.35475e-09
0.04	13.0608	5.92998e-09
0.04	13.1152	8.93492e-09
0.04	13.1696	1.20185e-08
0.04	13.2241	1.49109e-08
0.04	13.2785	1.75143e-08
0.05	0	1.46142e-06
0.05	0.05442	8.21354e-07
0.05	0.10884	3.99926e-07
0.05	0.16326	1.59645e-07
0.05	0.21768	4.69655e-08
0.05	0.2721	7.92707e-09
0.05	0.32652	3.16906e-10
0.05	0.38094	5.20852e-13
0.05	0.43536	1.05778e-09
0.05	0.48978	1.12045e-08
0.05	0.5442	4.50831e-08
0.05	0.59862	1.18105e-07
0.05	0.65304	2.42691e-07
0.05	0.70746	4.27361e-07
0.05	0.76188	6.77789e-07
0.05	0.8163	9.98044e-07
0.05	0.87072	1.39032e-06
0.05	0.92514	1.85225e-06
0.05	0.97956	2.37229e-06
0.05	1.03398	2.92488e-06
0.05	1.0884	3.46792e-06
0.05	1.14282	3.94466e-06
0.05	1.19724	4.29112e-06
0.05	1.25166	4.44818e-06
0.05	1.30608	4.37568e-06
0.05	1.3605	4.06447e-06
0.05	1.41492	3.54278e-06
0.05	1.46934	2.87385e-06
0.05	1.52376	2.14464e-06
0.05	1.57818	1.44786e-06
0.05	1.6326	8.61752e-07
0.05	1.68702	4.33437e-07
0.05	1.74144	1.70615e-07
0.05	1.79586	4.47047e-08
0.05	1.85028	4.9722e-09
0.05	1.9047	1.56678e-11
0.05	1.95912	4.39711e-10
0.05	2.01354	1.57431e-08
0.05	2.06796	9.9648e-08
0.05	2.12238	3.41082e-07
0.05	2.1768	8.42011e-07
0.05	2.23122	1.68723e-06
0.05	2.28564	2.91388e-06
0.05	2.34006	4.48909e-06
0.05	2.39448	6.30256e-06
0.05	2.4489	8.17721e-06
0.05	2.50332	9.89657e-06
0.05	2.55774	1.12432e-05
0.05	2.61216	1.20393e-05
0.05	2.66658	1.21811e-05
0.05	2.721	1.16571e-05
0.05	2.77542	1.05493e-05
0.05	2.82984	9.01428e-06
0.05	2.88426	7.25199e-06
0.05	2.93868	5.46782e-06
0.05	2.9931	3.83765e-06
0.05	3.04752	2.48286e-06
0.05	3.10194	1.45965e-06
0.05	3.15636	7.63089e-07
0.05	3.21078	3.42842e-07
0.05	3.2652	1.24862e-07
0.05	3.31962	3.29358e-08
0.05	3.37404	4.82249e-09
0.05	3.42846	1.49223e-10
0.05	3.48288	7.66646e-13
0.05	3.5373	5.57113e-10
0.05	3.59172	4.47971e-09
0.05	3.64614	1.37396e-08
0.05	3.70056	2.63663e-08
0.05	3.75498	3.7691e-08
0.05	3.8094	4.47561e-08
0.05	3.86382	5.13143e-08
0.05	3.91824	7.06416e-08
0.05	3.97266	1.24259e-07
0.05	4.02708	2.36272e-07
0.05	4.0815	4.24788e-07
0.05	4.13592	6.93213e-07
0.05	4.19034	1.02454e-06
0.05	4.24476	1.38106e-06
0.05	4.29918	1.71038e-06
0.05	4.3536	1.95655e-06
0.05	4.40802	2.07341e-06
0.05	4.46244	2.03651e-06
0.05	4.51686	1.84997e-06
0.05	4.57128	1.54611e-06
0.05	4.6257	1.17779e-06
0.05	4.68012	8.05405e-07
0.05	4.73454	4.82212e-07
0.05	4.78896	2.42277e-07
0.05	4.84338	9.44385e-08
0.05	4.8978	2.41353e-08
0.05	4.95222	2.50572e-09
0.05	5.00664	4.49844e-12
0.05	5.06106	3.40202e-10
0.05	5.11548	1.03176e-08
0.05	5.1699	6.2242e-08
0.05	5.22432	2.07626e-07
0.05	5.27874	5.03451e-07
0.05	5.33316	9.94447e-07
0.05	5.38758	1.69618e-06
0.05	5.442	2.58372e-06
0.05	5.49642	3.58935e-06
0.05	5.55084	4.6105e-06
0.05	5.60526	5.52656e-06
0.05	5.65968	6.22075e-06
0.05	5.7141	6.60209e-06
0.05	5.76852	6.62252e-06
0.05	5.82294	6.28517e-06
0.05	5.87736	5.64241e-06
0.05	5.93178	4.78425e-06
0.05	5.9862	3.82035e-06
0.05	6.04062	2.8598e-06
0.05	6.09504	1.99322e-06
0.05	6.14946	1.28074e-06
0.05	6.20388	7.47749e-07
0.05	6.2583	3.88069e-07
0.05	6.31272	1.72893e-07
0.05	6.36714	6.22734e-08
0.05	6.42156	1.61365e-08
0.05	6.47598	2.27411e-09
0.05	6.5304	6.08024e-11
0.05	6.58482	9.29462e-13
0.05	6.63924	3.53108e-10
0.05	6.69366	2.67149e-09
0.05	6.74808	8.05335e-09
0.05	6.8025	1.5285e-08
0.05	6.85692	2.11845e-08
0.05	6.91134	2.25673e-08
0.05	6.96576	1.86918e-08
0.05	7.02018	1.29353e-08
0.05	7.0746	1.28088e-08
0.05	7.12902	2.80883e-08
0.05	7.18344	6.75798e-08
0.05	7.23786	1.35585e-07
0.05	7.29228	2.29311e-07
0.05	7.3467	3.38226e-07
0.05	7.40112	4.45746e-07
0.05	7.45554	5.3292e-07
0.05	7.50996	5.83104e-07
0.05	7.56438	5.86282e-07
0.05	7.6188	5.41743e-07
0.05	7.67322	4.58303e-07
0.05	7.72764	3.51981e-07
0.05	7.78206	2.4179e-07
0.05	7.83648	1.44894e-07
0.05	7.8909	7.25408e-08
0.05	7.94532	2.79847e-08
0.05	7.99974	6.97912e-09
0.05	8.05416	6.75306e-10
0.05	8.10858	5.96376e-13
0.05	8.163	1.40353e-10
0.05	8.21742	3.67954e-09
0.05	8.27184	2.13269e-08
0.05	8.32626	6.98332e-08
0.05	8.38068	1.67532e-07
0.05	8.4351	3.28643e-07
0.05	8.48952	5.57878e-07
0.05	8.54394	8.46879e-07
0.05	8.59836	1.17357e-06
0.05	8.65278	1.5048e-06
0.05	8.7072	1.80171e-06
0.05	8.76162	2.02681e-06
0.05	8.81604	2.15089e-06
0.05	8.87046	2.15852e-06
0.05	8.92488	2.05061e-06
0.05	8.9793	1.8438e-06
0.05	9.03372	1.56683e-06
0.05	9.08814	1.25478e-06
0.05	9.14256	9.42711e-07
0.05	9.19698	6.59977e-07
0.05	9.2514	4.26325e-07
0.05	9.30582	2.50446e-07
0.05	9.36024	1.3088e-07
0.05	9.41466	5.87357e-08
0.05	9.46908	2.12923e-08
0.05	9.5235	5.528e-09
0.05	9.57792	7.66383e-10
0.05	9.63234	1.79386e-11
0.05	9.68676	7.49301e-13
0.05	9.74118	1.77852e-10
0.05	9.7956	1.35021e-09
0.05	9.85002	4.35695e-09
0.05	9.90444	9.28328e-09
0.05	9.95886	1.53282e-08
0.05	10.0133	2.12281e-08
0.05	10.0677	2.59474e-08
0.05	10.1221	2.92883e-08
0.05	10.1765	3.21374e-08
0.05	10.231	3.62287e-08
0.05	10.2854	4.34991e-08
0.05	10.3398	5.52669e-08
0.05	10.3942	7.15354e-08
0.05	10.4486	9.06872e-08
0.05	10.5031	1.09704e-07
0.05	10.5575	1.24872e-07
0.05	10.6119	1.32766e-07
0.05	10.6663	1.31221e-07
0.05	10.7207	1.19974e-07
0.05	10.7752	1.00789e-07
0.05	10.8296	7.7003e-08
0.05	10.884	5.26423e-08
0.05	10.9384	3.13691e-08
0.05	10.9928	1.55789e-08
0.05	11.0473	5.92924e-09
0.05	11.1017	1.43911e-09
0.05	11.1561	1.29064e-10
0.05	11.2105	4.41433e-14
0.05	11.2649	4.07154e-11
0.05	11.3194	9.35383e-10
0.05	11.3738	5.22487e-09
0.05	11.4282	1.68283e-08
0.05	11.4826	4.002e-08
0.05	11.537	7.81186e-08
0.05	11.5915	1.32242e-07
0.05	11.6459	2.00474e-07
0.05	11.7003	2.77705e-07
0.05	11.7547	3.56219e-07
0.05	11.8091	4.26933e-07
0.05	11.8636	4.81014e-07
0.05	11.918	5.11511e-07
0.05	11.9724	5.14631e-07
0.05	12.0268	4.90388e-07
0.05	12.0812	4.42494e-07
0.05	12.1357	3.77552e-07
0.05	12.1901	3.03753e-07
0.05	12.2445	2.29392e-07
0.05	12.2989	1.6152e-07
0.05	12.3533	1.04997e-07
0.05	12.4078	6.20989e-08
0.05	12.4622	3.26791e-08
0.05	12.5166	1.4762e-08
0.05	12.571	5.37617e-09
0.05	12.6254	1.39358e-09
0.05	12.6799	1.8875e-10
0.05	12.7343	3.76987e-12
0.05	12.7887	3.93821e-13
0.05	12.8431	6.29672e-11
0.05	12.8975	4.6859e-10
0.05	12.952	1.55243e-09
0.05	13.0064	3.46997e-09
0.05	13.0608	6.1071e-09
0.05	13.1152	9.13191e-09
0.05	13.1696	1.21367e-08
0.05	13.2241	1.47969e-08
0.05	13.2785	1.69803e-08
0.06	0	1.46841e-06
0.06	0.05442	8.25777e-07
0.06	0.10884	4.02419e-07
0.06	0.16326	1.6082e-07
0.06	0.21768	4.73792e-08
0.06	0.2721	8.0112e-09
0.06	0.32652	3.2097e-10
0.06	0.38094	5.28912e-13
0.06	0.43536	1.07744e-09
0.06	0.48978	1.14528e-08
0.06	0.5442	4.62609e-08
0.06	0.59862	1.21688e-07
0.06	0.65304	2.51073e-07
0.06	0.70746	4.43772e-07
0.06	0.76188	7.05925e-07
0.06	0.8163	1.04146e-06
0.06	0.87072	1.45171e-06
0.06	0.92514	1.93271e-06
0.06	0.97956	2.47084e-06
0.06	1.03398	3.03832e-06
0.06	1.0884	3.59107e-06
0.06	1.14282	4.07103e-06
0.06	1.19724	4.4138e-06
0.06	1.25166	4.56086e-06
0.06	1.30608	4.47341e-06
0.06	1.3605	4.14432e-06
0.06	1.41492	3.60395e-06
0.06	1.46934	2.91747e-06
0.06	1.52376	2.17331e-06
0.06	1.57818	1.46494e-06
0.06	1.6326	8.70769e-07
0.06	1.68702	4.37477e-07
0.06	1.74144	1.72041e-07
0.06	1.79586	4.50424e-08
0.06	1.85028	5.00647e-09
0.06	1.9047	1.57674e-11
0.06	1.95912	4.42321e-10
0.06	2.01354	1.58316e-08
0.06	2.06796	1.00187e-07
0.06	2.12238	3.42884e-07
0.06	2.1768	8.46429e-07
0.06	2.23122	1.69616e-06
0.06	2.28564	2.92966e-06
0.06	2.34006	4.5143e-06
0.06	2.39448	6.33972e-06
0.06	2.4489	8.22836e-06
0.06	2.50332	9.9628e-06
0.06	2.55774	1.13243e-05
0.06	2.61216	1.21335e-05
0.06	2.66658	1.2285e-05
0.06	2.721	1.1766e-05
0.06	2.77542	1.06575e-05
0.06	2.82984	9.11617e-06
0.06	2.88426	7.34257e-06
0.06	2.93868	5.5435e-06
0.06	2.9931	3.89668e-06
0.06	3.04752	2.52543e-06
0.06	3.10194	1.48763e-06
0.06	3.15636	7.79516e-07
0.06	3.21078	3.51166e-07
0.06	3.2652	1.283e-07
0.06	3.31962	3.39712e-08
0.06	3.37404	4.99695e-09
0.06	3.42846	1.55497e-10
0.06	3.48288	8.04571e-13
0.06	3.5373	5.90028e-10
0.06	3.59172	4.80175e-09
0.06	3.64614	1.49683e-08
0.06	3.70056	2.93717e-08
0.06	3.75498	4.32648e-08
0.06	3.8094	5.31707e-08
0.06	3.86382	6.19303e-08
0.06	3.91824	8.17174e-08
0.06	3.97266	1.33063e-07
0.06	4.02708	2.39511e-07
0.06	4.0815	4.19272e-07
0.06	4.13592	6.76585e-07
0.06	4.19034	9.95893e-07
0.06	4.24476	1.34128e-06
0.06	4.29918	1.66209e-06
0.06	4.3536	1.90365e-06
0.06	4.40802	2.02038e-06
0.06	4.46244	1.9876e-06
0.06	4.51686	1.80843e-06
0.06	4.57128	1.51377e-06
0.06	4.6257	1.15491e-06
0.06	4.68012	7.90919e-07
0.06	4.73454	4.7421e-07
0.06	4.78896	2.38583e-07
0.06	4.84338	9.3122e-08
0.06	4.8978	2.38296e-08
0.06	4.95222	2.47711e-09
0.06	5.00664	4.4526e-12
0.06	5.06106	3.37147e-10
0.06	5.11548	1.02374e-08
0.06	5.1699	6.18325e-08
0.06	5.22432	2.0651e-07
0.06	5.27874	5.01351e-07
0.06	5.33316	9.91513e-07
0.06	5.38758	1.69328e-06
0.06	5.442	2.58255e-06
0.06	5.49642	3.59235e-06
0.06	5.55084	4.62047e-06
0.06	5.60526	5.54608e-06
0.06	5.65968	6.25153e-06
0.06	5.7141	6.6445e-06
0.06	5.76852	6.67526e-06
0.06	5.82294	6.34541e-06
0.06	5.87736	5.70612e-06
0.06	5.93178	4.84693e-06
0.06	5.9862	3.87778e-06
0.06	6.04062	2.9087e-06
0.06	6.09504	2.03175e-06
0.06	6.14946	1.3086e-06
0.06	6.20388	7.65987e-07
0.06	6.2583	3.98662e-07
0.06	6.31272	1.7817e-07
0.06	6.36714	6.43988e-08
0.06	6.42156	1.67531e-08
0.06	6.47598	2.37161e-09
0.06	6.5304	6.37374e-11
0.06	6.58482	9.80211e-13
0.06	6.63924	3.75049e-10
0.06	6.69366	2.86184e-09
0.06	6.74808	8.71731e-09
0.06	6.8025	1.67568e-08
0.06	6.85692	2.35799e-08
0.06	6.91134	2.55132e-08
0.06	6.96576	2.11442e-08
0.06	7.02018	1.31755e-08
0.06	7.0746	8.6549e-09
0.06	7.12902	1.72968e-08
0.06	7.18344	4.83467e-08
0.06	7.23786	1.07022e-07
0.06	7.29228	1.9177e-07
0.06	7.3467	2.93373e-07
0.06	7.40112	3.96361e-07
0.06	7.45554	4.82453e-07
0.06	7.50996	5.35095e-07
0.06	7.56438	5.43771e-07
0.06	7.6188	5.06807e-07
0.06	7.67322	4.31821e-07
0.06	7.72764	3.33654e-07
0.06	7.78206	2.30399e-07
0.06	7.83648	1.387e-07
0.06	7.8909	6.97224e-08
0.06	7.94532	2.69957e-08
0.06	7.99974	6.75488e-09
0.06	8.05416	6.55606e-10
0.06	8.10858	5.80619e-13
0.06	8.163	1.37007e-10
0.06	8.21742	3.60081e-09
0.06	8.27184	2.09202e-08
0.06	8.32626	6.86572e-08
0.06	8.38068	1.65072e-07
0.06	8.4351	3.24505e-07
0.06	8.48952	5.51994e-07
0.06	8.54394	8.3965e-07
0.06	8.59836	1.16589e-06
0.06	8.65278	1.49791e-06
0.06	8.7072	1.79702e-06
0.06	8.76162	2.02553e-06
0.06	8.81604	2.15382e-06
0.06	8.87046	2.16581e-06
0.06	8.92488	2.06175e-06
0.06	8.9793	1.85769e-06
0.06	9.03372	1.582e-06
0.06	9.08814	1.2697e-06
0.06	9.14256	9.56084e-07
0.06	9.19698	6.70909e-07
0.06	9.2514	4.34444e-07
0.06	9.30582	2.55864e-07
0.06	9.36024	1.34067e-07
0.06	9.41466	6.03333e-08
0.06	9.46908	2.19352e-08
0.06	9.5235	5.71232e-09
0.06	9.57792	7.94457e-10
0.06	9.63234	1.8657e-11
0.06	9.68676	7.81914e-13
0.06	9.74118	1.86203e-10
0.06	9.7956	1.41788e-09
0.06	9.85002	4.5861e-09
0.06	9.90444	9.78094e-09
0.06	9.95886	1.61215e-08
0.06	10.0133	2.21734e-08
0.06	10.0677	2.66717e-08
0.06	10.1221	2.91922e-08
0.06	10.1765	3.04709e-08
0.06	10.231	3.22313e-08
0.06	10.2854	3.65709e-08
0.06	10.3398	4.5129e-08
0.06	10.3942	5.83355e-08
0.06	10.4486	7.50209e-08
0.06	10.5031	9.2541e-08
0.06	10.5575	1.07401e-07
0.06	10.6119	1.16199e-07
0.06	10.6663	1.1659e-07
0.06	10.7207	1.07977e-07
0.06	10.7752	9.17131e-08
0.06	10.8296	7.0734e-08
0.06	10.884	4.87544e-08
0.06	10.9384	2.92613e-08
0.06	10.9928	1.46245e-08
0.06	11.0473	5.59755e-09
0.06	11.1017	1.36553e-09
0.06	11.1561	1.23033e-10
0.06	11.2105	4.22587e-14
0.06	11.2649	3.91296e-11
0.06	11.3194	9.02218e-10
0.06	11.3738	5.05675e-09
0.06	11.4282	1.6339e-08
0.06	11.4826	3.89743e-08
0.06	11.537	7.62976e-08
0.06	11.5915	1.29517e-07
0.06	11.6459	1.96869e-07
0.06	11.7003	2.73419e-07
0.06	11.7547	3.51607e-07
0.06	11.8091	4.22446e-07
0.06	11.8636	4.77113e-07
0.06	11.918	5.08578e-07
0.06	11.9724	5.12893e-07
0.06	12.0268	4.89883e-07
0.06	12.0812	4.43077e-07
0.06	12.1357	3.78938e-07
0.06	12.1901	3.05587e-07
0.06	12.2445	2.31325e-07
0.06	12.2989	1.6327e-07
0.06	12.3533	1.0639e-07
0.06	12.4078	6.30756e-08
0.06	12.4622	3.32742e-08
0.06	12.5166	1.50677e-08
0.06	12.571	5.50095e-09
0.06	12.6254	1.42938e-09
0.06	12.6799	1.94055e-10
0.06	12.7343	3.88448e-12
0.06	12.7887	4.06615e-13
0.06	12.8431	6.5122e-11
0.06	12.8975	4.85176e-10
0.06	12.952	1.60786e-09
0.06	13.0064	3.59034e-09
0.06	13.0608	6.30074e-09
0.06	13.1152	9.36817e-09
0.06	13.1696	1.23316e-08
0.06	13.2241	1.48133e-08
0.06	13.2785	1.66443e-08
0.07	0	1.47241e-06
0.07	0.05442	8.2846e-07
0.07	0.10884	4.04035e-07
0.07	0.16326	1.61633e-07
0.07	0.21768	4.76831e-08
0.07	0.2721	8.07635e-09
0.07	0.32652	3.24261e-10
0.07	0.38094	5.35693e-13
0.07	0.43536	1.09453e-09
0.07	0.48978	1.16745e-08
0.07	0.5442	4.73379e-08
0.07	0.59862	1.25032e-07
0.07	0.65304	2.59039e-07
0.07	0.70746	4.5962e-07
0.07	0.76188	7.33494e-07
0.07	0.8163	1.08458e-06
0.07	0.87072	1.51342e-06
0.07	0.92514	2.01452e-06
0.07	0.97956	2.57214e-06
0.07	1.03398	3.15613e-06
0.07	1.0884	3.72025e-06
0.07	1.14282	4.20487e-06
0.07	1.19724	4.54498e-06
0.07	1.25166	4.68244e-06
0.07	1.30608	4.57982e-06
0.07	1.3605	4.23201e-06
0.07	1.41492	3.67168e-06
0.07	1.46934	2.96616e-06
0.07	1.52376	2.20554e-06
0.07	1.57818	1.48429e-06
0.07	1.6326	8.81031e-07
0.07	1.68702	4.42096e-07
0.07	1.74144	1.73675e-07
0.07	1.79586	4.54296e-08
0.07	1.85028	5.04567e-09
0.07	1.9047	1.58808e-11
0.07	1.95912	4.4527e-10
0.07	2.01354	1.59305e-08
0.07	2.06796	1.00781e-07
0.07	2.12238	3.44836e-07
0.07	2.1768	8.51122e-07
0.07	2.23122	1.70545e-06
0.07	2.28564	2.94574e-06
0.07	2.34006	4.53949e-06
0.07	2.39448	6.37613e-06
0.07	2.4489	8.27759e-06
0.07	2.50332	1.00256e-05
0.07	2.55774	1.14001e-05
0.07	2.61216	1.22207e-05
0.07	2.66658	1.23802e-05
0.07	2.721	1.1865e-05
0.07	2.77542	1.07554e-05
0.07	2.82984	9.20799e-06
0.07	2.88426	7.42401e-06
0.07	2.93868	5.61146e-06
0.07	2.9931	3.94967e-06
0.07	3.04752	2.56367e-06
0.07	3.10194	1.51282e-06
0.07	3.15636	7.94334e-07
0.07	3.21078	3.58698e-07
0.07	3.2652	1.31423e-07
0.07	3.31962	3.49159e-08
0.07	3.37404	5.157e-09
0.07	3.42846	1.61289e-10
0.07	3.48288	8.39838e-13
0.07	3.5373	6.20906e-10
0.07	3.59172	5.10702e-09
0.07	3.64614	1.61482e-08
0.07	3.70056	3.23047e-08
0.07	3.75498	4.88211e-08
0.07	3.8094	6.18107e-08
0.07	3.86382	7.33263e-08
0.07	3.91824	9.45399e-08
0.07	3.97266	1.45031e-07
0.07	4.02708	2.47729e-07
0.07	4.0815	4.20792e-07
0.07	4.13592	6.69062e-07
0.07	4.19034	9.78158e-07
0.07	4.24476	1.31369e-06
0.07	4.29918	1.62653e-06
0.07	4.3536	1.86322e-06
0.07	4.40802	1.97881e-06
0.07	4.46244	1.94852e-06
0.07	4.51686	1.77476e-06
0.07	4.57128	1.48725e-06
0.07	4.6257	1.13597e-06
0.07	4.68012	7.7883e-07
0.07	4.73454	4.67486e-07
0.07	4.78896	2.3546e-07
0.07	4.84338	9.20034e-08
0.07	4.8978	2.35687e-08
0.07	4.95222	2.45259e-09
0.07	5.00664	4.41318e-12
0.07	5.06106	3.34513e-10
0.07	5.11548	1.0168e-08
0.07	5.1699	6.14781e-08
0.07	5.22432	2.05543e-07
0.07	5.27874	4.99536e-07
0.07	5.33316	9.88989e-07
0.07	5.38758	1.69082e-06
0.07	5.442	2.58171e-06
0.07	5.49642	3.59531e-06
0.07	5.55084	4.62975e-06
0.07	5.60526	5.56401e-06
0.07	5.65968	6.27971e-06
0.07	5.7141	6.68327e-06
0.07	5.76852	6.7235e-06
0.07	5.82294	6.40053e-06
0.07	5.87736	5.7645e-06
0.07	5.93178	4.90447e-06
0.07	5.9862	3.9306e-06
0.07	6.04062	2.95378e-06
0.07	6.09504	2.06734e-06
0.07	6.14946	1.3344e-06
0.07	6.20388	7.82928e-07
0.07	6.2583	4.08532e-07
0.07	6.31272	1.83103e-07
0.07	6.36714	6.63933e-08
0.07	6.42156	1.73341e-08
0.07	6.47598	2.46393e-09
0.07	6.5304	6.65317e-11
0.07	6.58482	1.02885e-12
0.07	6.63924	3.96247e-10
0.07	6.69366	3.04765e-09
0.07	6.74808	9.37435e-09
0.07	6.8025	1.82421e-08
0.07	6.85692	2.60726e-08
0.07	6.91134	2.8758e-08
0.07	6.96576	2.42678e-08
0.07	7.02018	1.46631e-08
0.07	7.0746	6.52667e-09
0.07	7.12902	9.46353e-09
0.07	7.18344	3.30682e-08
0.07	7.23786	8.3353e-08
0.07	7.29228	1.59876e-07
0.07	7.3467	2.54625e-07
0.07	7.40112	3.53175e-07
0.07	7.45554	4.37903e-07
0.07	7.50996	4.9239e-07
0.07	7.56438	5.05712e-07
0.07	7.6188	4.75355e-07
0.07	7.67322	4.07861e-07
0.07	7.72764	3.16997e-07
0.07	7.78206	2.20002e-07
0.07	7.83648	1.33024e-07
0.07	7.8909	6.71294e-08
0.07	7.94532	2.60825e-08
0.07	7.99974	6.54701e-09
0.07	8.05416	6.37273e-10
0.07	8.10858	5.65898e-13
0.07	8.163	1.33868e-10
0.07	8.21742	3.52661e-09
0.07	8.27184	2.05349e-08
0.07	8.32626	6.75368e-08
0.07	8.38068	1.62712e-07
0.07	8.4351	3.20503e-07
0.07	8.48952	5.46245e-07
0.07	8.54394	8.32484e-07
0.07	8.59836	1.1581e-06
0.07	8.65278	1.49067e-06
0.07	8.7072	1.79163e-06
0.07	8.76162	2.02319e-06
0.07	8.81604	2.15534e-06
0.07	8.87046	2.1714e-06
0.07	8.92488	2.071e-06
0.07	8.9793	1.86965e-06
0.07	9.03372	1.59535e-06
0.07	9.08814	1.28303e-06
0.07	9.14256	9.68155e-07
0.07	9.19698	6.80862e-07
0.07	9.2514	4.41889e-07
0.07	9.30582	2.60865e-07
0.07	9.36024	1.37027e-07
0.07	9.41466	6.18255e-08
0.07	9.46908	2.25392e-08
0.07	9.5235	5.8865e-09
0.07	9.57792	8.21156e-10
0.07	9.63234	1.93448e-11
0.07	9.68676	8.13387e-13
0.07	9.74118	1.94337e-10
0.07	9.7956	1.48455e-09
0.07	9.85002	4.81529e-09
0.07	9.90444	1.02894e-08
0.07	9.95886	1.69599e-08
0.07	10.0133	2.32387e-08
0.07	10.0677	2.76468e-08
0.07	10.1221	2.95413e-08
0.07	10.1765	2.95042e-08
0.07	10.231	2.92303e-08
0.07	10.2854	3.09471e-08
0.07	10.3398	3.65762e-08
0.07	10.3942	4.69357e-08
0.07	10.4486	6.12725e-08
0.07	10.5031	7.72991e-08
0.07	10.5575	9.17416e-08
0.07	10.6119	1.01235e-07
0.07	10.6663	1.03288e-07
0.07	10.7207	9.70076e-08
0.07	10.7752	8.33718e-08
0.07	10.8296	6.49456e-08
0.07	10.884	4.51487e-08
0.07	10.9384	2.72985e-08
0.07	10.9928	1.37321e-08
0.07	11.0473	5.28618e-09
0.07	11.1017	1.29619e-09
0.07	11.1561	1.17326e-10
0.07	11.2105	4.04683e-14
0.07	11.2649	3.76166e-11
0.07	11.3194	8.70433e-10
0.07	11.3738	4.89486e-09
0.07	11.4282	1.58653e-08
0.07	11.4826	3.79561e-08
0.07	11.537	7.4513e-08
0.07	11.5915	1.26827e-07
0.07	11.6459	1.93277e-07
0.07	11.7003	2.69099e-07
0.07	11.7547	3.46889e-07
0.07	11.8091	4.17763e-07
0.07	11.8636	4.72918e-07
0.07	11.918	5.05257e-07
0.07	11.9724	5.10694e-07
0.07	12.0268	4.88875e-07
0.07	12.0812	4.43153e-07
0.07	12.1357	3.79849e-07
0.07	12.1901	3.07007e-07
0.07	12.2445	2.32922e-07
0.07	12.2989	1.6477e-07
0.07	12.3533	1.07613e-07
0.07	12.4078	6.39481e-08
0.07	12.4622	3.38131e-08
0.07	12.5166	1.53477e-08
0.07	12.571	5.61639e-09
0.07	12.6254	1.46281e-09
0.07	12.6799	1.99054e-10
0.07	12.7343	3.99347e-12
0.07	12.7887	4.18901e-13
0.07	12.8431	6.72141e-11
0.07	12.8975	5.0149e-10
0.07	12.952	1.66327e-09
0.07	13.0064	3.71342e-09
0.07	13.0608	6.50561e-09
0.07	13.1152	9.63403e-09
0.07	13.1696	1.2588e-08
0.07	13.2241	1.4938e-08
0.07	13.2785	1.64775e-08
0.08	0	1.47334e-06
0.08	0.05442	8.29364e-07
0.08	0.10884	4.04757e-07
0.08	0.16326	1.62079e-07
0.08	0.21768	4.7876e-08
0.08	0.2721	8.12233e-09
0.08	0.32652	3.26773e-10
0.08	0.38094	5.41187e-13
0.08	0.43536	1.10902e-09
0.08	0.48978	1.18696e-08
0.08	0.5442	4.83137e-08
0.08	0.59862	1.28136e-07
0.08	0.65304	2.66587e-07
0.08	0.70746	4.749e-07
0.08	0.76188	7.60481e-07
0.08	0.8163	1.12736e-06
0.08	0.87072	1.57539e-06
0.08	0.92514	2.09759e-06
0.08	0.97956	2.67606e-06
0.08	1.03398	3.27814e-06
0.08	1.0884	3.85523e-06
0.08	1.14282	4.34593e-06
0.08	1.19724	4.68435e-06
0.08	1.25166	4.81262e-06
0.08	1.30608	4.69461e-06
0.08	1.3605	4.32729e-06
0.08	1.41492	3.74577e-06
0.08	1.46934	3.01975e-06
0.08	1.52376	2.24123e-06
0.08	1.57818	1.50581e-06
0.08	1.6326	8.92499e-07
0.08	1.68702	4.47273e-07
0.08	1.74144	1.75511e-07
0.08	1.79586	4.58646e-08
0.08	1.85028	5.08965e-09
0.08	1.9047	1.60075e-11
0.08	1.95912	4.48546e-10
0.08	2.01354	1.60394e-08
0.08	2.06796	1.01427e-07
[truncated: 22,746 more rows]
