# Supplementary material for: Spatiotemporal imaging and shaping of electron wave functions using novel attoclock interferometry
Source: Nat Commun. 2024 Jan 12;15:497. doi: 10.1038/s41467-024-44775-5 (PMC10786904; doi:10.1038/s41467-024-44775-5)
Supplement: Supplementary file 3 — Source Data [file 41467_2024_44775_MOESM3_ESM.zip › source data/Fig.3.xlsx]

## Sheet: Fig.3a
Relative phase (units of π)	pr (a.u.)	Im[σ]
0	0	0.145651
0	0.0632456	0.142991
0	0.0894427	0.140434
0	0.109545	0.137974
0	0.126491	0.135602
0	0.141421	0.133313
0	0.154919	0.1311
0	0.167332	0.128958
0	0.178885	0.126882
0	0.189737	0.124868
0	0.2	0.122911
0	0.209762	0.121008
0	0.219089	0.119156
0	0.228035	0.117351
0	0.236643	0.11559
0	0.244949	0.11387
0	0.252982	0.112189
0	0.260768	0.110544
0	0.268328	0.108934
0	0.275681	0.107356
0	0.282843	0.105808
0	0.289828	0.104288
0	0.296648	0.102795
0	0.303315	0.101327
0	0.309839	0.0998827
0	0.316228	0.09846
0	0.32249	0.0970579
0	0.328634	0.095675
0	0.334664	0.09431
0	0.340588	0.0929618
0	0.34641	0.0916292
0	0.352136	0.0903111
0	0.357771	0.0890064
0	0.363318	0.087714
0	0.368782	0.0864329
0	0.374166	0.0851622
0	0.379473	0.0839009
0	0.384708	0.0826481
0	0.389872	0.0814028
0	0.394968	0.0801641
0	0.4	0.0789312
0	0.404969	0.0777031
0	0.409878	0.076479
0	0.414729	0.0752579
0	0.419524	0.074039
0	0.424264	0.0728214
0	0.428952	0.0716041
0	0.43359	0.0703863
0	0.438178	0.069167
0	0.442719	0.0679452
0	0.447214	0.0667199
0	0.451664	0.0654901
0	0.45607	0.0642546
0	0.460435	0.0630125
0	0.464758	0.0617624
0	0.469042	0.0605032
0	0.473286	0.0592334
0	0.477493	0.0579517
0	0.481664	0.0566564
0	0.485798	0.055346
0	0.489898	0.0540187
0	0.493964	0.0526724
0	0.497996	0.0513049
0	0.501996	0.0499139
0	0.505964	0.0484966
0	0.509902	0.0470499
0	0.513809	0.0455705
0	0.517687	0.0440542
0	0.521536	0.0424964
0	0.525357	0.0408918
0	0.52915	0.0392338
0	0.532917	0.0375147
0	0.536656	0.0357248
0	0.54037	0.0338522
0	0.544059	0.0318816
0	0.547723	0.0297926
0	0.551362	0.0275575
0	0.554977	0.0251364
0	0.55857	0.0224682
0	0.562139	0.0194502
0	0.565685	0.0158829
0	0.56921	0.0112537
0	0.572713	0.0011851
0	0.576194	0.0111132
0	0.579655	0.0157519
0	0.583095	0.0193
0	0.586515	0.0222857
0	0.589915	0.0249129
0	0.593296	0.0272861
0	0.596657	0.0294675
0	0.6	0.0314975
0	0.603324	0.0334045
0	0.60663	0.035209
0	0.609918	0.0369266
0	0.613188	0.0385695
0	0.616441	0.0401474
0	0.619677	0.0416681
0	0.622896	0.0431383
0	0.626099	0.0445633
0	0.629285	0.045948
0	0.632456	0.0472962
0	0.63561	0.0486115
0	0.638749	0.049897
0	0.641872	0.0511553
0	0.644981	0.0523889
0	0.648074	0.0535999
0	0.651153	0.0547903
0	0.654217	0.0559618
0	0.657267	0.057116
0	0.660303	0.0582545
0	0.663325	0.0593785
0	0.666333	0.0604893
0	0.669328	0.0615882
0	0.672309	0.0626762
0	0.675278	0.0637543
0	0.678233	0.0648236
0	0.681175	0.0658848
0	0.684105	0.066939
0	0.687023	0.067987
0	0.689928	0.0690294
0	0.69282	0.0700673
0	0.695701	0.0711012
0	0.69857	0.0721319
0	0.701427	0.0731601
0	0.704273	0.0741865
0	0.707107	0.0752119
0	0.70993	0.0762368
0	0.712741	0.0772619
0	0.715542	0.078288
0	0.718331	0.0793156
0	0.72111	0.0803455
0	0.723878	0.0813783
0	0.726636	0.0824147
0	0.729383	0.0834553
0	0.73212	0.084501
0	0.734847	0.0855525
0	0.737564	0.0866104
0	0.74027	0.0876755
0	0.742967	0.0887487
0	0.745654	0.0898309
0	0.748331	0.0909228
0	0.750999	0.0920254
0	0.753658	0.0931397
0	0.756307	0.0942668
0	0.758947	0.0954077
0	0.761577	0.0965637
0	0.764199	0.0977361
0	0.766812	0.0989263
0	0.769415	0.100136
0	0.77201	0.101367
0	0.774597	0.10262
0	0.777174	0.103899
0	0.779744	0.105206
0	0.782304	0.106543
0	0.784857	0.107914
0	0.787401	0.109323
0	0.789937	0.110774
0	0.792465	0.112273
0	0.794984	0.113827
0	0.797496	0.115444
0	0.8	0.117136
0	0.802496	0.118916
0.01	0	0.147692
0.01	0.0632456	0.145034
0.01	0.0894427	0.142481
0.01	0.109545	0.140024
0.01	0.126491	0.137657
0.01	0.141421	0.135372
0.01	0.154919	0.133164
0.01	0.167332	0.131027
0.01	0.178885	0.128957
0.01	0.189737	0.126948
0.01	0.2	0.124998
0.01	0.209762	0.123102
0.01	0.219089	0.121257
0.01	0.228035	0.119458
0.01	0.236643	0.117705
0.01	0.244949	0.115993
0.01	0.252982	0.11432
0.01	0.260768	0.112684
0.01	0.268328	0.111083
0.01	0.275681	0.109514
0.01	0.282843	0.107975
0.01	0.289828	0.106465
0.01	0.296648	0.104982
0.01	0.303315	0.103525
0.01	0.309839	0.102091
0.01	0.316228	0.100679
0.01	0.32249	0.0992885
0.01	0.328634	0.0979175
0.01	0.334664	0.0965647
0.01	0.340588	0.0952292
0.01	0.34641	0.0939096
0.01	0.352136	0.0926049
0.01	0.357771	0.0913141
0.01	0.363318	0.0900361
0.01	0.368782	0.08877
0.01	0.374166	0.0875147
0.01	0.379473	0.0862694
0.01	0.384708	0.0850331
0.01	0.389872	0.0838049
0.01	0.394968	0.082584
0.01	0.4	0.0813695
0.01	0.404969	0.0801605
0.01	0.409878	0.0789563
0.01	0.414729	0.0777559
0.01	0.419524	0.0765585
0.01	0.424264	0.0753633
0.01	0.428952	0.0741695
0.01	0.43359	0.0729761
0.01	0.438178	0.0717823
0.01	0.442719	0.0705872
0.01	0.447214	0.0693899
0.01	0.451664	0.0681895
0.01	0.45607	0.066985
0.01	0.460435	0.0657754
0.01	0.464758	0.0645596
0.01	0.469042	0.0633365
0.01	0.473286	0.0621051
0.01	0.477493	0.060864
0.01	0.481664	0.059612
0.01	0.485798	0.0583476
0.01	0.489898	0.0570694
0.01	0.493964	0.0557757
0.01	0.497996	0.0544648
0.01	0.501996	0.0531347
0.01	0.505964	0.0517834
0.01	0.509902	0.0504083
0.01	0.513809	0.049007
0.01	0.517687	0.0475765
0.01	0.521536	0.0461133
0.01	0.525357	0.0446136
0.01	0.52915	0.043073
0.01	0.532917	0.0414861
0.01	0.536656	0.0398469
0.01	0.54037	0.0381478
0.01	0.544059	0.0363798
0.01	0.547723	0.0345316
0.01	0.551362	0.0325887
0.01	0.554977	0.0305324
0.01	0.55857	0.0283369
0.01	0.562139	0.0259664
0.01	0.565685	0.0233663
0.01	0.56921	0.0204484
0.01	0.572713	0.0170489
0.01	0.576194	0.0127876
0.01	0.579655	0.00605533
0.01	0.583095	0.00948409
0.01	0.586515	0.0147093
0.01	0.589915	0.0185101
0.01	0.593296	0.0216512
0.01	0.596657	0.0243896
0.01	0.6	0.0268497
0.01	0.603324	0.0291028
0.01	0.60663	0.0311946
0.01	0.609918	0.0331562
0.01	0.613188	0.0350102
0.01	0.616441	0.0367733
0.01	0.619677	0.0384587
0.01	0.622896	0.0400768
0.01	0.626099	0.0416359
0.01	0.629285	0.0431429
0.01	0.632456	0.0446036
0.01	0.63561	0.046023
0.01	0.638749	0.0474053
0.01	0.641872	0.048754
0.01	0.644981	0.0500724
0.01	0.648074	0.0513634
0.01	0.651153	0.0526293
0.01	0.654217	0.0538725
0.01	0.657267	0.055095
0.01	0.660303	0.0562986
0.01	0.663325	0.057485
0.01	0.666333	0.0586557
0.01	0.669328	0.0598122
0.01	0.672309	0.0609557
0.01	0.675278	0.0620875
0.01	0.678233	0.0632086
0.01	0.681175	0.0643203
0.01	0.684105	0.0654235
0.01	0.687023	0.0665192
0.01	0.689928	0.0676082
0.01	0.69282	0.0686916
0.01	0.695701	0.06977
0.01	0.69857	0.0708445
0.01	0.701427	0.0719156
0.01	0.704273	0.0729843
0.01	0.707107	0.0740513
0.01	0.70993	0.0751173
0.01	0.712741	0.076183
0.01	0.715542	0.0772493
0.01	0.718331	0.0783169
0.01	0.72111	0.0793864
0.01	0.723878	0.0804586
0.01	0.726636	0.0815343
0.01	0.729383	0.0826143
0.01	0.73212	0.0836992
0.01	0.734847	0.08479
0.01	0.737564	0.0858874
0.01	0.74027	0.0869922
0.01	0.742967	0.0881054
0.01	0.745654	0.0892279
0.01	0.748331	0.0903607
0.01	0.750999	0.0915047
0.01	0.753658	0.0926611
0.01	0.756307	0.093831
0.01	0.758947	0.0950157
0.01	0.761577	0.0962166
0.01	0.764199	0.097435
0.01	0.766812	0.0986727
0.01	0.769415	0.0999313
0.01	0.77201	0.101213
0.01	0.774597	0.10252
0.01	0.777174	0.103854
0.01	0.779744	0.105219
0.01	0.782304	0.106618
0.01	0.784857	0.108054
0.01	0.787401	0.109533
0.01	0.789937	0.111059
0.01	0.792465	0.11264
0.01	0.794984	0.114283
0.01	0.797496	0.115999
0.01	0.8	0.117801
0.01	0.802496	0.119706
0.02	0	0.15365
0.02	0.0632456	0.150998
0.02	0.0894427	0.148451
0.02	0.109545	0.146002
0.02	0.126491	0.143643
0.02	0.141421	0.141368
0.02	0.154919	0.139171
0.02	0.167332	0.137046
0.02	0.178885	0.134988
0.02	0.189737	0.132994
0.02	0.2	0.131058
0.02	0.209762	0.129178
0.02	0.219089	0.127349
0.02	0.228035	0.125568
0.02	0.236643	0.123832
0.02	0.244949	0.122139
0.02	0.252982	0.120486
0.02	0.260768	0.118871
0.02	0.268328	0.11729
0.02	0.275681	0.115743
0.02	0.282843	0.114228
0.02	0.289828	0.112741
0.02	0.296648	0.111283
0.02	0.303315	0.10985
0.02	0.309839	0.108443
0.02	0.316228	0.107058
0.02	0.32249	0.105695
0.02	0.328634	0.104353
0.02	0.334664	0.10303
0.02	0.340588	0.101725
0.02	0.34641	0.100437
0.02	0.352136	0.0991651
0.02	0.357771	0.097908
0.02	0.363318	0.0966648
0.02	0.368782	0.0954346
0.02	0.374166	0.0942165
0.02	0.379473	0.0930095
0.02	0.384708	0.0918129
0.02	0.389872	0.0906257
0.02	0.394968	0.0894473
0.02	0.4	0.0882767
0.02	0.404969	0.0871133
0.02	0.409878	0.0859562
0.02	0.414729	0.0848047
0.02	0.419524	0.0836581
0.02	0.424264	0.0825156
0.02	0.428952	0.0813766
0.02	0.43359	0.0802402
0.02	0.438178	0.0791058
0.02	0.442719	0.0779726
0.02	0.447214	0.0768398
0.02	0.451664	0.0757068
0.02	0.45607	0.0745728
0.02	0.460435	0.0734369
0.02	0.464758	0.0722985
0.02	0.469042	0.0711566
0.02	0.473286	0.0700105
0.02	0.477493	0.0688592
0.02	0.481664	0.067702
0.02	0.485798	0.0665377
0.02	0.489898	0.0653655
0.02	0.493964	0.0641842
0.02	0.497996	0.0629929
0.02	0.501996	0.0617902
0.02	0.505964	0.060575
0.02	0.509902	0.0593459
0.02	0.513809	0.0581014
0.02	0.517687	0.05684
0.02	0.521536	0.05556
0.02	0.525357	0.0542594
0.02	0.52915	0.0529362
0.02	0.532917	0.0515881
0.02	0.536656	0.0502125
0.02	0.54037	0.0488065
0.02	0.544059	0.0473669
0.02	0.547723	0.0458899
0.02	0.551362	0.0443712
0.02	0.554977	0.0428058
0.02	0.55857	0.0411876
0.02	0.562139	0.0395097
0.02	0.565685	0.0377634
0.02	0.56921	0.035938
0.02	0.572713	0.0340202
0.02	0.576194	0.0319925
0.02	0.579655	0.0298319
0.02	0.583095	0.0275061
0.02	0.586515	0.024968
0.02	0.589915	0.0221439
0.02	0.593296	0.0189048
0.02	0.596657	0.0149822
0.02	0.6	0.00956749
0.02	0.603324	0.00643782
0.02	0.60663	0.0132108
0.02	0.609918	0.0175428
0.02	0.613188	0.021004
0.02	0.616441	0.0239754
0.02	0.619677	0.0266225
0.02	0.622896	0.029035
0.02	0.626099	0.0312679
0.02	0.629285	0.0333581
0.02	0.632456	0.0353317
0.02	0.63561	0.0372078
0.02	0.638749	0.0390012
0.02	0.641872	0.0407234
0.02	0.644981	0.0423839
0.02	0.648074	0.0439901
0.02	0.651153	0.0455484
0.02	0.654217	0.0470643
0.02	0.657267	0.0485422
0.02	0.660303	0.0499862
0.02	0.663325	0.0513997
0.02	0.666333	0.0527858
0.02	0.669328	0.0541471
0.02	0.672309	0.0554862
0.02	0.675278	0.0568051
0.02	0.678233	0.058106
0.02	0.681175	0.0593906
0.02	0.684105	0.0606607
0.02	0.687023	0.0619177
0.02	0.689928	0.0631631
0.02	0.69282	0.0643983
0.02	0.695701	0.0656246
0.02	0.69857	0.0668432
0.02	0.701427	0.0680552
0.02	0.704273	0.0692618
0.02	0.707107	0.0704641
0.02	0.70993	0.071663
0.02	0.712741	0.0728596
0.02	0.715542	0.074055
0.02	0.718331	0.07525
0.02	0.72111	0.0764456
0.02	0.723878	0.077643
0.02	0.726636	0.0788429
0.02	0.729383	0.0800465
0.02	0.73212	0.0812547
0.02	0.734847	0.0824685
0.02	0.737564	0.083689
0.02	0.74027	0.0849174
0.02	0.742967	0.0861546
0.02	0.745654	0.087402
0.02	0.748331	0.0886608
0.02	0.750999	0.0899322
0.02	0.753658	0.0912178
0.02	0.756307	0.092519
0.02	0.758947	0.0938375
0.02	0.761577	0.095175
0.02	0.764199	0.0965335
0.02	0.766812	0.0979151
0.02	0.769415	0.0993223
0.02	0.77201	0.100758
0.02	0.774597	0.102224
0.02	0.777174	0.103725
0.02	0.779744	0.105265
0.02	0.782304	0.106848
0.02	0.784857	0.10848
0.02	0.787401	0.110167
0.02	0.789937	0.111917
0.02	0.792465	0.11374
0.02	0.794984	0.115647
0.02	0.797496	0.117654
0.02	0.8	0.11978
0.02	0.802496	0.12205
0.03	0	0.163096
0.03	0.0632456	0.160443
0.03	0.0894427	0.157898
0.03	0.109545	0.155452
0.03	0.126491	0.153098
0.03	0.141421	0.150829
0.03	0.154919	0.14864
0.03	0.167332	0.146525
0.03	0.178885	0.144479
0.03	0.189737	0.142497
0.03	0.2	0.140575
0.03	0.209762	0.138709
0.03	0.219089	0.136896
0.03	0.228035	0.135132
0.03	0.236643	0.133415
0.03	0.244949	0.131741
0.03	0.252982	0.130109
0.03	0.260768	0.128514
0.03	0.268328	0.126957
0.03	0.275681	0.125433
0.03	0.282843	0.123942
0.03	0.289828	0.122481
0.03	0.296648	0.121049
0.03	0.303315	0.119644
0.03	0.309839	0.118265
0.03	0.316228	0.11691
0.03	0.32249	0.115578
0.03	0.328634	0.114267
0.03	0.334664	0.112976
0.03	0.340588	0.111705
0.03	0.34641	0.110452
0.03	0.352136	0.109216
0.03	0.357771	0.107996
0.03	0.363318	0.106791
0.03	0.368782	0.1056
0.03	0.374166	0.104423
0.03	0.379473	0.103258
0.03	0.384708	0.102105
0.03	0.389872	0.100962
0.03	0.394968	0.0998301
0.03	0.4	0.0987073
0.03	0.404969	0.0975931
0.03	0.409878	0.096487
0.03	0.414729	0.0953881
0.03	0.419524	0.0942959
0.03	0.424264	0.0932098
0.03	0.428952	0.092129
0.03	0.43359	0.0910529
0.03	0.438178	0.089981
0.03	0.442719	0.0889126
0.03	0.447214	0.0878471
0.03	0.451664	0.0867838
0.03	0.45607	0.0857223
0.03	0.460435	0.0846619
0.03	0.464758	0.0836019
0.03	0.469042	0.0825417
0.03	0.473286	0.0814808
0.03	0.477493	0.0804185
0.03	0.481664	0.0793541
0.03	0.485798	0.078287
0.03	0.489898	0.0772165
0.03	0.493964	0.076142
0.03	0.497996	0.0750626
0.03	0.501996	0.0739778
0.03	0.505964	0.0728866
0.03	0.509902	0.0717884
0.03	0.513809	0.0706822
0.03	0.517687	0.0695672
0.03	0.521536	0.0684425
0.03	0.525357	0.0673071
0.03	0.52915	0.06616
0.03	0.532917	0.065
0.03	0.536656	0.063826
0.03	0.54037	0.0626367
0.03	0.544059	0.0614308
0.03	0.547723	0.0602067
0.03	0.551362	0.0589629
0.03	0.554977	0.0576976
0.03	0.55857	0.0564089
0.03	0.562139	0.0550947
0.03	0.565685	0.0537525
0.03	0.56921	0.0523797
0.03	0.572713	0.0509734
0.03	0.576194	0.0495302
0.03	0.579655	0.0480462
0.03	0.583095	0.0465169
0.03	0.586515	0.0449372
0.03	0.589915	0.0433009
0.03	0.593296	0.0416008
0.03	0.596657	0.0398281
0.03	0.6	0.0379719
0.03	0.603324	0.0360187
0.03	0.60663	0.0339509
0.03	0.609918	0.0317453
0.03	0.613188	0.02937
0.03	0.616441	0.0267789
0.03	0.619677	0.0239009
0.03	0.622896	0.0206148
0.03	0.626099	0.0166795
0.03	0.629285	0.0114414
0.03	0.632456	0.00412122
0.03	0.63561	0.0128656
0.03	0.638749	0.0177418
0.03	0.641872	0.0215589
0.03	0.644981	0.0248118
0.03	0.648074	0.0277013
0.03	0.651153	0.0303323
0.03	0.654217	0.0327682
0.03	0.657267	0.0350507
0.03	0.660303	0.037209
0.03	0.663325	0.0392644
0.03	0.666333	0.0412333
0.03	0.669328	0.0431284
0.03	0.672309	0.0449599
0.03	0.675278	0.0467363
0.03	0.678233	0.0484643
0.03	0.681175	0.05015
0.03	0.684105	0.0517984
0.03	0.687023	0.0534138
0.03	0.689928	0.0550001
0.03	0.69282	0.0565606
0.03	0.695701	0.0580985
0.03	0.69857	0.0596164
0.03	0.701427	0.0611169
0.03	0.704273	0.0626022
0.03	0.707107	0.0640745
0.03	0.70993	0.0655357
0.03	0.712741	0.0669878
0.03	0.715542	0.0684325
0.03	0.718331	0.0698715
0.03	0.72111	0.0713065
0.03	0.723878	0.072739
0.03	0.726636	0.0741706
0.03	0.729383	0.0756029
0.03	0.73212	0.0770374
0.03	0.734847	0.0784757
0.03	0.737564	0.0799193
0.03	0.74027	0.0813698
0.03	0.742967	0.0828288
0.03	0.745654	0.0842982
0.03	0.748331	0.0857796
0.03	0.750999	0.087275
0.03	0.753658	0.0887863
0.03	0.756307	0.0903157
0.03	0.758947	0.0918655
0.03	0.761577	0.0934382
0.03	0.764199	0.0950365
0.03	0.766812	0.0966636
0.03	0.769415	0.0983227
0.03	0.77201	0.100018
0.03	0.774597	0.101753
0.03	0.777174	0.103533
0.03	0.779744	0.105365
0.03	0.782304	0.107254
0.03	0.784857	0.109208
0.03	0.787401	0.111238
0.03	0.789937	0.113354
0.03	0.792465	0.11557
0.03	0.794984	0.117905
0.03	0.797496	0.120381
0.03	0.8	0.123026
0.03	0.802496	0.12588
0.04	0	0.175466
0.04	0.0632456	0.172798
0.04	0.0894427	0.17024
0.04	0.109545	0.167785
0.04	0.126491	0.165424
0.04	0.141421	0.16315
0.04	0.154919	0.160958
0.04	0.167332	0.158842
0.04	0.178885	0.156796
0.04	0.189737	0.154816
0.04	0.2	0.152897
0.04	0.209762	0.151036
0.04	0.219089	0.14923
0.04	0.228035	0.147473
0.04	0.236643	0.145765
0.04	0.244949	0.144102
0.04	0.252982	0.14248
0.04	0.260768	0.140898
0.04	0.268328	0.139354
0.04	0.275681	0.137845
0.04	0.282843	0.13637
0.04	0.289828	0.134926
0.04	0.296648	0.133512
0.04	0.303315	0.132125
0.04	0.309839	0.130766
0.04	0.316228	0.129432
0.04	0.32249	0.128121
0.04	0.328634	0.126833
0.04	0.334664	0.125566
0.04	0.340588	0.12432
0.04	0.34641	0.123092
0.04	0.352136	0.121883
0.04	0.357771	0.12069
0.04	0.363318	0.119514
0.04	0.368782	0.118353
0.04	0.374166	0.117206
0.04	0.379473	0.116073
0.04	0.384708	0.114953
0.04	0.389872	0.113844
0.04	0.394968	0.112747
0.04	0.4	0.111661
0.04	0.404969	0.110584
0.04	0.409878	0.109516
0.04	0.414729	0.108458
0.04	0.419524	0.107407
0.04	0.424264	0.106363
0.04	0.428952	0.105327
0.04	0.43359	0.104296
0.04	0.438178	0.103271
0.04	0.442719	0.102252
0.04	0.447214	0.101237
0.04	0.451664	0.100226
0.04	0.45607	0.099218
0.04	0.460435	0.0982134
0.04	0.464758	0.0972114
0.04	0.469042	0.0962112
0.04	0.473286	0.0952125
0.04	0.477493	0.0942148
0.04	0.481664	0.0932174
0.04	0.485798	0.09222
0.04	0.489898	0.0912219
0.04	0.493964	0.0902227
0.04	0.497996	0.0892218
0.04	0.501996	0.0882186
0.04	0.505964	0.0872127
0.04	0.509902	0.0862034
0.04	0.513809	0.0851903
0.04	0.517687	0.0841726
0.04	0.521536	0.0831497
0.04	0.525357	0.0821211
0.04	0.52915	0.0810861
0.04	0.532917	0.080044
0.04	0.536656	0.0789942
0.04	0.54037	0.0779357
0.04	0.544059	0.076868
0.04	0.547723	0.0757901
0.04	0.551362	0.0747013
0.04	0.554977	0.0736005
0.04	0.55857	0.072487
0.04	0.562139	0.0713595
0.04	0.565685	0.0702171
0.04	0.56921	0.0690585
0.04	0.572713	0.0678826
0.04	0.576194	0.0666879
0.04	0.579655	0.065473
0.04	0.583095	0.0642363
0.04	0.586515	0.0629761
0.04	0.589915	0.0616904
0.04	0.593296	0.0603771
0.04	0.596657	0.059034
0.04	0.6	0.0576584
0.04	0.603324	0.0562475
0.04	0.60663	0.0547979
0.04	0.609918	0.053306
0.04	0.613188	0.0517675
0.04	0.616441	0.0501775
0.04	0.619677	0.0485305
0.04	0.622896	0.0468195
0.04	0.626099	0.0450368
0.04	0.629285	0.0431726
0.04	0.632456	0.0412151
0.04	0.63561	0.0391495
0.04	0.638749	0.0369567
0.04	0.641872	0.0346115
0.04	0.644981	0.0320794
0.04	0.648074	0.0293108
0.04	0.651153	0.0262294
0.04	0.654217	0.0227065
0.04	0.657267	0.0184893
0.04	0.660303	0.0129115
0.04	0.663325	0.00315352
0.04	0.666333	0.0137182
0.04	0.669328	0.0191865
0.04	0.672309	0.0234486
0.04	0.675278	0.027082
0.04	0.678233	0.0303154
0.04	0.681175	0.0332672
0.04	0.684105	0.0360084
0.04	0.687023	0.0385854
0.04	0.689928	0.0410307
0.04	0.69282	0.0433681
0.04	0.695701	0.0456158
0.04	0.69857	0.0477879
0.04	0.701427	0.0498958
0.04	0.704273	0.0519489
0.04	0.707107	0.0539552
0.04	0.70993	0.0559212
0.04	0.712741	0.0578528
0.04	0.715542	0.059755
0.04	0.718331	0.0616324
0.04	0.72111	0.0634891
0.04	0.723878	0.0653287
0.04	0.726636	0.0671547
0.04	0.729383	0.0689704
0.04	0.73212	0.0707787
0.04	0.734847	0.0725826
0.04	0.737564	0.0743849
0.04	0.74027	0.0761885
0.04	0.742967	0.077996
0.04	0.745654	0.0798103
0.04	0.748331	0.0816342
0.04	0.750999	0.0834706
0.04	0.753658	0.0853226
0.04	0.756307	0.0871933
0.04	0.758947	0.0890861
0.04	0.761577	0.0910046
0.04	0.764199	0.0929529
0.04	0.766812	0.0949353
0.04	0.769415	0.0969566
0.04	0.77201	0.0990222
0.04	0.774597	0.101138
0.04	0.777174	0.103312
0.04	0.779744	0.10555
0.04	0.782304	0.107864
0.04	0.784857	0.110264
0.04	0.787401	0.112763
0.04	0.789937	0.115377
0.04	0.792465	0.118127
0.04	0.794984	0.121037
0.04	0.797496	0.124138
0.04	0.8	0.127472
0.04	0.802496	0.131091
0.05	0	0.190185
0.05	0.0632456	0.187483
0.05	0.0894427	0.184895
0.05	0.109545	0.182412
0.05	0.126491	0.180027
0.05	0.141421	0.177731
0.05	0.154919	0.175518
0.05	0.167332	0.173384
0.05	0.178885	0.171322
0.05	0.189737	0.169328
0.05	0.2	0.167398
0.05	0.209762	0.165527
0.05	0.219089	0.163711
0.05	0.228035	0.161948
0.05	0.236643	0.160233
0.05	0.244949	0.158565
0.05	0.252982	0.15694
0.05	0.260768	0.155357
0.05	0.268328	0.153812
0.05	0.275681	0.152303
0.05	0.282843	0.150829
0.05	0.289828	0.149387
0.05	0.296648	0.147976
0.05	0.303315	0.146595
0.05	0.309839	0.145241
0.05	0.316228	0.143913
0.05	0.32249	0.142609
0.05	0.328634	0.141329
0.05	0.334664	0.140072
0.05	0.340588	0.138835
0.05	0.34641	0.137618
0.05	0.352136	0.13642
0.05	0.357771	0.135241
0.05	0.363318	0.134078
0.05	0.368782	0.132931
0.05	0.374166	0.131799
0.05	0.379473	0.130682
0.05	0.384708	0.129578
0.05	0.389872	0.128487
0.05	0.394968	0.127408
0.05	0.4	0.126341
0.05	0.404969	0.125285
0.05	0.409878	0.124238
0.05	0.414729	0.123201
0.05	0.419524	0.122174
0.05	0.424264	0.121154
0.05	0.428952	0.120142
0.05	0.43359	0.119137
0.05	0.438178	0.118139
0.05	0.442719	0.117148
0.05	0.447214	0.116161
0.05	0.451664	0.11518
0.05	0.45607	0.114204
0.05	0.460435	0.113232
0.05	0.464758	0.112263
0.05	0.469042	0.111298
0.05	0.473286	0.110336
0.05	0.477493	0.109376
0.05	0.481664	0.108417
0.05	0.485798	0.10746
0.05	0.489898	0.106504
0.05	0.493964	0.105549
0.05	0.497996	0.104593
0.05	0.501996	0.103638
0.05	0.505964	0.102681
0.05	0.509902	0.101723
0.05	0.513809	0.100763
0.05	0.517687	0.0998005
0.05	0.521536	0.0988355
0.05	0.525357	0.0978672
0.05	0.52915	0.0968952
0.05	0.532917	0.0959188
0.05	0.536656	0.0949376
0.05	0.54037	0.093951
0.05	0.544059	0.0929585
0.05	0.547723	0.0919595
0.05	0.551362	0.0909533
0.05	0.554977	0.0899394
0.05	0.55857	0.0889171
0.05	0.562139	0.0878857
0.05	0.565685	0.0868446
0.05	0.56921	0.0857928
0.05	0.572713	0.0847298
0.05	0.576194	0.0836546
0.05	0.579655	0.0825664
0.05	0.583095	0.0814643
0.05	0.586515	0.0803472
0.05	0.589915	0.0792141
0.05	0.593296	0.078064
0.05	0.596657	0.0768955
0.05	0.6	0.0757075
0.05	0.603324	0.0744985
0.05	0.60663	0.073267
0.05	0.609918	0.0720114
0.05	0.613188	0.0707299
0.05	0.616441	0.0694207
0.05	0.619677	0.0680814
0.05	0.622896	0.0667099
0.05	0.626099	0.0653035
0.05	0.629285	0.0638593
0.05	0.632456	0.062374
0.05	0.63561	0.0608441
0.05	0.638749	0.0592653
0.05	0.641872	0.0576329
0.05	0.644981	0.0559415
0.05	0.648074	0.0541846
0.05	0.651153	0.052355
0.05	0.654217	0.0504436
0.05	0.657267	0.0484399
0.05	0.660303	0.0463308
0.05	0.663325	0.0440999
0.05	0.666333	0.0417265
0.05	0.669328	0.0391831
0.05	0.672309	0.0364326
0.05	0.675278	0.0334221
0.05	0.678233	0.0300715
0.05	0.681175	0.0262482
0.05	0.684105	0.0217007
0.05	0.687023	0.0158114
0.05	0.689928	0.00510423
0.05	0.69282	0.0141805
0.05	0.695701	0.0207748
0.05	0.69857	0.0258001
0.05	0.701427	0.0300573
0.05	0.704273	0.0338406
0.05	0.707107	0.0372974
0.05	0.70993	0.0405143
0.05	0.712741	0.0435474
0.05	0.715542	0.0464354
0.05	0.718331	0.049207
0.05	0.72111	0.0518836
0.05	0.723878	0.0544823
0.05	0.726636	0.0570169
0.05	0.729383	0.0594988
0.05	0.73212	0.0619376
0.05	0.734847	0.0643417
0.05	0.737564	0.0667186
0.05	0.74027	0.0690751
0.05	0.742967	0.0714171
0.05	0.745654	0.0737505
0.05	0.748331	0.0760808
0.05	0.750999	0.0784134
0.05	0.753658	0.0807533
0.05	0.756307	0.083106
0.05	0.758947	0.0854769
0.05	0.761577	0.0878715
0.05	0.764199	0.0902958
0.05	0.766812	0.0927562
0.05	0.769415	0.0952595
0.05	0.77201	0.0978133
0.05	0.774597	0.100426
0.05	0.777174	0.103107
0.05	0.779744	0.105868
0.05	0.782304	0.108722
0.05	0.784857	0.111682
0.05	0.787401	0.114768
0.05	0.789937	0.118
0.05	0.792465	0.121405
0.05	0.794984	0.125016
0.05	0.797496	0.128874
0.05	0.8	0.133033
0.05	0.802496	0.137562
0.06	0	0.206748
0.06	0.0632456	0.203991
0.06	0.0894427	0.201352
0.06	0.109545	0.198822
0.06	0.126491	0.196391
0.06	0.141421	0.194054
0.06	0.154919	0.191803
0.06	0.167332	0.189632
0.06	0.178885	0.187537
0.06	0.189737	0.185511
0.06	0.2	0.183551
0.06	0.209762	0.181652
0.06	0.219089	0.17981
0.06	0.228035	0.178023
0.06	0.236643	0.176286
0.06	0.244949	0.174597
0.06	0.252982	0.172952
0.06	0.260768	0.171351
0.06	0.268328	0.169789
0.06	0.275681	0.168264
0.06	0.282843	0.166776
0.06	0.289828	0.165321
0.06	0.296648	0.163897
0.06	0.303315	0.162504
0.06	0.309839	0.16114
0.06	0.316228	0.159803
0.06	0.32249	0.158491
0.06	0.328634	0.157204
0.06	0.334664	0.155939
0.06	0.340588	0.154697
0.06	0.34641	0.153475
0.06	0.352136	0.152273
0.06	0.357771	0.15109
0.06	0.363318	0.149924
0.06	0.368782	0.148776
0.06	0.374166	0.147643
0.06	0.379473	0.146525
0.06	0.384708	0.145422
0.06	0.389872	0.144332
0.06	0.394968	0.143255
0.06	0.4	0.14219
0.06	0.404969	0.141137
0.06	0.409878	0.140094
0.06	0.414729	0.139062
0.06	0.419524	0.138039
0.06	0.424264	0.137025
0.06	0.428952	0.13602
0.06	0.43359	0.135022
0.06	0.438178	0.134032
0.06	0.442719	0.133049
0.06	0.447214	0.132072
0.06	0.451664	0.131102
0.06	0.45607	0.130136
0.06	0.460435	0.129176
0.06	0.464758	0.12822
0.06	0.469042	0.127268
0.06	0.473286	0.126319
0.06	0.477493	0.125374
0.06	0.481664	0.124431
0.06	0.485798	0.123491
0.06	0.489898	0.122553
0.06	0.493964	0.121616
0.06	0.497996	0.12068
0.06	0.501996	0.119744
0.06	0.505964	0.118809
0.06	0.509902	0.117874
0.06	0.513809	0.116938
0.06	0.517687	0.116001
0.06	0.521536	0.115062
0.06	0.525357	0.114121
0.06	0.52915	0.113178
0.06	0.532917	0.112232
0.06	0.536656	0.111283
0.06	0.54037	0.11033
0.06	0.544059	0.109372
0.06	0.547723	0.10841
0.06	0.551362	0.107443
0.06	0.554977	0.10647
0.06	0.55857	0.105491
0.06	0.562139	0.104504
0.06	0.565685	0.103511
0.06	0.56921	0.102509
0.06	0.572713	0.101499
0.06	0.576194	0.100479
0.06	0.579655	0.0994497
0.06	0.583095	0.0984096
0.06	0.586515	0.0973582
0.06	0.589915	0.0962946
0.06	0.593296	0.0952182
0.06	0.596657	0.0941279
0.06	0.6	0.093023
0.06	0.603324	0.0919024
0.06	0.60663	0.0907652
0.06	0.609918	0.0896103
0.06	0.613188	0.0884364
0.06	0.616441	0.0872425
0.06	0.619677	0.086027
0.06	0.622896	0.0847887
0.06	0.626099	0.083526
0.06	0.629285	0.0822371
0.06	0.632456	0.0809203
0.06	0.63561	0.0795737
0.06	0.638749	0.078195
0.06	0.641872	0.0767818
0.06	0.644981	0.0753316
0.06	0.648074	0.0738414
0.06	0.651153	0.0723081
0.06	0.654217	0.070728
0.06	0.657267	0.069097
0.06	0.660303	0.0674105
0.06	0.663325	0.0656634
0.06	0.666333	0.0638495
0.06	0.669328	0.061962
0.06	0.672309	0.0599927
0.06	0.675278	0.0579319
0.06	0.678233	0.055768
0.06	0.681175	0.0534871
0.06	0.684105	0.0510718
0.06	0.687023	0.0484999
0.06	0.689928	0.0457432
0.06	0.69282	0.0427634
0.06	0.695701	0.0395074
0.06	0.69857	0.0358969
0.06	0.701427	0.0318077
0.06	0.704273	0.0270184
0.06	0.707107	0.0210503
0.06	0.70993	0.01228
0.06	0.712741	0.0121357
0.06	0.715542	0.0212471
0.06	0.718331	0.0276053
0.06	0.72111	0.0328558
0.06	0.723878	0.0374728
0.06	0.726636	0.0416729
0.06	0.729383	0.0455768
0.06	0.73212	0.0492604
0.06	0.734847	0.0527755
0.06	0.737564	0.0561592
0.06	0.74027	0.0594399
0.06	0.742967	0.0626399
0.06	0.745654	0.0657773
0.06	0.748331	0.0688675
0.06	0.750999	0.0719238
0.06	0.753658	0.074958
0.06	0.756307	0.0779809
0.06	0.758947	0.0810029
0.06	0.761577	0.0840339
0.06	0.764199	0.0870836
0.06	0.766812	0.0901621
0.06	0.769415	0.0932796
0.06	0.77201	0.0964472
0.06	0.774597	0.0996768
0.06	0.777174	0.102981
0.06	0.779744	0.106376
0.06	0.782304	0.109877
0.06	0.784857	0.113504
0.06	0.787401	0.117281
0.06	0.789937	0.121234
0.06	0.792465	0.125397
0.06	0.794984	0.129812
0.06	0.797496	0.134531
0.06	0.8	0.139621
0.06	0.802496	0.14517
0.07	0	0.224741
0.07	0.0632456	0.221908
0.07	0.0894427	0.219198
0.07	0.109545	0.2166
0.07	0.126491	0.214105
0.07	0.141421	0.211708
0.07	0.154919	0.209399
0.07	0.167332	0.207174
0.07	0.178885	0.205027
0.07	0.189737	0.202952
0.07	0.2	0.200945
0.07	0.209762	0.199002
0.07	0.219089	0.197118
0.07	0.228035	0.19529
0.07	0.236643	0.193514
0.07	0.244949	0.191788
0.07	0.252982	0.190109
0.07	0.260768	0.188473
0.07	0.268328	0.186879
0.07	0.275681	0.185323
0.07	0.282843	0.183805
0.07	0.289828	0.182322
0.07	0.296648	0.180871
0.07	0.303315	0.179452
0.07	0.309839	0.178063
0.07	0.316228	0.176702
0.07	0.32249	0.175367
0.07	0.328634	0.174058
0.07	0.334664	0.172772
0.07	0.340588	0.17151
0.07	0.34641	0.170269
0.07	0.352136	0.169048
0.07	0.357771	0.167847
0.07	0.363318	0.166664
0.07	0.368782	0.165499
0.07	0.374166	0.164351
0.07	0.379473	0.163218
0.07	0.384708	0.1621
0.07	0.389872	0.160997
0.07	0.394968	0.159907
0.07	0.4	0.15883
0.07	0.404969	0.157765
0.07	0.409878	0.156711
0.07	0.414729	0.155668
0.07	0.419524	0.154635
0.07	0.424264	0.153612
0.07	0.428952	0.152598
0.07	0.43359	0.151592
0.07	0.438178	0.150594
0.07	0.442719	0.149604
0.07	0.447214	0.148621
0.07	0.451664	0.147644
0.07	0.45607	0.146673
0.07	0.460435	0.145707
0.07	0.464758	0.144747
0.07	0.469042	0.143791
0.07	0.473286	0.142839
0.07	0.477493	0.141891
0.07	0.481664	0.140946
0.07	0.485798	0.140004
0.07	0.489898	0.139065
0.07	0.493964	0.138127
0.07	0.497996	0.137192
0.07	0.501996	0.136257
0.07	0.505964	0.135323
0.07	0.509902	0.13439
0.07	0.513809	0.133456
0.07	0.517687	0.132522
0.07	0.521536	0.131588
0.07	0.525357	0.130652
0.07	0.52915	0.129714
0.07	0.532917	0.128775
0.07	0.536656	0.127832
0.07	0.54037	0.126887
0.07	0.544059	0.125939
0.07	0.547723	0.124987
0.07	0.551362	0.12403
0.07	0.554977	0.123069
0.07	0.55857	0.122102
0.07	0.562139	0.12113
0.07	0.565685	0.120151
0.07	0.56921	0.119166
0.07	0.572713	0.118173
0.07	0.576194	0.117173
0.07	0.579655	0.116164
0.07	0.583095	0.115146
0.07	0.586515	0.114118
0.07	0.589915	0.11308
0.07	0.593296	0.112031
0.07	0.596657	0.11097
0.07	0.6	0.109897
0.07	0.603324	0.108811
0.07	0.60663	0.10771
0.07	0.609918	0.106594
0.07	0.613188	0.105463
0.07	0.616441	0.104314
0.07	0.619677	0.103148
0.07	0.622896	0.101962
0.07	0.626099	0.100757
0.07	0.629285	0.0995294
0.07	0.632456	0.0982792
0.07	0.63561	0.0970047
0.07	0.638749	0.0957043
0.07	0.641872	0.0943762
0.07	0.644981	0.0930186
0.07	0.648074	0.0916296
0.07	0.651153	0.0902069
0.07	0.654217	0.0887482
0.07	0.657267	0.0872507
0.07	0.660303	0.0857118
0.07	0.663325	0.0841281
0.07	0.666333	0.0824961
0.07	0.669328	0.0808119
0.07	0.672309	0.079071
0.07	0.675278	0.0772683
0.07	0.678233	0.0753983
0.07	0.681175	0.0734543
0.07	0.684105	0.0714289
0.07	0.687023	0.0693132
0.07	0.689928	0.0670971
0.07	0.69282	0.0647682
0.07	0.695701	0.0623117
0.07	0.69857	0.0597096
0.07	0.701427	0.0569393
0.07	0.704273	0.0539719
0.07	0.707107	0.0507696
0.07	0.70993	0.0472806
0.07	0.712741	0.0434317
0.07	0.715542	0.0391112
0.07	0.718331	0.0341341
0.07	0.72111	0.0281455
0.07	0.723878	0.020255
0.07	0.726636	0.00434241
0.07	0.729383	0.0195621
0.07	0.73212	0.0281958
0.07	0.734847	0.0349122
0.07	0.737564	0.0406822
0.07	0.74027	0.0458742
0.07	0.742967	0.0506757
0.07	0.745654	0.0551983
0.07	0.748331	0.0595158
0.07	0.750999	0.0636803
0.07	0.753658	0.0677309
0.07	0.756307	0.0716986
0.07	0.758947	0.0756087
0.07	0.761577	0.0794831
0.07	0.764199	0.0833414
0.07	0.766812	0.0872015
0.07	0.769415	0.0910807
0.07	0.77201	0.0949961
0.07	0.774597	0.0989653
0.07	0.777174	0.103007
0.07	0.779744	0.10714
0.07	0.782304	0.111388
0.07	0.784857	0.115776
0.07	0.787401	0.120332
0.07	0.789937	0.125091
0.07	0.792465	0.130095
0.07	0.794984	0.135394
0.07	0.797496	0.141052
0.07	0.8	0.14715
0.07	0.802496	0.153794
0.08	0	0.243839
0.08	0.0632456	0.240911
0.08	0.0894427	0.23811
0.08	0.109545	0.235426
0.08	0.126491	0.23285
0.08	0.141421	0.230375
0.08	0.154919	0.227992
0.08	0.167332	0.225696
0.08	0.178885	0.223481
0.08	0.189737	0.221341
0.08	0.2	0.219271
0.08	0.209762	0.217268
0.08	0.219089	0.215326
0.08	0.228035	0.213443
0.08	0.236643	0.211614
0.08	0.244949	0.209837
0.08	0.252982	0.208108
0.08	0.260768	0.206425
0.08	0.268328	0.204784
0.08	0.275681	0.203184
0.08	0.282843	0.201623
0.08	0.289828	0.200098
0.08	0.296648	0.198607
0.08	0.303315	0.197149
0.08	0.309839	0.195722
0.08	0.316228	0.194324
0.08	0.32249	0.192953
0.08	0.328634	0.191609
0.08	0.334664	0.19029
0.08	0.340588	0.188995
0.08	0.34641	0.187722
0.08	0.352136	0.18647
0.08	0.357771	0.185239
0.08	0.363318	0.184027
0.08	0.368782	0.182833
0.08	0.374166	0.181657
0.08	0.379473	0.180497
0.08	0.384708	0.179353
0.08	0.389872	0.178224
0.08	0.394968	0.177108
0.08	0.4	0.176007
0.08	0.404969	0.174917
0.08	0.409878	0.17384
0.08	0.414729	0.172774
0.08	0.419524	0.171719
0.08	0.424264	0.170674
0.08	0.428952	0.169639
0.08	0.43359	0.168612
0.08	0.438178	0.167594
0.08	0.442719	0.166584
0.08	0.447214	0.165581
0.08	0.451664	0.164585
0.08	0.45607	0.163596
0.08	0.460435	0.162612
0.08	0.464758	0.161634
0.08	0.469042	0.160661
0.08	0.473286	0.159692
0.08	0.477493	0.158727
0.08	0.481664	0.157767
0.08	0.485798	0.156809
0.08	0.489898	0.155854
0.08	0.493964	0.154902
0.08	0.497996	0.153952
0.08	0.501996	0.153003
0.08	0.505964	0.152056
0.08	0.509902	0.151109
0.08	0.513809	0.150163
0.08	0.517687	0.149217
0.08	0.521536	0.14827
0.08	0.525357	0.147323
0.08	0.52915	0.146374
0.08	0.532917	0.145424
0.08	0.536656	0.144471
0.08	0.54037	0.143516
0.08	0.544059	0.142559
0.08	0.547723	0.141598
0.08	0.551362	0.140633
0.08	0.554977	0.139663
0.08	0.55857	0.13869
0.08	0.562139	0.137711
0.08	0.565685	0.136726
0.08	0.56921	0.135735
0.08	0.572713	0.134738
0.08	0.576194	0.133733
0.08	0.579655	0.132721
0.08	0.583095	0.1317
0.08	0.586515	0.13067
0.08	0.589915	0.129631
0.08	0.593296	0.128582
0.08	0.596657	0.127522
0.08	0.6	0.126451
0.08	0.603324	0.125367
0.08	0.60663	0.12427
0.08	0.609918	0.12316
0.08	0.613188	0.122035
0.08	0.616441	0.120894
0.08	0.619677	0.119738
0.08	0.622896	0.118563
0.08	0.626099	0.117371
0.08	0.629285	0.116158
0.08	0.632456	0.114925
0.08	0.63561	0.113671
0.08	0.638749	0.112392
0.08	0.641872	0.111089
0.08	0.644981	0.10976
0.08	0.648074	0.108403
0.08	0.651153	0.107016
0.08	0.654217	0.105597
0.08	0.657267	0.104145
0.08	0.660303	0.102656
0.08	0.663325	0.101129
0.08	0.666333	0.0995601
0.08	0.669328	0.0979471
0.08	0.672309	0.0962864
0.08	0.675278	0.0945744
0.08	0.678233	0.0928069
0.08	0.681175	0.0909794
0.08	0.684105	0.0890867
0.08	0.687023	0.087123
0.08	0.689928	0.0850818
0.08	0.69282	0.0829553
0.08	0.695701	0.0807351
0.08	0.69857	0.0784108
0.08	0.701427	0.0759705
0.08	0.704273	0.0734
0.08	0.707107	0.0706821
0.08	0.70993	0.0677958
0.08	0.712741	0.064715
0.08	0.715542	0.0614061
0.08	0.718331	0.0578252
0.08	0.72111	0.0539127
0.08	0.723878	0.0495835
0.08	0.726636	0.0447089
0.08	0.729383	0.0390756
0.08	0.73212	0.0322762
0.08	0.734847	0.0232921
0.08	0.737564	0.0053112
0.08	0.74027	0.0224116
0.08	0.742967	0.032406
0.08	0.745654	0.0402088
0.08	0.748331	0.046942
0.08	0.750999	0.0530303
0.08	0.753658	0.0586907
0.08	0.756307	0.064053
0.08	0.758947	0.0692035
0.08	0.761577	0.0742044
0.08	0.764199	0.0791034
0.08	0.766812	0.0839389
0.08	0.769415	0.0887443
0.08	0.77201	0.093549
0.08	0.774597	0.098381
0.08	0.777174	0.103268
0.08	0.779744	0.108237
0.08	0.782304	0.113319
0.08	0.784857	0.118545
0.08	0.787401	0.123953
0.08	0.789937	0.129585
0.08	0.792465	0.13549
0.08	0.794984	0.141731
0.08	0.797496	0.148381
0.08	0.8	0.155538
0.08	0.802496	0.163327
0.09	0	0.263792
0.09	0.0632456	0.260752
0.09	0.0894427	0.257844
0.09	0.109545	0.255057
0.09	0.126491	0.252383
0.09	0.141421	0.249814
0.09	0.154919	0.247342
0.09	0.167332	0.24496
0.09	0.178885	0.242662
0.09	0.189737	0.240443
0.09	0.2	0.238298
0.09	0.209762	0.236221
0.09	0.219089	0.234209
0.09	0.228035	0.232257
0.09	0.236643	0.230362
0.09	0.244949	0.228521
0.09	0.252982	0.22673
0.09	0.260768	0.224987
0.09	0.268328	0.223288
0.09	0.275681	0.221632
0.09	0.282843	0.220016
0.09	0.289828	0.218438
0.09	0.296648	0.216895
0.09	0.303315	0.215387
0.09	0.309839	0.21391
0.09	0.316228	0.212464
0.09	0.32249	0.211047
0.09	0.328634	0.209658
0.09	0.334664	0.208294
0.09	0.340588	0.206956
0.09	0.34641	0.20564
0.09	0.352136	0.204347
0.09	0.357771	0.203075
0.09	0.363318	0.201824
0.09	0.368782	0.200591
0.09	0.374166	0.199376
0.09	0.379473	0.198179
0.09	0.384708	0.196998
0.09	0.389872	0.195833
0.09	0.394968	0.194682
0.09	0.4	0.193546
0.09	0.404969	0.192423
0.09	0.409878	0.191312
0.09	0.414729	0.190213
0.09	0.419524	0.189125
0.09	0.424264	0.188048
0.09	0.428952	0.186981
0.09	0.43359	0.185924
0.09	0.438178	0.184875
0.09	0.442719	0.183835
0.09	0.447214	0.182803
0.09	0.451664	0.181777
0.09	0.45607	0.180759
0.09	0.460435	0.179747
0.09	0.464758	0.178741
0.09	0.469042	0.17774
0.09	0.473286	0.176744
0.09	0.477493	0.175752
0.09	0.481664	0.174765
0.09	0.485798	0.173781
0.09	0.489898	0.1728
0.09	0.493964	0.171822
0.09	0.497996	0.170846
0.09	0.501996	0.169872
0.09	0.505964	0.1689
0.09	0.509902	0.167929
0.09	0.513809	0.166958
0.09	0.517687	0.165988
0.09	0.521536	0.165017
0.09	0.525357	0.164046
0.09	0.52915	0.163074
0.09	0.532917	0.1621
0.09	0.536656	0.161125
0.09	0.54037	0.160148
0.09	0.544059	0.159167
0.09	0.547723	0.158184
0.09	0.551362	0.157197
0.09	0.554977	0.156207
0.09	0.55857	0.155211
0.09	0.562139	0.154211
0.09	0.565685	0.153206
0.09	0.56921	0.152194
0.09	0.572713	0.151177
0.09	0.576194	0.150152
0.09	0.579655	0.14912
0.09	0.583095	0.14808
0.09	0.586515	0.147031
0.09	0.589915	0.145973
0.09	0.593296	0.144905
0.09	0.596657	0.143827
0.09	0.6	0.142738
0.09	0.603324	0.141637
0.09	0.60663	0.140524
0.09	0.609918	0.139397
0.09	0.613188	0.138257
0.09	0.616441	0.137101
0.09	0.619677	0.13593
0.09	0.622896	0.134741
0.09	0.626099	0.133536
0.09	0.629285	0.132311
0.09	0.632456	0.131067
0.09	0.63561	0.129801
0.09	0.638749	0.128513
0.09	0.641872	0.127202
0.09	0.644981	0.125866
0.09	0.648074	0.124503
0.09	0.651153	0.123112
0.09	0.654217	0.121691
0.09	0.657267	0.120238
0.09	0.660303	0.118752
0.09	0.663325	0.117229
0.09	0.666333	0.115668
0.09	0.669328	0.114065
0.09	0.672309	0.112419
0.09	0.675278	0.110726
0.09	0.678233	0.108981
0.09	0.681175	0.107183
0.09	0.684105	0.105326
0.09	0.687023	0.103405
0.09	0.689928	0.101415
0.09	0.69282	0.099351
0.09	0.695701	0.0972053
0.09	0.69857	0.0949704
0.09	0.701427	0.0926375
0.09	0.704273	0.0901964
0.09	0.707107	0.0876351
0.09	0.70993	0.0849398
0.09	0.712741	0.0820935
0.09	0.715542	0.0790761
0.09	0.718331	0.0758627
0.09	0.72111	0.0724223
0.09	0.723878	0.068715
0.09	0.726636	0.0646885
0.09	0.729383	0.0602709
0.09	0.73212	0.0553598
0.09	0.734847	0.0497981
0.09	0.737564	0.0433221
0.09	0.74027	0.0354151
0.09	0.742967	0.0247113
0.09	0.745654	0.00745544
0.09	0.748331	0.0273182
0.09	0.750999	0.0382555
0.09	0.753658	0.0470049
0.09	0.756307	0.0546515
0.09	0.758947	0.0616307
0.09	0.761577	0.068172
0.09	0.764199	0.0744163
0.09	0.766812	0.0804596
0.09	0.769415	0.0863729
0.09	0.77201	0.0922127
0.09	0.774597	0.0980266
0.09	0.777174	0.103858
0.09	0.779744	0.109746
0.09	0.782304	0.115733
0.09	0.784857	0.121859
0.09	0.787401	0.128173
0.09	0.789937	0.134724
0.09	0.792465	0.141573
0.09	0.794984	0.148792
0.09	0.797496	0.156469
0.09	0.8	0.164716
0.09	0.802496	0.173677
0.1	0	0.284408
0.1	0.0632456	0.281239
0.1	0.0894427	0.278208
0.1	0.109545	0.275305
0.1	0.126491	0.27252
0.1	0.141421	0.269843
0.1	0.154919	0.267268
0.1	0.167332	0.264787
0.1	0.178885	0.262395
0.1	0.189737	0.260084
0.1	0.2	0.25785
0.1	0.209762	0.255688
0.1	0.219089	0.253594
0.1	0.228035	0.251562
0.1	0.236643	0.24959
0.1	0.244949	0.247674
0.1	0.252982	0.245811
0.1	0.260768	0.243997
0.1	0.268328	0.24223
0.1	0.275681	0.240508
0.1	0.282843	0.238827
0.1	0.289828	0.237185
0.1	0.296648	0.235581
0.1	0.303315	0.234013
0.1	0.309839	0.232478
0.1	0.316228	0.230975
0.1	0.32249	0.229502
0.1	0.328634	0.228058
0.1	0.334664	0.226641
0.1	0.340588	0.22525
0.1	0.34641	0.223883
0.1	0.352136	0.22254
0.1	0.357771	0.221219
0.1	0.363318	0.219918
0.1	0.368782	0.218638
0.1	0.374166	0.217377
0.1	0.379473	0.216134
0.1	0.384708	0.214908
0.1	0.389872	0.213698
0.1	0.394968	0.212504
0.1	0.4	0.211324
0.1	0.404969	0.210158
0.1	0.409878	0.209006
0.1	0.414729	0.207866
0.1	0.419524	0.206737
0.1	0.424264	0.20562
0.1	0.428952	0.204513
0.1	0.43359	0.203417
0.1	0.438178	0.202329
0.1	0.442719	0.201251
0.1	0.447214	0.20018
0.1	0.451664	0.199118
0.1	0.45607	0.198062
0.1	0.460435	0.197013
0.1	0.464758	0.19597
0.1	0.469042	0.194933
0.1	0.473286	0.193902
0.1	0.477493	0.192875
0.1	0.481664	0.191852
0.1	0.485798	0.190833
0.1	0.489898	0.189818
0.1	0.493964	0.188805
0.1	0.497996	0.187795
0.1	0.501996	0.186787
0.1	0.505964	0.185781
0.1	0.509902	0.184776
0.1	0.513809	0.183772
0.1	0.517687	0.182769
0.1	0.521536	0.181765
0.1	0.525357	0.180761
0.1	0.52915	0.179756
0.1	0.532917	0.17875
0.1	0.536656	0.177743
0.1	0.54037	0.176733
0.1	0.544059	0.17572
0.1	0.547723	0.174705
0.1	0.551362	0.173686
0.1	0.554977	0.172663
0.1	0.55857	0.171636
0.1	0.562139	0.170604
0.1	0.565685	0.169567
0.1	0.56921	0.168524
0.1	0.572713	0.167474
0.1	0.576194	0.166418
0.1	0.579655	0.165354
0.1	0.583095	0.164283
0.1	0.586515	0.163203
0.1	0.589915	0.162113
0.1	0.593296	0.161015
0.1	0.596657	0.159905
0.1	0.6	0.158785
0.1	0.603324	0.157653
0.1	0.60663	0.156508
0.1	0.609918	0.155351
0.1	0.613188	0.154179
0.1	0.616441	0.152992
0.1	0.619677	0.15179
0.1	0.622896	0.150571
0.1	0.626099	0.149335
0.1	0.629285	0.14808
0.1	0.632456	0.146805
0.1	0.63561	0.14551
0.1	0.638749	0.144192
0.1	0.641872	0.142851
0.1	0.644981	0.141486
0.1	0.648074	0.140094
0.1	0.651153	0.138675
0.1	0.654217	0.137226
0.1	0.657267	0.135746
0.1	0.660303	0.134232
0.1	0.663325	0.132684
0.1	0.666333	0.131098
0.1	0.669328	0.129471
0.1	0.672309	0.127802
0.1	0.675278	0.126088
0.1	0.678233	0.124325
0.1	0.681175	0.122509
0.1	0.684105	0.120637
0.1	0.687023	0.118704
0.1	0.689928	0.116706
0.1	0.69282	0.114638
0.1	0.695701	0.112493
0.1	0.69857	0.110265
0.1	0.701427	0.107946
0.1	0.704273	0.105528
0.1	0.707107	0.103
0.1	0.70993	0.100351
0.1	0.712741	0.0975685
0.1	0.715542	0.0946359
0.1	0.718331	0.0915345
0.1	0.72111	0.0882417
0.1	0.723878	0.0847296
0.1	0.726636	0.0809634
0.1	0.729383	0.0768984
0.1	0.73212	0.0724762
0.1	0.734847	0.0676167
0.1	0.737564	0.062206
0.1	0.74027	0.0560702
0.1	0.742967	0.0489192
0.1	0.745654	0.0401906
0.1	0.748331	0.0284299
0.1	0.750999	0.00551729
0.1	0.753658	0.0300594
0.1	0.756307	0.0425936
0.1	0.758947	0.0525917
0.1	0.761577	0.0613398
0.1	0.764199	0.0693455
0.1	0.766812	0.0768753
0.1	0.769415	0.0840931
0.1	0.77201	0.0911116
0.1	0.774597	0.0980158
0.1	0.777174	0.104874
0.1	0.779744	0.111748
0.1	0.782304	0.118692
0.1	0.784857	0.125762
0.1	0.787401	0.133015
0.1	0.789937	0.140514
0.1	0.792465	0.148331
0.1	0.794984	0.156549
0.1	0.797496	0.16527
0.1	0.8	0.174621
0.1	0.802496	0.184766
0.11	0	0.305535
0.11	0.0632456	0.302225
0.11	0.0894427	0.299059
0.11	0.109545	0.296026
0.11	0.126491	0.293117
0.11	0.141421	0.290321
0.11	0.154919	0.287632
0.11	0.167332	0.285041
0.11	0.178885	0.282543
0.11	0.189737	0.28013
0.11	0.2	0.277797
0.11	0.209762	0.27554
0.11	0.219089	0.273353
0.11	0.228035	0.271232
0.11	0.236643	0.269173
0.11	0.244949	0.267173
0.11	0.252982	0.265228
0.11	0.260768	0.263335
0.11	0.268328	0.26149
0.11	0.275681	0.259692
0.11	0.282843	0.257938
0.11	0.289828	0.256225
0.11	0.296648	0.254552
0.11	0.303315	0.252915
0.11	0.309839	0.251313
0.11	0.316228	0.249745
0.11	0.32249	0.248208
0.11	0.328634	0.246702
0.11	0.334664	0.245224
0.11	0.340588	0.243772
0.11	0.34641	0.242347
0.11	0.352136	0.240946
0.11	0.357771	0.239568
0.11	0.363318	0.238212
0.11	0.368782	0.236877
0.11	0.374166	0.235562
0.11	0.379473	0.234265
0.11	0.384708	0.232987
0.11	0.389872	0.231726
0.11	0.394968	0.230481
0.11	0.4	0.229251
0.11	0.404969	0.228036
0.11	0.409878	0.226834
0.11	0.414729	0.225646
0.11	0.419524	0.22447
0.11	0.424264	0.223306
0.11	0.428952	0.222152
0.11	0.43359	0.22101
0.11	0.438178	0.219877
0.11	0.442719	0.218753
0.11	0.447214	0.217638
0.11	0.451664	0.216531
0.11	0.45607	0.215431
0.11	0.460435	0.214339
0.11	0.464758	0.213253
0.11	0.469042	0.212173
0.11	0.473286	0.211099
0.11	0.477493	0.210029
0.11	0.481664	0.208965
0.11	0.485798	0.207904
0.11	0.489898	0.206847
0.11	0.493964	0.205793
0.11	0.497996	0.204742
0.11	0.501996	0.203693
0.11	0.505964	0.202646
0.11	0.509902	0.2016
0.11	0.513809	0.200556
0.11	0.517687	0.199512
0.11	0.521536	0.198468
0.11	0.525357	0.197424
0.11	0.52915	0.196379
0.11	0.532917	0.195332
0.11	0.536656	0.194285
0.11	0.54037	0.193235
0.11	0.544059	0.192182
0.11	0.547723	0.191127
0.11	0.551362	0.190068
0.11	0.554977	0.189005
0.11	0.55857	0.187938
0.11	0.562139	0.186866
0.11	0.565685	0.185789
0.11	0.56921	0.184705
0.11	0.572713	0.183616
0.11	0.576194	0.182519
0.11	0.579655	0.181415
0.11	0.583095	0.180303
0.11	0.586515	0.179182
0.11	0.589915	0.178052
0.11	0.593296	0.176912
0.11	0.596657	0.175761
0.11	0.6	0.1746
0.11	0.603324	0.173426
0.11	0.60663	0.17224
0.11	0.609918	0.17104
0.11	0.613188	0.169826
0.11	0.616441	0.168597
0.11	0.619677	0.167353
0.11	0.622896	0.166091
0.11	0.626099	0.164811
0.11	0.629285	0.163513
0.11	0.632456	0.162195
0.11	0.63561	0.160855
0.11	0.638749	0.159494
0.11	0.641872	0.158108
0.11	0.644981	0.156698
0.11	0.648074	0.155262
0.11	0.651153	0.153797
0.11	0.654217	0.152303
0.11	0.657267	0.150777
0.11	0.660303	0.149218
0.11	0.663325	0.147623
0.11	0.666333	0.145991
0.11	0.669328	0.144319
0.11	0.672309	0.142604
0.11	0.675278	0.140843
0.11	0.678233	0.139034
0.11	0.681175	0.137172
0.11	0.684105	0.135255
0.11	0.687023	0.133278
0.11	0.689928	0.131236
0.11	0.69282	0.129125
0.11	0.695701	0.126939
0.11	0.69857	0.124672
0.11	0.701427	0.122316
0.11	0.704273	0.119864
0.11	0.707107	0.117306
0.11	0.70993	0.114633
0.11	0.712741	0.111832
0.11	0.715542	0.10889
0.11	0.718331	0.105789
0.11	0.72111	0.102512
0.11	0.723878	0.0990344
0.11	0.726636	0.0953282
0.11	0.729383	0.0913585
0.11	0.73212	0.0870809
0.11	0.734847	0.082438
0.11	0.737564	0.0773529
0.11	0.74027	0.0717181
0.11	0.742967	0.0653758
0.11	0.745654	0.0580744
0.11	0.748331	0.0493639
0.11	0.750999	0.0382567
0.11	0.753658	0.0212062
0.11	0.756307	0.0246682
0.11	0.758947	0.0414156
0.11	0.761577	0.0536213
0.11	0.764199	0.0639837
0.11	0.766812	0.0733315
0.11	0.769415	0.0820562
0.11	0.77201	0.0903851
0.11	0.774597	0.0984686
0.11	0.777174	0.106417
0.11	0.779744	0.11432
0.11	0.782304	0.122254
0.11	0.784857	0.13029
0.11	0.787401	0.1385
0.11	0.789937	0.14696
0.11	0.792465	0.155753
0.11	0.794984	0.164976
0.11	0.797496	0.174744
0.11	0.8	0.185201
0.11	0.802496	0.19653
0.12	0	0.327057
0.12	0.0632456	0.323594
0.12	0.0894427	0.320281
0.12	0.109545	0.317108
0.12	0.126491	0.314064
0.12	0.141421	0.311139
0.12	0.154919	0.308325
0.12	0.167332	0.305615
0.12	0.178885	0.303
0.12	0.189737	0.300476
0.12	0.2	0.298035
0.12	0.209762	0.295674
0.12	0.219089	0.293386
0.12	0.228035	0.291167
0.12	0.236643	0.289013
0.12	0.244949	0.286921
0.12	0.252982	0.284886
0.12	0.260768	0.282905
0.12	0.268328	0.280976
0.12	0.275681	0.279095
0.12	0.282843	0.27726
0.12	0.289828	0.275468
0.12	0.296648	0.273717
0.12	0.303315	0.272006
0.12	0.309839	0.27033
0.12	0.316228	0.26869
0.12	0.32249	0.267083
0.12	0.328634	0.265507
0.12	0.334664	0.263961
0.12	0.340588	0.262443
0.12	0.34641	0.260952
0.12	0.352136	0.259487
0.12	0.357771	0.258046
0.12	0.363318	0.256628
0.12	0.368782	0.255232
0.12	0.374166	0.253856
0.12	0.379473	0.252501
0.12	0.384708	0.251164
0.12	0.389872	0.249845
0.12	0.394968	0.248543
0.12	0.4	0.247258
0.12	0.404969	0.245987
0.12	0.409878	0.244731
0.12	0.414729	0.243489
0.12	0.419524	0.242259
0.12	0.424264	0.241042
0.12	0.428952	0.239837
0.12	0.43359	0.238642
0.12	0.438178	0.237458
0.12	0.442719	0.236283
0.12	0.447214	0.235118
0.12	0.451664	0.233961
0.12	0.45607	0.232812
0.12	0.460435	0.23167
0.12	0.464758	0.230535
[truncated: 14,363 more rows]

## Sheet: Fig.3b
Relative phase (units of π)	pr (a.u.)	Re[σ] (rad)
0	0	1.6
0	0.0632456	1.58846
0	0.0894427	1.57723
0	0.109545	1.56632
0	0.126491	1.5557
0	0.141421	1.54535
0	0.154919	1.53528
0	0.167332	1.52546
0	0.178885	1.51588
0	0.189737	1.50654
0	0.2	1.49743
0	0.209762	1.48853
0	0.219089	1.47984
0	0.228035	1.47134
0	0.236643	1.46304
0	0.244949	1.45492
0	0.252982	1.44698
0	0.260768	1.43921
0	0.268328	1.4316
0	0.275681	1.42415
0	0.282843	1.41685
0	0.289828	1.4097
0	0.296648	1.40269
0	0.303315	1.39582
0	0.309839	1.38907
0	0.316228	1.38246
0	0.32249	1.37597
0	0.328634	1.36959
0	0.334664	1.36334
0	0.340588	1.35719
0	0.34641	1.35115
0	0.352136	1.34522
0	0.357771	1.33938
0	0.363318	1.33365
0	0.368782	1.32801
0	0.374166	1.32246
0	0.379473	1.317
0	0.384708	1.31162
0	0.389872	1.30633
0	0.394968	1.30113
0	0.4	1.296
0	0.404969	1.29094
0	0.409878	1.28597
0	0.414729	1.28106
0	0.419524	1.27622
0	0.424264	1.27146
0	0.428952	1.26676
0	0.43359	1.26212
0	0.438178	1.25755
0	0.442719	1.25303
0	0.447214	1.24858
0	0.451664	1.24419
0	0.45607	1.23985
0	0.460435	1.23556
0	0.464758	1.23133
0	0.469042	1.22715
0	0.473286	1.22303
0	0.477493	1.21895
0	0.481664	1.21492
0	0.485798	1.21094
0	0.489898	1.207
0	0.493964	1.20311
0	0.497996	1.19926
0	0.501996	1.19545
0	0.505964	1.19168
0	0.509902	1.18796
0	0.513809	1.18427
0	0.517687	1.18062
0	0.521536	1.17701
0	0.525357	1.17344
0	0.52915	1.1699
0	0.532917	1.1664
0	0.536656	1.16293
0	0.54037	1.15949
0	0.544059	1.15609
0	0.547723	1.15272
0	0.551362	1.14937
0	0.554977	1.14606
0	0.55857	1.14278
0	0.562139	1.13953
0	0.565685	1.1363
0	0.56921	1.1331
0	0.572713	1.12993
0	0.576194	1.12678
0	0.579655	1.12366
0	0.583095	1.12056
0	0.586515	1.11749
0	0.589915	1.11444
0	0.593296	1.11142
0	0.596657	1.10841
0	0.6	1.10543
0	0.603324	1.10247
0	0.60663	1.09953
0	0.609918	1.09661
0	0.613188	1.09371
0	0.616441	1.09082
0	0.619677	1.08796
0	0.622896	1.08511
0	0.626099	1.08228
0	0.629285	1.07947
0	0.632456	1.07668
0	0.63561	1.0739
0	0.638749	1.07113
0	0.641872	1.06839
0	0.644981	1.06565
0	0.648074	1.06293
0	0.651153	1.06022
0	0.654217	1.05753
0	0.657267	1.05485
0	0.660303	1.05218
0	0.663325	1.04952
0	0.666333	1.04687
0	0.669328	1.04424
0	0.672309	1.04161
0	0.675278	1.03899
0	0.678233	1.03638
0	0.681175	1.03378
0	0.684105	1.03119
0	0.687023	1.02861
0	0.689928	1.02603
0	0.69282	1.02346
0	0.695701	1.02089
0	0.69857	1.01833
0	0.701427	1.01577
0	0.704273	1.01322
0	0.707107	1.01067
0	0.70993	1.00813
0	0.712741	1.00558
0	0.715542	1.00304
0	0.718331	1.0005
0	0.72111	0.997954
0	0.723878	0.995411
0	0.726636	0.992866
0	0.729383	0.990318
0	0.73212	0.987768
0	0.734847	0.985212
0	0.737564	0.982652
0	0.74027	0.980085
0	0.742967	0.977511
0	0.745654	0.974929
0	0.748331	0.972337
0	0.750999	0.969734
0	0.753658	0.96712
0	0.756307	0.964492
0	0.758947	0.961849
0	0.761577	0.959189
0	0.764199	0.956512
0	0.766812	0.953815
0	0.769415	0.951096
0	0.77201	0.948353
0	0.774597	0.945584
0	0.777174	0.942788
0	0.779744	0.939961
0	0.782304	0.9371
0	0.784857	0.934204
0	0.787401	0.931268
0	0.789937	0.928291
0	0.792465	0.925267
0	0.794984	0.922193
0	0.797496	0.919066
0	0.8	0.915881
0	0.802496	0.912632
0.01	0	1.59923
0.01	0.0632456	1.58769
0.01	0.0894427	1.57647
0.01	0.109545	1.56556
0.01	0.126491	1.55494
0.01	0.141421	1.5446
0.01	0.154919	1.53453
0.01	0.167332	1.52472
0.01	0.178885	1.51515
0.01	0.189737	1.50581
0.01	0.2	1.4967
0.01	0.209762	1.4878
0.01	0.219089	1.47912
0.01	0.228035	1.47063
0.01	0.236643	1.46233
0.01	0.244949	1.45421
0.01	0.252982	1.44627
0.01	0.260768	1.43851
0.01	0.268328	1.4309
0.01	0.275681	1.42345
0.01	0.282843	1.41616
0.01	0.289828	1.40901
0.01	0.296648	1.402
0.01	0.303315	1.39513
0.01	0.309839	1.38839
0.01	0.316228	1.38178
0.01	0.32249	1.37529
0.01	0.328634	1.36892
0.01	0.334664	1.36267
0.01	0.340588	1.35652
0.01	0.34641	1.35049
0.01	0.352136	1.34456
0.01	0.357771	1.33872
0.01	0.363318	1.33299
0.01	0.368782	1.32735
0.01	0.374166	1.32181
0.01	0.379473	1.31635
0.01	0.384708	1.31098
0.01	0.389872	1.30569
0.01	0.394968	1.30048
0.01	0.4	1.29535
0.01	0.404969	1.2903
0.01	0.409878	1.28533
0.01	0.414729	1.28042
0.01	0.419524	1.27559
0.01	0.424264	1.27082
0.01	0.428952	1.26612
0.01	0.43359	1.26149
0.01	0.438178	1.25692
0.01	0.442719	1.25241
0.01	0.447214	1.24796
0.01	0.451664	1.24356
0.01	0.45607	1.23923
0.01	0.460435	1.23494
0.01	0.464758	1.23072
0.01	0.469042	1.22654
0.01	0.473286	1.22241
0.01	0.477493	1.21834
0.01	0.481664	1.21431
0.01	0.485798	1.21033
0.01	0.489898	1.20639
0.01	0.493964	1.2025
0.01	0.497996	1.19865
0.01	0.501996	1.19484
0.01	0.505964	1.19108
0.01	0.509902	1.18736
0.01	0.513809	1.18367
0.01	0.517687	1.18003
0.01	0.521536	1.17642
0.01	0.525357	1.17284
0.01	0.52915	1.16931
0.01	0.532917	1.1658
0.01	0.536656	1.16234
0.01	0.54037	1.1589
0.01	0.544059	1.1555
0.01	0.547723	1.15213
0.01	0.551362	1.14879
0.01	0.554977	1.14547
0.01	0.55857	1.14219
0.01	0.562139	1.13894
0.01	0.565685	1.13572
0.01	0.56921	1.13252
0.01	0.572713	1.12935
0.01	0.576194	1.1262
0.01	0.579655	1.12308
0.01	0.583095	1.11998
0.01	0.586515	1.11691
0.01	0.589915	1.11386
0.01	0.593296	1.11084
0.01	0.596657	1.10784
0.01	0.6	1.10485
0.01	0.603324	1.10189
0.01	0.60663	1.09895
0.01	0.609918	1.09603
0.01	0.613188	1.09313
0.01	0.616441	1.09025
0.01	0.619677	1.08739
0.01	0.622896	1.08455
0.01	0.626099	1.08172
0.01	0.629285	1.07891
0.01	0.632456	1.07611
0.01	0.63561	1.07333
0.01	0.638749	1.07057
0.01	0.641872	1.06782
0.01	0.644981	1.06509
0.01	0.648074	1.06237
0.01	0.651153	1.05966
0.01	0.654217	1.05697
0.01	0.657267	1.05429
0.01	0.660303	1.05162
0.01	0.663325	1.04896
0.01	0.666333	1.04632
0.01	0.669328	1.04368
0.01	0.672309	1.04105
0.01	0.675278	1.03844
0.01	0.678233	1.03583
0.01	0.681175	1.03323
0.01	0.684105	1.03064
0.01	0.687023	1.02805
0.01	0.689928	1.02548
0.01	0.69282	1.02291
0.01	0.695701	1.02034
0.01	0.69857	1.01778
0.01	0.701427	1.01523
0.01	0.704273	1.01267
0.01	0.707107	1.01013
0.01	0.70993	1.00758
0.01	0.712741	1.00504
0.01	0.715542	1.0025
0.01	0.718331	0.999954
0.01	0.72111	0.997412
0.01	0.723878	0.994869
0.01	0.726636	0.992325
0.01	0.729383	0.989778
0.01	0.73212	0.987228
0.01	0.734847	0.984673
0.01	0.737564	0.982114
0.01	0.74027	0.979548
0.01	0.742967	0.976974
0.01	0.745654	0.974393
0.01	0.748331	0.971802
0.01	0.750999	0.9692
0.01	0.753658	0.966586
0.01	0.756307	0.963958
0.01	0.758947	0.961316
0.01	0.761577	0.958657
0.01	0.764199	0.955981
0.01	0.766812	0.953284
0.01	0.769415	0.950566
0.01	0.77201	0.947824
0.01	0.774597	0.945056
0.01	0.777174	0.94226
0.01	0.779744	0.939434
0.01	0.782304	0.936574
0.01	0.784857	0.933678
0.01	0.787401	0.930743
0.01	0.789937	0.927766
0.01	0.792465	0.924743
0.01	0.794984	0.92167
0.01	0.797496	0.918544
0.01	0.8	0.915359
0.01	0.802496	0.912111
0.02	0	1.5969
0.02	0.0632456	1.58538
0.02	0.0894427	1.57418
0.02	0.109545	1.56328
0.02	0.126491	1.55268
0.02	0.141421	1.54236
0.02	0.154919	1.5323
0.02	0.167332	1.5225
0.02	0.178885	1.51294
0.02	0.189737	1.50362
0.02	0.2	1.49452
0.02	0.209762	1.48563
0.02	0.219089	1.47696
0.02	0.228035	1.46848
0.02	0.236643	1.46019
0.02	0.244949	1.45209
0.02	0.252982	1.44416
0.02	0.260768	1.4364
0.02	0.268328	1.42881
0.02	0.275681	1.42137
0.02	0.282843	1.41408
0.02	0.289828	1.40694
0.02	0.296648	1.39994
0.02	0.303315	1.39308
0.02	0.309839	1.38635
0.02	0.316228	1.37975
0.02	0.32249	1.37327
0.02	0.328634	1.36691
0.02	0.334664	1.36066
0.02	0.340588	1.35452
0.02	0.34641	1.34849
0.02	0.352136	1.34257
0.02	0.357771	1.33675
0.02	0.363318	1.33102
0.02	0.368782	1.32539
0.02	0.374166	1.31985
0.02	0.379473	1.3144
0.02	0.384708	1.30903
0.02	0.389872	1.30375
0.02	0.394968	1.29855
0.02	0.4	1.29343
0.02	0.404969	1.28838
0.02	0.409878	1.28341
0.02	0.414729	1.27851
0.02	0.419524	1.27369
0.02	0.424264	1.26893
0.02	0.428952	1.26423
0.02	0.43359	1.2596
0.02	0.438178	1.25504
0.02	0.442719	1.25053
0.02	0.447214	1.24608
0.02	0.451664	1.2417
0.02	0.45607	1.23736
0.02	0.460435	1.23309
0.02	0.464758	1.22886
0.02	0.469042	1.22469
0.02	0.473286	1.22057
0.02	0.477493	1.2165
0.02	0.481664	1.21247
0.02	0.485798	1.2085
0.02	0.489898	1.20456
0.02	0.493964	1.20068
0.02	0.497996	1.19683
0.02	0.501996	1.19303
0.02	0.505964	1.18927
0.02	0.509902	1.18555
0.02	0.513809	1.18187
0.02	0.517687	1.17823
0.02	0.521536	1.17462
0.02	0.525357	1.17105
0.02	0.52915	1.16752
0.02	0.532917	1.16402
0.02	0.536656	1.16056
0.02	0.54037	1.15713
0.02	0.544059	1.15373
0.02	0.547723	1.15036
0.02	0.551362	1.14702
0.02	0.554977	1.14371
0.02	0.55857	1.14043
0.02	0.562139	1.13718
0.02	0.565685	1.13396
0.02	0.56921	1.13077
0.02	0.572713	1.1276
0.02	0.576194	1.12446
0.02	0.579655	1.12134
0.02	0.583095	1.11825
0.02	0.586515	1.11518
0.02	0.589915	1.11213
0.02	0.593296	1.10911
0.02	0.596657	1.10611
0.02	0.6	1.10313
0.02	0.603324	1.10017
0.02	0.60663	1.09724
0.02	0.609918	1.09432
0.02	0.613188	1.09142
0.02	0.616441	1.08854
0.02	0.619677	1.08568
0.02	0.622896	1.08284
0.02	0.626099	1.08002
0.02	0.629285	1.07721
0.02	0.632456	1.07442
0.02	0.63561	1.07164
0.02	0.638749	1.06888
0.02	0.641872	1.06613
0.02	0.644981	1.0634
0.02	0.648074	1.06069
0.02	0.651153	1.05798
0.02	0.654217	1.05529
0.02	0.657267	1.05261
0.02	0.660303	1.04995
0.02	0.663325	1.04729
0.02	0.666333	1.04465
0.02	0.669328	1.04201
0.02	0.672309	1.03939
0.02	0.675278	1.03677
0.02	0.678233	1.03417
0.02	0.681175	1.03157
0.02	0.684105	1.02898
0.02	0.687023	1.0264
0.02	0.689928	1.02383
0.02	0.69282	1.02126
0.02	0.695701	1.01869
0.02	0.69857	1.01614
0.02	0.701427	1.01358
0.02	0.704273	1.01103
0.02	0.707107	1.00849
0.02	0.70993	1.00594
0.02	0.712741	1.0034
0.02	0.715542	1.00086
0.02	0.718331	0.998324
0.02	0.72111	0.995784
0.02	0.723878	0.993244
0.02	0.726636	0.990701
0.02	0.729383	0.988157
0.02	0.73212	0.985609
0.02	0.734847	0.983056
0.02	0.737564	0.980499
0.02	0.74027	0.977935
0.02	0.742967	0.975364
0.02	0.745654	0.972784
0.02	0.748331	0.970195
0.02	0.750999	0.967595
0.02	0.753658	0.964984
0.02	0.756307	0.962358
0.02	0.758947	0.959718
0.02	0.761577	0.957062
0.02	0.764199	0.954387
0.02	0.766812	0.951693
0.02	0.769415	0.948976
0.02	0.77201	0.946237
0.02	0.774597	0.943471
0.02	0.777174	0.940677
0.02	0.779744	0.937853
0.02	0.782304	0.934995
0.02	0.784857	0.932101
0.02	0.787401	0.929169
0.02	0.789937	0.926193
0.02	0.792465	0.923172
0.02	0.794984	0.920101
0.02	0.797496	0.916977
0.02	0.8	0.913794
0.02	0.802496	0.910547
0.03	0	1.59303
0.03	0.0632456	1.58154
0.03	0.0894427	1.57036
0.03	0.109545	1.55949
0.03	0.126491	1.54891
0.03	0.141421	1.53861
0.03	0.154919	1.52858
0.03	0.167332	1.5188
0.03	0.178885	1.50926
0.03	0.189737	1.49996
0.03	0.2	1.49088
0.03	0.209762	1.48202
0.03	0.219089	1.47336
0.03	0.228035	1.4649
0.03	0.236643	1.45663
0.03	0.244949	1.44854
0.03	0.252982	1.44063
0.03	0.260768	1.43289
0.03	0.268328	1.42531
0.03	0.275681	1.41789
0.03	0.282843	1.41062
0.03	0.289828	1.4035
0.03	0.296648	1.39651
0.03	0.303315	1.38967
0.03	0.309839	1.38295
0.03	0.316228	1.37636
0.03	0.32249	1.36989
0.03	0.328634	1.36355
0.03	0.334664	1.35731
0.03	0.340588	1.35119
0.03	0.34641	1.34517
0.03	0.352136	1.33926
0.03	0.357771	1.33345
0.03	0.363318	1.32773
0.03	0.368782	1.32211
0.03	0.374166	1.31658
0.03	0.379473	1.31114
0.03	0.384708	1.30579
0.03	0.389872	1.30052
0.03	0.394968	1.29533
0.03	0.4	1.29022
0.03	0.404969	1.28518
0.03	0.409878	1.28022
0.03	0.414729	1.27533
0.03	0.419524	1.27051
0.03	0.424264	1.26576
0.03	0.428952	1.26108
0.03	0.43359	1.25646
0.03	0.438178	1.2519
0.03	0.442719	1.2474
0.03	0.447214	1.24297
0.03	0.451664	1.23859
0.03	0.45607	1.23426
0.03	0.460435	1.22999
0.03	0.464758	1.22578
0.03	0.469042	1.22161
0.03	0.473286	1.2175
0.03	0.477493	1.21343
0.03	0.481664	1.20942
0.03	0.485798	1.20545
0.03	0.489898	1.20152
0.03	0.493964	1.19764
0.03	0.497996	1.1938
0.03	0.501996	1.19001
0.03	0.505964	1.18626
0.03	0.509902	1.18254
0.03	0.513809	1.17887
0.03	0.517687	1.17523
0.03	0.521536	1.17163
0.03	0.525357	1.16807
0.03	0.52915	1.16454
0.03	0.532917	1.16105
0.03	0.536656	1.15759
0.03	0.54037	1.15417
0.03	0.544059	1.15077
0.03	0.547723	1.14741
0.03	0.551362	1.14408
0.03	0.554977	1.14078
0.03	0.55857	1.1375
0.03	0.562139	1.13426
0.03	0.565685	1.13104
0.03	0.56921	1.12785
0.03	0.572713	1.12469
0.03	0.576194	1.12155
0.03	0.579655	1.11844
0.03	0.583095	1.11535
0.03	0.586515	1.11229
0.03	0.589915	1.10925
0.03	0.593296	1.10623
0.03	0.596657	1.10323
0.03	0.6	1.10026
0.03	0.603324	1.09731
0.03	0.60663	1.09438
0.03	0.609918	1.09146
0.03	0.613188	1.08857
0.03	0.616441	1.0857
0.03	0.619677	1.08284
0.03	0.622896	1.08
0.03	0.626099	1.07718
0.03	0.629285	1.07438
0.03	0.632456	1.07159
0.03	0.63561	1.06882
0.03	0.638749	1.06606
0.03	0.641872	1.06332
0.03	0.644981	1.06059
0.03	0.648074	1.05788
0.03	0.651153	1.05518
0.03	0.654217	1.05249
0.03	0.657267	1.04982
0.03	0.660303	1.04715
0.03	0.663325	1.0445
0.03	0.666333	1.04186
0.03	0.669328	1.03923
0.03	0.672309	1.03661
0.03	0.675278	1.034
0.03	0.678233	1.0314
0.03	0.681175	1.02881
0.03	0.684105	1.02622
0.03	0.687023	1.02364
0.03	0.689928	1.02107
0.03	0.69282	1.01851
0.03	0.695701	1.01595
0.03	0.69857	1.01339
0.03	0.701427	1.01085
0.03	0.704273	1.0083
0.03	0.707107	1.00576
0.03	0.70993	1.00322
0.03	0.712741	1.00068
0.03	0.715542	0.998143
0.03	0.718331	0.995607
0.03	0.72111	0.993071
0.03	0.723878	0.990534
0.03	0.726636	0.987995
0.03	0.729383	0.985454
0.03	0.73212	0.98291
0.03	0.734847	0.980361
0.03	0.737564	0.977807
0.03	0.74027	0.975247
0.03	0.742967	0.972679
0.03	0.745654	0.970103
0.03	0.748331	0.967518
0.03	0.750999	0.964921
0.03	0.753658	0.962313
0.03	0.756307	0.959691
0.03	0.758947	0.957055
0.03	0.761577	0.954402
0.03	0.764199	0.951731
0.03	0.766812	0.94904
0.03	0.769415	0.946327
0.03	0.77201	0.943591
0.03	0.774597	0.940829
0.03	0.777174	0.938038
0.03	0.779744	0.935217
0.03	0.782304	0.932363
0.03	0.784857	0.929473
0.03	0.787401	0.926544
0.03	0.789937	0.923572
0.03	0.792465	0.920554
0.03	0.794984	0.917486
0.03	0.797496	0.914365
0.03	0.8	0.911185
0.03	0.802496	0.907941
0.04	0	1.58762
0.04	0.0632456	1.57616
0.04	0.0894427	1.56502
0.04	0.109545	1.55418
0.04	0.126491	1.54364
0.04	0.141421	1.53337
0.04	0.154919	1.52337
0.04	0.167332	1.51362
0.04	0.178885	1.50411
0.04	0.189737	1.49484
0.04	0.2	1.48579
0.04	0.209762	1.47695
0.04	0.219089	1.46832
0.04	0.228035	1.45989
0.04	0.236643	1.45165
0.04	0.244949	1.44358
0.04	0.252982	1.4357
0.04	0.260768	1.42798
0.04	0.268328	1.42042
0.04	0.275681	1.41303
0.04	0.282843	1.40578
0.04	0.289828	1.39867
0.04	0.296648	1.39171
0.04	0.303315	1.38489
0.04	0.309839	1.37819
0.04	0.316228	1.37162
0.04	0.32249	1.36517
0.04	0.328634	1.35884
0.04	0.334664	1.35263
0.04	0.340588	1.34652
0.04	0.34641	1.34052
0.04	0.352136	1.33463
0.04	0.357771	1.32883
0.04	0.363318	1.32313
0.04	0.368782	1.31753
0.04	0.374166	1.31202
0.04	0.379473	1.30659
0.04	0.384708	1.30125
0.04	0.389872	1.29599
0.04	0.394968	1.29082
0.04	0.4	1.28572
0.04	0.404969	1.2807
0.04	0.409878	1.27575
0.04	0.414729	1.27088
0.04	0.419524	1.26607
0.04	0.424264	1.26133
0.04	0.428952	1.25666
0.04	0.43359	1.25205
0.04	0.438178	1.24751
0.04	0.442719	1.24302
0.04	0.447214	1.2386
0.04	0.451664	1.23423
0.04	0.45607	1.22992
0.04	0.460435	1.22566
0.04	0.464758	1.22145
0.04	0.469042	1.2173
0.04	0.473286	1.2132
0.04	0.477493	1.20914
0.04	0.481664	1.20514
0.04	0.485798	1.20118
0.04	0.489898	1.19726
0.04	0.493964	1.19339
0.04	0.497996	1.18956
0.04	0.501996	1.18578
0.04	0.505964	1.18203
0.04	0.509902	1.17833
0.04	0.513809	1.17466
0.04	0.517687	1.17104
0.04	0.521536	1.16745
0.04	0.525357	1.16389
0.04	0.52915	1.16037
0.04	0.532917	1.15689
0.04	0.536656	1.15344
0.04	0.54037	1.15002
0.04	0.544059	1.14664
0.04	0.547723	1.14328
0.04	0.551362	1.13996
0.04	0.554977	1.13666
0.04	0.55857	1.1334
0.04	0.562139	1.13016
0.04	0.565685	1.12695
0.04	0.56921	1.12377
0.04	0.572713	1.12061
0.04	0.576194	1.11748
0.04	0.579655	1.11438
0.04	0.583095	1.1113
0.04	0.586515	1.10824
0.04	0.589915	1.10521
0.04	0.593296	1.1022
0.04	0.596657	1.09921
0.04	0.6	1.09624
0.04	0.603324	1.09329
0.04	0.60663	1.09037
0.04	0.609918	1.08746
0.04	0.613188	1.08457
0.04	0.616441	1.08171
0.04	0.619677	1.07886
0.04	0.622896	1.07602
0.04	0.626099	1.07321
0.04	0.629285	1.07041
0.04	0.632456	1.06763
0.04	0.63561	1.06486
0.04	0.638749	1.06211
0.04	0.641872	1.05938
0.04	0.644981	1.05666
0.04	0.648074	1.05395
0.04	0.651153	1.05125
0.04	0.654217	1.04857
0.04	0.657267	1.0459
0.04	0.660303	1.04325
0.04	0.663325	1.0406
0.04	0.666333	1.03797
0.04	0.669328	1.03534
0.04	0.672309	1.03273
0.04	0.675278	1.03012
0.04	0.678233	1.02753
0.04	0.681175	1.02494
0.04	0.684105	1.02236
0.04	0.687023	1.01978
0.04	0.689928	1.01722
0.04	0.69282	1.01466
0.04	0.695701	1.0121
0.04	0.69857	1.00956
0.04	0.701427	1.00701
0.04	0.704273	1.00447
0.04	0.707107	1.00193
0.04	0.70993	0.999398
0.04	0.712741	0.996866
0.04	0.715542	0.994334
0.04	0.718331	0.991803
0.04	0.72111	0.989272
0.04	0.723878	0.98674
0.04	0.726636	0.984207
0.04	0.729383	0.98167
0.04	0.73212	0.979131
0.04	0.734847	0.976587
0.04	0.737564	0.974038
0.04	0.74027	0.971483
0.04	0.742967	0.96892
0.04	0.745654	0.966349
0.04	0.748331	0.963769
0.04	0.750999	0.961177
0.04	0.753658	0.958574
0.04	0.756307	0.955957
0.04	0.758947	0.953326
0.04	0.761577	0.950678
0.04	0.764199	0.948012
0.04	0.766812	0.945326
0.04	0.769415	0.942618
0.04	0.77201	0.939887
0.04	0.774597	0.937129
0.04	0.777174	0.934344
0.04	0.779744	0.931528
0.04	0.782304	0.928679
0.04	0.784857	0.925793
0.04	0.787401	0.922869
0.04	0.789937	0.919901
0.04	0.792465	0.916888
0.04	0.794984	0.913825
0.04	0.797496	0.910708
0.04	0.8	0.907532
0.04	0.802496	0.904292
0.05	0	1.58065
0.05	0.0632456	1.56924
0.05	0.0894427	1.55815
0.05	0.109545	1.54736
0.05	0.126491	1.53685
0.05	0.141421	1.52663
0.05	0.154919	1.51667
0.05	0.167332	1.50696
0.05	0.178885	1.49749
0.05	0.189737	1.48826
0.05	0.2	1.47924
0.05	0.209762	1.47044
0.05	0.219089	1.46185
0.05	0.228035	1.45345
0.05	0.236643	1.44524
0.05	0.244949	1.43721
0.05	0.252982	1.42935
0.05	0.260768	1.42166
0.05	0.268328	1.41414
0.05	0.275681	1.40677
0.05	0.282843	1.39955
0.05	0.289828	1.39247
0.05	0.296648	1.38554
0.05	0.303315	1.37874
0.05	0.309839	1.37207
0.05	0.316228	1.36552
0.05	0.32249	1.3591
0.05	0.328634	1.35279
0.05	0.334664	1.3466
0.05	0.340588	1.34052
0.05	0.34641	1.33454
0.05	0.352136	1.32867
0.05	0.357771	1.32289
0.05	0.363318	1.31722
0.05	0.368782	1.31163
0.05	0.374166	1.30614
0.05	0.379473	1.30073
0.05	0.384708	1.29541
0.05	0.389872	1.29018
0.05	0.394968	1.28502
0.05	0.4	1.27994
0.05	0.404969	1.27494
0.05	0.409878	1.27001
0.05	0.414729	1.26515
0.05	0.419524	1.26036
0.05	0.424264	1.25564
0.05	0.428952	1.25098
0.05	0.43359	1.24639
0.05	0.438178	1.24186
0.05	0.442719	1.23739
0.05	0.447214	1.23298
0.05	0.451664	1.22863
0.05	0.45607	1.22433
0.05	0.460435	1.22009
0.05	0.464758	1.2159
0.05	0.469042	1.21176
0.05	0.473286	1.20767
0.05	0.477493	1.20363
0.05	0.481664	1.19963
0.05	0.485798	1.19568
0.05	0.489898	1.19178
0.05	0.493964	1.18793
0.05	0.497996	1.18411
0.05	0.501996	1.18034
0.05	0.505964	1.1766
0.05	0.509902	1.17291
0.05	0.513809	1.16926
0.05	0.517687	1.16564
0.05	0.521536	1.16206
0.05	0.525357	1.15852
0.05	0.52915	1.15501
0.05	0.532917	1.15154
0.05	0.536656	1.1481
0.05	0.54037	1.14469
0.05	0.544059	1.14132
0.05	0.547723	1.13797
0.05	0.551362	1.13466
0.05	0.554977	1.13137
0.05	0.55857	1.12812
0.05	0.562139	1.12489
0.05	0.565685	1.12169
0.05	0.56921	1.11852
0.05	0.572713	1.11537
0.05	0.576194	1.11225
0.05	0.579655	1.10916
0.05	0.583095	1.10608
0.05	0.586515	1.10304
0.05	0.589915	1.10001
0.05	0.593296	1.09701
0.05	0.596657	1.09403
0.05	0.6	1.09107
0.05	0.603324	1.08813
0.05	0.60663	1.08521
0.05	0.609918	1.08232
0.05	0.613188	1.07944
0.05	0.616441	1.07658
0.05	0.619677	1.07373
0.05	0.622896	1.07091
0.05	0.626099	1.0681
0.05	0.629285	1.06531
0.05	0.632456	1.06254
0.05	0.63561	1.05978
0.05	0.638749	1.05704
0.05	0.641872	1.05431
0.05	0.644981	1.0516
0.05	0.648074	1.0489
0.05	0.651153	1.04621
0.05	0.654217	1.04353
0.05	0.657267	1.04087
0.05	0.660303	1.03822
0.05	0.663325	1.03558
0.05	0.666333	1.03296
0.05	0.669328	1.03034
0.05	0.672309	1.02773
0.05	0.675278	1.02513
0.05	0.678233	1.02254
0.05	0.681175	1.01996
0.05	0.684105	1.01739
0.05	0.687023	1.01482
0.05	0.689928	1.01226
0.05	0.69282	1.00971
0.05	0.695701	1.00716
0.05	0.69857	1.00462
0.05	0.701427	1.00208
0.05	0.704273	0.999546
0.05	0.707107	0.997016
0.05	0.70993	0.994487
0.05	0.712741	0.991961
0.05	0.715542	0.989436
0.05	0.718331	0.986912
0.05	0.72111	0.984387
0.05	0.723878	0.981862
0.05	0.726636	0.979334
0.05	0.729383	0.976805
0.05	0.73212	0.974272
0.05	0.734847	0.971734
0.05	0.737564	0.969191
0.05	0.74027	0.966643
0.05	0.742967	0.964086
0.05	0.745654	0.961522
0.05	0.748331	0.958948
0.05	0.750999	0.956363
0.05	0.753658	0.953766
0.05	0.756307	0.951156
0.05	0.758947	0.948531
0.05	0.761577	0.945889
0.05	0.764199	0.943229
0.05	0.766812	0.94055
0.05	0.769415	0.937849
0.05	0.77201	0.935124
0.05	0.774597	0.932373
0.05	0.777174	0.929594
0.05	0.779744	0.926784
0.05	0.782304	0.923941
0.05	0.784857	0.921062
0.05	0.787401	0.918143
0.05	0.789937	0.915182
0.05	0.792465	0.912175
0.05	0.794984	0.909117
0.05	0.797496	0.906005
0.05	0.8	0.902835
0.05	0.802496	0.899601
0.06	0	1.57214
0.06	0.0632456	1.56078
0.06	0.0894427	1.54975
0.06	0.109545	1.53901
0.06	0.126491	1.52856
0.06	0.141421	1.51839
0.06	0.154919	1.50848
0.06	0.167332	1.49882
0.06	0.178885	1.4894
0.06	0.189737	1.48021
0.06	0.2	1.47124
0.06	0.209762	1.46248
0.06	0.219089	1.45393
0.06	0.228035	1.44557
0.06	0.236643	1.4374
0.06	0.244949	1.42941
0.06	0.252982	1.42159
0.06	0.260768	1.41394
0.06	0.268328	1.40645
0.06	0.275681	1.39912
0.06	0.282843	1.39193
0.06	0.289828	1.38489
0.06	0.296648	1.37799
0.06	0.303315	1.37122
0.06	0.309839	1.36458
0.06	0.316228	1.35807
0.06	0.32249	1.35167
0.06	0.328634	1.3454
0.06	0.334664	1.33923
0.06	0.340588	1.33318
0.06	0.34641	1.32723
0.06	0.352136	1.32138
0.06	0.357771	1.31564
0.06	0.363318	1.30998
0.06	0.368782	1.30443
0.06	0.374166	1.29896
0.06	0.379473	1.29358
0.06	0.384708	1.28828
0.06	0.389872	1.28307
0.06	0.394968	1.27793
0.06	0.4	1.27287
0.06	0.404969	1.26789
0.06	0.409878	1.26299
0.06	0.414729	1.25815
0.06	0.419524	1.25338
0.06	0.424264	1.24868
0.06	0.428952	1.24404
0.06	0.43359	1.23947
0.06	0.438178	1.23496
0.06	0.442719	1.23051
0.06	0.447214	1.22612
0.06	0.451664	1.22178
0.06	0.45607	1.2175
0.06	0.460435	1.21327
0.06	0.464758	1.2091
0.06	0.469042	1.20498
0.06	0.473286	1.2009
0.06	0.477493	1.19688
0.06	0.481664	1.1929
0.06	0.485798	1.18897
0.06	0.489898	1.18509
0.06	0.493964	1.18124
0.06	0.497996	1.17744
0.06	0.501996	1.17368
0.06	0.505964	1.16997
0.06	0.509902	1.16629
0.06	0.513809	1.16265
0.06	0.517687	1.15905
0.06	0.521536	1.15548
0.06	0.525357	1.15195
0.06	0.52915	1.14846
0.06	0.532917	1.145
0.06	0.536656	1.14157
0.06	0.54037	1.13818
0.06	0.544059	1.13481
0.06	0.547723	1.13148
0.06	0.551362	1.12818
0.06	0.554977	1.12491
0.06	0.55857	1.12166
0.06	0.562139	1.11845
0.06	0.565685	1.11526
0.06	0.56921	1.1121
0.06	0.572713	1.10897
0.06	0.576194	1.10586
0.06	0.579655	1.10277
0.06	0.583095	1.09971
0.06	0.586515	1.09667
0.06	0.589915	1.09366
0.06	0.593296	1.09067
0.06	0.596657	1.0877
0.06	0.6	1.08475
0.06	0.603324	1.08182
0.06	0.60663	1.07891
0.06	0.609918	1.07602
0.06	0.613188	1.07316
0.06	0.616441	1.0703
0.06	0.619677	1.06747
0.06	0.622896	1.06466
0.06	0.626099	1.06186
0.06	0.629285	1.05908
0.06	0.632456	1.05632
0.06	0.63561	1.05357
0.06	0.638749	1.05083
0.06	0.641872	1.04811
0.06	0.644981	1.04541
0.06	0.648074	1.04272
0.06	0.651153	1.04004
0.06	0.654217	1.03737
0.06	0.657267	1.03472
0.06	0.660303	1.03208
0.06	0.663325	1.02945
0.06	0.666333	1.02683
0.06	0.669328	1.02422
0.06	0.672309	1.02162
0.06	0.675278	1.01903
0.06	0.678233	1.01645
0.06	0.681175	1.01388
0.06	0.684105	1.01131
0.06	0.687023	1.00875
0.06	0.689928	1.0062
0.06	0.69282	1.00366
0.06	0.695701	1.00112
0.06	0.69857	0.998583
0.06	0.701427	0.996053
0.06	0.704273	0.993526
0.06	0.707107	0.991004
0.06	0.70993	0.988483
0.06	0.712741	0.985965
0.06	0.715542	0.983448
0.06	0.718331	0.980931
0.06	0.72111	0.978415
0.06	0.723878	0.975897
0.06	0.726636	0.973378
0.06	0.729383	0.970856
0.06	0.73212	0.968331
0.06	0.734847	0.965801
0.06	0.737564	0.963266
0.06	0.74027	0.960725
0.06	0.742967	0.958177
0.06	0.745654	0.95562
0.06	0.748331	0.953054
0.06	0.750999	0.950477
0.06	0.753658	0.947888
0.06	0.756307	0.945286
0.06	0.758947	0.942668
0.06	0.761577	0.940035
0.06	0.764199	0.937383
0.06	0.766812	0.934711
0.06	0.769415	0.932018
0.06	0.77201	0.929301
0.06	0.774597	0.926558
0.06	0.777174	0.923786
0.06	0.779744	0.920984
0.06	0.782304	0.918149
0.06	0.784857	0.915277
0.06	0.787401	0.912366
0.06	0.789937	0.909413
0.06	0.792465	0.906413
0.06	0.794984	0.903362
0.06	0.797496	0.900258
0.06	0.8	0.897094
0.06	0.802496	0.893866
0.07	0	1.56207
0.07	0.0632456	1.55079
0.07	0.0894427	1.53982
0.07	0.109545	1.52915
0.07	0.126491	1.51876
0.07	0.141421	1.50865
0.07	0.154919	1.4988
0.07	0.167332	1.48919
0.07	0.178885	1.47983
0.07	0.189737	1.4707
0.07	0.2	1.46178
0.07	0.209762	1.45307
0.07	0.219089	1.44457
0.07	0.228035	1.43626
0.07	0.236643	1.42814
0.07	0.244949	1.42019
0.07	0.252982	1.41242
0.07	0.260768	1.40481
0.07	0.268328	1.39737
0.07	0.275681	1.39008
0.07	0.282843	1.38293
0.07	0.289828	1.37593
0.07	0.296648	1.36907
0.07	0.303315	1.36233
0.07	0.309839	1.35573
0.07	0.316228	1.34925
0.07	0.32249	1.3429
0.07	0.328634	1.33665
0.07	0.334664	1.33052
0.07	0.340588	1.3245
0.07	0.34641	1.31859
0.07	0.352136	1.31277
0.07	0.357771	1.30705
0.07	0.363318	1.30143
0.07	0.368782	1.2959
0.07	0.374166	1.29047
0.07	0.379473	1.28511
0.07	0.384708	1.27984
0.07	0.389872	1.27466
0.07	0.394968	1.26955
0.07	0.4	1.26452
0.07	0.404969	1.25956
0.07	0.409878	1.25468
0.07	0.414729	1.24987
0.07	0.419524	1.24513
0.07	0.424264	1.24045
0.07	0.428952	1.23584
0.07	0.43359	1.23129
0.07	0.438178	1.2268
0.07	0.442719	1.22237
0.07	0.447214	1.218
0.07	0.451664	1.21369
0.07	0.45607	1.20943
0.07	0.460435	1.20522
0.07	0.464758	1.20107
0.07	0.469042	1.19696
0.07	0.473286	1.19291
0.07	0.477493	1.18891
0.07	0.481664	1.18495
0.07	0.485798	1.18103
0.07	0.489898	1.17717
0.07	0.493964	1.17334
0.07	0.497996	1.16956
0.07	0.501996	1.16582
0.07	0.505964	1.16212
0.07	0.509902	1.15846
0.07	0.513809	1.15484
0.07	0.517687	1.15125
0.07	0.521536	1.1477
0.07	0.525357	1.14419
0.07	0.52915	1.14071
0.07	0.532917	1.13726
0.07	0.536656	1.13385
0.07	0.54037	1.13047
0.07	0.544059	1.12713
0.07	0.547723	1.12381
0.07	0.551362	1.12052
0.07	0.554977	1.11726
0.07	0.55857	1.11403
0.07	0.562139	1.11083
0.07	0.565685	1.10766
0.07	0.56921	1.10451
0.07	0.572713	1.10139
0.07	0.576194	1.09829
0.07	0.579655	1.09522
0.07	0.583095	1.09217
0.07	0.586515	1.08915
0.07	0.589915	1.08615
0.07	0.593296	1.08317
0.07	0.596657	1.08021
0.07	0.6	1.07727
0.07	0.603324	1.07436
0.07	0.60663	1.07146
0.07	0.609918	1.06859
0.07	0.613188	1.06573
0.07	0.616441	1.06289
0.07	0.619677	1.06007
0.07	0.622896	1.05727
0.07	0.626099	1.05448
0.07	0.629285	1.05171
0.07	0.632456	1.04896
0.07	0.63561	1.04622
0.07	0.638749	1.0435
0.07	0.641872	1.04079
0.07	0.644981	1.03809
0.07	0.648074	1.03541
0.07	0.651153	1.03274
0.07	0.654217	1.03009
0.07	0.657267	1.02745
0.07	0.660303	1.02481
0.07	0.663325	1.02219
0.07	0.666333	1.01958
0.07	0.669328	1.01699
0.07	0.672309	1.0144
0.07	0.675278	1.01182
0.07	0.678233	1.00924
0.07	0.681175	1.00668
0.07	0.684105	1.00413
0.07	0.687023	1.00158
0.07	0.689928	0.999036
0.07	0.69282	0.996501
0.07	0.695701	0.993971
0.07	0.69857	0.991446
0.07	0.701427	0.988926
0.07	0.704273	0.986409
0.07	0.707107	0.983896
0.07	0.70993	0.981385
0.07	0.712741	0.978876
0.07	0.715542	0.976368
0.07	0.718331	0.973861
0.07	0.72111	0.971354
0.07	0.723878	0.968846
0.07	0.726636	0.966336
0.07	0.729383	0.963823
0.07	0.73212	0.961307
0.07	0.734847	0.958787
0.07	0.737564	0.956261
0.07	0.74027	0.95373
0.07	0.742967	0.951191
0.07	0.745654	0.948643
0.07	0.748331	0.946087
0.07	0.750999	0.943519
0.07	0.753658	0.940939
0.07	0.756307	0.938346
0.07	0.758947	0.935738
0.07	0.761577	0.933114
0.07	0.764199	0.930471
0.07	0.766812	0.927809
0.07	0.769415	0.925125
0.07	0.77201	0.922417
0.07	0.774597	0.919683
0.07	0.777174	0.916921
0.07	0.779744	0.914129
0.07	0.782304	0.911302
0.07	0.784857	0.90844
0.07	0.787401	0.905538
0.07	0.789937	0.902593
0.07	0.792465	0.899601
0.07	0.794984	0.896559
0.07	0.797496	0.893463
0.07	0.8	0.890307
0.07	0.802496	0.887087
0.08	0	1.55046
0.08	0.0632456	1.53925
0.08	0.0894427	1.52836
0.08	0.109545	1.51776
0.08	0.126491	1.50745
0.08	0.141421	1.49741
0.08	0.154919	1.48762
0.08	0.167332	1.47809
0.08	0.178885	1.46879
0.08	0.189737	1.45972
0.08	0.2	1.45086
0.08	0.209762	1.44222
0.08	0.219089	1.43377
0.08	0.228035	1.42552
0.08	0.236643	1.41745
0.08	0.244949	1.40956
0.08	0.252982	1.40184
0.08	0.260768	1.39428
0.08	0.268328	1.38688
0.08	0.275681	1.37964
0.08	0.282843	1.37254
0.08	0.289828	1.36559
0.08	0.296648	1.35877
0.08	0.303315	1.35208
0.08	0.309839	1.34552
0.08	0.316228	1.33908
0.08	0.32249	1.33277
0.08	0.328634	1.32656
0.08	0.334664	1.32047
0.08	0.340588	1.31449
0.08	0.34641	1.30861
0.08	0.352136	1.30283
0.08	0.357771	1.29715
0.08	0.363318	1.29156
0.08	0.368782	1.28607
0.08	0.374166	1.28066
0.08	0.379473	1.27534
0.08	0.384708	1.27011
0.08	0.389872	1.26495
0.08	0.394968	1.25988
0.08	0.4	1.25488
0.08	0.404969	1.24995
0.08	0.409878	1.2451
0.08	0.414729	1.24031
0.08	0.419524	1.2356
0.08	0.424264	1.23095
0.08	0.428952	1.22636
0.08	0.43359	1.22184
0.08	0.438178	1.21738
0.08	0.442719	1.21297
0.08	0.447214	1.20863
0.08	0.451664	1.20434
0.08	0.45607	1.2001
0.08	0.460435	1.19592
0.08	0.464758	1.19179
0.08	0.469042	1.18771
0.08	0.473286	1.18368
0.08	0.477493	1.1797
0.08	0.481664	1.17576
0.08	0.485798	1.17187
0.08	0.489898	1.16803
0.08	0.493964	1.16422
0.08	0.497996	1.16046
0.08	0.501996	1.15674
0.08	0.505964	1.15306
0.08	0.509902	1.14942
0.08	0.513809	1.14581
0.08	0.517687	1.14225
0.08	0.521536	1.13872
0.08	0.525357	1.13522
0.08	0.52915	1.13176
0.08	0.532917	1.12834
0.08	0.536656	1.12494
0.08	0.54037	1.12158
0.08	0.544059	1.11825
0.08	0.547723	1.11495
0.08	0.551362	1.11168
0.08	0.554977	1.10844
0.08	0.55857	1.10523
0.08	0.562139	1.10204
0.08	0.565685	1.09888
0.08	0.56921	1.09575
0.08	0.572713	1.09264
0.08	0.576194	1.08956
0.08	0.579655	1.0865
0.08	0.583095	1.08347
0.08	0.586515	1.08046
0.08	0.589915	1.07748
0.08	0.593296	1.07451
0.08	0.596657	1.07157
0.08	0.6	1.06864
0.08	0.603324	1.06574
0.08	0.60663	1.06286
0.08	0.609918	1.06
0.08	0.613188	1.05715
0.08	0.616441	1.05433
0.08	0.619677	1.05152
0.08	0.622896	1.04873
0.08	0.626099	1.04596
0.08	0.629285	1.0432
0.08	0.632456	1.04046
0.08	0.63561	1.03774
0.08	0.638749	1.03502
0.08	0.641872	1.03233
0.08	0.644981	1.02965
0.08	0.648074	1.02698
0.08	0.651153	1.02432
0.08	0.654217	1.02168
0.08	0.657267	1.01905
0.08	0.660303	1.01643
0.08	0.663325	1.01382
0.08	0.666333	1.01122
0.08	0.669328	1.00863
0.08	0.672309	1.00606
0.08	0.675278	1.00349
0.08	0.678233	1.00093
0.08	0.681175	0.998376
0.08	0.684105	0.995832
0.08	0.687023	0.993295
0.08	0.689928	0.990765
0.08	0.69282	0.98824
0.08	0.695701	0.985721
0.08	0.69857	0.983208
0.08	0.701427	0.980698
0.08	0.704273	0.978192
0.08	0.707107	0.97569
0.08	0.70993	0.97319
0.08	0.712741	0.970692
0.08	0.715542	0.968195
0.08	0.718331	0.965699
0.08	0.72111	0.963202
0.08	0.723878	0.960705
0.08	0.726636	0.958206
0.08	0.729383	0.955704
0.08	0.73212	0.953199
0.08	0.734847	0.950689
0.08	0.737564	0.948175
0.08	0.74027	0.945654
0.08	0.742967	0.943126
0.08	0.745654	0.940589
0.08	0.748331	0.938043
0.08	0.750999	0.935486
0.08	0.753658	0.932917
0.08	0.756307	0.930335
0.08	0.758947	0.927738
0.08	0.761577	0.925124
0.08	0.764199	0.922493
0.08	0.766812	0.919841
0.08	0.769415	0.917168
0.08	0.77201	0.914471
0.08	0.774597	0.911748
0.08	0.777174	0.908997
0.08	0.779744	0.906215
0.08	0.782304	0.903399
0.08	0.784857	0.900547
0.08	0.787401	0.897655
0.08	0.789937	0.894721
0.08	0.792465	0.891739
0.08	0.794984	0.888707
0.08	0.797496	0.88562
0.08	0.8	0.882473
0.08	0.802496	0.879262
0.09	0	1.53729
0.09	0.0632456	1.52618
0.09	0.0894427	1.51537
0.09	0.109545	1.50486
0.09	0.126491	1.49463
0.09	0.141421	1.48466
0.09	0.154919	1.47496
0.09	0.167332	1.4655
0.09	0.178885	1.45627
0.09	0.189737	1.44727
0.09	0.2	1.43848
0.09	0.209762	1.4299
0.09	0.219089	1.42152
0.09	0.228035	1.41333
0.09	0.236643	1.40533
0.09	0.244949	1.3975
0.09	0.252982	1.38983
0.09	0.260768	1.38234
0.09	0.268328	1.37499
0.09	0.275681	1.3678
0.09	0.282843	1.36076
0.09	0.289828	1.35386
0.09	0.296648	1.34709
0.09	0.303315	1.34045
0.09	0.309839	1.33394
0.09	0.316228	1.32755
0.09	0.32249	1.32128
0.09	0.328634	1.31512
0.09	0.334664	1.30908
0.09	0.340588	1.30313
0.09	0.34641	1.2973
0.09	0.352136	1.29156
0.09	0.357771	1.28592
0.09	0.363318	1.28037
0.09	0.368782	1.27492
0.09	0.374166	1.26955
0.09	0.379473	1.26427
0.09	0.384708	1.25907
0.09	0.389872	1.25395
0.09	0.394968	1.24891
0.09	0.4	1.24394
0.09	0.404969	1.23905
0.09	0.409878	1.23423
0.09	0.414729	1.22948
0.09	0.419524	1.22479
0.09	0.424264	1.22017
0.09	0.428952	1.21562
0.09	0.43359	1.21113
0.09	0.438178	1.20669
0.09	0.442719	1.20232
0.09	0.447214	1.198
0.09	0.451664	1.19374
0.09	0.45607	1.18953
0.09	0.460435	1.18538
0.09	0.464758	1.18128
0.09	0.469042	1.17722
0.09	0.473286	1.17322
0.09	0.477493	1.16926
0.09	0.481664	1.16535
0.09	0.485798	1.16148
0.09	0.489898	1.15766
0.09	0.493964	1.15388
0.09	0.497996	1.15014
0.09	0.501996	1.14644
0.09	0.505964	1.14279
0.09	0.509902	1.13917
0.09	0.513809	1.13558
0.09	0.517687	1.13204
0.09	0.521536	1.12853
0.09	0.525357	1.12506
0.09	0.52915	1.12162
0.09	0.532917	1.11821
0.09	0.536656	1.11484
0.09	0.54037	1.11149
0.09	0.544059	1.10818
0.09	0.547723	1.1049
0.09	0.551362	1.10165
0.09	0.554977	1.09843
0.09	0.55857	1.09523
0.09	0.562139	1.09207
0.09	0.565685	1.08893
0.09	0.56921	1.08581
0.09	0.572713	1.08272
0.09	0.576194	1.07966
0.09	0.579655	1.07662
0.09	0.583095	1.0736
0.09	0.586515	1.07061
0.09	0.589915	1.06764
0.09	0.593296	1.06469
0.09	0.596657	1.06176
0.09	0.6	1.05886
0.09	0.603324	1.05597
0.09	0.60663	1.05311
0.09	0.609918	1.05026
0.09	0.613188	1.04743
0.09	0.616441	1.04462
0.09	0.619677	1.04183
0.09	0.622896	1.03905
0.09	0.626099	1.03629
0.09	0.629285	1.03355
0.09	0.632456	1.03082
0.09	0.63561	1.02811
0.09	0.638749	1.02542
0.09	0.641872	1.02274
0.09	0.644981	1.02007
0.09	0.648074	1.01741
0.09	0.651153	1.01477
0.09	0.654217	1.01214
0.09	0.657267	1.00952
0.09	0.660303	1.00692
0.09	0.663325	1.00432
0.09	0.666333	1.00174
0.09	0.669328	0.999163
0.09	0.672309	0.996598
0.09	0.675278	0.994042
0.09	0.678233	0.991495
0.09	0.681175	0.988956
0.09	0.684105	0.986425
0.09	0.687023	0.983901
0.09	0.689928	0.981383
0.09	0.69282	0.978871
0.09	0.695701	0.976365
0.09	0.69857	0.973864
0.09	0.701427	0.971367
0.09	0.704273	0.968874
0.09	0.707107	0.966384
0.09	0.70993	0.963896
0.09	0.712741	0.96141
0.09	0.715542	0.958926
0.09	0.718331	0.956442
0.09	0.72111	0.953958
0.09	0.723878	0.951472
0.09	0.726636	0.948986
0.09	0.729383	0.946496
0.09	0.73212	0.944003
0.09	0.734847	0.941506
0.09	0.737564	0.939004
0.09	0.74027	0.936495
0.09	0.742967	0.933979
0.09	0.745654	0.931455
0.09	0.748331	0.928921
0.09	0.750999	0.926377
0.09	0.753658	0.92382
0.09	0.756307	0.92125
0.09	0.758947	0.918665
0.09	0.761577	0.916064
0.09	0.764199	0.913445
0.09	0.766812	0.910806
0.09	0.769415	0.908145
0.09	0.77201	0.90546
0.09	0.774597	0.902749
0.09	0.777174	0.90001
0.09	0.779744	0.89724
0.09	0.782304	0.894437
0.09	0.784857	0.891597
0.09	0.787401	0.888717
0.09	0.789937	0.885794
0.09	0.792465	0.882824
0.09	0.794984	0.879803
0.09	0.797496	0.876727
0.09	0.8	0.873591
0.09	0.802496	0.870389
0.1	0	1.52257
0.1	0.0632456	1.51155
0.1	0.0894427	1.50085
0.1	0.109545	1.49043
0.1	0.126491	1.48029
0.1	0.141421	1.47042
0.1	0.154919	1.4608
0.1	0.167332	1.45142
0.1	0.178885	1.44227
0.1	0.189737	1.43335
0.1	0.2	1.42464
0.1	0.209762	1.41614
0.1	0.219089	1.40783
0.1	0.228035	1.39971
0.1	0.236643	1.39177
0.1	0.244949	1.38401
0.1	0.252982	1.37641
0.1	0.260768	1.36898
0.1	0.268328	1.3617
0.1	0.275681	1.35457
0.1	0.282843	1.34759
0.1	0.289828	1.34074
0.1	0.296648	1.33403
0.1	0.303315	1.32745
0.1	0.309839	1.32099
0.1	0.316228	1.31465
0.1	0.32249	1.30843
0.1	0.328634	1.30233
0.1	0.334664	1.29633
0.1	0.340588	1.29044
0.1	0.34641	1.28465
0.1	0.352136	1.27895
0.1	0.357771	1.27336
0.1	0.363318	1.26786
0.1	0.368782	1.26244
0.1	0.374166	1.25712
0.1	0.379473	1.25188
0.1	0.384708	1.24672
0.1	0.389872	1.24164
0.1	0.394968	1.23664
0.1	0.4	1.23171
0.1	0.404969	1.22686
0.1	0.409878	1.22207
0.1	0.414729	1.21736
0.1	0.419524	1.21271
0.1	0.424264	1.20812
0.1	0.428952	1.2036
0.1	0.43359	1.19914
0.1	0.438178	1.19474
0.1	0.442719	1.1904
0.1	0.447214	1.18612
0.1	0.451664	1.18189
0.1	0.45607	1.17771
0.1	0.460435	1.17359
0.1	0.464758	1.16951
0.1	0.469042	1.16549
0.1	0.473286	1.16151
0.1	0.477493	1.15758
0.1	0.481664	1.1537
0.1	0.485798	1.14986
0.1	0.489898	1.14606
0.1	0.493964	1.14231
0.1	0.497996	1.1386
0.1	0.501996	1.13493
0.1	0.505964	1.13129
0.1	0.509902	1.1277
0.1	0.513809	1.12414
0.1	0.517687	1.12062
0.1	0.521536	1.11714
0.1	0.525357	1.11368
0.1	0.52915	1.11027
0.1	0.532917	1.10688
0.1	0.536656	1.10353
0.1	0.54037	1.10021
0.1	0.544059	1.09692
0.1	0.547723	1.09366
0.1	0.551362	1.09043
0.1	0.554977	1.08723
0.1	0.55857	1.08406
0.1	0.562139	1.08091
0.1	0.565685	1.07779
0.1	0.56921	1.0747
0.1	0.572713	1.07163
0.1	0.576194	1.06858
0.1	0.579655	1.06556
0.1	0.583095	1.06257
0.1	0.586515	1.05959
0.1	0.589915	1.05664
0.1	0.593296	1.05371
0.1	0.596657	1.0508
0.1	0.6	1.04791
0.1	0.603324	1.04504
0.1	0.60663	1.04219
0.1	0.609918	1.03936
0.1	0.613188	1.03655
0.1	0.616441	1.03376
0.1	0.619677	1.03098
0.1	0.622896	1.02822
0.1	0.626099	1.02548
0.1	0.629285	1.02276
0.1	0.632456	1.02005
0.1	0.63561	1.01735
0.1	0.638749	1.01467
0.1	0.641872	1.012
0.1	0.644981	1.00935
0.1	0.648074	1.00671
0.1	0.651153	1.00408
0.1	0.654217	1.00147
0.1	0.657267	0.998868
0.1	0.660303	0.996277
0.1	0.663325	0.993697
0.1	0.666333	0.991127
0.1	0.669328	0.988567
0.1	0.672309	0.986017
0.1	0.675278	0.983476
0.1	0.678233	0.980943
0.1	0.681175	0.978419
0.1	0.684105	0.975902
0.1	0.687023	0.973392
0.1	0.689928	0.970888
0.1	0.69282	0.96839
0.1	0.695701	0.965898
0.1	0.69857	0.963411
0.1	0.701427	0.960928
0.1	0.704273	0.958449
0.1	0.707107	0.955973
0.1	0.70993	0.953499
0.1	0.712741	0.951027
0.1	0.715542	0.948556
0.1	0.718331	0.946086
0.1	0.72111	0.943616
0.1	0.723878	0.941144
0.1	0.726636	0.938671
0.1	0.729383	0.936196
0.1	0.73212	0.933716
0.1	0.734847	0.931233
0.1	0.737564	0.928744
0.1	0.74027	0.92625
0.1	0.742967	0.923747
0.1	0.745654	0.921237
0.1	0.748331	0.918717
0.1	0.750999	0.916186
0.1	0.753658	0.913644
0.1	0.756307	0.911088
0.1	0.758947	0.908517
0.1	0.761577	0.905929
0.1	0.764199	0.903324
0.1	0.766812	0.900699
0.1	0.769415	0.898052
0.1	0.77201	0.895381
0.1	0.774597	0.892684
0.1	0.777174	0.889959
0.1	0.779744	0.887202
0.1	0.782304	0.884412
0.1	0.784857	0.881586
0.1	0.787401	0.878719
0.1	0.789937	0.875809
0.1	0.792465	0.872852
0.1	0.794984	0.869844
0.1	0.797496	0.86678
0.1	0.8	0.863655
0.1	0.802496	0.860465
0.11	0	1.50629
0.11	0.0632456	1.49538
0.11	0.0894427	1.48478
0.11	0.109545	1.47447
0.11	0.126491	1.46443
0.11	0.141421	1.45466
0.11	0.154919	1.44513
0.11	0.167332	1.43585
0.11	0.178885	1.42679
0.11	0.189737	1.41796
0.11	0.2	1.40933
0.11	0.209762	1.40091
0.11	0.219089	1.39268
0.11	0.228035	1.38464
0.11	0.236643	1.37678
0.11	0.244949	1.36909
0.11	0.252982	1.36157
0.11	0.260768	1.35421
0.11	0.268328	1.347
0.11	0.275681	1.33993
0.11	0.282843	1.33301
0.11	0.289828	1.32623
0.11	0.296648	1.31958
0.11	0.303315	1.31306
0.11	0.309839	1.30666
0.11	0.316228	1.30039
0.11	0.32249	1.29422
0.11	0.328634	1.28817
0.11	0.334664	1.28223
0.11	0.340588	1.27639
0.11	0.34641	1.27065
0.11	0.352136	1.26501
0.11	0.357771	1.25946
0.11	0.363318	1.25401
0.11	0.368782	1.24865
0.11	0.374166	1.24337
0.11	0.379473	1.23817
0.11	0.384708	1.23306
0.11	0.389872	1.22802
0.11	0.394968	1.22306
0.11	0.4	1.21818
0.11	0.404969	1.21337
0.11	0.409878	1.20862
0.11	0.414729	1.20395
0.11	0.419524	1.19934
0.11	0.424264	1.19479
0.11	0.428952	1.19031
0.11	0.43359	1.18589
0.11	0.438178	1.18152
0.11	0.442719	1.17722
0.11	0.447214	1.17297
0.11	0.451664	1.16877
0.11	0.45607	1.16463
0.11	0.460435	1.16054
0.11	0.464758	1.1565
0.11	0.469042	1.1525
0.11	0.473286	1.14856
0.11	0.477493	1.14466
0.11	0.481664	1.14081
0.11	0.485798	1.137
0.11	0.489898	1.13323
0.11	0.493964	1.12951
0.11	0.497996	1.12583
0.11	0.501996	1.12218
0.11	0.505964	1.11858
0.11	0.509902	1.11501
0.11	0.513809	1.11148
0.11	0.517687	1.10799
0.11	0.521536	1.10453
0.11	0.525357	1.1011
0.11	0.52915	1.09771
0.11	0.532917	1.09435
0.11	0.536656	1.09102
0.11	0.54037	1.08773
0.11	0.544059	1.08446
0.11	0.547723	1.08123
0.11	0.551362	1.07802
0.11	0.554977	1.07484
0.11	0.55857	1.07169
0.11	0.562139	1.06857
0.11	0.565685	1.06547
0.11	0.56921	1.0624
0.11	0.572713	1.05935
0.11	0.576194	1.05633
0.11	0.579655	1.05333
0.11	0.583095	1.05035
0.11	0.586515	1.0474
0.11	0.589915	1.04446
0.11	0.593296	1.04155
0.11	0.596657	1.03867
0.11	0.6	1.0358
0.11	0.603324	1.03295
0.11	0.60663	1.03012
0.11	0.609918	1.02731
0.11	0.613188	1.02451
0.11	0.616441	1.02174
0.11	0.619677	1.01898
0.11	0.622896	1.01624
0.11	0.626099	1.01352
0.11	0.629285	1.01081
0.11	0.632456	1.00812
0.11	0.63561	1.00544
0.11	0.638749	1.00278
0.11	0.641872	1.00013
0.11	0.644981	0.997492
0.11	0.648074	0.99487
0.11	0.651153	0.99226
0.11	0.654217	0.989663
0.11	0.657267	0.987077
0.11	0.660303	0.984503
0.11	0.663325	0.981939
0.11	0.666333	0.979386
0.11	0.669328	0.976842
0.11	0.672309	0.974308
0.11	0.675278	0.971783
0.11	0.678233	0.969267
0.11	0.681175	0.966758
0.11	0.684105	0.964257
0.11	0.687023	0.961762
0.11	0.689928	0.959275
0.11	0.69282	0.956793
0.11	0.695701	0.954316
0.11	0.69857	0.951844
0.11	0.701427	0.949377
0.11	0.704273	0.946913
0.11	0.707107	0.944452
0.11	0.70993	0.941994
0.11	0.712741	0.939537
0.11	0.715542	0.937082
0.11	0.718331	0.934627
0.11	0.72111	0.932172
0.11	0.723878	0.929716
0.11	0.726636	0.927258
0.11	0.729383	0.924798
0.11	0.73212	0.922334
0.11	0.734847	0.919866
0.11	0.737564	0.917392
0.11	0.74027	0.914913
0.11	0.742967	0.912426
0.11	0.745654	0.909931
0.11	0.748331	0.907426
0.11	0.750999	0.904911
0.11	0.753658	0.902384
0.11	0.756307	0.899843
0.11	0.758947	0.897287
0.11	0.761577	0.894716
0.11	0.764199	0.892126
0.11	0.766812	0.889516
0.11	0.769415	0.886884
0.11	0.77201	0.884229
0.11	0.774597	0.881547
0.11	0.777174	0.878837
0.11	0.779744	0.876096
0.11	0.782304	0.873321
0.11	0.784857	0.870509
0.11	0.787401	0.867658
0.11	0.789937	0.864762
0.11	0.792465	0.861819
0.11	0.794984	0.858825
0.11	0.797496	0.855775
0.11	0.8	0.852663
0.11	0.802496	0.849485
0.12	0	1.48844
0.12	0.0632456	1.47766
0.12	0.0894427	1.46718
0.12	0.109545	1.45698
0.12	0.126491	1.44705
0.12	0.141421	1.43739
0.12	0.154919	1.42797
0.12	0.167332	1.41878
0.12	0.178885	1.40982
0.12	0.189737	1.40109
0.12	0.2	1.39255
0.12	0.209762	1.38422
0.12	0.219089	1.37608
0.12	0.228035	1.36813
0.12	0.236643	1.36035
0.12	0.244949	1.35274
0.12	0.252982	1.3453
0.12	0.260768	1.33801
0.12	0.268328	1.33088
0.12	0.275681	1.32389
0.12	0.282843	1.31704
0.12	0.289828	1.31033
0.12	0.296648	1.30375
0.12	0.303315	1.29729
0.12	0.309839	1.29096
0.12	0.316228	1.28474
0.12	0.32249	1.27864
0.12	0.328634	1.27265
0.12	0.334664	1.26677
0.12	0.340588	1.26099
0.12	0.34641	1.25531
0.12	0.352136	1.24972
0.12	0.357771	1.24423
0.12	0.363318	1.23883
0.12	0.368782	1.23352
0.12	0.374166	1.22829
0.12	0.379473	1.22314
0.12	0.384708	1.21808
0.12	0.389872	1.21309
0.12	0.394968	1.20818
0.12	0.4	1.20334
0.12	0.404969	1.19857
0.12	0.409878	1.19388
0.12	0.414729	1.18924
0.12	0.419524	1.18468
0.12	0.424264	1.18017
0.12	0.428952	1.17573
0.12	0.43359	1.17135
0.12	0.438178	1.16703
0.12	0.442719	1.16276
0.12	0.447214	1.15855
0.12	0.451664	1.15439
0.12	0.45607	1.15028
0.12	0.460435	1.14623
0.12	0.464758	1.14222
[truncated: 14,363 more rows]

## Sheet: Fig.3c
Relative phase (units of π)	pr (a.u.)	Im[σ]
0	0	0.216318
0	0.0542226	0.209511
0	0.0766824	0.202884
0	0.0939164	0.196414
0	0.108445	0.190076
0	0.121246	0.183851
0	0.132818	0.177717
0	0.14346	0.171657
0	0.153365	0.165652
0	0.162668	0.159684
0	0.171467	0.153733
0	0.179836	0.147781
0	0.187833	0.141807
0	0.195503	0.135786
0	0.202883	0.129693
0	0.210003	0.123493
0	0.216891	0.117148
0	0.223566	0.110601
0	0.230047	0.103774
0	0.236351	0.0965432
0	0.242491	0.0886807
0	0.248479	0.0796255
0	0.254327	0.0691963
0	0.260043	0.0667711
0	0.265636	0.0707225
0	0.271113	0.0717229
0	0.276482	0.0714793
0	0.281749	0.0703249
0	0.286919	0.0683243
0	0.291998	0.0653666
0	0.29699	0.061043
0	0.301899	0.0534765
0	0.30673	0.0532923
0	0.311485	0.0629654
0	0.31617	0.0715591
0	0.320786	0.0784247
0	0.325336	0.084334
0	0.329823	0.0895929
0	0.334251	0.0943643
0	0.33862	0.0987486
0	0.342934	0.102814
0	0.347194	0.106608
0	0.351403	0.110167
0	0.355562	0.113521
0	0.359672	0.11669
0	0.363737	0.119694
0	0.367756	0.122546
0	0.371732	0.125261
0	0.375666	0.127848
0	0.379559	0.130316
0	0.383412	0.132673
0	0.387227	0.134925
0	0.391005	0.13708
0	0.394747	0.139141
0	0.398453	0.141114
0	0.402126	0.143002
0	0.405765	0.144808
0	0.409372	0.146537
0	0.412947	0.148189
0	0.416492	0.149769
0	0.420007	0.151278
0	0.423492	0.152717
0	0.42695	0.154088
0	0.430379	0.155393
0	0.433781	0.156633
0	0.437157	0.157808
0	0.440507	0.15892
0	0.443832	0.159969
0	0.447131	0.160955
0	0.450407	0.161879
0	0.453659	0.162741
0	0.456888	0.163541
0	0.460094	0.164278
0	0.463279	0.164953
0	0.466441	0.165565
0	0.469582	0.166113
0	0.472702	0.166597
0	0.475802	0.167017
0	0.478881	0.16737
0	0.481941	0.167656
0	0.484982	0.167874
0	0.488004	0.168022
0	0.491007	0.168099
0	0.493992	0.168103
0	0.496959	0.168033
0	0.499908	0.167886
0	0.50284	0.16766
0	0.505755	0.167352
0	0.508654	0.166961
0	0.511535	0.166483
0	0.514401	0.165915
0	0.517251	0.165253
0	0.520085	0.164495
0	0.522904	0.163635
0	0.525708	0.16267
0	0.528497	0.161594
0	0.531271	0.160402
0	0.534031	0.159088
0	0.536777	0.157645
0	0.539509	0.156065
0	0.542226	0.15434
0	0.544931	0.152458
0	0.547622	0.150408
0	0.5503	0.148176
0	0.552965	0.145744
0	0.555617	0.143089
0	0.558256	0.140184
0	0.560883	0.136991
0	0.563498	0.133455
0	0.566101	0.129496
0	0.568692	0.124978
0	0.571271	0.11963
0	0.573839	0.112672
0	0.576395	0.107431
0	0.578939	0.109238
0	0.581473	0.114034
0	0.583996	0.11707
0	0.586508	0.119253
0	0.589009	0.12086
0	0.591499	0.122021
0	0.593979	0.122803
0	0.596449	0.123245
0	0.598909	0.123369
0	0.601358	0.123184
0	0.603798	0.122693
0	0.606228	0.121887
0	0.608648	0.120753
0	0.611058	0.11927
0	0.613459	0.117402
0	0.615851	0.115103
0	0.618233	0.112302
0	0.620607	0.108887
0	0.622971	0.104677
0	0.625326	0.0993216
0	0.627673	0.0919464
0	0.63001	0.0815504
0	0.632339	0.0844014
0	0.63466	0.0985673
0	0.636972	0.108055
0	0.639276	0.115896
0	0.641571	0.122743
0	0.643858	0.128879
0	0.646137	0.134458
0	0.648409	0.139576
0	0.650672	0.144292
0	0.652927	0.148651
0	0.655175	0.152682
0	0.657415	0.156409
0	0.659647	0.159849
0	0.661872	0.163014
0	0.664089	0.165915
0	0.666299	0.16856
0	0.668502	0.170955
0	0.670697	0.173105
0	0.672885	0.175015
0	0.675067	0.176688
0	0.677241	0.178126
0	0.679408	0.179332
0	0.681568	0.180308
0	0.683722	0.181055
0	0.685868	0.181574
0	0.688008	0.181866
0	0.690142	0.181931
0	0.692268	0.181769
0	0.694389	0.181379
0	0.696503	0.180761
0	0.69861	0.179912
0	0.700711	0.178831
0	0.702806	0.177515
0	0.704894	0.175959
0	0.706977	0.174158
0	0.709053	0.172104
0	0.711123	0.16979
0	0.713188	0.167204
0	0.715246	0.164331
0	0.717298	0.161151
0	0.719345	0.157641
0	0.721385	0.153765
0	0.72342	0.149476
0	0.72545	0.144705
0	0.727473	0.139344
0	0.729491	0.13321
0	0.731504	0.125924
0	0.73351	0.116315
0	0.735512	0.110207
0	0.737508	0.113149
0	0.739498	0.118584
0	0.741484	0.121911
0	0.743463	0.124124
0	0.745438	0.125543
0	0.747408	0.126308
0	0.749372	0.12648
0	0.751331	0.126076
0	0.753285	0.125077
0	0.755234	0.123425
0	0.757178	0.121015
0	0.759117	0.117655
0	0.761051	0.112987
0	0.76298	0.106187
0	0.764905	0.0935499
0	0.766824	0.0944867
0	0.768739	0.11192
0	0.770649	0.126299
0	0.772554	0.138472
0	0.774454	0.149527
0	0.77635	0.159904
0	0.778241	0.169841
0	0.780128	0.17949
0	0.78201	0.188959
0	0.783888	0.198331
0	0.785761	0.207675
0	0.787629	0.217055
0	0.789494	0.226529
0	0.791353	0.236154
0	0.793209	0.245991
0	0.79506	0.256104
0	0.796907	0.266566
0	0.798749	0.277456
0	0.800588	0.288869
0.030303	0	0.21758
0.030303	0.0542226	0.21579
0.030303	0.0766824	0.213962
0.030303	0.0939164	0.212099
0.030303	0.108445	0.210202
0.030303	0.121246	0.20827
0.030303	0.132818	0.206303
0.030303	0.14346	0.2043
0.030303	0.153365	0.20226
0.030303	0.162668	0.200181
0.030303	0.171467	0.198061
0.030303	0.179836	0.195897
0.030303	0.187833	0.193686
0.030303	0.195503	0.191425
0.030303	0.202883	0.18911
0.030303	0.210003	0.186735
0.030303	0.216891	0.184295
0.030303	0.223566	0.181785
0.030303	0.230047	0.179195
0.030303	0.236351	0.176518
0.030303	0.242491	0.173743
0.030303	0.248479	0.170857
0.030303	0.254327	0.167842
0.030303	0.260043	0.164679
0.030303	0.265636	0.161341
0.030303	0.271113	0.157792
0.030303	0.276482	0.15398
0.030303	0.281749	0.149832
0.030303	0.286919	0.145227
0.030303	0.291998	0.139954
0.030303	0.29699	0.133536
0.030303	0.301899	0.124055
0.030303	0.30673	0.122101
0.030303	0.311485	0.130128
0.030303	0.31617	0.13718
0.030303	0.320786	0.142593
0.030303	0.325336	0.147127
0.030303	0.329823	0.151079
0.030303	0.334251	0.154604
0.030303	0.33862	0.157794
0.030303	0.342934	0.160712
0.030303	0.347194	0.163402
0.030303	0.351403	0.165895
0.030303	0.355562	0.168215
0.030303	0.359672	0.170381
0.030303	0.363737	0.172409
0.030303	0.367756	0.174311
0.030303	0.371732	0.176097
0.030303	0.375666	0.177774
0.030303	0.379559	0.179351
0.030303	0.383412	0.180832
0.030303	0.387227	0.182224
0.030303	0.391005	0.183529
0.030303	0.394747	0.184753
0.030303	0.398453	0.185897
0.030303	0.402126	0.186965
0.030303	0.405765	0.187958
0.030303	0.409372	0.188879
0.030303	0.412947	0.18973
0.030303	0.416492	0.19051
0.030303	0.420007	0.191222
0.030303	0.423492	0.191866
0.030303	0.42695	0.192443
0.030303	0.430379	0.192953
0.030303	0.433781	0.193396
0.030303	0.437157	0.193773
0.030303	0.440507	0.194082
0.030303	0.443832	0.194324
0.030303	0.447131	0.194497
0.030303	0.450407	0.194602
0.030303	0.453659	0.194638
0.030303	0.456888	0.194602
0.030303	0.460094	0.194495
0.030303	0.463279	0.194314
0.030303	0.466441	0.194058
0.030303	0.469582	0.193726
0.030303	0.472702	0.193314
0.030303	0.475802	0.192821
0.030303	0.478881	0.192245
0.030303	0.481941	0.191582
0.030303	0.484982	0.190829
0.030303	0.488004	0.189984
0.030303	0.491007	0.189041
0.030303	0.493992	0.187998
0.030303	0.496959	0.18685
0.030303	0.499908	0.18559
0.030303	0.50284	0.184214
0.030303	0.505755	0.182716
0.030303	0.508654	0.181086
0.030303	0.511535	0.179319
0.030303	0.514401	0.177402
0.030303	0.517251	0.175326
0.030303	0.520085	0.173077
0.030303	0.522904	0.170639
0.030303	0.525708	0.167993
0.030303	0.528497	0.165114
0.030303	0.531271	0.161973
0.030303	0.534031	0.158528
0.030303	0.536777	0.154725
0.030303	0.539509	0.150483
0.030303	0.542226	0.145678
0.030303	0.544931	0.140093
0.030303	0.547622	0.133267
0.030303	0.5503	0.123597
0.030303	0.552965	0.119842
0.030303	0.555617	0.126285
0.030303	0.558256	0.133643
0.030303	0.560883	0.139084
0.030303	0.563498	0.143529
0.030303	0.566101	0.147309
0.030303	0.568692	0.150586
0.030303	0.571271	0.153458
0.030303	0.573839	0.155983
0.030303	0.576395	0.1582
0.030303	0.578939	0.160136
0.030303	0.581473	0.161809
0.030303	0.583996	0.16323
0.030303	0.586508	0.164407
0.030303	0.589009	0.165343
0.030303	0.591499	0.166038
0.030303	0.593979	0.16649
0.030303	0.596449	0.166695
0.030303	0.598909	0.166645
0.030303	0.601358	0.166329
0.030303	0.603798	0.165734
0.030303	0.606228	0.164844
0.030303	0.608648	0.163634
0.030303	0.611058	0.162077
0.030303	0.613459	0.160133
0.030303	0.615851	0.157751
0.030303	0.618233	0.154854
0.030303	0.620607	0.151332
0.030303	0.622971	0.146997
0.030303	0.625326	0.141498
0.030303	0.627673	0.133958
0.030303	0.63001	0.123375
0.030303	0.632339	0.126016
0.030303	0.63466	0.139945
0.030303	0.636972	0.14917
0.030303	0.639276	0.156721
0.030303	0.641571	0.163249
0.030303	0.643858	0.169037
0.030303	0.646137	0.174238
0.030303	0.648409	0.178946
0.030303	0.650672	0.183222
0.030303	0.652927	0.187108
0.030303	0.655175	0.190634
0.030303	0.657415	0.193823
0.030303	0.659647	0.19669
0.030303	0.661872	0.19925
0.030303	0.664089	0.201511
0.030303	0.666299	0.203481
0.030303	0.668502	0.205167
0.030303	0.670697	0.206573
0.030303	0.672885	0.207702
0.030303	0.675067	0.208558
0.030303	0.677241	0.209142
0.030303	0.679408	0.209457
0.030303	0.681568	0.209502
0.030303	0.683722	0.209279
0.030303	0.685868	0.208787
0.030303	0.688008	0.208025
0.030303	0.690142	0.206991
0.030303	0.692268	0.205683
0.030303	0.694389	0.204097
0.030303	0.696503	0.202229
0.030303	0.69861	0.200072
0.030303	0.700711	0.197617
0.030303	0.702806	0.194855
0.030303	0.704894	0.191771
0.030303	0.706977	0.188349
0.030303	0.709053	0.184563
0.030303	0.711123	0.180384
0.030303	0.713188	0.175769
0.030303	0.715246	0.17066
0.030303	0.717298	0.164969
0.030303	0.719345	0.158563
0.030303	0.721385	0.151212
0.030303	0.72342	0.142461
0.030303	0.72545	0.131003
0.030303	0.727473	0.12191
0.030303	0.729491	0.125502
0.030303	0.731504	0.135227
0.030303	0.73351	0.141662
0.030303	0.735512	0.146564
0.030303	0.737508	0.150458
0.030303	0.739498	0.153587
0.030303	0.741484	0.156084
0.030303	0.743463	0.158025
0.030303	0.745438	0.159451
0.030303	0.747408	0.160382
0.030303	0.749372	0.160818
0.030303	0.751331	0.160739
0.030303	0.753285	0.160105
0.030303	0.755234	0.158846
0.030303	0.757178	0.156845
0.030303	0.759117	0.153909
0.030303	0.761051	0.149673
0.030303	0.76298	0.143312
0.030303	0.764905	0.131121
0.030303	0.766824	0.132509
0.030303	0.768739	0.1504
0.030303	0.770649	0.165242
0.030303	0.772554	0.177887
0.030303	0.774454	0.189424
0.030303	0.77635	0.200295
0.030303	0.778241	0.210739
0.030303	0.780128	0.220912
0.030303	0.78201	0.230924
0.030303	0.783888	0.240863
0.030303	0.785761	0.250802
0.030303	0.787629	0.260808
0.030303	0.789494	0.270946
0.030303	0.791353	0.281279
0.030303	0.793209	0.291876
0.030303	0.79506	0.302809
0.030303	0.796907	0.314161
0.030303	0.798749	0.326025
0.030303	0.800588	0.33851
0.0606061	0	0.200279
0.0606061	0.0542226	0.197729
0.0606061	0.0766824	0.19515
0.0606061	0.0939164	0.192537
0.0606061	0.108445	0.189888
0.0606061	0.121246	0.187196
0.0606061	0.132818	0.184456
0.0606061	0.14346	0.18166
0.0606061	0.153365	0.1788
0.0606061	0.162668	0.175866
0.0606061	0.171467	0.172845
0.0606061	0.179836	0.169723
0.0606061	0.187833	0.166481
0.0606061	0.195503	0.163096
0.0606061	0.202883	0.159537
0.0606061	0.210003	0.155763
0.0606061	0.216891	0.151715
0.0606061	0.223566	0.147303
0.0606061	0.230047	0.142379
0.0606061	0.236351	0.136658
0.0606061	0.242491	0.129423
0.0606061	0.248479	0.120434
0.0606061	0.254327	0.122074
0.0606061	0.260043	0.132295
0.0606061	0.265636	0.138891
0.0606061	0.271113	0.144164
0.0606061	0.276482	0.148646
0.0606061	0.281749	0.152577
0.0606061	0.286919	0.156091
0.0606061	0.291998	0.159273
0.0606061	0.29699	0.16218
0.0606061	0.301899	0.164854
0.0606061	0.30673	0.167325
0.0606061	0.311485	0.169617
0.0606061	0.31617	0.17175
0.0606061	0.320786	0.173738
0.0606061	0.325336	0.175594
0.0606061	0.329823	0.177328
0.0606061	0.334251	0.178949
0.0606061	0.33862	0.180464
0.0606061	0.342934	0.18188
0.0606061	0.347194	0.183202
0.0606061	0.351403	0.184434
0.0606061	0.355562	0.18558
0.0606061	0.359672	0.186645
0.0606061	0.363737	0.18763
0.0606061	0.367756	0.188538
0.0606061	0.371732	0.189371
0.0606061	0.375666	0.190132
0.0606061	0.379559	0.190822
0.0606061	0.383412	0.191441
0.0606061	0.387227	0.191992
0.0606061	0.391005	0.192475
0.0606061	0.394747	0.192891
0.0606061	0.398453	0.19324
0.0606061	0.402126	0.193522
0.0606061	0.405765	0.193737
0.0606061	0.409372	0.193886
0.0606061	0.412947	0.193969
0.0606061	0.416492	0.193984
0.0606061	0.420007	0.193932
0.0606061	0.423492	0.193811
0.0606061	0.42695	0.193622
0.0606061	0.430379	0.193362
0.0606061	0.433781	0.193031
0.0606061	0.437157	0.192628
0.0606061	0.440507	0.192151
0.0606061	0.443832	0.191599
0.0606061	0.447131	0.190969
0.0606061	0.450407	0.190261
0.0606061	0.453659	0.189471
0.0606061	0.456888	0.188598
0.0606061	0.460094	0.187639
0.0606061	0.463279	0.186592
0.0606061	0.466441	0.185453
0.0606061	0.469582	0.184219
0.0606061	0.472702	0.182886
0.0606061	0.475802	0.181452
0.0606061	0.478881	0.179911
0.0606061	0.481941	0.178259
0.0606061	0.484982	0.176492
0.0606061	0.488004	0.174603
0.0606061	0.491007	0.172588
0.0606061	0.493992	0.170438
0.0606061	0.496959	0.168148
0.0606061	0.499908	0.16571
0.0606061	0.50284	0.163113
0.0606061	0.505755	0.160349
0.0606061	0.508654	0.157406
0.0606061	0.511535	0.154272
0.0606061	0.514401	0.150932
0.0606061	0.517251	0.147369
0.0606061	0.520085	0.143564
0.0606061	0.522904	0.139494
0.0606061	0.525708	0.13513
0.0606061	0.528497	0.13044
0.0606061	0.531271	0.12538
0.0606061	0.534031	0.119896
0.0606061	0.536777	0.113915
0.0606061	0.539509	0.107337
0.0606061	0.542226	0.100008
0.0606061	0.544931	0.0916777
0.0606061	0.547622	0.0818366
0.0606061	0.5503	0.0688149
0.0606061	0.552965	0.0612735
0.0606061	0.555617	0.0633392
0.0606061	0.558256	0.0654488
0.0606061	0.560883	0.0641575
0.0606061	0.563498	0.0578939
0.0606061	0.566101	0.0604829
0.0606061	0.568692	0.0752799
0.0606061	0.571271	0.0886138
0.0606061	0.573839	0.099818
0.0606061	0.576395	0.109849
0.0606061	0.578939	0.119089
0.0606061	0.581473	0.127739
0.0606061	0.583996	0.135924
0.0606061	0.586508	0.143726
0.0606061	0.589009	0.151201
0.0606061	0.591499	0.158392
0.0606061	0.593979	0.165328
0.0606061	0.596449	0.172034
0.0606061	0.598909	0.178525
0.0606061	0.601358	0.184816
0.0606061	0.603798	0.190917
0.0606061	0.606228	0.196835
0.0606061	0.608648	0.202576
0.0606061	0.611058	0.208143
0.0606061	0.613459	0.213538
0.0606061	0.615851	0.218763
0.0606061	0.618233	0.223818
0.0606061	0.620607	0.228703
0.0606061	0.622971	0.233416
0.0606061	0.625326	0.237955
0.0606061	0.627673	0.242319
0.0606061	0.63001	0.246504
0.0606061	0.632339	0.250508
0.0606061	0.63466	0.254328
0.0606061	0.636972	0.25796
0.0606061	0.639276	0.261401
0.0606061	0.641571	0.264648
0.0606061	0.643858	0.267697
0.0606061	0.646137	0.270544
0.0606061	0.648409	0.273187
0.0606061	0.650672	0.275622
0.0606061	0.652927	0.277846
0.0606061	0.655175	0.279855
0.0606061	0.657415	0.281648
0.0606061	0.659647	0.283222
0.0606061	0.661872	0.284574
0.0606061	0.664089	0.285701
0.0606061	0.666299	0.286603
0.0606061	0.668502	0.287276
0.0606061	0.670697	0.28772
0.0606061	0.672885	0.287932
0.0606061	0.675067	0.287912
0.0606061	0.677241	0.287658
0.0606061	0.679408	0.287169
0.0606061	0.681568	0.286443
0.0606061	0.683722	0.285478
0.0606061	0.685868	0.284275
0.0606061	0.688008	0.282829
0.0606061	0.690142	0.28114
0.0606061	0.692268	0.279204
0.0606061	0.694389	0.277018
0.0606061	0.696503	0.274577
0.0606061	0.69861	0.271875
0.0606061	0.700711	0.268904
0.0606061	0.702806	0.265656
0.0606061	0.704894	0.262117
0.0606061	0.706977	0.258271
0.0606061	0.709053	0.254096
0.0606061	0.711123	0.249563
0.0606061	0.713188	0.244631
0.0606061	0.715246	0.239244
0.0606061	0.717298	0.233318
0.0606061	0.719345	0.226722
0.0606061	0.721385	0.219231
0.0606061	0.72342	0.21039
0.0606061	0.72545	0.1989
0.0606061	0.727473	0.189835
0.0606061	0.729491	0.193522
0.0606061	0.731504	0.203415
0.0606061	0.73351	0.210098
0.0606061	0.735512	0.215336
0.0606061	0.737508	0.219665
0.0606061	0.739498	0.223339
0.0606061	0.741484	0.226505
0.0606061	0.743463	0.229257
0.0606061	0.745438	0.231657
0.0606061	0.747408	0.233752
0.0606061	0.749372	0.235574
0.0606061	0.751331	0.237151
0.0606061	0.753285	0.238502
0.0606061	0.755234	0.239643
0.0606061	0.757178	0.240584
0.0606061	0.759117	0.241336
0.0606061	0.761051	0.241904
0.0606061	0.76298	0.242292
0.0606061	0.764905	0.242503
0.0606061	0.766824	0.242535
0.0606061	0.768739	0.242386
0.0606061	0.770649	0.242049
0.0606061	0.772554	0.241517
0.0606061	0.774454	0.240777
0.0606061	0.77635	0.239809
0.0606061	0.778241	0.238591
0.0606061	0.780128	0.23709
0.0606061	0.78201	0.235261
0.0606061	0.783888	0.233043
0.0606061	0.785761	0.230346
0.0606061	0.787629	0.22704
0.0606061	0.789494	0.222919
0.0606061	0.791353	0.217629
0.0606061	0.793209	0.210462
0.0606061	0.79506	0.199436
0.0606061	0.796907	0.191493
0.0606061	0.798749	0.20352
0.0606061	0.800588	0.226555
0.0909091	0	0.219355
0.0909091	0.0542226	0.214958
0.0909091	0.0766824	0.210711
0.0909091	0.0939164	0.206589
0.0909091	0.108445	0.202572
0.0909091	0.121246	0.198639
0.0909091	0.132818	0.194771
0.0909091	0.14346	0.19095
0.0909091	0.153365	0.187158
0.0909091	0.162668	0.183376
0.0909091	0.171467	0.179584
0.0909091	0.179836	0.175761
0.0909091	0.187833	0.171883
0.0909091	0.195503	0.167922
0.0909091	0.202883	0.163841
0.0909091	0.210003	0.159597
0.0909091	0.216891	0.155124
0.0909091	0.223566	0.150331
0.0909091	0.230047	0.145067
0.0909091	0.236351	0.139044
0.0909091	0.242491	0.131542
0.0909091	0.248479	0.12232
0.0909091	0.254327	0.123757
0.0909091	0.260043	0.133805
0.0909091	0.265636	0.140255
0.0909091	0.271113	0.145409
0.0909091	0.276482	0.149797
0.0909091	0.281749	0.153657
0.0909091	0.286919	0.157123
0.0909091	0.291998	0.160278
0.0909091	0.29699	0.163178
0.0909091	0.301899	0.165865
0.0909091	0.30673	0.168367
0.0909091	0.311485	0.170709
0.0909091	0.31617	0.172909
0.0909091	0.320786	0.174981
0.0909091	0.325336	0.176937
0.0909091	0.329823	0.178787
0.0909091	0.334251	0.180539
0.0909091	0.33862	0.182201
0.0909091	0.342934	0.183777
0.0909091	0.347194	0.185274
0.0909091	0.351403	0.186695
0.0909091	0.355562	0.188044
0.0909091	0.359672	0.189324
0.0909091	0.363737	0.190538
0.0909091	0.367756	0.191688
0.0909091	0.371732	0.192777
0.0909091	0.375666	0.193807
0.0909091	0.379559	0.194777
0.0909091	0.383412	0.195691
0.0909091	0.387227	0.196549
0.0909091	0.391005	0.197351
0.0909091	0.394747	0.198099
0.0909091	0.398453	0.198793
0.0909091	0.402126	0.199434
0.0909091	0.405765	0.200021
0.0909091	0.409372	0.200555
0.0909091	0.412947	0.201035
0.0909091	0.416492	0.201462
0.0909091	0.420007	0.201835
0.0909091	0.423492	0.202154
0.0909091	0.42695	0.202419
0.0909091	0.430379	0.202628
0.0909091	0.433781	0.202781
0.0909091	0.437157	0.202877
0.0909091	0.440507	0.202915
0.0909091	0.443832	0.202894
0.0909091	0.447131	0.202813
0.0909091	0.450407	0.202671
0.0909091	0.453659	0.202465
0.0909091	0.456888	0.202195
0.0909091	0.460094	0.201859
0.0909091	0.463279	0.201454
0.0909091	0.466441	0.20098
0.0909091	0.469582	0.200433
0.0909091	0.472702	0.199811
0.0909091	0.475802	0.199112
0.0909091	0.478881	0.198333
0.0909091	0.481941	0.197471
0.0909091	0.484982	0.196523
0.0909091	0.488004	0.195485
0.0909091	0.491007	0.194354
0.0909091	0.493992	0.193125
0.0909091	0.496959	0.191796
0.0909091	0.499908	0.190359
0.0909091	0.50284	0.188812
0.0909091	0.505755	0.187147
0.0909091	0.508654	0.185359
0.0909091	0.511535	0.183442
0.0909091	0.514401	0.181387
0.0909091	0.517251	0.179186
0.0909091	0.520085	0.176832
0.0909091	0.522904	0.174312
0.0909091	0.525708	0.171615
0.0909091	0.528497	0.168729
0.0909091	0.531271	0.165637
0.0909091	0.534031	0.162321
0.0909091	0.536777	0.158761
0.0909091	0.539509	0.154929
0.0909091	0.542226	0.150794
0.0909091	0.544931	0.146316
0.0909091	0.547622	0.141441
0.0909091	0.5503	0.136096
0.0909091	0.552965	0.130177
0.0909091	0.555617	0.12352
0.0909091	0.558256	0.115839
0.0909091	0.560883	0.10651
0.0909091	0.563498	0.0930343
0.0909091	0.566101	0.0888945
0.0909091	0.568692	0.0972702
0.0909091	0.571271	0.104382
0.0909091	0.573839	0.109489
0.0909091	0.576395	0.113491
0.0909091	0.578939	0.116721
0.0909091	0.581473	0.119339
0.0909091	0.583996	0.121426
0.0909091	0.586508	0.123016
0.0909091	0.589009	0.124109
0.0909091	0.591499	0.124672
0.0909091	0.593979	0.124627
0.0909091	0.596449	0.123822
0.0909091	0.598909	0.121938
0.0909091	0.601358	0.118092
0.0909091	0.603798	0.114335
0.0909091	0.606228	0.121026
0.0909091	0.608648	0.134521
0.0909091	0.611058	0.144966
0.0909091	0.613459	0.154131
0.0909091	0.615851	0.162495
0.0909091	0.618233	0.170276
0.0909091	0.620607	0.177597
0.0909091	0.622971	0.184533
0.0909091	0.625326	0.191133
0.0909091	0.627673	0.197433
0.0909091	0.63001	0.203456
0.0909091	0.632339	0.209221
0.0909091	0.63466	0.21474
0.0909091	0.636972	0.220024
0.0909091	0.639276	0.225079
0.0909091	0.641571	0.22991
0.0909091	0.643858	0.234521
0.0909091	0.646137	0.238915
0.0909091	0.648409	0.243093
0.0909091	0.650672	0.247056
0.0909091	0.652927	0.250805
0.0909091	0.655175	0.254341
0.0909091	0.657415	0.257663
0.0909091	0.659647	0.260772
0.0909091	0.661872	0.263667
0.0909091	0.664089	0.266349
0.0909091	0.666299	0.268817
0.0909091	0.668502	0.271073
0.0909091	0.670697	0.273115
0.0909091	0.672885	0.274945
0.0909091	0.675067	0.276563
0.0909091	0.677241	0.27797
0.0909091	0.679408	0.279167
0.0909091	0.681568	0.280155
0.0909091	0.683722	0.280936
0.0909091	0.685868	0.281511
0.0909091	0.688008	0.281881
0.0909091	0.690142	0.28205
0.0909091	0.692268	0.282018
0.0909091	0.694389	0.281787
0.0909091	0.696503	0.28136
0.0909091	0.69861	0.280739
0.0909091	0.700711	0.279925
0.0909091	0.702806	0.278922
0.0909091	0.704894	0.27773
0.0909091	0.706977	0.276352
0.0909091	0.709053	0.274789
0.0909091	0.711123	0.273043
0.0909091	0.713188	0.271115
0.0909091	0.715246	0.269005
0.0909091	0.717298	0.266714
0.0909091	0.719345	0.264242
0.0909091	0.721385	0.261588
0.0909091	0.72342	0.25875
0.0909091	0.72545	0.255726
0.0909091	0.727473	0.252513
0.0909091	0.729491	0.249106
0.0909091	0.731504	0.245499
0.0909091	0.73351	0.241684
0.0909091	0.735512	0.23765
0.0909091	0.737508	0.233386
0.0909091	0.739498	0.228873
0.0909091	0.741484	0.22409
0.0909091	0.743463	0.219009
0.0909091	0.745438	0.213592
0.0909091	0.747408	0.207787
0.0909091	0.749372	0.201519
0.0909091	0.751331	0.194675
0.0909091	0.753285	0.187072
0.0909091	0.755234	0.178358
0.0909091	0.757178	0.167652
0.0909091	0.759117	0.155151
0.0909091	0.761051	0.154563
0.0909091	0.76298	0.163409
0.0909091	0.764905	0.168372
0.0909091	0.766824	0.171881
0.0909091	0.768739	0.174503
0.0909091	0.770649	0.176483
0.0909091	0.772554	0.177951
0.0909091	0.774454	0.178979
0.0909091	0.77635	0.179607
0.0909091	0.778241	0.17985
0.0909091	0.780128	0.179706
0.0909091	0.78201	0.179151
0.0909091	0.783888	0.178143
0.0909091	0.785761	0.176606
0.0909091	0.787629	0.174423
0.0909091	0.789494	0.171396
0.0909091	0.791353	0.167183
0.0909091	0.793209	0.161082
0.0909091	0.79506	0.151119
0.0909091	0.796907	0.144244
0.0909091	0.798749	0.157352
0.0909091	0.800588	0.181487
0.121212	0	0.220327
0.121212	0.0542226	0.22305
0.121212	0.0766824	0.225593
0.121212	0.0939164	0.227984
0.121212	0.108445	0.230241
0.121212	0.121246	0.232382
0.121212	0.132818	0.234418
0.121212	0.14346	0.236362
0.121212	0.153365	0.238221
0.121212	0.162668	0.240004
0.121212	0.171467	0.241717
0.121212	0.179836	0.243365
0.121212	0.187833	0.244954
0.121212	0.195503	0.246486
0.121212	0.202883	0.247966
0.121212	0.210003	0.249397
0.121212	0.216891	0.250781
0.121212	0.223566	0.252121
0.121212	0.230047	0.253419
0.121212	0.236351	0.254677
0.121212	0.242491	0.255897
0.121212	0.248479	0.257079
0.121212	0.254327	0.258225
0.121212	0.260043	0.259338
0.121212	0.265636	0.260416
0.121212	0.271113	0.261463
0.121212	0.276482	0.262477
0.121212	0.281749	0.263461
0.121212	0.286919	0.264415
0.121212	0.291998	0.265339
0.121212	0.29699	0.266235
0.121212	0.301899	0.267102
0.121212	0.30673	0.267941
0.121212	0.311485	0.268752
0.121212	0.31617	0.269536
0.121212	0.320786	0.270294
0.121212	0.325336	0.271024
0.121212	0.329823	0.271728
0.121212	0.334251	0.272406
0.121212	0.33862	0.273057
0.121212	0.342934	0.273682
0.121212	0.347194	0.274281
0.121212	0.351403	0.274854
0.121212	0.355562	0.275401
0.121212	0.359672	0.275921
0.121212	0.363737	0.276415
0.121212	0.367756	0.276883
0.121212	0.371732	0.277324
0.121212	0.375666	0.277739
0.121212	0.379559	0.278126
0.121212	0.383412	0.278486
0.121212	0.387227	0.278819
0.121212	0.391005	0.279123
0.121212	0.394747	0.279399
0.121212	0.398453	0.279647
0.121212	0.402126	0.279866
0.121212	0.405765	0.280055
0.121212	0.409372	0.280214
0.121212	0.412947	0.280342
0.121212	0.416492	0.28044
0.121212	0.420007	0.280506
0.121212	0.423492	0.280539
0.121212	0.42695	0.280539
0.121212	0.430379	0.280506
0.121212	0.433781	0.280438
0.121212	0.437157	0.280335
0.121212	0.440507	0.280196
0.121212	0.443832	0.280019
0.121212	0.447131	0.279805
0.121212	0.450407	0.279551
0.121212	0.453659	0.279258
0.121212	0.456888	0.278923
0.121212	0.460094	0.278547
0.121212	0.463279	0.278126
0.121212	0.466441	0.277661
0.121212	0.469582	0.277151
0.121212	0.472702	0.276592
0.121212	0.475802	0.275985
0.121212	0.478881	0.275328
0.121212	0.481941	0.274618
0.121212	0.484982	0.273855
0.121212	0.488004	0.273037
0.121212	0.491007	0.272162
0.121212	0.493992	0.271228
0.121212	0.496959	0.270233
0.121212	0.499908	0.269175
0.121212	0.50284	0.268052
0.121212	0.505755	0.266861
0.121212	0.508654	0.265601
0.121212	0.511535	0.264269
0.121212	0.514401	0.262862
0.121212	0.517251	0.261378
0.121212	0.520085	0.259813
0.121212	0.522904	0.258165
0.121212	0.525708	0.256431
0.121212	0.528497	0.254608
0.121212	0.531271	0.252691
0.121212	0.534031	0.250678
0.121212	0.536777	0.248565
0.121212	0.539509	0.246347
0.121212	0.542226	0.244021
0.121212	0.544931	0.241582
0.121212	0.547622	0.239025
0.121212	0.5503	0.236344
0.121212	0.552965	0.233536
0.121212	0.555617	0.230592
0.121212	0.558256	0.227508
0.121212	0.560883	0.224275
0.121212	0.563498	0.220887
0.121212	0.566101	0.217334
0.121212	0.568692	0.213606
0.121212	0.571271	0.209693
0.121212	0.573839	0.205582
0.121212	0.576395	0.201257
0.121212	0.578939	0.1967
0.121212	0.581473	0.19189
0.121212	0.583996	0.186798
0.121212	0.586508	0.181389
0.121212	0.589009	0.175615
0.121212	0.591499	0.169406
0.121212	0.593979	0.16266
0.121212	0.596449	0.155203
0.121212	0.598909	0.146701
0.121212	0.601358	0.136261
0.121212	0.603798	0.125922
0.121212	0.606228	0.126035
0.121212	0.608648	0.132951
0.121212	0.611058	0.136811
0.121212	0.613459	0.13938
0.121212	0.615851	0.141134
0.121212	0.618233	0.142288
0.121212	0.620607	0.142961
0.121212	0.622971	0.143226
0.121212	0.625326	0.143131
0.121212	0.627673	0.142707
0.121212	0.63001	0.141974
0.121212	0.632339	0.140946
0.121212	0.63466	0.139627
0.121212	0.636972	0.138019
0.121212	0.639276	0.136115
0.121212	0.641571	0.133901
0.121212	0.643858	0.131352
0.121212	0.646137	0.128428
0.121212	0.648409	0.125058
0.121212	0.650672	0.12112
0.121212	0.652927	0.116366
0.121212	0.655175	0.11014
0.121212	0.657415	0.102264
0.121212	0.659647	0.104592
0.121212	0.661872	0.114952
0.121212	0.664089	0.121506
0.121212	0.666299	0.126508
0.121212	0.668502	0.130477
0.121212	0.670697	0.133642
0.121212	0.672885	0.136128
0.121212	0.675067	0.138009
0.121212	0.677241	0.13933
0.121212	0.679408	0.140119
0.121212	0.681568	0.140387
0.121212	0.683722	0.140136
0.121212	0.685868	0.139356
0.121212	0.688008	0.138021
0.121212	0.690142	0.136089
0.121212	0.692268	0.133486
0.121212	0.694389	0.130092
0.121212	0.696503	0.125677
0.121212	0.69861	0.119732
0.121212	0.700711	0.110105
0.121212	0.702806	0.108207
0.121212	0.704894	0.116473
0.121212	0.706977	0.123451
0.121212	0.709053	0.128966
0.121212	0.711123	0.133695
0.121212	0.713188	0.137894
0.121212	0.715246	0.141692
0.121212	0.717298	0.145164
0.121212	0.719345	0.148357
0.121212	0.721385	0.1513
0.121212	0.72342	0.154016
0.121212	0.72545	0.156517
0.121212	0.727473	0.158813
0.121212	0.729491	0.160909
0.121212	0.731504	0.162806
0.121212	0.73351	0.164503
0.121212	0.735512	0.165996
0.121212	0.737508	0.167278
0.121212	0.739498	0.168336
0.121212	0.741484	0.169154
0.121212	0.743463	0.169709
0.121212	0.745438	0.169967
0.121212	0.747408	0.169882
0.121212	0.749372	0.169386
0.121212	0.751331	0.168373
0.121212	0.753285	0.166664
0.121212	0.755234	0.163917
0.121212	0.757178	0.15926
0.121212	0.759117	0.152899
0.121212	0.761051	0.158553
0.121212	0.76298	0.173755
0.121212	0.764905	0.185202
0.121212	0.766824	0.19534
0.121212	0.768739	0.204753
0.121212	0.770649	0.21371
0.121212	0.772554	0.222366
0.121212	0.774454	0.230821
0.121212	0.77635	0.239153
0.121212	0.778241	0.247419
0.121212	0.780128	0.255672
0.121212	0.78201	0.263956
0.121212	0.783888	0.272315
0.121212	0.785761	0.280793
0.121212	0.787629	0.289433
0.121212	0.789494	0.298283
0.121212	0.791353	0.307394
0.121212	0.793209	0.316823
0.121212	0.79506	0.326635
0.121212	0.796907	0.336904
0.121212	0.798749	0.347718
0.121212	0.800588	0.359182
0.151515	0	0.305697
0.151515	0.0542226	0.307928
0.151515	0.0766824	0.309959
0.151515	0.0939164	0.311819
0.151515	0.108445	0.313531
0.151515	0.121246	0.315113
0.151515	0.132818	0.31658
0.151515	0.14346	0.317946
0.151515	0.153365	0.319219
0.151515	0.162668	0.32041
0.151515	0.171467	0.321526
0.151515	0.179836	0.322574
0.151515	0.187833	0.323559
0.151515	0.195503	0.324485
0.151515	0.202883	0.325358
0.151515	0.210003	0.326181
0.151515	0.216891	0.326957
0.151515	0.223566	0.32769
0.151515	0.230047	0.328381
0.151515	0.236351	0.329033
0.151515	0.242491	0.329648
0.151515	0.248479	0.330228
0.151515	0.254327	0.330775
0.151515	0.260043	0.33129
0.151515	0.265636	0.331774
0.151515	0.271113	0.332228
0.151515	0.276482	0.332655
0.151515	0.281749	0.333053
0.151515	0.286919	0.333425
0.151515	0.291998	0.333772
0.151515	0.29699	0.334093
0.151515	0.301899	0.33439
0.151515	0.30673	0.334662
0.151515	0.311485	0.334912
0.151515	0.31617	0.335138
0.151515	0.320786	0.335342
0.151515	0.325336	0.335523
0.151515	0.329823	0.335683
0.151515	0.334251	0.335821
0.151515	0.33862	0.335937
0.151515	0.342934	0.336032
0.151515	0.347194	0.336107
0.151515	0.351403	0.33616
0.151515	0.355562	0.336192
0.151515	0.359672	0.336203
0.151515	0.363737	0.336194
0.151515	0.367756	0.336164
0.151515	0.371732	0.336113
0.151515	0.375666	0.336041
0.151515	0.379559	0.335948
0.151515	0.383412	0.335834
0.151515	0.387227	0.335699
0.151515	0.391005	0.335542
0.151515	0.394747	0.335365
0.151515	0.398453	0.335165
0.151515	0.402126	0.334944
0.151515	0.405765	0.3347
0.151515	0.409372	0.334435
0.151515	0.412947	0.334146
0.151515	0.416492	0.333835
0.151515	0.420007	0.333501
0.151515	0.423492	0.333143
0.151515	0.42695	0.332761
0.151515	0.430379	0.332355
0.151515	0.433781	0.331924
0.151515	0.437157	0.331468
0.151515	0.440507	0.330987
0.151515	0.443832	0.33048
0.151515	0.447131	0.329946
0.151515	0.450407	0.329386
0.151515	0.453659	0.328798
0.151515	0.456888	0.328182
0.151515	0.460094	0.327537
0.151515	0.463279	0.326864
0.151515	0.466441	0.326161
0.151515	0.469582	0.325428
0.151515	0.472702	0.324664
0.151515	0.475802	0.323868
0.151515	0.478881	0.32304
0.151515	0.481941	0.32218
0.151515	0.484982	0.321285
0.151515	0.488004	0.320357
0.151515	0.491007	0.319394
0.151515	0.493992	0.318395
0.151515	0.496959	0.317359
0.151515	0.499908	0.316287
0.151515	0.50284	0.315176
0.151515	0.505755	0.314027
0.151515	0.508654	0.312838
0.151515	0.511535	0.311608
0.151515	0.514401	0.310338
0.151515	0.517251	0.309025
0.151515	0.520085	0.30767
0.151515	0.522904	0.306271
0.151515	0.525708	0.304828
0.151515	0.528497	0.30334
0.151515	0.531271	0.301805
0.151515	0.534031	0.300224
0.151515	0.536777	0.298595
0.151515	0.539509	0.296918
0.151515	0.542226	0.295192
0.151515	0.544931	0.293416
0.151515	0.547622	0.29159
0.151515	0.5503	0.289713
0.151515	0.552965	0.287784
0.151515	0.555617	0.285803
0.151515	0.558256	0.283769
0.151515	0.560883	0.281682
0.151515	0.563498	0.279541
0.151515	0.566101	0.277346
0.151515	0.568692	0.275097
0.151515	0.571271	0.272793
0.151515	0.573839	0.270434
0.151515	0.576395	0.268021
0.151515	0.578939	0.265552
0.151515	0.581473	0.263029
0.151515	0.583996	0.26045
0.151515	0.586508	0.257817
0.151515	0.589009	0.255129
0.151515	0.591499	0.252387
0.151515	0.593979	0.24959
0.151515	0.596449	0.24674
0.151515	0.598909	0.243836
0.151515	0.601358	0.240879
0.151515	0.603798	0.237868
0.151515	0.606228	0.234805
0.151515	0.608648	0.231689
0.151515	0.611058	0.228521
0.151515	0.613459	0.225299
0.151515	0.615851	0.222024
0.151515	0.618233	0.218695
0.151515	0.620607	0.215311
0.151515	0.622971	0.21187
0.151515	0.625326	0.208369
0.151515	0.627673	0.204806
0.151515	0.63001	0.201175
0.151515	0.632339	0.197471
0.151515	0.63466	0.193686
0.151515	0.636972	0.189808
0.151515	0.639276	0.185822
0.151515	0.641571	0.181706
0.151515	0.643858	0.17743
0.151515	0.646137	0.172946
0.151515	0.648409	0.16818
0.151515	0.650672	0.163007
0.151515	0.652927	0.157172
0.151515	0.655175	0.150018
0.151515	0.657415	0.14136
0.151515	0.659647	0.143052
0.151515	0.661872	0.152917
0.151515	0.664089	0.159114
0.151515	0.666299	0.163894
0.151515	0.668502	0.16777
0.151515	0.670697	0.17097
0.151515	0.672885	0.173615
0.151515	0.675067	0.175776
0.151515	0.677241	0.177494
0.151515	0.679408	0.178793
0.151515	0.681568	0.179682
0.151515	0.683722	0.180158
0.151515	0.685868	0.180209
0.151515	0.688008	0.179805
0.151515	0.690142	0.178901
0.151515	0.692268	0.17742
0.151515	0.694389	0.175239
0.151515	0.696503	0.172127
0.151515	0.69861	0.16757
0.151515	0.700711	0.159414
0.151515	0.702806	0.15907
0.151515	0.704894	0.168969
0.151515	0.706977	0.177659
0.151515	0.709053	0.184962
0.151515	0.711123	0.191555
0.151515	0.713188	0.197693
0.151515	0.715246	0.203507
0.151515	0.717298	0.20907
0.151515	0.719345	0.214431
0.151515	0.721385	0.219621
0.151515	0.72342	0.224663
0.151515	0.72545	0.229575
0.151515	0.727473	0.234369
0.151515	0.729491	0.239056
0.151515	0.731504	0.243643
0.151515	0.73351	0.248139
0.151515	0.735512	0.252548
0.151515	0.737508	0.256877
0.151515	0.739498	0.26113
0.151515	0.741484	0.265312
0.151515	0.743463	0.269426
0.151515	0.745438	0.273478
0.151515	0.747408	0.27747
0.151515	0.749372	0.281408
0.151515	0.751331	0.285294
0.151515	0.753285	0.289132
0.151515	0.755234	0.292928
0.151515	0.757178	0.296684
0.151515	0.759117	0.300406
0.151515	0.761051	0.304097
0.151515	0.76298	0.307763
0.151515	0.764905	0.311407
0.151515	0.766824	0.315036
0.151515	0.768739	0.318656
0.151515	0.770649	0.322271
0.151515	0.772554	0.325888
0.151515	0.774454	0.329515
0.151515	0.77635	0.333158
0.151515	0.778241	0.336826
0.151515	0.780128	0.340528
0.151515	0.78201	0.344274
0.151515	0.783888	0.348075
0.151515	0.785761	0.351943
0.151515	0.787629	0.355892
0.151515	0.789494	0.359938
0.151515	0.791353	0.364099
0.151515	0.793209	0.368397
0.151515	0.79506	0.372854
0.151515	0.796907	0.377499
0.151515	0.798749	0.382365
0.151515	0.800588	0.387491
0.181818	0	0.384605
0.181818	0.0542226	0.385165
0.181818	0.0766824	0.385681
0.181818	0.0939164	0.386156
0.181818	0.108445	0.386595
0.181818	0.121246	0.387001
0.181818	0.132818	0.387377
0.181818	0.14346	0.387725
0.181818	0.153365	0.388047
0.181818	0.162668	0.388345
0.181818	0.171467	0.38862
0.181818	0.179836	0.388874
0.181818	0.187833	0.389107
0.181818	0.195503	0.38932
0.181818	0.202883	0.389514
0.181818	0.210003	0.389691
0.181818	0.216891	0.389849
0.181818	0.223566	0.389991
0.181818	0.230047	0.390116
0.181818	0.236351	0.390225
0.181818	0.242491	0.390318
0.181818	0.248479	0.390395
0.181818	0.254327	0.390457
0.181818	0.260043	0.390503
0.181818	0.265636	0.390535
0.181818	0.271113	0.390551
0.181818	0.276482	0.390553
0.181818	0.281749	0.39054
0.181818	0.286919	0.390512
0.181818	0.291998	0.390469
0.181818	0.29699	0.390411
0.181818	0.301899	0.390339
0.181818	0.30673	0.390251
0.181818	0.311485	0.390149
0.181818	0.31617	0.390032
0.181818	0.320786	0.389899
0.181818	0.325336	0.389751
0.181818	0.329823	0.389587
0.181818	0.334251	0.389408
0.181818	0.33862	0.389213
0.181818	0.342934	0.389002
0.181818	0.347194	0.388775
0.181818	0.351403	0.388531
0.181818	0.355562	0.388271
0.181818	0.359672	0.387993
0.181818	0.363737	0.387699
0.181818	0.367756	0.387386
0.181818	0.371732	0.387056
0.181818	0.375666	0.386708
0.181818	0.379559	0.386341
0.181818	0.383412	0.385955
0.181818	0.387227	0.38555
0.181818	0.391005	0.385125
0.181818	0.394747	0.384681
0.181818	0.398453	0.384215
0.181818	0.402126	0.383729
0.181818	0.405765	0.383221
0.181818	0.409372	0.382692
0.181818	0.412947	0.38214
0.181818	0.416492	0.381565
0.181818	0.420007	0.380966
0.181818	0.423492	0.380344
0.181818	0.42695	0.379696
0.181818	0.430379	0.379024
0.181818	0.433781	0.378326
0.181818	0.437157	0.377601
0.181818	0.440507	0.376849
0.181818	0.443832	0.376069
0.181818	0.447131	0.375261
0.181818	0.450407	0.374423
0.181818	0.453659	0.373555
0.181818	0.456888	0.372657
0.181818	0.460094	0.371726
0.181818	0.463279	0.370763
0.181818	0.466441	0.369767
0.181818	0.469582	0.368737
0.181818	0.472702	0.367671
0.181818	0.475802	0.366569
0.181818	0.478881	0.36543
0.181818	0.481941	0.364252
0.181818	0.484982	0.363036
0.181818	0.488004	0.361779
0.181818	0.491007	0.360481
0.181818	0.493992	0.359141
0.181818	0.496959	0.357757
0.181818	0.499908	0.356328
0.181818	0.50284	0.354854
0.181818	0.505755	0.353332
0.181818	0.508654	0.351762
0.181818	0.511535	0.350142
0.181818	0.514401	0.348472
0.181818	0.517251	0.346749
0.181818	0.520085	0.344972
0.181818	0.522904	0.34314
0.181818	0.525708	0.341252
0.181818	0.528497	0.339306
0.181818	0.531271	0.337301
0.181818	0.534031	0.335234
0.181818	0.536777	0.333106
0.181818	0.539509	0.330913
0.181818	0.542226	0.328655
0.181818	0.544931	0.32633
0.181818	0.547622	0.323937
0.181818	0.5503	0.321473
0.181818	0.552965	0.318937
0.181818	0.555617	0.316328
0.181818	0.558256	0.313643
0.181818	0.560883	0.310881
0.181818	0.563498	0.30804
0.181818	0.566101	0.305118
0.181818	0.568692	0.302114
0.181818	0.571271	0.299025
0.181818	0.573839	0.295849
0.181818	0.576395	0.292584
0.181818	0.578939	0.289227
0.181818	0.581473	0.285776
0.181818	0.583996	0.282229
0.181818	0.586508	0.278582
0.181818	0.589009	0.274832
0.181818	0.591499	0.270975
0.181818	0.593979	0.267006
0.181818	0.596449	0.262922
0.181818	0.598909	0.258716
0.181818	0.601358	0.254382
0.181818	0.603798	0.249911
0.181818	0.606228	0.245294
0.181818	0.608648	0.24052
0.181818	0.611058	0.235574
0.181818	0.613459	0.230438
0.181818	0.615851	0.225089
0.181818	0.618233	0.219497
0.181818	0.620607	0.213622
0.181818	0.622971	0.20741
0.181818	0.625326	0.200782
0.181818	0.627673	0.193622
0.181818	0.63001	0.185741
0.181818	0.632339	0.176798
0.181818	0.63466	0.166042
0.181818	0.636972	0.150607
0.181818	0.639276	0.14658
0.181818	0.641571	0.159201
0.181818	0.643858	0.17159
0.181818	0.646137	0.181078
0.181818	0.648409	0.189037
0.181818	0.650672	0.195983
0.181818	0.652927	0.202182
0.181818	0.655175	0.207789
0.181818	0.657415	0.212906
0.181818	0.659647	0.217603
0.181818	0.661872	0.221928
0.181818	0.664089	0.225918
0.181818	0.666299	0.229601
0.181818	0.668502	0.232997
0.181818	0.670697	0.236125
0.181818	0.672885	0.238996
0.181818	0.675067	0.241622
0.181818	0.677241	0.24401
0.181818	0.679408	0.246168
0.181818	0.681568	0.248102
0.181818	0.683722	0.249816
0.181818	0.685868	0.251313
0.181818	0.688008	0.252598
0.181818	0.690142	0.253673
0.181818	0.692268	0.254539
0.181818	0.694389	0.255199
0.181818	0.696503	0.255655
0.181818	0.69861	0.255906
0.181818	0.700711	0.255953
0.181818	0.702806	0.255796
0.181818	0.704894	0.255435
0.181818	0.706977	0.254869
0.181818	0.709053	0.254096
0.181818	0.711123	0.253113
0.181818	0.713188	0.251918
0.181818	0.715246	0.250505
0.181818	0.717298	0.248868
0.181818	0.719345	0.247001
0.181818	0.721385	0.244893
0.181818	0.72342	0.242532
0.181818	0.72545	0.239902
0.181818	0.727473	0.236982
0.181818	0.729491	0.233745
0.181818	0.731504	0.230154
0.181818	0.73351	0.226159
0.181818	0.735512	0.221688
0.181818	0.737508	0.216637
0.181818	0.739498	0.210835
0.181818	0.741484	0.203983
0.181818	0.743463	0.195428
0.181818	0.745438	0.182817
0.181818	0.747408	0.179157
0.181818	0.749372	0.189843
0.181818	0.751331	0.201217
0.181818	0.753285	0.210058
0.181818	0.755234	0.217602
0.181818	0.757178	0.224303
0.181818	0.759117	0.230393
0.181818	0.761051	0.236011
0.181818	0.76298	0.241244
0.181818	0.764905	0.246156
0.181818	0.766824	0.250792
0.181818	0.768739	0.255186
0.181818	0.770649	0.259364
0.181818	0.772554	0.263349
0.181818	0.774454	0.267156
0.181818	0.77635	0.2708
0.181818	0.778241	0.274294
0.181818	0.780128	0.277646
0.181818	0.78201	0.280864
0.181818	0.783888	0.283957
0.181818	0.785761	0.286929
0.181818	0.787629	0.289785
0.181818	0.789494	0.292529
0.181818	0.791353	0.295164
0.181818	0.793209	0.297692
0.181818	0.79506	0.300113
0.181818	0.796907	0.302427
0.181818	0.798749	0.304632
0.181818	0.800588	0.306724
0.212121	0	0.474124
0.212121	0.0542226	0.474655
0.212121	0.0766824	0.475131
0.212121	0.0939164	0.475556
0.212121	0.108445	0.475936
0.212121	0.121246	0.476274
0.212121	0.132818	0.476574
0.212121	0.14346	0.476838
0.212121	0.153365	0.47707
0.212121	0.162668	0.47727
0.212121	0.171467	0.47744
0.212121	0.179836	0.477583
0.212121	0.187833	0.477699
0.212121	0.195503	0.47779
0.212121	0.202883	0.477856
0.212121	0.210003	0.477899
0.212121	0.216891	0.477918
0.212121	0.223566	0.477915
0.212121	0.230047	0.477891
0.212121	0.236351	0.477845
0.212121	0.242491	0.477777
0.212121	0.248479	0.477689
0.212121	0.254327	0.477581
0.212121	0.260043	0.477452
0.212121	0.265636	0.477303
0.212121	0.271113	0.477133
0.212121	0.276482	0.476944
0.212121	0.281749	0.476734
0.212121	0.286919	0.476505
0.212121	0.291998	0.476255
0.212121	0.29699	0.475985
0.212121	0.301899	0.475695
0.212121	0.30673	0.475384
0.212121	0.311485	0.475053
0.212121	0.31617	0.4747
0.212121	0.320786	0.474327
0.212121	0.325336	0.473932
0.212121	0.329823	0.473516
0.212121	0.334251	0.473078
0.212121	0.33862	0.472617
0.212121	0.342934	0.472134
0.212121	0.347194	0.471629
0.212121	0.351403	0.4711
0.212121	0.355562	0.470547
0.212121	0.359672	0.46997
0.212121	0.363737	0.469369
0.212121	0.367756	0.468742
0.212121	0.371732	0.46809
0.212121	0.375666	0.467413
0.212121	0.379559	0.466708
0.212121	0.383412	0.465976
0.212121	0.387227	0.465217
0.212121	0.391005	0.464429
0.212121	0.394747	0.463612
0.212121	0.398453	0.462765
0.212121	0.402126	0.461888
0.212121	0.405765	0.46098
0.212121	0.409372	0.46004
0.212121	0.412947	0.459067
0.212121	0.416492	0.458061
0.212121	0.420007	0.45702
0.212121	0.423492	0.455944
0.212121	0.42695	0.454833
0.212121	0.430379	0.453684
0.212121	0.433781	0.452496
0.212121	0.437157	0.45127
0.212121	0.440507	0.450004
0.212121	0.443832	0.448697
0.212121	0.447131	0.447347
0.212121	0.450407	0.445954
0.212121	0.453659	0.444517
0.212121	0.456888	0.443033
0.212121	0.460094	0.441503
0.212121	0.463279	0.439924
0.212121	0.466441	0.438296
0.212121	0.469582	0.436616
0.212121	0.472702	0.434884
0.212121	0.475802	0.433098
0.212121	0.478881	0.431256
0.212121	0.481941	0.429357
0.212121	0.484982	0.4274
0.212121	0.488004	0.425383
0.212121	0.491007	0.423304
0.212121	0.493992	0.421161
0.212121	0.496959	0.418953
0.212121	0.499908	0.416677
0.212121	0.50284	0.414333
0.212121	0.505755	0.411918
0.212121	0.508654	0.40943
0.212121	0.511535	0.406868
0.212121	0.514401	0.404228
0.212121	0.517251	0.401511
0.212121	0.520085	0.398712
0.212121	0.522904	0.395831
0.212121	0.525708	0.392866
0.212121	0.528497	0.389813
0.212121	0.531271	0.386672
0.212121	0.534031	0.383439
0.212121	0.536777	0.380113
0.212121	0.539509	0.376692
0.212121	0.542226	0.373174
0.212121	0.544931	0.369556
0.212121	0.547622	0.365837
0.212121	0.5503	0.362014
0.212121	0.552965	0.358085
0.212121	0.555617	0.35405
0.212121	0.558256	0.349904
0.212121	0.560883	0.345648
0.212121	0.563498	0.341279
0.212121	0.566101	0.336795
0.212121	0.568692	0.332195
0.212121	0.571271	0.327478
0.212121	0.573839	0.322642
0.212121	0.576395	0.317685
0.212121	0.578939	0.312608
0.212121	0.581473	0.307408
0.212121	0.583996	0.302085
0.212121	0.586508	0.296637
0.212121	0.589009	0.291065
0.212121	0.591499	0.285368
0.212121	0.593979	0.279544
0.212121	0.596449	0.273592
0.212121	0.598909	0.267511
0.212121	0.601358	0.261299
0.212121	0.603798	0.254955
0.212121	0.606228	0.248473
0.212121	0.608648	0.24185
0.212121	0.611058	0.235077
0.212121	0.613459	0.228144
0.212121	0.615851	0.221038
0.212121	0.618233	0.213735
0.212121	0.620607	0.206206
0.212121	0.622971	0.198406
0.212121	0.625326	0.190265
0.212121	0.627673	0.181677
0.212121	0.63001	0.172462
0.212121	0.632339	0.162289
0.212121	0.63466	0.150417
0.212121	0.636972	0.133985
0.212121	0.639276	0.129089
0.212121	0.641571	0.140975
0.212121	0.643858	0.152769
0.212121	0.646137	0.161804
0.212121	0.648409	0.169454
0.212121	0.650672	0.176238
0.212121	0.652927	0.182418
0.212121	0.655175	0.188149
0.212121	0.657415	0.193528
0.212121	0.659647	0.19862
0.212121	0.661872	0.203468
0.212121	0.664089	0.208102
0.212121	0.666299	0.212542
0.212121	0.668502	0.216801
0.212121	0.670697	0.220886
0.212121	0.672885	0.224804
0.212121	0.675067	0.228555
0.212121	0.677241	0.232139
0.212121	0.679408	0.235554
0.212121	0.681568	0.238798
0.212121	0.683722	0.241868
0.212121	0.685868	0.24476
0.212121	0.688008	0.24747
0.212121	0.690142	0.249994
0.212121	0.692268	0.252327
0.212121	0.694389	0.254466
0.212121	0.696503	0.256407
0.212121	0.69861	0.258144
0.212121	0.700711	0.259675
0.212121	0.702806	0.260994
0.212121	0.704894	0.262098
0.212121	0.706977	0.262981
0.212121	0.709053	0.26364
0.212121	0.711123	0.264067
0.212121	0.713188	0.264258
0.212121	0.715246	0.264206
0.212121	0.717298	0.263902
0.212121	0.719345	0.263337
0.212121	0.721385	0.262499
0.212121	0.72342	0.261374
0.212121	0.72545	0.259945
0.212121	0.727473	0.258189
0.212121	0.729491	0.256079
0.212121	0.731504	0.253576
0.212121	0.73351	0.250628
0.212121	0.735512	0.247165
0.212121	0.737508	0.243078
0.212121	0.739498	0.238198
0.212121	0.741484	0.232224
0.212121	0.743463	0.224502
0.212121	0.745438	0.212678
0.212121	0.747408	0.209757
0.212121	0.749372	0.221134
0.212121	0.751331	0.23315
0.212121	0.753285	0.242582
0.212121	0.755234	0.250664
0.212121	0.757178	0.257849
0.212121	0.759117	0.264367
0.212121	0.761051	0.270353
0.212121	0.76298	0.275894
0.212121	0.764905	0.28105
0.212121	0.766824	0.285862
0.212121	0.768739	0.290361
0.212121	0.770649	0.29457
0.212121	0.772554	0.298503
0.212121	0.774454	0.302172
0.212121	0.77635	0.305585
0.212121	0.778241	0.308745
0.212121	0.780128	0.311651
0.212121	0.78201	0.314301
0.212121	0.783888	0.316689
0.212121	0.785761	0.318802
0.212121	0.787629	0.320627
0.212121	0.789494	0.322142
0.212121	0.791353	0.32332
0.212121	0.793209	0.324126
0.212121	0.79506	0.324514
0.212121	0.796907	0.324421
0.212121	0.798749	0.323766
0.212121	0.800588	0.322438
0.242424	0	0.587165
0.242424	0.0542226	0.584448
0.242424	0.0766824	0.581855
0.242424	0.0939164	0.579372
0.242424	0.108445	0.576988
0.242424	0.121246	0.574693
0.242424	0.132818	0.572479
0.242424	0.14346	0.570336
0.242424	0.153365	0.568259
0.242424	0.162668	0.566241
0.242424	0.171467	0.564278
0.242424	0.179836	0.562362
0.242424	0.187833	0.560492
0.242424	0.195503	0.558661
0.242424	0.202883	0.556867
0.242424	0.210003	0.555107
0.242424	0.216891	0.553377
0.242424	0.223566	0.551674
0.242424	0.230047	0.549996
0.242424	0.236351	0.548341
0.242424	0.242491	0.546706
0.242424	0.248479	0.545089
0.242424	0.254327	0.543488
0.242424	0.260043	0.541902
0.242424	0.265636	0.540329
0.242424	0.271113	0.538767
0.242424	0.276482	0.537215
0.242424	0.281749	0.535671
0.242424	0.286919	0.534134
0.242424	0.291998	0.532603
0.242424	0.29699	0.531077
0.242424	0.301899	0.529554
0.242424	0.30673	0.528034
0.242424	0.311485	0.526515
0.242424	0.31617	0.524996
0.242424	0.320786	0.523477
0.242424	0.325336	0.521956
0.242424	0.329823	0.520433
0.242424	0.334251	0.518906
0.242424	0.33862	0.517375
0.242424	0.342934	0.515839
0.242424	0.347194	0.514297
0.242424	0.351403	0.512748
0.242424	0.355562	0.511192
0.242424	0.359672	0.509627
0.242424	0.363737	0.508054
0.242424	0.367756	0.50647
0.242424	0.371732	0.504876
0.242424	0.375666	0.503271
0.242424	0.379559	0.501654
0.242424	0.383412	0.500023
0.242424	0.387227	0.49838
0.242424	0.391005	0.496722
0.242424	0.394747	0.495049
0.242424	0.398453	0.493361
0.242424	0.402126	0.491656
0.242424	0.405765	0.489934
0.242424	0.409372	0.488194
0.242424	0.412947	0.486436
0.242424	0.416492	0.484658
0.242424	0.420007	0.482861
0.242424	0.423492	0.481043
0.242424	0.42695	0.479203
0.242424	0.430379	0.477341
0.242424	0.433781	0.475456
0.242424	0.437157	0.473547
0.242424	0.440507	0.471614
0.242424	0.443832	0.469656
0.242424	0.447131	0.467672
0.242424	0.450407	0.465662
0.242424	0.453659	0.463623
0.242424	0.456888	0.461557
0.242424	0.460094	0.459462
0.242424	0.463279	0.457337
0.242424	0.466441	0.455182
0.242424	0.469582	0.452996
0.242424	0.472702	0.450778
0.242424	0.475802	0.448527
0.242424	0.478881	0.446244
0.242424	0.481941	0.443926
0.242424	0.484982	0.441573
0.242424	0.488004	0.439185
0.242424	0.491007	0.436761
0.242424	0.493992	0.4343
0.242424	0.496959	0.431802
0.242424	0.499908	0.429267
0.242424	0.50284	0.426693
0.242424	0.505755	0.42408
0.242424	0.508654	0.421427
0.242424	0.511535	0.418735
0.242424	0.514401	0.416003
0.242424	0.517251	0.41323
0.242424	0.520085	0.410416
0.242424	0.522904	0.407562
0.242424	0.525708	0.404667
0.242424	0.528497	0.401731
0.242424	0.531271	0.398754
0.242424	0.534031	0.395736
0.242424	0.536777	0.392679
0.242424	0.539509	0.389582
0.242424	0.542226	0.386446
0.242424	0.544931	0.383271
0.242424	0.547622	0.38006
0.242424	0.5503	0.376812
0.242424	0.552965	0.37353
0.242424	0.555617	0.370215
0.242424	0.558256	0.36687
0.242424	0.560883	0.363495
0.242424	0.563498	0.360093
0.242424	0.566101	0.356668
0.242424	0.568692	0.353223
0.242424	0.571271	0.34976
0.242424	0.573839	0.346284
0.242424	0.576395	0.342798
0.242424	0.578939	0.339308
0.242424	0.581473	0.335819
0.242424	0.583996	0.332335
0.242424	0.586508	0.328864
0.242424	0.589009	0.325412
0.242424	0.591499	0.321985
0.242424	0.593979	0.318592
0.242424	0.596449	0.315241
0.242424	0.598909	0.31194
0.242424	0.601358	0.308699
0.242424	0.603798	0.305527
0.242424	0.606228	0.302436
0.242424	0.608648	0.299437
0.242424	0.611058	0.29654
0.242424	0.613459	0.293758
0.242424	0.615851	0.291103
0.242424	0.618233	0.288588
0.242424	0.620607	0.286226
0.242424	0.622971	0.284028
0.242424	0.625326	0.282009
0.242424	0.627673	0.28018
0.242424	0.63001	0.278553
0.242424	0.632339	0.277139
0.242424	0.63466	0.275948
0.242424	0.636972	0.27499
0.242424	0.639276	0.274272
0.242424	0.641571	0.273799
0.242424	0.643858	0.273576
0.242424	0.646137	0.273605
0.242424	0.648409	0.273886
0.242424	0.650672	0.274418
0.242424	0.652927	0.275196
0.242424	0.655175	0.276215
0.242424	0.657415	0.277467
0.242424	0.659647	0.278942
0.242424	0.661872	0.280629
0.242424	0.664089	0.282517
0.242424	0.666299	0.284592
0.242424	0.668502	0.28684
0.242424	0.670697	0.289247
0.242424	0.672885	0.291797
0.242424	0.675067	0.294475
0.242424	0.677241	0.297265
0.242424	0.679408	0.300154
0.242424	0.681568	0.303125
0.242424	0.683722	0.306165
0.242424	0.685868	0.309258
0.242424	0.688008	0.312393
0.242424	0.690142	0.315555
0.242424	0.692268	0.318732
0.242424	0.694389	0.321913
0.242424	0.696503	0.325087
0.242424	0.69861	0.328242
0.242424	0.700711	0.331369
0.242424	0.702806	0.334459
0.242424	0.704894	0.337503
0.242424	0.706977	0.340493
0.242424	0.709053	0.343421
0.242424	0.711123	0.346281
0.242424	0.713188	0.349066
0.242424	0.715246	0.35177
0.242424	0.717298	0.354387
0.242424	0.719345	0.356911
0.242424	0.721385	0.359339
0.242424	0.72342	0.361666
0.242424	0.72545	0.363886
0.242424	0.727473	0.365996
0.242424	0.729491	0.367992
0.242424	0.731504	0.36987
0.242424	0.73351	0.371626
0.242424	0.735512	0.373256
0.242424	0.737508	0.374757
0.242424	0.739498	0.376125
0.242424	0.741484	0.377356
0.242424	0.743463	0.378445
0.242424	0.745438	0.379389
0.242424	0.747408	0.380181
0.242424	0.749372	0.380818
0.242424	0.751331	0.381294
0.242424	0.753285	0.381602
0.242424	0.755234	0.381735
0.242424	0.757178	0.381686
0.242424	0.759117	0.381445
0.242424	0.761051	0.381004
0.242424	0.76298	0.38035
0.242424	0.764905	0.37947
0.242424	0.766824	0.37835
0.242424	0.768739	0.376973
0.242424	0.770649	0.375319
0.242424	0.772554	0.373364
0.242424	0.774454	0.371082
0.242424	0.77635	0.368441
0.242424	0.778241	0.365402
0.242424	0.780128	0.361921
0.242424	0.78201	0.357942
0.242424	0.783888	0.353399
0.242424	0.785761	0.348209
0.242424	0.787629	0.342267
0.242424	0.789494	0.335441
0.242424	0.791353	0.327558
0.242424	0.793209	0.318382
0.242424	0.79506	0.307587
0.242424	0.796907	0.294688
0.242424	0.798749	0.278905
0.242424	0.800588	0.258781
0.272727	0	0.650897
0.272727	0.0542226	0.64657
0.272727	0.0766824	0.64246
0.272727	0.0939164	0.638545
0.272727	0.108445	0.634806
0.272727	0.121246	0.631226
0.272727	0.132818	0.62779
0.272727	0.14346	0.624487
0.272727	0.153365	0.621304
0.272727	0.162668	0.618231
0.272727	0.171467	0.615259
0.272727	0.179836	0.61238
0.272727	0.187833	0.609586
0.272727	0.195503	0.606871
0.272727	0.202883	0.604229
0.272727	0.210003	0.601653
0.272727	0.216891	0.59914
0.272727	0.223566	0.596685
0.272727	0.230047	0.594282
0.272727	0.236351	0.591929
0.272727	0.242491	0.589622
0.272727	0.248479	0.587357
0.272727	0.254327	0.585131
0.272727	0.260043	0.582942
0.272727	0.265636	0.580787
0.272727	0.271113	0.578663
0.272727	0.276482	0.576568
0.272727	0.281749	0.5745
[truncated: 5,447 more rows]

## Sheet: Fig.3d
Relative phase (units of π)	pr (a.u.)	Re[σ] (rad)
0	0	0.97573
0	0.0542226	0.97652
0	0.0766824	0.977313
0	0.0939164	0.978109
0	0.108445	0.978909
0	0.121246	0.979714
0	0.132818	0.980524
0	0.14346	0.981339
0	0.153365	0.982161
0	0.162668	0.98299
0	0.171467	0.983827
0	0.179836	0.984671
0	0.187833	0.985524
0	0.195503	0.986386
0	0.202883	0.987257
0	0.210003	0.988137
0	0.216891	0.989028
0	0.223566	0.989929
0	0.230047	0.990841
0	0.236351	0.991765
0	0.242491	0.992699
0	0.248479	0.993646
0	0.254327	0.994604
0	0.260043	0.995575
0	0.265636	0.996558
0	0.271113	0.997553
0	0.276482	0.998561
0	0.281749	0.999583
0	0.286919	1.00062
0	0.291998	1.00166
0	0.29699	1.00272
0	0.301899	1.0038
0	0.30673	1.00488
0	0.311485	1.00598
0	0.31617	1.0071
0	0.320786	1.00822
0	0.325336	1.00936
0	0.329823	1.01051
0	0.334251	1.01168
0	0.33862	1.01285
0	0.342934	1.01404
0	0.347194	1.01524
0	0.351403	1.01646
0	0.355562	1.01768
0	0.359672	1.01892
0	0.363737	1.02016
0	0.367756	1.02142
0	0.371732	1.02269
0	0.375666	1.02397
0	0.379559	1.02525
0	0.383412	1.02655
0	0.387227	1.02785
0	0.391005	1.02916
0	0.394747	1.03048
0	0.398453	1.03181
0	0.402126	1.03314
0	0.405765	1.03448
0	0.409372	1.03582
0	0.412947	1.03717
0	0.416492	1.03852
0	0.420007	1.03987
0	0.423492	1.04123
0	0.42695	1.04258
0	0.430379	1.04394
0	0.433781	1.0453
0	0.437157	1.04666
0	0.440507	1.04801
0	0.443832	1.04937
0	0.447131	1.05072
0	0.450407	1.05207
0	0.453659	1.05341
0	0.456888	1.05475
0	0.460094	1.05608
0	0.463279	1.0574
0	0.466441	1.05872
0	0.469582	1.06003
0	0.472702	1.06133
0	0.475802	1.06262
0	0.478881	1.06389
0	0.481941	1.06516
0	0.484982	1.06641
0	0.488004	1.06765
0	0.491007	1.06888
0	0.493992	1.07009
0	0.496959	1.07129
0	0.499908	1.07247
0	0.50284	1.07364
0	0.505755	1.07478
0	0.508654	1.07591
0	0.511535	1.07702
0	0.514401	1.07812
0	0.517251	1.07919
0	0.520085	1.08024
0	0.522904	1.08127
0	0.525708	1.08229
0	0.528497	1.08328
0	0.531271	1.08425
0	0.534031	1.08519
0	0.536777	1.08612
0	0.539509	1.08702
0	0.542226	1.0879
0	0.544931	1.08876
0	0.547622	1.08959
0	0.5503	1.0904
0	0.552965	1.09119
0	0.555617	1.09196
0	0.558256	1.0927
0	0.560883	1.09342
0	0.563498	1.09412
0	0.566101	1.09479
0	0.568692	1.09544
0	0.571271	1.09607
0	0.573839	1.09668
0	0.576395	1.09727
0	0.578939	1.09783
0	0.581473	1.09838
0	0.583996	1.09891
0	0.586508	1.09941
0	0.589009	1.0999
0	0.591499	1.10037
0	0.593979	1.10082
0	0.596449	1.10126
0	0.598909	1.10168
0	0.601358	1.10209
0	0.603798	1.10248
0	0.606228	1.10286
0	0.608648	1.10323
0	0.611058	1.10359
0	0.613459	1.10395
0	0.615851	1.10429
0	0.618233	1.10463
0	0.620607	1.10497
0	0.622971	1.1053
0	0.625326	1.10563
0	0.627673	1.10596
0	0.63001	1.1063
0	0.632339	1.10664
0	0.63466	1.10699
0	0.636972	1.10735
0	0.639276	1.10772
0	0.641571	1.1081
0	0.643858	1.1085
0	0.646137	1.10892
0	0.648409	1.10936
0	0.650672	1.10982
0	0.652927	1.11031
0	0.655175	1.11083
0	0.657415	1.11139
0	0.659647	1.11198
0	0.661872	1.1126
0	0.664089	1.11327
0	0.666299	1.11399
0	0.668502	1.11475
0	0.670697	1.11557
0	0.672885	1.11644
0	0.675067	1.1145
0	0.677241	1.10962
0	0.679408	1.10459
0	0.681568	1.09941
0	0.683722	1.09409
0	0.685868	1.08862
0	0.688008	1.083
0	0.690142	1.07724
0	0.692268	1.07132
0	0.694389	1.06526
0	0.696503	1.05906
0	0.69861	1.0527
0	0.700711	1.04621
0	0.702806	1.03957
0	0.704894	1.0328
0	0.706977	1.02589
0	0.709053	1.01886
0	0.711123	1.0117
0	0.713188	1.00442
0	0.715246	0.997029
0	0.717298	0.989536
0	0.719345	0.981947
0	0.721385	0.974269
0	0.72342	0.96651
0	0.72545	0.958679
0	0.727473	0.950783
0	0.729491	0.942832
0	0.731504	0.934831
0	0.73351	0.92679
0	0.735512	0.918714
0	0.737508	0.910609
0	0.739498	0.902481
0	0.741484	0.894333
0	0.743463	0.886169
0	0.745438	0.877991
0	0.747408	0.8698
0	0.749372	0.861595
0	0.751331	0.853376
0	0.753285	0.845138
0	0.755234	0.83688
0	0.757178	0.828594
0	0.759117	0.820276
0	0.761051	0.811917
0	0.76298	0.803507
0	0.764905	0.795038
0	0.766824	0.786496
0	0.768739	0.777868
0	0.770649	0.76914
0	0.772554	0.760295
0	0.774454	0.751315
0	0.77635	0.742181
0	0.778241	0.732869
0	0.780128	0.723356
0	0.78201	0.713615
0	0.783888	0.703618
0	0.785761	0.693332
0	0.787629	0.682723
0	0.789494	0.671753
0	0.791353	0.660381
0	0.793209	0.648563
0	0.79506	0.636252
0	0.796907	0.623398
0	0.798749	0.609951
0	0.800588	0.595859
0	0.802422	0.581074
0	0.804252	0.565553
0	0.806078	0.549263
0	0.807899	0.532185
0	0.809717	0.514324
0.030303	0	1.38244
0.030303	0.0542226	1.38327
0.030303	0.0766824	1.38406
0.030303	0.0939164	1.38483
0.030303	0.108445	1.38556
0.030303	0.121246	1.38627
0.030303	0.132818	1.38694
0.030303	0.14346	1.38759
0.030303	0.153365	1.38821
0.030303	0.162668	1.38881
0.030303	0.171467	1.38938
0.030303	0.179836	1.38993
0.030303	0.187833	1.39045
0.030303	0.195503	1.39096
0.030303	0.202883	1.39144
0.030303	0.210003	1.3919
0.030303	0.216891	1.39234
0.030303	0.223566	1.39276
0.030303	0.230047	1.39316
0.030303	0.236351	1.39354
0.030303	0.242491	1.39391
0.030303	0.248479	1.39425
0.030303	0.254327	1.39458
0.030303	0.260043	1.3949
0.030303	0.265636	1.3952
0.030303	0.271113	1.39548
0.030303	0.276482	1.39575
0.030303	0.281749	1.396
0.030303	0.286919	1.39624
0.030303	0.291998	1.39646
0.030303	0.29699	1.39667
0.030303	0.301899	1.39687
0.030303	0.30673	1.39705
0.030303	0.311485	1.39723
0.030303	0.31617	1.39739
0.030303	0.320786	1.39753
0.030303	0.325336	1.39767
0.030303	0.329823	1.39779
0.030303	0.334251	1.3979
0.030303	0.33862	1.398
0.030303	0.342934	1.39809
0.030303	0.347194	1.39816
0.030303	0.351403	1.39823
0.030303	0.355562	1.39828
0.030303	0.359672	1.39833
0.030303	0.363737	1.39836
0.030303	0.367756	1.39838
0.030303	0.371732	1.39839
0.030303	0.375666	1.39839
0.030303	0.379559	1.39839
0.030303	0.383412	1.39837
0.030303	0.387227	1.39834
0.030303	0.391005	1.3983
0.030303	0.394747	1.39825
0.030303	0.398453	1.39819
0.030303	0.402126	1.39812
0.030303	0.405765	1.39804
0.030303	0.409372	1.39795
0.030303	0.412947	1.39785
0.030303	0.416492	1.39774
0.030303	0.420007	1.39762
0.030303	0.423492	1.3975
0.030303	0.42695	1.39736
0.030303	0.430379	1.39721
0.030303	0.433781	1.39706
0.030303	0.437157	1.3969
0.030303	0.440507	1.39673
0.030303	0.443832	1.39655
0.030303	0.447131	1.39636
0.030303	0.450407	1.39617
0.030303	0.453659	1.39597
0.030303	0.456888	1.39576
0.030303	0.460094	1.39554
0.030303	0.463279	1.39532
0.030303	0.466441	1.3951
0.030303	0.469582	1.39486
0.030303	0.472702	1.39463
0.030303	0.475802	1.39438
0.030303	0.478881	1.39414
0.030303	0.481941	1.39389
0.030303	0.484982	1.39364
0.030303	0.488004	1.39339
0.030303	0.491007	1.39313
0.030303	0.493992	1.39288
0.030303	0.496959	1.39262
0.030303	0.499908	1.39237
0.030303	0.50284	1.39212
0.030303	0.505755	1.39187
0.030303	0.508654	1.39163
0.030303	0.511535	1.39139
0.030303	0.514401	1.39116
0.030303	0.517251	1.39093
0.030303	0.520085	1.39072
0.030303	0.522904	1.39051
0.030303	0.525708	1.39032
0.030303	0.528497	1.39014
0.030303	0.531271	1.38997
0.030303	0.534031	1.38983
0.030303	0.536777	1.3897
0.030303	0.539509	1.38959
0.030303	0.542226	1.3895
0.030303	0.544931	1.38944
0.030303	0.547622	1.3894
0.030303	0.5503	1.3894
0.030303	0.552965	1.38942
0.030303	0.555617	1.38948
0.030303	0.558256	1.38957
0.030303	0.560883	1.3897
0.030303	0.563498	1.38988
0.030303	0.566101	1.3901
0.030303	0.568692	1.39037
0.030303	0.571271	1.39069
0.030303	0.573839	1.39107
0.030303	0.576395	1.39151
0.030303	0.578939	1.39201
0.030303	0.581473	1.39258
0.030303	0.583996	1.39322
0.030303	0.586508	1.39394
0.030303	0.589009	1.39475
0.030303	0.591499	1.39564
0.030303	0.593979	1.39574
0.030303	0.596449	1.39456
0.030303	0.598909	1.39292
0.030303	0.601358	1.39123
0.030303	0.603798	1.38949
0.030303	0.606228	1.3877
0.030303	0.608648	1.38585
0.030303	0.611058	1.38394
0.030303	0.613459	1.38197
0.030303	0.615851	1.37991
0.030303	0.618233	1.37778
0.030303	0.620607	1.37554
0.030303	0.622971	1.37321
0.030303	0.625326	1.37076
0.030303	0.627673	1.36819
0.030303	0.63001	1.36548
0.030303	0.632339	1.36261
0.030303	0.63466	1.35957
0.030303	0.636972	1.35635
0.030303	0.639276	1.35292
0.030303	0.641571	1.34926
0.030303	0.643858	1.34536
0.030303	0.646137	1.3412
0.030303	0.648409	1.33675
0.030303	0.650672	1.33201
0.030303	0.652927	1.32695
0.030303	0.655175	1.32156
0.030303	0.657415	1.31584
0.030303	0.659647	1.3098
0.030303	0.661872	1.30345
0.030303	0.664089	1.29682
0.030303	0.666299	1.28994
0.030303	0.668502	1.28288
0.030303	0.670697	1.27571
0.030303	0.672885	1.2685
0.030303	0.675067	1.25848
0.030303	0.677241	1.24562
0.030303	0.679408	1.23277
0.030303	0.681568	1.22004
0.030303	0.683722	1.20749
0.030303	0.685868	1.1952
0.030303	0.688008	1.18319
0.030303	0.690142	1.1715
0.030303	0.692268	1.16015
0.030303	0.694389	1.14914
0.030303	0.696503	1.13847
0.030303	0.69861	1.12814
0.030303	0.700711	1.11812
0.030303	0.702806	1.1084
0.030303	0.704894	1.09896
0.030303	0.706977	1.08977
0.030303	0.709053	1.08084
0.030303	0.711123	1.07212
0.030303	0.713188	1.06362
0.030303	0.715246	1.0553
0.030303	0.717298	1.04717
0.030303	0.719345	1.0392
0.030303	0.721385	1.0314
0.030303	0.72342	1.02374
0.030303	0.72545	1.01623
0.030303	0.727473	1.00886
0.030303	0.729491	1.00162
0.030303	0.731504	0.994509
0.030303	0.73351	0.987521
0.030303	0.735512	0.980655
0.030303	0.737508	0.973905
0.030303	0.739498	0.967267
0.030303	0.741484	0.960738
0.030303	0.743463	0.954311
0.030303	0.745438	0.947983
0.030303	0.747408	0.941745
0.030303	0.749372	0.935591
0.030303	0.751331	0.929514
0.030303	0.753285	0.923503
0.030303	0.755234	0.91755
0.030303	0.757178	0.911643
0.030303	0.759117	0.905769
0.030303	0.761051	0.899917
0.030303	0.76298	0.894071
0.030303	0.764905	0.888216
0.030303	0.766824	0.882335
0.030303	0.768739	0.876412
0.030303	0.770649	0.870425
0.030303	0.772554	0.864354
0.030303	0.774454	0.858177
0.030303	0.77635	0.85187
0.030303	0.778241	0.845407
0.030303	0.780128	0.838759
0.030303	0.78201	0.831897
0.030303	0.783888	0.824789
0.030303	0.785761	0.817398
0.030303	0.787629	0.809687
0.030303	0.789494	0.801615
0.030303	0.791353	0.793139
0.030303	0.793209	0.78421
0.030303	0.79506	0.774781
0.030303	0.796907	0.764798
0.030303	0.798749	0.754208
0.030303	0.800588	0.742959
0.030303	0.802422	0.730999
0.030303	0.804252	0.718284
0.030303	0.806078	0.704778
0.030303	0.807899	0.690462
0.030303	0.809717	0.675338
0.0606061	0	1.43893
0.0606061	0.0542226	1.4397
0.0606061	0.0766824	1.44041
0.0606061	0.0939164	1.44108
0.0606061	0.108445	1.44169
0.0606061	0.121246	1.44226
0.0606061	0.132818	1.44279
0.0606061	0.14346	1.44326
0.0606061	0.153365	1.44369
0.0606061	0.162668	1.44407
0.0606061	0.171467	1.44441
0.0606061	0.179836	1.4447
0.0606061	0.187833	1.44495
0.0606061	0.195503	1.44516
0.0606061	0.202883	1.44532
0.0606061	0.210003	1.44544
0.0606061	0.216891	1.44552
0.0606061	0.223566	1.44556
0.0606061	0.230047	1.44556
0.0606061	0.236351	1.44552
0.0606061	0.242491	1.44543
0.0606061	0.248479	1.44531
0.0606061	0.254327	1.44515
0.0606061	0.260043	1.44496
0.0606061	0.265636	1.44472
0.0606061	0.271113	1.44445
0.0606061	0.276482	1.44414
0.0606061	0.281749	1.44379
0.0606061	0.286919	1.44341
0.0606061	0.291998	1.44299
0.0606061	0.29699	1.44253
0.0606061	0.301899	1.44204
0.0606061	0.30673	1.44152
0.0606061	0.311485	1.44096
0.0606061	0.31617	1.44037
0.0606061	0.320786	1.43974
0.0606061	0.325336	1.43908
0.0606061	0.329823	1.43839
0.0606061	0.334251	1.43767
0.0606061	0.33862	1.43691
0.0606061	0.342934	1.43612
0.0606061	0.347194	1.4353
0.0606061	0.351403	1.43445
0.0606061	0.355562	1.43357
0.0606061	0.359672	1.43266
0.0606061	0.363737	1.43172
0.0606061	0.367756	1.43074
0.0606061	0.371732	1.42974
0.0606061	0.375666	1.42871
0.0606061	0.379559	1.42765
0.0606061	0.383412	1.42657
0.0606061	0.387227	1.42545
0.0606061	0.391005	1.42431
0.0606061	0.394747	1.42314
0.0606061	0.398453	1.42194
0.0606061	0.402126	1.42072
0.0606061	0.405765	1.41947
0.0606061	0.409372	1.41819
0.0606061	0.412947	1.41689
0.0606061	0.416492	1.41556
0.0606061	0.420007	1.41421
0.0606061	0.423492	1.41284
0.0606061	0.42695	1.41144
0.0606061	0.430379	1.41001
0.0606061	0.433781	1.40857
0.0606061	0.437157	1.4071
0.0606061	0.440507	1.40556
0.0606061	0.443832	1.40383
0.0606061	0.447131	1.40197
0.0606061	0.450407	1.40012
0.0606061	0.453659	1.39826
0.0606061	0.456888	1.39641
0.0606061	0.460094	1.39457
0.0606061	0.463279	1.39272
0.0606061	0.466441	1.39088
0.0606061	0.469582	1.38905
0.0606061	0.472702	1.38722
0.0606061	0.475802	1.3854
0.0606061	0.478881	1.38359
0.0606061	0.481941	1.38178
0.0606061	0.484982	1.37998
0.0606061	0.488004	1.37819
0.0606061	0.491007	1.37641
0.0606061	0.493992	1.37464
0.0606061	0.496959	1.37288
0.0606061	0.499908	1.37114
0.0606061	0.50284	1.36941
0.0606061	0.505755	1.36769
0.0606061	0.508654	1.36599
0.0606061	0.511535	1.3643
0.0606061	0.514401	1.36263
0.0606061	0.517251	1.36098
0.0606061	0.520085	1.35935
0.0606061	0.522904	1.35774
0.0606061	0.525708	1.35615
0.0606061	0.528497	1.35459
0.0606061	0.531271	1.35305
0.0606061	0.534031	1.35154
0.0606061	0.536777	1.35001
0.0606061	0.539509	1.34834
0.0606061	0.542226	1.34654
0.0606061	0.544931	1.34475
0.0606061	0.547622	1.34298
0.0606061	0.5503	1.34122
0.0606061	0.552965	1.33948
0.0606061	0.555617	1.33776
0.0606061	0.558256	1.33606
0.0606061	0.560883	1.33438
0.0606061	0.563498	1.33273
0.0606061	0.566101	1.33111
0.0606061	0.568692	1.32952
0.0606061	0.571271	1.32797
0.0606061	0.573839	1.32646
0.0606061	0.576395	1.32498
0.0606061	0.578939	1.32355
0.0606061	0.581473	1.32217
0.0606061	0.583996	1.32084
0.0606061	0.586508	1.31957
0.0606061	0.589009	1.31836
0.0606061	0.591499	1.31721
0.0606061	0.593979	1.31526
0.0606061	0.596449	1.31199
0.0606061	0.598909	1.30823
0.0606061	0.601358	1.3044
0.0606061	0.603798	1.30049
0.0606061	0.606228	1.2965
0.0606061	0.608648	1.29243
0.0606061	0.611058	1.28826
0.0606061	0.613459	1.28399
0.0606061	0.615851	1.27961
0.0606061	0.618233	1.2751
0.0606061	0.620607	1.27047
0.0606061	0.622971	1.2657
0.0606061	0.625326	1.26077
0.0606061	0.627673	1.25567
0.0606061	0.63001	1.25039
0.0606061	0.632339	1.24491
0.0606061	0.63466	1.23922
0.0606061	0.636972	1.23328
0.0606061	0.639276	1.22709
0.0606061	0.641571	1.22063
0.0606061	0.643858	1.21386
0.0606061	0.646137	1.20677
0.0606061	0.648409	1.19934
0.0606061	0.650672	1.19155
0.0606061	0.652927	1.18337
0.0606061	0.655175	1.17481
0.0606061	0.657415	1.16584
0.0606061	0.659647	1.15648
0.0606061	0.661872	1.14674
0.0606061	0.664089	1.13664
0.0606061	0.666299	1.12621
0.0606061	0.668502	1.11553
0.0606061	0.670697	1.10464
0.0606061	0.672885	1.09363
0.0606061	0.675067	1.0826
0.0606061	0.677241	1.07162
0.0606061	0.679408	1.06079
0.0606061	0.681568	1.05019
0.0606061	0.683722	1.0399
0.0606061	0.685868	1.02998
0.0606061	0.688008	1.02047
0.0606061	0.690142	1.0114
0.0606061	0.692268	1.0028
0.0606061	0.694389	0.994664
0.0606061	0.696503	0.986999
0.0606061	0.69861	0.979791
0.0606061	0.700711	0.973027
0.0606061	0.702806	0.966687
0.0606061	0.704894	0.960751
0.0606061	0.706977	0.955198
0.0606061	0.709053	0.950004
0.0606061	0.711123	0.945149
0.0606061	0.713188	0.940612
0.0606061	0.715246	0.936374
0.0606061	0.717298	0.932415
0.0606061	0.719345	0.92872
0.0606061	0.721385	0.925272
0.0606061	0.72342	0.922056
0.0606061	0.72545	0.919059
0.0606061	0.727473	0.91627
0.0606061	0.729491	0.913676
0.0606061	0.731504	0.911268
0.0606061	0.73351	0.909036
0.0606061	0.735512	0.906972
0.0606061	0.737508	0.905068
0.0606061	0.739498	0.903317
0.0606061	0.741484	0.901711
0.0606061	0.743463	0.900246
0.0606061	0.745438	0.898915
0.0606061	0.747408	0.897712
0.0606061	0.749372	0.896635
0.0606061	0.751331	0.895676
0.0606061	0.753285	0.894834
0.0606061	0.755234	0.894102
0.0606061	0.757178	0.893479
0.0606061	0.759117	0.892959
0.0606061	0.761051	0.89254
0.0606061	0.76298	0.892219
0.0606061	0.764905	0.891992
0.0606061	0.766824	0.891857
0.0606061	0.768739	0.89181
0.0606061	0.770649	0.89185
0.0606061	0.772554	0.891973
0.0606061	0.774454	0.892178
0.0606061	0.77635	0.892461
0.0606061	0.778241	0.892821
0.0606061	0.780128	0.893255
0.0606061	0.78201	0.893762
0.0606061	0.783888	0.894339
0.0606061	0.785761	0.894984
0.0606061	0.787629	0.895696
0.0606061	0.789494	0.896473
0.0606061	0.791353	0.897314
0.0606061	0.793209	0.898216
0.0606061	0.79506	0.899178
0.0606061	0.796907	0.9002
0.0606061	0.798749	0.901278
0.0606061	0.800588	0.902413
0.0606061	0.802422	0.903602
0.0606061	0.804252	0.904846
0.0606061	0.806078	0.906141
0.0606061	0.807899	0.907488
0.0606061	0.809717	0.908884
0.0909091	0	1.40112
0.0909091	0.0542226	1.40313
0.0909091	0.0766824	1.40512
0.0909091	0.0939164	1.40709
0.0909091	0.108445	1.40905
0.0909091	0.121246	1.41099
0.0909091	0.132818	1.41291
0.0909091	0.14346	1.41483
0.0909091	0.153365	1.41672
0.0909091	0.162668	1.41861
0.0909091	0.171467	1.42049
0.0909091	0.179836	1.42235
0.0909091	0.187833	1.42421
0.0909091	0.195503	1.42606
0.0909091	0.202883	1.4279
0.0909091	0.210003	1.42973
0.0909091	0.216891	1.43156
0.0909091	0.223566	1.43338
0.0909091	0.230047	1.4352
0.0909091	0.236351	1.43702
0.0909091	0.242491	1.43883
0.0909091	0.248479	1.44064
0.0909091	0.254327	1.44246
0.0909091	0.260043	1.44427
0.0909091	0.265636	1.44609
0.0909091	0.271113	1.44791
0.0909091	0.276482	1.44973
0.0909091	0.281749	1.45156
0.0909091	0.286919	1.4534
0.0909091	0.291998	1.45524
0.0909091	0.29699	1.45709
0.0909091	0.301899	1.45895
0.0909091	0.30673	1.46081
0.0909091	0.311485	1.4627
0.0909091	0.31617	1.46459
0.0909091	0.320786	1.46649
0.0909091	0.325336	1.46842
0.0909091	0.329823	1.47035
0.0909091	0.334251	1.47231
0.0909091	0.33862	1.47428
0.0909091	0.342934	1.47627
0.0909091	0.347194	1.47828
0.0909091	0.351403	1.48031
0.0909091	0.355562	1.48237
0.0909091	0.359672	1.48444
0.0909091	0.363737	1.48655
0.0909091	0.367756	1.48868
0.0909091	0.371732	1.49084
0.0909091	0.375666	1.49302
0.0909091	0.379559	1.49524
0.0909091	0.383412	1.49748
0.0909091	0.387227	1.49976
0.0909091	0.391005	1.50207
0.0909091	0.394747	1.50441
0.0909091	0.398453	1.50679
0.0909091	0.402126	1.5092
0.0909091	0.405765	1.51165
0.0909091	0.409372	1.51414
0.0909091	0.412947	1.51666
0.0909091	0.416492	1.51922
0.0909091	0.420007	1.52183
0.0909091	0.423492	1.52447
0.0909091	0.42695	1.52715
0.0909091	0.430379	1.52987
0.0909091	0.433781	1.53264
0.0909091	0.437157	1.53544
0.0909091	0.440507	1.53824
0.0909091	0.443832	1.5409
0.0909091	0.447131	1.5435
0.0909091	0.450407	1.54617
0.0909091	0.453659	1.54668
0.0909091	0.456888	1.54442
0.0909091	0.460094	1.54154
0.0909091	0.463279	1.53865
0.0909091	0.466441	1.53573
0.0909091	0.469582	1.5328
0.0909091	0.472702	1.52984
0.0909091	0.475802	1.52687
0.0909091	0.478881	1.52389
0.0909091	0.481941	1.5209
0.0909091	0.484982	1.5179
0.0909091	0.488004	1.5149
0.0909091	0.491007	1.5119
0.0909091	0.493992	1.50889
0.0909091	0.496959	1.50589
0.0909091	0.499908	1.5029
0.0909091	0.50284	1.49992
0.0909091	0.505755	1.49695
0.0909091	0.508654	1.49399
0.0909091	0.511535	1.49106
0.0909091	0.514401	1.48815
0.0909091	0.517251	1.48526
0.0909091	0.520085	1.48241
0.0909091	0.522904	1.47958
0.0909091	0.525708	1.4768
0.0909091	0.528497	1.47405
0.0909091	0.531271	1.47134
0.0909091	0.534031	1.46867
0.0909091	0.536777	1.46602
0.0909091	0.539509	1.46322
0.0909091	0.542226	1.46033
0.0909091	0.544931	1.45746
0.0909091	0.547622	1.45463
0.0909091	0.5503	1.45183
0.0909091	0.552965	1.44907
0.0909091	0.555617	1.44635
0.0909091	0.558256	1.44366
0.0909091	0.560883	1.44101
0.0909091	0.563498	1.43841
0.0909091	0.566101	1.43584
0.0909091	0.568692	1.43332
0.0909091	0.571271	1.43084
0.0909091	0.573839	1.4284
0.0909091	0.576395	1.42601
0.0909091	0.578939	1.42366
0.0909091	0.581473	1.42136
0.0909091	0.583996	1.4191
0.0909091	0.586508	1.41688
0.0909091	0.589009	1.4147
0.0909091	0.591499	1.41257
0.0909091	0.593979	1.41009
0.0909091	0.596449	1.40628
0.0909091	0.598909	1.40154
0.0909091	0.601358	1.39679
0.0909091	0.603798	1.39205
0.0909091	0.606228	1.3873
0.0909091	0.608648	1.38255
0.0909091	0.611058	1.3778
0.0909091	0.613459	1.37304
0.0909091	0.615851	1.36827
0.0909091	0.618233	1.3635
0.0909091	0.620607	1.35871
0.0909091	0.622971	1.35392
0.0909091	0.625326	1.34911
0.0909091	0.627673	1.34429
0.0909091	0.63001	1.33946
0.0909091	0.632339	1.33461
0.0909091	0.63466	1.32974
0.0909091	0.636972	1.32486
0.0909091	0.639276	1.31995
0.0909091	0.641571	1.31503
0.0909091	0.643858	1.31009
0.0909091	0.646137	1.30512
0.0909091	0.648409	1.30013
0.0909091	0.650672	1.29511
0.0909091	0.652927	1.29007
0.0909091	0.655175	1.28501
0.0909091	0.657415	1.27991
0.0909091	0.659647	1.27479
0.0909091	0.661872	1.26963
0.0909091	0.664089	1.26445
0.0909091	0.666299	1.25923
0.0909091	0.668502	1.25398
0.0909091	0.670697	1.2487
0.0909091	0.672885	1.24339
0.0909091	0.675067	1.23803
0.0909091	0.677241	1.23265
0.0909091	0.679408	1.22723
0.0909091	0.681568	1.22177
0.0909091	0.683722	1.21627
0.0909091	0.685868	1.21074
0.0909091	0.688008	1.20517
0.0909091	0.690142	1.19955
0.0909091	0.692268	1.1939
0.0909091	0.694389	1.18821
0.0909091	0.696503	1.18248
0.0909091	0.69861	1.17672
0.0909091	0.700711	1.17091
0.0909091	0.702806	1.16506
0.0909091	0.704894	1.15916
0.0909091	0.706977	1.15323
0.0909091	0.709053	1.14726
0.0909091	0.711123	1.14125
0.0909091	0.713188	1.1352
0.0909091	0.715246	1.12911
0.0909091	0.717298	1.12298
0.0909091	0.719345	1.11682
0.0909091	0.721385	1.11061
0.0909091	0.72342	1.10437
0.0909091	0.72545	1.09809
0.0909091	0.727473	1.09178
0.0909091	0.729491	1.08543
0.0909091	0.731504	1.07904
0.0909091	0.73351	1.07263
0.0909091	0.735512	1.06618
0.0909091	0.737508	1.05971
0.0909091	0.739498	1.0532
0.0909091	0.741484	1.04667
0.0909091	0.743463	1.04011
0.0909091	0.745438	1.03353
0.0909091	0.747408	1.02693
0.0909091	0.749372	1.02031
0.0909091	0.751331	1.01367
0.0909091	0.753285	1.00701
0.0909091	0.755234	1.00035
0.0909091	0.757178	0.993668
0.0909091	0.759117	0.986983
0.0909091	0.761051	0.980292
0.0909091	0.76298	0.9736
0.0909091	0.764905	0.966908
0.0909091	0.766824	0.960219
0.0909091	0.768739	0.953538
0.0909091	0.770649	0.946866
0.0909091	0.772554	0.940208
0.0909091	0.774454	0.933566
0.0909091	0.77635	0.926944
0.0909091	0.778241	0.920346
0.0909091	0.780128	0.913774
0.0909091	0.78201	0.907233
0.0909091	0.783888	0.900726
0.0909091	0.785761	0.894257
0.0909091	0.787629	0.887829
0.0909091	0.789494	0.881446
0.0909091	0.791353	0.875112
0.0909091	0.793209	0.868829
0.0909091	0.79506	0.862602
0.0909091	0.796907	0.856434
0.0909091	0.798749	0.850327
0.0909091	0.800588	0.844286
0.0909091	0.802422	0.838313
0.0909091	0.804252	0.832411
0.0909091	0.806078	0.826583
0.0909091	0.807899	0.820832
0.0909091	0.809717	0.81516
0.121212	0	1.38338
0.121212	0.0542226	1.38618
0.121212	0.0766824	1.38894
0.121212	0.0939164	1.39164
0.121212	0.108445	1.39431
0.121212	0.121246	1.39693
0.121212	0.132818	1.39951
0.121212	0.14346	1.40205
0.121212	0.153365	1.40455
0.121212	0.162668	1.40702
0.121212	0.171467	1.40945
0.121212	0.179836	1.41184
0.121212	0.187833	1.4142
0.121212	0.195503	1.41653
0.121212	0.202883	1.41882
0.121212	0.210003	1.42109
0.121212	0.216891	1.42333
0.121212	0.223566	1.42554
0.121212	0.230047	1.42773
0.121212	0.236351	1.4299
0.121212	0.242491	1.43204
0.121212	0.248479	1.43417
0.121212	0.254327	1.43627
0.121212	0.260043	1.43836
0.121212	0.265636	1.44043
0.121212	0.271113	1.44249
0.121212	0.276482	1.44454
0.121212	0.281749	1.44657
0.121212	0.286919	1.4486
0.121212	0.291998	1.45061
0.121212	0.29699	1.45263
0.121212	0.301899	1.45463
0.121212	0.30673	1.45664
0.121212	0.311485	1.45864
0.121212	0.31617	1.46064
0.121212	0.320786	1.46265
0.121212	0.325336	1.46466
0.121212	0.329823	1.46667
0.121212	0.334251	1.46869
0.121212	0.33862	1.47072
0.121212	0.342934	1.47275
0.121212	0.347194	1.4748
0.121212	0.351403	1.47686
0.121212	0.355562	1.47893
0.121212	0.359672	1.48102
0.121212	0.363737	1.48313
0.121212	0.367756	1.48525
0.121212	0.371732	1.48739
0.121212	0.375666	1.48956
0.121212	0.379559	1.49174
0.121212	0.383412	1.49396
0.121212	0.387227	1.49619
0.121212	0.391005	1.49845
0.121212	0.394747	1.50074
0.121212	0.398453	1.50306
0.121212	0.402126	1.5054
0.121212	0.405765	1.50778
0.121212	0.409372	1.51019
0.121212	0.412947	1.51263
0.121212	0.416492	1.51511
0.121212	0.420007	1.51761
0.121212	0.423492	1.52016
0.121212	0.42695	1.52273
0.121212	0.430379	1.52535
0.121212	0.433781	1.52799
0.121212	0.437157	1.53068
0.121212	0.440507	1.5334
0.121212	0.443832	1.53615
0.121212	0.447131	1.53894
0.121212	0.450407	1.54177
0.121212	0.453659	1.54242
0.121212	0.456888	1.54026
0.121212	0.460094	1.53746
0.121212	0.463279	1.53462
0.121212	0.466441	1.53172
0.121212	0.469582	1.52878
0.121212	0.472702	1.5258
0.121212	0.475802	1.52277
0.121212	0.478881	1.5197
0.121212	0.481941	1.51659
0.121212	0.484982	1.51344
0.121212	0.488004	1.51026
0.121212	0.491007	1.50705
0.121212	0.493992	1.50381
0.121212	0.496959	1.50055
0.121212	0.499908	1.49726
0.121212	0.50284	1.49396
0.121212	0.505755	1.49063
0.121212	0.508654	1.4873
0.121212	0.511535	1.48395
0.121212	0.514401	1.48059
0.121212	0.517251	1.47722
0.121212	0.520085	1.47386
0.121212	0.522904	1.47049
0.121212	0.525708	1.46712
0.121212	0.528497	1.46376
0.121212	0.531271	1.4604
0.121212	0.534031	1.45706
0.121212	0.536777	1.45372
0.121212	0.539509	1.45039
0.121212	0.542226	1.44708
0.121212	0.544931	1.44378
0.121212	0.547622	1.4405
0.121212	0.5503	1.43723
0.121212	0.552965	1.43398
0.121212	0.555617	1.43074
0.121212	0.558256	1.42753
0.121212	0.560883	1.42433
0.121212	0.563498	1.42115
0.121212	0.566101	1.41799
0.121212	0.568692	1.41485
0.121212	0.571271	1.41172
0.121212	0.573839	1.40861
0.121212	0.576395	1.40551
0.121212	0.578939	1.40243
0.121212	0.581473	1.39936
0.121212	0.583996	1.39631
0.121212	0.586508	1.39326
0.121212	0.589009	1.39023
0.121212	0.591499	1.3872
0.121212	0.593979	1.38379
0.121212	0.596449	1.37902
0.121212	0.598909	1.37328
0.121212	0.601358	1.3675
0.121212	0.603798	1.36169
0.121212	0.606228	1.35585
0.121212	0.608648	1.34997
0.121212	0.611058	1.34406
0.121212	0.613459	1.33812
0.121212	0.615851	1.33217
0.121212	0.618233	1.32619
0.121212	0.620607	1.32022
0.121212	0.622971	1.31426
0.121212	0.625326	1.30833
0.121212	0.627673	1.30248
0.121212	0.63001	1.29675
0.121212	0.632339	1.2912
0.121212	0.63466	1.28594
0.121212	0.636972	1.28112
0.121212	0.639276	1.27701
0.121212	0.641571	1.27403
0.121212	0.643858	1.27298
0.121212	0.646137	1.27548
0.121212	0.648409	1.28525
0.121212	0.650672	1.30813
0.121212	0.652927	1.2737
0.121212	0.655175	1.174
0.121212	0.657415	1.09653
0.121212	0.659647	1.05278
0.121212	0.661872	1.0256
0.121212	0.664089	1.00563
0.121212	0.666299	0.989211
0.121212	0.668502	0.974743
0.121212	0.670697	0.961449
0.121212	0.672885	0.948909
0.121212	0.675067	0.93688
0.121212	0.677241	0.925215
0.121212	0.679408	0.913822
0.121212	0.681568	0.902641
0.121212	0.683722	0.891634
0.121212	0.685868	0.880773
0.121212	0.688008	0.870044
0.121212	0.690142	0.859435
0.121212	0.692268	0.848937
0.121212	0.694389	0.838546
0.121212	0.696503	0.828259
0.121212	0.69861	0.818072
0.121212	0.700711	0.807983
0.121212	0.702806	0.797989
0.121212	0.704894	0.788088
0.121212	0.706977	0.778277
0.121212	0.709053	0.768553
0.121212	0.711123	0.758912
0.121212	0.713188	0.749352
0.121212	0.715246	0.739868
0.121212	0.717298	0.730455
0.121212	0.719345	0.72111
0.121212	0.721385	0.711828
0.121212	0.72342	0.702605
0.121212	0.72545	0.693435
0.121212	0.727473	0.684315
0.121212	0.729491	0.675239
0.121212	0.731504	0.666204
0.121212	0.73351	0.657204
0.121212	0.735512	0.648236
0.121212	0.737508	0.639295
0.121212	0.739498	0.630377
0.121212	0.741484	0.621478
0.121212	0.743463	0.612596
0.121212	0.745438	0.603725
0.121212	0.747408	0.594864
0.121212	0.749372	0.586008
0.121212	0.751331	0.577156
0.121212	0.753285	0.568304
0.121212	0.755234	0.559451
0.121212	0.757178	0.550593
0.121212	0.759117	0.541729
0.121212	0.761051	0.532858
0.121212	0.76298	0.523977
0.121212	0.764905	0.515086
0.121212	0.766824	0.506183
0.121212	0.768739	0.497267
0.121212	0.770649	0.488338
0.121212	0.772554	0.479395
0.121212	0.774454	0.470437
0.121212	0.77635	0.461465
0.121212	0.778241	0.452479
0.121212	0.780128	0.443478
0.121212	0.78201	0.434463
0.121212	0.783888	0.425434
0.121212	0.785761	0.416391
0.121212	0.787629	0.407336
0.121212	0.789494	0.398269
0.121212	0.791353	0.38919
0.121212	0.793209	0.3801
0.121212	0.79506	0.371
0.121212	0.796907	0.361891
0.121212	0.798749	0.352774
0.121212	0.800588	0.343649
0.121212	0.802422	0.334516
0.121212	0.804252	0.325378
0.121212	0.806078	0.316233
0.121212	0.807899	0.307083
0.121212	0.809717	0.297927
0.151515	0	1.37003
0.151515	0.0542226	1.37845
0.151515	0.0766824	1.38758
0.151515	0.0939164	1.39746
0.151515	0.108445	1.40811
0.151515	0.121246	1.417
0.151515	0.132818	1.41538
0.151515	0.14346	1.40505
0.151515	0.153365	1.39414
0.151515	0.162668	1.38283
0.151515	0.171467	1.37137
0.151515	0.179836	1.35998
0.151515	0.187833	1.34891
0.151515	0.195503	1.33833
0.151515	0.202883	1.32841
0.151515	0.210003	1.31923
0.151515	0.216891	1.31083
0.151515	0.223566	1.30323
0.151515	0.230047	1.29639
0.151515	0.236351	1.29026
0.151515	0.242491	1.2848
0.151515	0.248479	1.27995
0.151515	0.254327	1.27563
0.151515	0.260043	1.2718
0.151515	0.265636	1.26841
0.151515	0.271113	1.2654
0.151515	0.276482	1.26273
0.151515	0.281749	1.26037
0.151515	0.286919	1.25827
0.151515	0.291998	1.25641
0.151515	0.29699	1.25477
0.151515	0.301899	1.25331
0.151515	0.30673	1.25203
0.151515	0.311485	1.25089
0.151515	0.31617	1.24989
0.151515	0.320786	1.24902
0.151515	0.325336	1.24825
0.151515	0.329823	1.24759
0.151515	0.334251	1.24701
0.151515	0.33862	1.24651
0.151515	0.342934	1.24609
0.151515	0.347194	1.24574
0.151515	0.351403	1.24545
0.151515	0.355562	1.24522
0.151515	0.359672	1.24504
0.151515	0.363737	1.24491
0.151515	0.367756	1.24482
0.151515	0.371732	1.24478
0.151515	0.375666	1.24477
0.151515	0.379559	1.2448
0.151515	0.383412	1.24487
0.151515	0.387227	1.24497
0.151515	0.391005	1.24509
0.151515	0.394747	1.24525
0.151515	0.398453	1.24544
0.151515	0.402126	1.24565
0.151515	0.405765	1.24589
0.151515	0.409372	1.24616
0.151515	0.412947	1.24645
0.151515	0.416492	1.24676
0.151515	0.420007	1.2471
0.151515	0.423492	1.24746
0.151515	0.42695	1.24784
0.151515	0.430379	1.24825
0.151515	0.433781	1.24868
0.151515	0.437157	1.24913
0.151515	0.440507	1.24961
0.151515	0.443832	1.25012
0.151515	0.447131	1.25065
0.151515	0.450407	1.2512
0.151515	0.453659	1.25178
0.151515	0.456888	1.25239
0.151515	0.460094	1.25304
0.151515	0.463279	1.25371
0.151515	0.466441	1.25442
0.151515	0.469582	1.25516
0.151515	0.472702	1.25595
0.151515	0.475802	1.25677
0.151515	0.478881	1.25764
0.151515	0.481941	1.25857
0.151515	0.484982	1.25954
0.151515	0.488004	1.26059
0.151515	0.491007	1.2617
0.151515	0.493992	1.26289
0.151515	0.496959	1.26417
0.151515	0.499908	1.26555
0.151515	0.50284	1.26705
0.151515	0.505755	1.26869
0.151515	0.508654	1.2705
0.151515	0.511535	1.2725
0.151515	0.514401	1.27474
0.151515	0.517251	1.27728
0.151515	0.520085	1.28018
0.151515	0.522904	1.28354
0.151515	0.525708	1.2875
0.151515	0.528497	1.29225
0.151515	0.531271	1.29809
0.151515	0.534031	1.30543
0.151515	0.536777	1.31496
0.151515	0.539509	1.32776
0.151515	0.542226	1.34559
0.151515	0.544931	1.37112
0.151515	0.547622	1.40728
0.151515	0.5503	1.42308
0.151515	0.552965	1.39348
0.151515	0.555617	1.35049
0.151515	0.558256	1.31874
0.151515	0.560883	1.29652
0.151515	0.563498	1.28077
0.151515	0.566101	1.26921
0.151515	0.568692	1.26039
0.151515	0.571271	1.25343
0.151515	0.573839	1.24775
0.151515	0.576395	1.24301
0.151515	0.578939	1.23895
0.151515	0.581473	1.23541
0.151515	0.583996	1.23226
0.151515	0.586508	1.22942
0.151515	0.589009	1.22682
0.151515	0.591499	1.22442
0.151515	0.593979	1.22218
0.151515	0.596449	1.22006
0.151515	0.598909	1.21804
0.151515	0.601358	1.21611
0.151515	0.603798	1.21426
0.151515	0.606228	1.21246
0.151515	0.608648	1.21071
0.151515	0.611058	1.20902
0.151515	0.613459	1.20737
0.151515	0.615851	1.20576
0.151515	0.618233	1.20421
0.151515	0.620607	1.20272
0.151515	0.622971	1.2013
0.151515	0.625326	1.19998
0.151515	0.627673	1.19879
0.151515	0.63001	1.19777
0.151515	0.632339	1.197
0.151515	0.63466	1.19657
0.151515	0.636972	1.19664
0.151515	0.639276	1.19747
0.151515	0.641571	1.19949
0.151515	0.643858	1.2035
0.151515	0.646137	1.21112
0.151515	0.648409	1.22607
0.151515	0.650672	1.25419
0.151515	0.652927	1.22506
0.151515	0.655175	1.13072
0.151515	0.657415	1.05869
0.151515	0.659647	1.02043
0.151515	0.661872	0.998817
0.151515	0.664089	0.984486
0.151515	0.666299	0.973773
0.151515	0.668502	0.965087
0.151515	0.670697	0.957652
0.151515	0.672885	0.951049
0.151515	0.675067	0.945037
0.151515	0.677241	0.939472
0.151515	0.679408	0.934263
0.151515	0.681568	0.929353
0.151515	0.683722	0.924705
0.151515	0.685868	0.920296
0.151515	0.688008	0.915226
0.151515	0.690142	0.907287
0.151515	0.692268	0.897299
0.151515	0.694389	0.887397
0.151515	0.696503	0.877574
0.151515	0.69861	0.867829
0.151515	0.700711	0.858157
0.151515	0.702806	0.848556
0.151515	0.704894	0.839022
0.151515	0.706977	0.829553
0.151515	0.709053	0.820146
0.151515	0.711123	0.810797
0.151515	0.713188	0.801502
0.151515	0.715246	0.792259
0.151515	0.717298	0.783064
0.151515	0.719345	0.773915
0.151515	0.721385	0.764808
0.151515	0.72342	0.75574
0.151515	0.72545	0.74671
0.151515	0.727473	0.737716
0.151515	0.729491	0.728756
0.151515	0.731504	0.71983
0.151515	0.73351	0.710938
0.151515	0.735512	0.70208
0.151515	0.737508	0.693256
0.151515	0.739498	0.684469
0.151515	0.741484	0.675721
0.151515	0.743463	0.667014
0.151515	0.745438	0.658351
0.151515	0.747408	0.649736
0.151515	0.749372	0.641173
0.151515	0.751331	0.632665
0.151515	0.753285	0.624217
0.151515	0.755234	0.615834
0.151515	0.757178	0.607519
0.151515	0.759117	0.599278
0.151515	0.761051	0.591114
0.151515	0.76298	0.58303
0.151515	0.764905	0.575032
0.151515	0.766824	0.567122
0.151515	0.768739	0.559303
0.151515	0.770649	0.551578
0.151515	0.772554	0.543949
0.151515	0.774454	0.536418
0.151515	0.77635	0.528985
0.151515	0.778241	0.521652
0.151515	0.780128	0.514419
0.151515	0.78201	0.507287
0.151515	0.783888	0.500253
0.151515	0.785761	0.493319
0.151515	0.787629	0.486482
0.151515	0.789494	0.47974
0.151515	0.791353	0.473094
0.151515	0.793209	0.466539
0.151515	0.79506	0.460074
0.151515	0.796907	0.453697
0.151515	0.798749	0.447405
0.151515	0.800588	0.441194
0.151515	0.802422	0.435063
0.151515	0.804252	0.429008
0.151515	0.806078	0.423026
0.151515	0.807899	0.417114
0.151515	0.809717	0.411268
0.181818	0	1.30949
0.181818	0.0542226	1.31658
0.181818	0.0766824	1.3244
0.181818	0.0939164	1.33303
0.181818	0.108445	1.34247
0.181818	0.121246	1.35021
0.181818	0.132818	1.34747
0.181818	0.14346	1.33607
0.181818	0.153365	1.32414
0.181818	0.162668	1.31186
0.181818	0.171467	1.29947
0.181818	0.179836	1.2872
0.181818	0.187833	1.27529
0.181818	0.195503	1.26392
0.181818	0.202883	1.25325
0.181818	0.210003	1.24337
0.181818	0.216891	1.23432
0.181818	0.223566	1.2261
0.181818	0.230047	1.21869
0.181818	0.236351	1.21205
0.181818	0.242491	1.2061
0.181818	0.248479	1.20081
0.181818	0.254327	1.1961
0.181818	0.260043	1.19192
0.181818	0.265636	1.18822
0.181818	0.271113	1.18494
0.181818	0.276482	1.18204
0.181818	0.281749	1.17949
0.181818	0.286919	1.17725
0.181818	0.291998	1.17529
0.181818	0.29699	1.17359
0.181818	0.301899	1.17211
0.181818	0.30673	1.17085
0.181818	0.311485	1.16977
0.181818	0.31617	1.16887
0.181818	0.320786	1.16814
0.181818	0.325336	1.16755
0.181818	0.329823	1.1671
0.181818	0.334251	1.16679
0.181818	0.33862	1.16659
0.181818	0.342934	1.16652
0.181818	0.347194	1.16654
0.181818	0.351403	1.16668
0.181818	0.355562	1.16691
0.181818	0.359672	1.16723
0.181818	0.363737	1.16764
0.181818	0.367756	1.16814
0.181818	0.371732	1.16873
0.181818	0.375666	1.16939
0.181818	0.379559	1.17014
0.181818	0.383412	1.17096
0.181818	0.387227	1.17185
0.181818	0.391005	1.17283
0.181818	0.394747	1.17387
0.181818	0.398453	1.17499
0.181818	0.402126	1.17618
0.181818	0.405765	1.17745
0.181818	0.409372	1.17878
0.181818	0.412947	1.18019
0.181818	0.416492	1.18168
0.181818	0.420007	1.18323
0.181818	0.423492	1.18486
0.181818	0.42695	1.18657
0.181818	0.430379	1.18835
0.181818	0.433781	1.1902
0.181818	0.437157	1.19214
0.181818	0.440507	1.19416
0.181818	0.443832	1.19626
0.181818	0.447131	1.19844
0.181818	0.450407	1.20071
0.181818	0.453659	1.20307
0.181818	0.456888	1.20552
0.181818	0.460094	1.20806
0.181818	0.463279	1.2107
0.181818	0.466441	1.21344
0.181818	0.469582	1.21629
0.181818	0.472702	1.21925
0.181818	0.475802	1.22232
0.181818	0.478881	1.22551
0.181818	0.481941	1.22883
0.181818	0.484982	1.23228
0.181818	0.488004	1.23587
0.181818	0.491007	1.23961
0.181818	0.493992	1.24351
0.181818	0.496959	1.24759
0.181818	0.499908	1.25185
0.181818	0.50284	1.25631
0.181818	0.505755	1.26101
0.181818	0.508654	1.2658
0.181818	0.511535	1.26811
0.181818	0.514401	1.26802
0.181818	0.517251	1.26815
0.181818	0.520085	1.26859
0.181818	0.522904	1.26941
0.181818	0.525708	1.27077
0.181818	0.528497	1.27285
0.181818	0.531271	1.27595
0.181818	0.534031	1.28049
0.181818	0.536777	1.28716
0.181818	0.539509	1.29703
0.181818	0.542226	1.31188
0.181818	0.544931	1.33437
0.181818	0.547622	1.36744
0.181818	0.5503	1.38012
0.181818	0.552965	1.34733
0.181818	0.555617	1.30113
0.181818	0.558256	1.26615
0.181818	0.560883	1.24065
0.181818	0.563498	1.22162
0.181818	0.566101	1.20676
0.181818	0.568692	1.19463
0.181818	0.571271	1.18436
0.181818	0.573839	1.17539
0.181818	0.576395	1.16735
0.181818	0.578939	1.16002
0.181818	0.581473	1.15323
0.181818	0.583996	1.14687
0.181818	0.586508	1.14084
0.181818	0.589009	1.13511
0.181818	0.591499	1.1296
0.181818	0.593979	1.12431
0.181818	0.596449	1.11919
0.181818	0.598909	1.11423
0.181818	0.601358	1.1094
0.181818	0.603798	1.1047
0.181818	0.606228	1.10012
0.181818	0.608648	1.09563
0.181818	0.611058	1.09124
0.181818	0.613459	1.08694
0.181818	0.615851	1.08272
0.181818	0.618233	1.07857
0.181818	0.620607	1.07449
0.181818	0.622971	1.07047
0.181818	0.625326	1.0665
0.181818	0.627673	1.06259
0.181818	0.63001	1.05872
0.181818	0.632339	1.05488
0.181818	0.63466	1.05108
0.181818	0.636972	1.04732
0.181818	0.639276	1.04357
0.181818	0.641571	1.03985
0.181818	0.643858	1.03614
0.181818	0.646137	1.03244
0.181818	0.648409	1.02876
0.181818	0.650672	1.02508
0.181818	0.652927	1.0214
0.181818	0.655175	1.01772
0.181818	0.657415	1.01404
0.181818	0.659647	1.01035
0.181818	0.661872	1.00666
0.181818	0.664089	1.00297
0.181818	0.666299	0.999266
0.181818	0.668502	0.995561
0.181818	0.670697	0.991851
0.181818	0.672885	0.988141
0.181818	0.675067	0.984432
0.181818	0.677241	0.980727
0.181818	0.679408	0.977032
0.181818	0.681568	0.973351
0.181818	0.683722	0.969688
0.181818	0.685868	0.966051
0.181818	0.688008	0.961559
0.181818	0.690142	0.954021
0.181818	0.692268	0.94427
0.181818	0.694389	0.93445
0.181818	0.696503	0.924564
0.181818	0.69861	0.914617
0.181818	0.700711	0.904615
0.181818	0.702806	0.894562
0.181818	0.704894	0.884461
0.181818	0.706977	0.874319
0.181818	0.709053	0.864138
0.181818	0.711123	0.853922
0.181818	0.713188	0.843676
0.181818	0.715246	0.833402
0.181818	0.717298	0.823104
0.181818	0.719345	0.812785
0.181818	0.721385	0.802447
0.181818	0.72342	0.792093
0.181818	0.72545	0.781726
0.181818	0.727473	0.771348
0.181818	0.729491	0.760962
0.181818	0.731504	0.750571
0.181818	0.73351	0.740177
0.181818	0.735512	0.729783
0.181818	0.737508	0.719393
0.181818	0.739498	0.70901
0.181818	0.741484	0.698638
0.181818	0.743463	0.688281
0.181818	0.745438	0.677944
0.181818	0.747408	0.667632
0.181818	0.749372	0.657348
0.181818	0.751331	0.6471
0.181818	0.753285	0.636891
0.181818	0.755234	0.626728
0.181818	0.757178	0.616617
0.181818	0.759117	0.606563
0.181818	0.761051	0.596572
0.181818	0.76298	0.586651
0.181818	0.764905	0.576804
0.181818	0.766824	0.567038
0.181818	0.768739	0.557358
0.181818	0.770649	0.54777
0.181818	0.772554	0.53828
0.181818	0.774454	0.528891
0.181818	0.77635	0.51961
0.181818	0.778241	0.510442
0.181818	0.780128	0.50139
0.181818	0.78201	0.49246
0.181818	0.783888	0.483655
0.181818	0.785761	0.47498
0.181818	0.787629	0.466438
0.181818	0.789494	0.458033
0.181818	0.791353	0.449768
0.181818	0.793209	0.441646
0.181818	0.79506	0.43367
0.181818	0.796907	0.425842
0.181818	0.798749	0.418164
0.181818	0.800588	0.410638
0.181818	0.802422	0.403266
0.181818	0.804252	0.396047
0.181818	0.806078	0.388985
0.181818	0.807899	0.382077
0.181818	0.809717	0.375326
0.212121	0	1.14725
0.212121	0.0542226	1.14333
0.212121	0.0766824	1.13938
0.212121	0.0939164	1.13541
0.212121	0.108445	1.13144
0.212121	0.121246	1.12746
0.212121	0.132818	1.12348
0.212121	0.14346	1.11951
0.212121	0.153365	1.11555
0.212121	0.162668	1.1116
0.212121	0.171467	1.10768
0.212121	0.179836	1.10378
0.212121	0.187833	1.09991
0.212121	0.195503	1.09608
0.212121	0.202883	1.09228
0.212121	0.210003	1.08853
0.212121	0.216891	1.08482
0.212121	0.223566	1.08116
0.212121	0.230047	1.07756
0.212121	0.236351	1.074
0.212121	0.242491	1.0705
0.212121	0.248479	1.06706
0.212121	0.254327	1.06368
0.212121	0.260043	1.06036
0.212121	0.265636	1.0571
0.212121	0.271113	1.05639
0.212121	0.276482	1.05922
0.212121	0.281749	1.06305
0.212121	0.286919	1.06681
0.212121	0.291998	1.07052
0.212121	0.29699	1.07418
0.212121	0.301899	1.07778
0.212121	0.30673	1.08133
0.212121	0.311485	1.08483
0.212121	0.31617	1.08828
0.212121	0.320786	1.09169
0.212121	0.325336	1.09505
0.212121	0.329823	1.09838
0.212121	0.334251	1.10166
0.212121	0.33862	1.1049
0.212121	0.342934	1.10811
0.212121	0.347194	1.11128
0.212121	0.351403	1.11442
0.212121	0.355562	1.11753
0.212121	0.359672	1.12062
0.212121	0.363737	1.12368
0.212121	0.367756	1.12672
0.212121	0.371732	1.12974
0.212121	0.375666	1.13274
0.212121	0.379559	1.13572
0.212121	0.383412	1.1387
0.212121	0.387227	1.14166
0.212121	0.391005	1.14462
0.212121	0.394747	1.14757
0.212121	0.398453	1.15052
0.212121	0.402126	1.15348
0.212121	0.405765	1.15643
0.212121	0.409372	1.15939
0.212121	0.412947	1.16236
0.212121	0.416492	1.16535
0.212121	0.420007	1.16835
0.212121	0.423492	1.17137
0.212121	0.42695	1.17442
0.212121	0.430379	1.17749
0.212121	0.433781	1.18059
0.212121	0.437157	1.18373
0.212121	0.440507	1.1869
0.212121	0.443832	1.19013
0.212121	0.447131	1.1934
0.212121	0.450407	1.19673
0.212121	0.453659	1.20012
0.212121	0.456888	1.20358
0.212121	0.460094	1.20711
0.212121	0.463279	1.21073
0.212121	0.466441	1.21445
0.212121	0.469582	1.21828
0.212121	0.472702	1.22222
0.212121	0.475802	1.2263
0.212121	0.478881	1.23052
0.212121	0.481941	1.23493
0.212121	0.484982	1.23952
0.212121	0.488004	1.24435
0.212121	0.491007	1.24944
0.212121	0.493992	1.25484
0.212121	0.496959	1.26062
0.212121	0.499908	1.26684
0.212121	0.50284	1.2721
0.212121	0.505755	1.27381
0.212121	0.508654	1.2726
0.212121	0.511535	1.26757
0.212121	0.514401	1.25842
0.212121	0.517251	1.24718
0.212121	0.520085	1.23305
0.212121	0.522904	1.21492
0.212121	0.525708	1.19135
0.212121	0.528497	1.16097
0.212121	0.531271	1.12376
0.212121	0.534031	1.08262
0.212121	0.536777	1.04282
0.212121	0.539509	1.00868
0.212121	0.542226	0.981419
0.212121	0.544931	0.960096
0.212121	0.547622	0.943213
0.212121	0.5503	0.929487
0.212121	0.552965	0.91799
0.212121	0.555617	0.908077
0.212121	0.558256	0.899307
0.212121	0.560883	0.891373
0.212121	0.563498	0.884056
0.212121	0.566101	0.877198
0.212121	0.568692	0.870678
0.212121	0.571271	0.864405
0.212121	0.573839	0.858302
0.212121	0.576395	0.852305
0.212121	0.578939	0.846353
0.212121	0.581473	0.840383
0.212121	0.583996	0.834327
0.212121	0.586508	0.828097
0.212121	0.589009	0.821578
0.212121	0.591499	0.814597
0.212121	0.593979	0.806881
0.212121	0.596449	0.797964
0.212121	0.598909	0.786955
0.212121	0.601358	0.771933
0.212121	0.603798	0.748016
0.212121	0.606228	0.70094
0.212121	0.608648	0.669236
0.212121	0.611058	0.707122
0.212121	0.613459	0.758833
0.212121	0.615851	0.778222
0.212121	0.618233	0.785177
0.212121	0.620607	0.786851
0.212121	0.622971	0.78587
0.212121	0.625326	0.783382
0.212121	0.627673	0.779959
0.212121	0.63001	0.775916
0.212121	0.632339	0.771439
0.212121	0.63466	0.766644
0.212121	0.636972	0.761608
0.212121	0.639276	0.75638
0.212121	0.641571	0.750995
0.212121	0.643858	0.745478
0.212121	0.646137	0.739845
0.212121	0.648409	0.734109
0.212121	0.650672	0.728278
0.212121	0.652927	0.722359
0.212121	0.655175	0.716356
0.212121	0.657415	0.710272
0.212121	0.659647	0.704111
0.212121	0.661872	0.697874
0.212121	0.664089	0.691563
0.212121	0.666299	0.685179
0.212121	0.668502	0.678726
0.212121	0.670697	0.672204
0.212121	0.672885	0.665617
0.212121	0.675067	0.658967
0.212121	0.677241	0.652257
0.212121	0.679408	0.645491
0.212121	0.681568	0.638673
0.212121	0.683722	0.631808
0.212121	0.685868	0.624901
0.212121	0.688008	0.617956
0.212121	0.690142	0.61098
0.212121	0.692268	0.603978
0.212121	0.694389	0.596956
0.212121	0.696503	0.589921
0.212121	0.69861	0.582879
0.212121	0.700711	0.575835
0.212121	0.702806	0.568796
0.212121	0.704894	0.561766
0.212121	0.706977	0.554751
0.212121	0.709053	0.547755
0.212121	0.711123	0.540783
0.212121	0.713188	0.533839
0.212121	0.715246	0.526924
0.212121	0.717298	0.520043
0.212121	0.719345	0.513195
0.212121	0.721385	0.506383
0.212121	0.72342	0.499608
0.212121	0.72545	0.492868
0.212121	0.727473	0.486164
0.212121	0.729491	0.479495
0.212121	0.731504	0.472858
0.212121	0.73351	0.466253
0.212121	0.735512	0.459676
0.212121	0.737508	0.453126
0.212121	0.739498	0.446599
0.212121	0.741484	0.440092
0.212121	0.743463	0.433603
0.212121	0.745438	0.427127
0.212121	0.747408	0.420662
0.212121	0.749372	0.414204
0.212121	0.751331	0.407749
0.212121	0.753285	0.401296
0.212121	0.755234	0.394839
0.212121	0.757178	0.388378
0.212121	0.759117	0.381908
0.212121	0.761051	0.375427
0.212121	0.76298	0.368933
0.212121	0.764905	0.362423
0.212121	0.766824	0.355896
0.212121	0.768739	0.349351
0.212121	0.770649	0.342784
0.212121	0.772554	0.336196
0.212121	0.774454	0.329584
0.212121	0.77635	0.322949
0.212121	0.778241	0.316288
0.212121	0.780128	0.309602
0.212121	0.78201	0.302888
0.212121	0.783888	0.296147
0.212121	0.785761	0.289377
0.212121	0.787629	0.282576
0.212121	0.789494	0.275741
0.212121	0.791353	0.268872
0.212121	0.793209	0.261964
0.212121	0.79506	0.255013
0.212121	0.796907	0.248015
0.212121	0.798749	0.240962
0.212121	0.800588	0.233847
0.212121	0.802422	0.226661
0.212121	0.804252	0.219391
0.212121	0.806078	0.212025
0.212121	0.807899	0.204543
0.212121	0.809717	0.196928
0.242424	0	1.07794
0.242424	0.0542226	1.07422
0.242424	0.0766824	1.07048
0.242424	0.0939164	1.06674
0.242424	0.108445	1.063
0.242424	0.121246	1.05926
0.242424	0.132818	1.05553
0.242424	0.14346	1.05182
0.242424	0.153365	1.04812
0.242424	0.162668	1.04444
0.242424	0.171467	1.04078
0.242424	0.179836	1.03716
0.242424	0.187833	1.03356
0.242424	0.195503	1.03
0.242424	0.202883	1.02648
0.242424	0.210003	1.02299
0.242424	0.216891	1.01955
0.242424	0.223566	1.01615
0.242424	0.230047	1.0128
0.242424	0.236351	1.00949
0.242424	0.242491	1.00622
0.242424	0.248479	1.003
0.242424	0.254327	0.999831
0.242424	0.260043	0.996705
0.242424	0.265636	0.993626
0.242424	0.271113	0.993081
0.242424	0.276482	0.996057
0.242424	0.281749	1
0.242424	0.286919	1.00387
0.242424	0.291998	1.00766
0.242424	0.29699	1.01136
0.242424	0.301899	1.01499
0.242424	0.30673	1.01854
0.242424	0.311485	1.02201
0.242424	0.31617	1.02539
0.242424	0.320786	1.0287
0.242424	0.325336	1.03193
0.242424	0.329823	1.03508
0.242424	0.334251	1.03815
0.242424	0.33862	1.04114
0.242424	0.342934	1.04406
0.242424	0.347194	1.04689
0.242424	0.351403	1.04965
0.242424	0.355562	1.05234
0.242424	0.359672	1.05495
0.242424	0.363737	1.05749
0.242424	0.367756	1.05995
0.242424	0.371732	1.06234
0.242424	0.375666	1.06466
0.242424	0.379559	1.0669
0.242424	0.383412	1.06908
0.242424	0.387227	1.07118
0.242424	0.391005	1.07322
0.242424	0.394747	1.07519
0.242424	0.398453	1.0771
0.242424	0.402126	1.07894
0.242424	0.405765	1.08071
0.242424	0.409372	1.08242
0.242424	0.412947	1.08408
0.242424	0.416492	1.08567
0.242424	0.420007	1.0872
0.242424	0.423492	1.08868
0.242424	0.42695	1.0901
0.242424	0.430379	1.09146
0.242424	0.433781	1.09278
0.242424	0.437157	1.09405
0.242424	0.440507	1.09527
0.242424	0.443832	1.09646
0.242424	0.447131	1.0976
0.242424	0.450407	1.0987
0.242424	0.453659	1.09978
0.242424	0.456888	1.10083
0.242424	0.460094	1.10186
0.242424	0.463279	1.10287
0.242424	0.466441	1.10388
0.242424	0.469582	1.10489
0.242424	0.472702	1.10592
0.242424	0.475802	1.10697
0.242424	0.478881	1.10806
0.242424	0.481941	1.10922
0.242424	0.484982	1.11045
0.242424	0.488004	1.11181
0.242424	0.491007	1.11331
0.242424	0.493992	1.115
0.242424	0.496959	1.11694
0.242424	0.499908	1.11921
0.242424	0.50284	1.1204
0.242424	0.505755	1.11791
0.242424	0.508654	1.11252
0.242424	0.511535	1.10598
0.242424	0.514401	1.0979
0.242424	0.517251	1.08776
0.242424	0.520085	1.07477
0.242424	0.522904	1.05781
0.242424	0.525708	1.03545
0.242424	0.528497	1.00631
0.242424	0.531271	0.970377
0.242424	0.534031	0.930548
0.242424	0.536777	0.892093
0.242424	0.539509	0.859328
0.242424	0.542226	0.833478
0.242424	0.544931	0.813593
0.242424	0.547622	0.798176
0.242424	0.5503	0.785943
0.242424	0.552965	0.775961
0.242424	0.555617	0.767585
0.242424	0.558256	0.760371
0.242424	0.560883	0.754009
0.242424	0.563498	0.748277
0.242424	0.566101	0.743013
0.242424	0.568692	0.738094
0.242424	0.571271	0.733426
0.242424	0.573839	0.72893
0.242424	0.576395	0.724537
0.242424	0.578939	0.720186
0.242424	0.581473	0.715811
0.242424	0.583996	0.711341
0.242424	0.586508	0.706689
0.242424	0.589009	0.701736
0.242424	0.591499	0.69631
0.242424	0.593979	0.690139
0.242424	0.596449	0.682754
0.242424	0.598909	0.673265
0.242424	0.601358	0.659755
0.242424	0.603798	0.637341
0.242424	0.606228	0.591761
0.242424	0.608648	0.561547
0.242424	0.611058	0.600922
0.242424	0.613459	0.654122
0.242424	0.615851	0.675001
0.242424	0.618233	0.683454
0.242424	0.620607	0.686632
0.242424	0.622971	0.687168
0.242424	0.625326	0.686211
0.242424	0.627673	0.684336
0.242424	0.63001	0.68186
0.242424	0.632339	0.678973
0.242424	0.63466	0.675791
0.242424	0.636972	0.672393
0.242424	0.639276	0.668828
0.242424	0.641571	0.665132
0.242424	0.643858	0.661328
0.242424	0.646137	0.658425
0.242424	0.648409	0.65738
0.242424	0.650672	0.657134
0.242424	0.652927	0.656662
0.242424	0.655175	0.655957
0.242424	0.657415	0.655009
0.242424	0.659647	0.653801
0.242424	0.661872	0.652315
0.242424	0.664089	0.650523
0.242424	0.666299	0.648396
0.242424	0.668502	0.645891
0.242424	0.670697	0.642959
0.242424	0.672885	0.639536
0.242424	0.675067	0.635541
0.242424	0.677241	0.63087
0.242424	0.679408	0.625388
0.242424	0.681568	0.618921
0.242424	0.683722	0.611238
0.242424	0.685868	0.602041
0.242424	0.688008	0.590937
0.242424	0.690142	0.577438
0.242424	0.692268	0.56097
0.242424	0.694389	0.540973
0.242424	0.696503	0.517134
0.242424	0.69861	0.48978
0.242424	0.700711	0.4602
0.242424	0.702806	0.43047
0.242424	0.704894	0.402677
0.242424	0.706977	0.378131
0.242424	0.709053	0.357178
0.242424	0.711123	0.339513
0.242424	0.713188	0.324578
0.242424	0.715246	0.311796
0.242424	0.717298	0.300674
0.242424	0.719345	0.290818
0.242424	0.721385	0.281924
0.242424	0.72342	0.273758
0.242424	0.72545	0.266144
0.242424	0.727473	0.258943
0.242424	0.729491	0.252049
0.242424	0.731504	0.245379
0.242424	0.73351	0.239954
0.242424	0.735512	0.237364
0.242424	0.737508	0.236279
0.242424	0.739498	0.23586
0.242424	0.741484	0.237883
0.242424	0.743463	0.241493
0.242424	0.745438	0.245097
0.242424	0.747408	0.248704
0.242424	0.749372	0.252322
0.242424	0.751331	0.255952
0.242424	0.753285	0.259596
0.242424	0.755234	0.263251
0.242424	0.757178	0.266912
0.242424	0.759117	0.270573
0.242424	0.761051	0.274225
0.242424	0.76298	0.277859
0.242424	0.764905	0.281463
0.242424	0.766824	0.285026
0.242424	0.768739	0.288535
0.242424	0.770649	0.291979
0.242424	0.772554	0.295343
0.242424	0.774454	0.298616
0.242424	0.77635	0.301785
0.242424	0.778241	0.304838
[truncated: 5,617 more rows]
