# Supplementary material for: Spatiotemporal imaging and shaping of electron wave functions using novel attoclock interferometry
Source: Nat Commun. 2024 Jan 12;15:497. doi: 10.1038/s41467-024-44775-5 (PMC10786904; doi:10.1038/s41467-024-44775-5)
Supplement: Supplementary file 3 — Source Data [file 41467_2024_44775_MOESM3_ESM.zip › source data/Fig.4.xlsx]

## Sheet: Fig.4a
Relative phase (units of π)	pr (a.u.)	Im[σ]
0	0	0.429549
0	0.0632456	0.420677
0	0.0894427	0.412005
0	0.109545	0.403526
0	0.126491	0.395229
0	0.141421	0.387108
0	0.154919	0.379155
0	0.167332	0.371361
0	0.178885	0.363721
0	0.189737	0.356229
0	0.2	0.348877
0	0.209762	0.341661
0	0.219089	0.334574
0	0.228035	0.327612
0	0.236643	0.32077
0	0.244949	0.314043
0	0.252982	0.307426
0	0.260768	0.2994
0	0.268328	0.29151
0	0.275681	0.283749
0	0.282843	0.27611
0	0.289828	0.268588
0	0.296648	0.261177
0	0.303315	0.253872
0	0.309839	0.246667
0	0.316228	0.239557
0	0.32249	0.232538
0	0.328634	0.225606
0	0.334664	0.218755
0	0.340588	0.211983
0	0.34641	0.205284
0	0.352136	0.198655
0	0.357771	0.192093
0	0.363318	0.185593
0	0.368782	0.179152
0	0.374166	0.172768
0	0.379473	0.166436
0	0.384708	0.160154
0	0.389872	0.153919
0	0.394968	0.147726
0	0.4	0.141574
0	0.404969	0.13546
0	0.409878	0.12938
0	0.414729	0.123331
0	0.419524	0.117312
0	0.424264	0.111317
0	0.428952	0.105346
0	0.43359	0.0993929
0	0.438178	0.0934558
0	0.442719	0.0875303
0	0.447214	0.0816115
0	0.451664	0.0756936
0	0.45607	0.0697679
0	0.460435	0.0638201
0	0.464758	0.0584473
0	0.469042	0.0585141
0	0.473286	0.0587699
0	0.477493	0.0591441
0	0.481664	0.0596024
0	0.485798	0.0601189
0	0.489898	0.0606682
0	0.493964	0.0612205
0	0.497996	0.0617288
0	0.501996	0.0621177
0	0.505964	0.0628094
0	0.509902	0.0637184
0	0.513809	0.0648275
0	0.517687	0.0661299
0	0.521536	0.0676231
0	0.525357	0.069306
0	0.52915	0.0711788
0	0.532917	0.0732425
0	0.536656	0.075498
0	0.54037	0.077947
0	0.544059	0.0805911
0	0.547723	0.0834319
0	0.551362	0.0864714
0	0.554977	0.0897115
0	0.55857	0.0931544
0	0.562139	0.0968023
0	0.565685	0.100658
0	0.56921	0.104723
0	0.572713	0.109003
0	0.576194	0.113501
0	0.579655	0.118225
0	0.583095	0.123187
0	0.586515	0.128421
0	0.589915	0.133825
0	0.593296	0.139187
0	0.596657	0.144578
0	0.6	0.15003
0	0.603324	0.155569
0	0.60663	0.161219
0	0.609918	0.167009
0	0.613188	0.172984
0	0.616441	0.179218
0	0.619677	0.185288
0	0.622896	0.191276
0	0.626099	0.197198
0	0.629285	0.203059
0	0.632456	0.208859
0	0.63561	0.214597
0	0.638749	0.220271
0	0.641872	0.225878
0	0.644981	0.231415
0	0.648074	0.236877
0	0.651153	0.242262
0	0.654217	0.247566
0	0.657267	0.252785
0	0.660303	0.257915
0	0.663325	0.262955
0	0.666333	0.2679
0	0.669328	0.272748
0	0.672309	0.277496
0	0.675278	0.282143
0	0.678233	0.286686
0	0.681175	0.291123
0	0.684105	0.295455
0	0.687023	0.29968
0	0.689928	0.303798
0	0.69282	0.30781
0	0.695701	0.311715
0	0.69857	0.315516
0	0.701427	0.319214
0	0.704273	0.322811
0	0.707107	0.32631
0	0.70993	0.329714
0	0.712741	0.333027
0	0.715542	0.336254
0	0.718331	0.339399
0	0.72111	0.342467
0	0.723878	0.345465
0	0.726636	0.348398
0	0.729383	0.351275
0	0.73212	0.354102
0	0.734847	0.356887
0	0.737564	0.359639
0	0.74027	0.362367
0	0.742967	0.365081
0	0.745654	0.367789
0	0.748331	0.370503
0	0.750999	0.373232
0	0.753658	0.375988
0	0.756307	0.378781
0	0.758947	0.381622
0	0.761577	0.384521
0	0.764199	0.387488
0	0.766812	0.390532
0	0.769415	0.393662
0	0.77201	0.396883
0	0.774597	0.400199
0	0.777174	0.403613
0	0.779744	0.407123
0	0.782304	0.410722
0	0.784857	0.4144
0	0.787401	0.418142
0	0.789937	0.421927
0	0.792465	0.425728
0	0.794984	0.429512
0	0.797496	0.433244
0	0.8	0.436881
0	0.802496	0.440382
0.01	0	0.441082
0.01	0.0632456	0.431916
0.01	0.0894427	0.422957
0.01	0.109545	0.414197
0.01	0.126491	0.405625
0.01	0.141421	0.397234
0.01	0.154919	0.389017
0.01	0.167332	0.380965
0.01	0.178885	0.373071
0.01	0.189737	0.36533
0.01	0.2	0.357734
0.01	0.209762	0.350279
0.01	0.219089	0.342957
0.01	0.228035	0.335764
0.01	0.236643	0.328694
0.01	0.244949	0.321744
0.01	0.252982	0.314908
0.01	0.260768	0.306599
0.01	0.268328	0.29843
0.01	0.275681	0.290396
0.01	0.282843	0.28249
0.01	0.289828	0.274705
0.01	0.296648	0.267035
0.01	0.303315	0.259474
0.01	0.309839	0.252018
0.01	0.316228	0.244662
0.01	0.32249	0.237399
0.01	0.328634	0.230227
0.01	0.334664	0.22314
0.01	0.340588	0.216133
0.01	0.34641	0.209204
0.01	0.352136	0.202347
0.01	0.357771	0.19556
0.01	0.363318	0.188838
0.01	0.368782	0.182178
0.01	0.374166	0.175576
0.01	0.379473	0.169029
0.01	0.384708	0.162534
0.01	0.389872	0.156087
0.01	0.394968	0.149685
0.01	0.4	0.143326
0.01	0.404969	0.137006
0.01	0.409878	0.130722
0.01	0.414729	0.124471
0.01	0.419524	0.11825
0.01	0.424264	0.112056
0.01	0.428952	0.105885
0.01	0.43359	0.0997341
0.01	0.438178	0.0935991
0.01	0.442719	0.0874755
0.01	0.447214	0.0813577
0.01	0.451664	0.0752381
0.01	0.45607	0.0691047
0.01	0.460435	0.0629328
0.01	0.464758	0.0572999
0.01	0.469042	0.0575573
0.01	0.473286	0.0579476
0.01	0.477493	0.0584306
0.01	0.481664	0.0589779
0.01	0.485798	0.0595633
0.01	0.489898	0.0601566
0.01	0.493964	0.0607125
0.01	0.497996	0.0610984
0.01	0.501996	0.0618183
0.01	0.505964	0.0627596
0.01	0.509902	0.0639038
0.01	0.513809	0.0652438
0.01	0.517687	0.0667768
0.01	0.521536	0.0685018
0.01	0.525357	0.0704189
0.01	0.52915	0.0725291
0.01	0.532917	0.0748335
0.01	0.536656	0.0773334
0.01	0.54037	0.0800306
0.01	0.544059	0.0829269
0.01	0.547723	0.0860241
0.01	0.551362	0.0893241
0.01	0.554977	0.0928291
0.01	0.55857	0.0965413
0.01	0.562139	0.100463
0.01	0.565685	0.104597
0.01	0.56921	0.108947
0.01	0.572713	0.113516
0.01	0.576194	0.118312
0.01	0.579655	0.123344
0.01	0.583095	0.128635
0.01	0.586515	0.134258
0.01	0.589915	0.139772
0.01	0.593296	0.145303
0.01	0.596657	0.150889
0.01	0.6	0.156559
0.01	0.603324	0.162339
0.01	0.60663	0.168256
0.01	0.609918	0.174355
0.01	0.613188	0.180767
0.01	0.616441	0.186987
0.01	0.619677	0.193125
0.01	0.622896	0.199197
0.01	0.626099	0.205209
0.01	0.629285	0.211162
0.01	0.632456	0.217055
0.01	0.63561	0.222884
0.01	0.638749	0.228648
0.01	0.641872	0.234342
0.01	0.644981	0.239963
0.01	0.648074	0.245508
0.01	0.651153	0.250972
0.01	0.654217	0.256352
0.01	0.657267	0.261645
0.01	0.660303	0.266847
0.01	0.663325	0.271954
0.01	0.666333	0.276965
0.01	0.669328	0.281875
0.01	0.672309	0.286684
0.01	0.675278	0.291387
0.01	0.678233	0.295985
0.01	0.681175	0.300475
0.01	0.684105	0.304857
0.01	0.687023	0.309131
0.01	0.689928	0.313295
0.01	0.69282	0.317351
0.01	0.695701	0.321299
0.01	0.69857	0.325141
0.01	0.701427	0.32888
0.01	0.704273	0.332516
0.01	0.707107	0.336054
0.01	0.70993	0.339496
0.01	0.712741	0.342847
0.01	0.715542	0.346111
0.01	0.718331	0.349294
0.01	0.72111	0.352401
0.01	0.723878	0.355438
0.01	0.726636	0.358411
0.01	0.729383	0.361329
0.01	0.73212	0.364199
0.01	0.734847	0.367029
0.01	0.737564	0.369827
0.01	0.74027	0.372604
0.01	0.742967	0.375368
0.01	0.745654	0.37813
0.01	0.748331	0.3809
0.01	0.750999	0.383688
0.01	0.753658	0.386506
0.01	0.756307	0.389364
0.01	0.758947	0.392273
0.01	0.761577	0.395243
0.01	0.764199	0.398284
0.01	0.766812	0.401405
0.01	0.769415	0.404613
0.01	0.77201	0.407915
0.01	0.774597	0.411314
0.01	0.777174	0.414811
0.01	0.779744	0.418404
0.01	0.782304	0.422086
0.01	0.784857	0.425846
0.01	0.787401	0.429667
0.01	0.789937	0.433527
0.01	0.792465	0.437398
0.01	0.794984	0.441246
0.01	0.797496	0.445033
0.01	0.8	0.448717
0.01	0.802496	0.452252
0.02	0	0.452176
0.02	0.0632456	0.442726
0.02	0.0894427	0.433489
0.02	0.109545	0.424457
0.02	0.126491	0.415619
0.02	0.141421	0.406968
0.02	0.154919	0.398496
0.02	0.167332	0.390194
0.02	0.178885	0.382055
0.02	0.189737	0.374074
0.02	0.2	0.366242
0.02	0.209762	0.358555
0.02	0.219089	0.351006
0.02	0.228035	0.34359
0.02	0.236643	0.336301
0.02	0.244949	0.329134
0.02	0.252982	0.322086
0.02	0.260768	0.313503
0.02	0.268328	0.305067
0.02	0.275681	0.296769
0.02	0.282843	0.288604
0.02	0.289828	0.280564
0.02	0.296648	0.272644
0.02	0.303315	0.264837
0.02	0.309839	0.257139
0.02	0.316228	0.249543
0.02	0.32249	0.242045
0.02	0.328634	0.23464
0.02	0.334664	0.227324
0.02	0.340588	0.220092
0.02	0.34641	0.212939
0.02	0.352136	0.205862
0.02	0.357771	0.198857
0.02	0.363318	0.191919
0.02	0.368782	0.185046
0.02	0.374166	0.178233
0.02	0.379473	0.171478
0.02	0.384708	0.164776
0.02	0.389872	0.158124
0.02	0.394968	0.15152
0.02	0.4	0.14496
0.02	0.404969	0.13844
0.02	0.409878	0.131958
0.02	0.414729	0.12551
0.02	0.419524	0.119093
0.02	0.424264	0.112704
0.02	0.428952	0.106339
0.02	0.43359	0.0999941
0.02	0.438178	0.0936651
0.02	0.442719	0.0873466
0.02	0.447214	0.0810317
0.02	0.451664	0.07471
0.02	0.45607	0.0683623
0.02	0.460435	0.0619237
0.02	0.464758	0.0563792
0.02	0.469042	0.0567824
0.02	0.473286	0.0572888
0.02	0.477493	0.0578674
0.02	0.481664	0.0584911
0.02	0.485798	0.0591303
0.02	0.489898	0.0597433
0.02	0.493964	0.0602171
0.02	0.497996	0.0609427
0.02	0.501996	0.0618987
0.02	0.505964	0.063062
0.02	0.509902	0.0644246
0.02	0.513809	0.065983
0.02	0.517687	0.067736
0.02	0.521536	0.0696837
0.02	0.525357	0.0718268
0.02	0.52915	0.0741664
0.02	0.532917	0.0767039
0.02	0.536656	0.0794409
0.02	0.54037	0.0823793
0.02	0.544059	0.0855208
0.02	0.547723	0.0888675
0.02	0.551362	0.0924214
0.02	0.554977	0.0961846
0.02	0.55857	0.10016
0.02	0.562139	0.104349
0.02	0.565685	0.108756
0.02	0.56921	0.113384
0.02	0.572713	0.11824
0.02	0.576194	0.123331
0.02	0.579655	0.128676
0.02	0.583095	0.134336
0.02	0.586515	0.139997
0.02	0.589915	0.145657
0.02	0.593296	0.151365
0.02	0.596657	0.157152
0.02	0.6	0.163044
0.02	0.603324	0.169069
0.02	0.60663	0.175268
0.02	0.609918	0.181753
0.02	0.613188	0.188131
0.02	0.616441	0.194422
0.02	0.619677	0.200647
0.02	0.622896	0.206811
0.02	0.626099	0.212917
0.02	0.629285	0.218963
0.02	0.632456	0.224948
0.02	0.63561	0.230867
0.02	0.638749	0.236719
0.02	0.641872	0.242499
0.02	0.644981	0.248203
0.02	0.648074	0.253828
0.02	0.651153	0.25937
0.02	0.654217	0.264825
0.02	0.657267	0.27019
0.02	0.660303	0.275461
0.02	0.663325	0.280635
0.02	0.666333	0.285709
0.02	0.669328	0.290681
0.02	0.672309	0.295548
0.02	0.675278	0.300308
0.02	0.678233	0.304959
0.02	0.681175	0.309501
0.02	0.684105	0.313932
0.02	0.687023	0.318252
0.02	0.689928	0.322462
0.02	0.69282	0.326562
0.02	0.695701	0.330553
0.02	0.69857	0.334437
0.02	0.701427	0.338215
0.02	0.704273	0.34189
0.02	0.707107	0.345467
0.02	0.70993	0.348947
0.02	0.712741	0.352336
0.02	0.715542	0.355638
0.02	0.718331	0.358859
0.02	0.72111	0.362005
0.02	0.723878	0.365081
0.02	0.726636	0.368095
0.02	0.729383	0.371054
0.02	0.73212	0.373967
0.02	0.734847	0.376841
0.02	0.737564	0.379687
0.02	0.74027	0.382512
0.02	0.742967	0.385327
0.02	0.745654	0.388142
0.02	0.748331	0.390968
0.02	0.750999	0.393814
0.02	0.753658	0.396694
0.02	0.756307	0.399616
0.02	0.758947	0.402591
0.02	0.761577	0.405631
0.02	0.764199	0.408744
0.02	0.766812	0.411939
0.02	0.769415	0.415224
0.02	0.77201	0.418605
0.02	0.774597	0.422084
0.02	0.777174	0.425662
0.02	0.779744	0.429335
0.02	0.782304	0.433098
0.02	0.784857	0.436936
0.02	0.787401	0.440833
0.02	0.789937	0.444766
0.02	0.792465	0.448704
0.02	0.794984	0.452614
0.02	0.797496	0.456455
0.02	0.8	0.460184
0.02	0.802496	0.463755
0.03	0	0.462817
0.03	0.0632456	0.453093
0.03	0.0894427	0.443588
0.03	0.109545	0.434294
0.03	0.126491	0.4252
0.03	0.141421	0.416298
0.03	0.154919	0.40758
0.03	0.167332	0.399037
0.03	0.178885	0.390662
0.03	0.189737	0.382449
0.03	0.2	0.37439
0.03	0.209762	0.36648
0.03	0.219089	0.358711
0.03	0.228035	0.35108
0.03	0.236643	0.343579
0.03	0.244949	0.336205
0.03	0.252982	0.328951
0.03	0.260768	0.320105
0.03	0.268328	0.31141
0.03	0.275681	0.302859
0.03	0.282843	0.294444
0.03	0.289828	0.286159
0.03	0.296648	0.277997
0.03	0.303315	0.269953
0.03	0.309839	0.26202
0.03	0.316228	0.254194
0.03	0.32249	0.246469
0.03	0.328634	0.23884
0.03	0.334664	0.231303
0.03	0.340588	0.223852
0.03	0.34641	0.216484
0.03	0.352136	0.209194
0.03	0.357771	0.201978
0.03	0.363318	0.194833
0.03	0.368782	0.187754
0.03	0.374166	0.180737
0.03	0.379473	0.17378
0.03	0.384708	0.166878
0.03	0.389872	0.160029
0.03	0.394968	0.153228
0.03	0.4	0.146473
0.03	0.404969	0.13976
0.03	0.409878	0.133086
0.03	0.414729	0.126447
0.03	0.419524	0.11984
0.03	0.424264	0.113261
0.03	0.428952	0.106707
0.03	0.43359	0.100173
0.03	0.438178	0.0936547
0.03	0.442719	0.0871445
0.03	0.447214	0.0806337
0.03	0.451664	0.0741066
0.03	0.45607	0.0675235
0.03	0.460435	0.0610371
0.03	0.464758	0.0554942
0.03	0.469042	0.0560204
0.03	0.473286	0.0566284
0.03	0.477493	0.0572901
0.03	0.481664	0.0579765
0.03	0.485798	0.0586502
0.03	0.489898	0.059235
0.03	0.493964	0.0599418
0.03	0.497996	0.0608951
0.03	0.501996	0.0620625
0.03	0.505964	0.0634335
0.03	0.509902	0.0650037
0.03	0.513809	0.0667715
0.03	0.517687	0.0687365
0.03	0.521536	0.0708995
0.03	0.525357	0.0732613
0.03	0.52915	0.0758233
0.03	0.532917	0.0785871
0.03	0.536656	0.0815545
0.03	0.54037	0.0847274
0.03	0.544059	0.0881075
0.03	0.547723	0.0916971
0.03	0.551362	0.0954983
0.03	0.554977	0.0995134
0.03	0.55857	0.103745
0.03	0.562139	0.108196
0.03	0.565685	0.11287
0.03	0.56921	0.117773
0.03	0.572713	0.122911
0.03	0.576194	0.128299
0.03	0.579655	0.133975
0.03	0.583095	0.139784
0.03	0.586515	0.145566
0.03	0.589915	0.151385
0.03	0.593296	0.157277
0.03	0.596657	0.163267
0.03	0.6	0.169385
0.03	0.603324	0.175667
0.03	0.60663	0.182188
0.03	0.609918	0.188734
0.03	0.613188	0.19518
0.03	0.616441	0.201557
0.03	0.619677	0.207874
0.03	0.622896	0.214131
0.03	0.626099	0.22033
0.03	0.629285	0.226469
0.03	0.632456	0.232543
0.03	0.63561	0.238551
0.03	0.638749	0.244488
0.03	0.641872	0.250351
0.03	0.644981	0.256136
0.03	0.648074	0.261838
0.03	0.651153	0.267456
0.03	0.654217	0.272983
0.03	0.657267	0.278417
0.03	0.660303	0.283755
0.03	0.663325	0.288993
0.03	0.666333	0.294129
0.03	0.669328	0.29916
0.03	0.672309	0.304083
0.03	0.675278	0.308897
0.03	0.678233	0.313601
0.03	0.681175	0.318193
0.03	0.684105	0.322672
0.03	0.687023	0.327039
0.03	0.689928	0.331293
0.03	0.69282	0.335436
0.03	0.695701	0.339468
0.03	0.69857	0.343392
0.03	0.701427	0.34721
0.03	0.704273	0.350925
0.03	0.707107	0.354539
0.03	0.70993	0.358057
0.03	0.712741	0.361484
0.03	0.715542	0.364824
0.03	0.718331	0.368083
0.03	0.72111	0.371267
0.03	0.723878	0.374383
0.03	0.726636	0.377437
0.03	0.729383	0.380438
0.03	0.73212	0.383394
0.03	0.734847	0.386312
0.03	0.737564	0.389204
0.03	0.74027	0.392077
0.03	0.742967	0.394942
0.03	0.745654	0.39781
0.03	0.748331	0.400691
0.03	0.750999	0.403596
0.03	0.753658	0.406535
0.03	0.756307	0.40952
0.03	0.758947	0.412561
0.03	0.761577	0.415668
0.03	0.764199	0.418852
0.03	0.766812	0.42212
0.03	0.769415	0.425479
0.03	0.77201	0.428936
0.03	0.774597	0.432492
0.03	0.777174	0.436148
0.03	0.779744	0.4399
0.03	0.782304	0.44374
0.03	0.784857	0.447654
0.03	0.787401	0.451625
0.03	0.789937	0.455627
0.03	0.792465	0.459632
0.03	0.794984	0.463601
0.03	0.797496	0.467495
0.03	0.8	0.471269
0.03	0.802496	0.474873
0.04	0	0.472994
0.04	0.0632456	0.463006
0.04	0.0894427	0.453244
0.04	0.109545	0.443698
0.04	0.126491	0.434358
0.04	0.141421	0.425214
0.04	0.154919	0.416259
0.04	0.167332	0.407485
0.04	0.178885	0.398883
0.04	0.189737	0.390447
0.04	0.2	0.382169
0.04	0.209762	0.374044
0.04	0.219089	0.366065
0.04	0.228035	0.358226
0.04	0.236643	0.350522
0.04	0.244949	0.342947
0.04	0.252982	0.335497
0.04	0.260768	0.326397
0.04	0.268328	0.317454
0.04	0.275681	0.308658
0.04	0.282843	0.300003
0.04	0.289828	0.291482
0.04	0.296648	0.283088
0.04	0.303315	0.274815
0.04	0.309839	0.266658
0.04	0.316228	0.25861
0.04	0.32249	0.250666
0.04	0.328634	0.242822
0.04	0.334664	0.235071
0.04	0.340588	0.227411
0.04	0.34641	0.219835
0.04	0.352136	0.21234
0.04	0.357771	0.204922
0.04	0.363318	0.197576
0.04	0.368782	0.190298
0.04	0.374166	0.183085
0.04	0.379473	0.175934
0.04	0.384708	0.168839
0.04	0.389872	0.161799
0.04	0.394968	0.154809
0.04	0.4	0.147865
0.04	0.404969	0.140966
0.04	0.409878	0.134106
0.04	0.414729	0.127282
0.04	0.419524	0.120491
0.04	0.424264	0.113729
0.04	0.428952	0.106992
0.04	0.43359	0.100274
0.04	0.438178	0.0935694
0.04	0.442719	0.0868701
0.04	0.447214	0.080163
0.04	0.451664	0.0734199
0.04	0.45607	0.0666245
0.04	0.460435	0.0601458
0.04	0.464758	0.0545815
0.04	0.469042	0.0552146
0.04	0.473286	0.0559114
0.04	0.477493	0.0566434
0.04	0.481664	0.0573767
0.04	0.485798	0.058055
0.04	0.489898	0.0587071
0.04	0.493964	0.05964
0.04	0.497996	0.0607968
0.04	0.501996	0.0621626
0.04	0.505964	0.0637315
0.04	0.509902	0.0655013
0.04	0.513809	0.0674711
0.04	0.517687	0.0696414
0.04	0.521536	0.0720129
0.04	0.525357	0.0745869
0.04	0.52915	0.0773649
0.04	0.532917	0.0803487
0.04	0.536656	0.08354
0.04	0.54037	0.0869408
0.04	0.544059	0.0905531
0.04	0.547723	0.0943791
0.04	0.551362	0.0984211
0.04	0.554977	0.102682
0.04	0.55857	0.107163
0.04	0.562139	0.11187
0.04	0.565685	0.116807
0.04	0.56921	0.121979
0.04	0.572713	0.127399
0.04	0.576194	0.133093
0.04	0.579655	0.139075
0.04	0.583095	0.144975
0.04	0.586515	0.150898
0.04	0.589915	0.156884
0.04	0.593296	0.162962
0.04	0.596657	0.16916
0.04	0.6	0.175511
0.04	0.603324	0.18207
0.04	0.60663	0.188806
0.04	0.609918	0.195411
0.04	0.613188	0.201941
0.04	0.616441	0.208407
0.04	0.619677	0.214815
0.04	0.622896	0.221165
0.04	0.626099	0.227454
0.04	0.629285	0.233681
0.04	0.632456	0.239843
0.04	0.63561	0.245935
0.04	0.638749	0.251954
0.04	0.641872	0.257897
0.04	0.644981	0.263759
0.04	0.648074	0.269536
0.04	0.651153	0.275225
0.04	0.654217	0.280822
0.04	0.657267	0.286323
0.04	0.660303	0.291725
0.04	0.663325	0.297025
0.04	0.666333	0.302219
0.04	0.669328	0.307307
0.04	0.672309	0.312285
0.04	0.675278	0.317151
0.04	0.678233	0.321905
0.04	0.681175	0.326545
0.04	0.684105	0.33107
0.04	0.687023	0.335482
0.04	0.689928	0.339779
0.04	0.69282	0.343964
0.04	0.695701	0.348037
0.04	0.69857	0.352001
0.04	0.701427	0.355857
0.04	0.704273	0.35961
0.04	0.707107	0.363262
0.04	0.70993	0.366818
0.04	0.712741	0.370281
0.04	0.715542	0.373659
0.04	0.718331	0.376956
0.04	0.72111	0.380178
0.04	0.723878	0.383332
0.04	0.726636	0.386427
0.04	0.729383	0.389469
0.04	0.73212	0.392467
0.04	0.734847	0.395429
0.04	0.737564	0.398366
0.04	0.74027	0.401287
0.04	0.742967	0.404202
0.04	0.745654	0.407122
0.04	0.748331	0.410057
0.04	0.750999	0.413018
0.04	0.753658	0.416016
0.04	0.756307	0.419063
0.04	0.758947	0.422168
0.04	0.761577	0.425341
0.04	0.764199	0.428593
0.04	0.766812	0.431932
0.04	0.769415	0.435364
0.04	0.77201	0.438894
0.04	0.774597	0.442525
0.04	0.777174	0.446256
0.04	0.779744	0.450083
0.04	0.782304	0.453998
0.04	0.784857	0.457985
0.04	0.787401	0.462027
0.04	0.789937	0.466097
0.04	0.792465	0.470164
0.04	0.794984	0.474192
0.04	0.797496	0.478138
0.04	0.8	0.481955
0.04	0.802496	0.485594
0.05	0	0.482697
0.05	0.0632456	0.472456
0.05	0.0894427	0.462447
0.05	0.109545	0.452659
0.05	0.126491	0.443082
0.05	0.141421	0.433707
0.05	0.154919	0.424526
0.05	0.167332	0.415529
0.05	0.178885	0.406709
0.05	0.189737	0.398059
0.05	0.2	0.389572
0.05	0.209762	0.38124
0.05	0.219089	0.373059
0.05	0.228035	0.365021
0.05	0.236643	0.357121
0.05	0.244949	0.349354
0.05	0.252982	0.341715
0.05	0.260768	0.332373
0.05	0.268328	0.323191
0.05	0.275681	0.314161
0.05	0.282843	0.305276
0.05	0.289828	0.296529
0.05	0.296648	0.287912
0.05	0.303315	0.27942
0.05	0.309839	0.271046
0.05	0.316228	0.262786
0.05	0.32249	0.254632
0.05	0.328634	0.246581
0.05	0.334664	0.238626
0.05	0.340588	0.230764
0.05	0.34641	0.222989
0.05	0.352136	0.215297
0.05	0.357771	0.207684
0.05	0.363318	0.200145
0.05	0.368782	0.192677
0.05	0.374166	0.185276
0.05	0.379473	0.177937
0.05	0.384708	0.170658
0.05	0.389872	0.163434
0.05	0.394968	0.156261
0.05	0.4	0.149137
0.05	0.404969	0.142057
0.05	0.409878	0.135019
0.05	0.414729	0.128017
0.05	0.419524	0.121049
0.05	0.424264	0.114109
0.05	0.428952	0.107194
0.05	0.43359	0.100297
0.05	0.438178	0.093411
0.05	0.442719	0.0865245
0.05	0.447214	0.0796166
0.05	0.451664	0.0726129
0.05	0.45607	0.0658721
0.05	0.460435	0.0593676
0.05	0.464758	0.0537695
0.05	0.469042	0.0544962
0.05	0.473286	0.0552694
0.05	0.477493	0.0560581
0.05	0.481664	0.0568175
0.05	0.485798	0.057417
0.05	0.489898	0.0583091
0.05	0.493964	0.0594402
0.05	0.497996	0.0607876
0.05	0.501996	0.0623428
0.05	0.505964	0.0641023
0.05	0.509902	0.0660649
0.05	0.513809	0.0682304
0.05	0.517687	0.0705995
0.05	0.521536	0.0731734
0.05	0.525357	0.0759534
0.05	0.52915	0.0789412
0.05	0.532917	0.0821386
0.05	0.536656	0.0855474
0.05	0.54037	0.0891697
0.05	0.544059	0.0930076
0.05	0.547723	0.0970634
0.05	0.551362	0.10134
0.05	0.554977	0.105839
0.05	0.55857	0.110565
0.05	0.562139	0.115521
0.05	0.565685	0.120715
0.05	0.56921	0.126154
0.05	0.572713	0.131859
0.05	0.576194	0.137901
0.05	0.579655	0.143921
0.05	0.583095	0.149943
0.05	0.586515	0.156016
0.05	0.589915	0.162173
0.05	0.593296	0.168442
0.05	0.596657	0.174851
0.05	0.6	0.181446
0.05	0.603324	0.188355
0.05	0.60663	0.195125
0.05	0.609918	0.201807
0.05	0.613188	0.208423
0.05	0.616441	0.214978
0.05	0.619677	0.221475
0.05	0.622896	0.227913
0.05	0.626099	0.23429
0.05	0.629285	0.240602
0.05	0.632456	0.246846
0.05	0.63561	0.253019
0.05	0.638749	0.259117
0.05	0.641872	0.265135
0.05	0.644981	0.27107
0.05	0.648074	0.276919
0.05	0.651153	0.282676
0.05	0.654217	0.288338
0.05	0.657267	0.293903
0.05	0.660303	0.299365
0.05	0.663325	0.304724
0.05	0.666333	0.309975
0.05	0.669328	0.315116
0.05	0.672309	0.320146
0.05	0.675278	0.325062
0.05	0.678233	0.329864
0.05	0.681175	0.33455
0.05	0.684105	0.33912
0.05	0.687023	0.343575
0.05	0.689928	0.347914
0.05	0.69282	0.352139
0.05	0.695701	0.356251
0.05	0.69857	0.360253
0.05	0.701427	0.364148
0.05	0.704273	0.367937
0.05	0.707107	0.371626
0.05	0.70993	0.375218
0.05	0.712741	0.378718
0.05	0.715542	0.382133
0.05	0.718331	0.385466
0.05	0.72111	0.388726
0.05	0.723878	0.391919
0.05	0.726636	0.395053
0.05	0.729383	0.398135
0.05	0.73212	0.401175
0.05	0.734847	0.404181
0.05	0.737564	0.407163
0.05	0.74027	0.410131
0.05	0.742967	0.413095
0.05	0.745654	0.416065
0.05	0.748331	0.419053
0.05	0.750999	0.422069
0.05	0.753658	0.425125
0.05	0.756307	0.428231
0.05	0.758947	0.431398
0.05	0.761577	0.434636
0.05	0.764199	0.437954
0.05	0.766812	0.441361
0.05	0.769415	0.444863
0.05	0.77201	0.448464
0.05	0.774597	0.452167
0.05	0.777174	0.455971
0.05	0.779744	0.459871
0.05	0.782304	0.463857
0.05	0.784857	0.467915
0.05	0.787401	0.472025
0.05	0.789937	0.47616
0.05	0.792465	0.480289
0.05	0.794984	0.484373
0.05	0.797496	0.488369
0.05	0.8	0.492229
0.05	0.802496	0.495902
0.06	0	0.491917
0.06	0.0632456	0.481435
0.06	0.0894427	0.471189
0.06	0.109545	0.46117
0.06	0.126491	0.451367
0.06	0.141421	0.441771
0.06	0.154919	0.432372
0.06	0.167332	0.423162
0.06	0.178885	0.414134
0.06	0.189737	0.405279
0.06	0.2	0.396591
0.06	0.209762	0.388062
0.06	0.219089	0.379687
0.06	0.228035	0.371459
0.06	0.236643	0.363372
0.06	0.244949	0.355421
0.06	0.252982	0.347601
0.06	0.260768	0.338027
0.06	0.268328	0.328617
0.06	0.275681	0.319364
0.06	0.282843	0.310258
0.06	0.289828	0.301294
0.06	0.296648	0.292465
0.06	0.303315	0.283763
0.06	0.309839	0.275183
0.06	0.316228	0.266718
0.06	0.32249	0.258364
0.06	0.328634	0.250114
0.06	0.334664	0.241964
0.06	0.340588	0.233909
0.06	0.34641	0.225943
0.06	0.352136	0.218063
0.06	0.357771	0.210263
0.06	0.363318	0.20254
0.06	0.368782	0.19489
0.06	0.374166	0.187308
0.06	0.379473	0.17979
0.06	0.384708	0.172333
0.06	0.389872	0.164933
0.06	0.394968	0.157586
0.06	0.4	0.150288
0.06	0.404969	0.143036
0.06	0.409878	0.135826
0.06	0.414729	0.128653
0.06	0.419524	0.121514
0.06	0.424264	0.114404
0.06	0.428952	0.107317
0.06	0.43359	0.100246
0.06	0.438178	0.0931817
0.06	0.442719	0.0861078
0.06	0.447214	0.0789833
0.06	0.451664	0.0719555
0.06	0.45607	0.0652056
0.06	0.460435	0.0586607
0.06	0.464758	0.0530208
0.06	0.469042	0.0538289
0.06	0.473286	0.0546663
0.06	0.477493	0.0554956
0.06	0.481664	0.0562473
0.06	0.485798	0.0570696
0.06	0.489898	0.0581591
0.06	0.493964	0.0594747
0.06	0.497996	0.0610039
0.06	0.501996	0.0627413
0.06	0.505964	0.064685
0.06	0.509902	0.0668342
0.06	0.513809	0.0691894
0.06	0.517687	0.0717514
0.06	0.521536	0.0745217
0.06	0.525357	0.0775016
0.06	0.52915	0.0806929
0.06	0.532917	0.0840975
0.06	0.536656	0.0877173
0.06	0.54037	0.0915546
0.06	0.544059	0.0956114
0.06	0.547723	0.0998902
0.06	0.551362	0.104394
0.06	0.554977	0.109125
0.06	0.55857	0.114089
0.06	0.562139	0.119289
0.06	0.565685	0.124735
0.06	0.56921	0.13044
0.06	0.572713	0.136444
0.06	0.576194	0.142597
0.06	0.579655	0.148716
0.06	0.583095	0.154872
0.06	0.586515	0.161101
0.06	0.589915	0.167432
0.06	0.593296	0.173893
0.06	0.596657	0.18052
0.06	0.6	0.187383
0.06	0.603324	0.194332
0.06	0.60663	0.201168
0.06	0.609918	0.20793
0.06	0.613188	0.214631
0.06	0.616441	0.221272
0.06	0.619677	0.227855
0.06	0.622896	0.234377
0.06	0.626099	0.240836
0.06	0.629285	0.247228
0.06	0.632456	0.253551
0.06	0.63561	0.2598
0.06	0.638749	0.265972
0.06	0.641872	0.272062
0.06	0.644981	0.278066
0.06	0.648074	0.283981
0.06	0.651153	0.289803
0.06	0.654217	0.295527
0.06	0.657267	0.301152
0.06	0.660303	0.306672
0.06	0.663325	0.312086
0.06	0.666333	0.31739
0.06	0.669328	0.322583
0.06	0.672309	0.327662
0.06	0.675278	0.332625
0.06	0.678233	0.337472
0.06	0.681175	0.342203
0.06	0.684105	0.346815
0.06	0.687023	0.351311
0.06	0.689928	0.35569
0.06	0.69282	0.359953
0.06	0.695701	0.364104
0.06	0.69857	0.368143
0.06	0.701427	0.372073
0.06	0.704273	0.375899
0.06	0.707107	0.379623
0.06	0.70993	0.38325
0.06	0.712741	0.386786
0.06	0.715542	0.390236
0.06	0.718331	0.393606
0.06	0.72111	0.396903
0.06	0.723878	0.400133
0.06	0.726636	0.403305
0.06	0.729383	0.406427
0.06	0.73212	0.409508
0.06	0.734847	0.412556
0.06	0.737564	0.415582
0.06	0.74027	0.418596
0.06	0.742967	0.421607
0.06	0.745654	0.424627
0.06	0.748331	0.427667
0.06	0.750999	0.430737
0.06	0.753658	0.433849
0.06	0.756307	0.437013
0.06	0.758947	0.44024
0.06	0.761577	0.44354
0.06	0.764199	0.446922
0.06	0.766812	0.450395
0.06	0.769415	0.453964
0.06	0.77201	0.457634
0.06	0.774597	0.461406
0.06	0.777174	0.46528
0.06	0.779744	0.469249
0.06	0.782304	0.473304
0.06	0.784857	0.47743
0.06	0.787401	0.481606
0.06	0.789937	0.485804
0.06	0.792465	0.489992
0.06	0.794984	0.494131
0.06	0.797496	0.498176
0.06	0.8	0.502078
0.06	0.802496	0.505786
0.07	0	0.500648
0.07	0.0632456	0.489935
0.07	0.0894427	0.479465
0.07	0.109545	0.469225
0.07	0.126491	0.459206
0.07	0.141421	0.449398
0.07	0.154919	0.439792
0.07	0.167332	0.430379
0.07	0.178885	0.421152
0.07	0.189737	0.412102
0.07	0.2	0.403222
0.07	0.209762	0.394505
0.07	0.219089	0.385945
0.07	0.228035	0.377536
0.07	0.236643	0.369271
0.07	0.244949	0.361144
0.07	0.252982	0.353151
0.07	0.260768	0.343356
0.07	0.268328	0.333729
0.07	0.275681	0.324262
0.07	0.282843	0.314947
0.07	0.289828	0.305776
0.07	0.296648	0.296743
0.07	0.303315	0.287841
0.07	0.309839	0.279064
0.07	0.316228	0.270405
0.07	0.32249	0.26186
0.07	0.328634	0.253421
0.07	0.334664	0.245084
0.07	0.340588	0.236845
0.07	0.34641	0.228697
0.07	0.352136	0.220637
0.07	0.357771	0.21266
0.07	0.363318	0.204761
0.07	0.368782	0.196936
0.07	0.374166	0.189182
0.07	0.379473	0.181493
0.07	0.384708	0.173867
0.07	0.389872	0.166299
0.07	0.394968	0.158785
0.07	0.4	0.151321
0.07	0.404969	0.143904
0.07	0.409878	0.13653
0.07	0.414729	0.129193
0.07	0.419524	0.12189
0.07	0.424264	0.114616
0.07	0.428952	0.107363
0.07	0.43359	0.100123
0.07	0.438178	0.0928835
0.07	0.442719	0.0856173
0.07	0.447214	0.0782231
0.07	0.451664	0.0712123
0.07	0.45607	0.0644336
0.07	0.460435	0.05784
0.07	0.464758	0.0521523
0.07	0.469042	0.0530303
0.07	0.473286	0.0539185
0.07	0.477493	0.0547678
0.07	0.481664	0.0554305
0.07	0.485798	0.0564593
0.07	0.489898	0.0577294
0.07	0.493964	0.0592204
0.07	0.497996	0.0609243
0.07	0.501996	0.0628377
0.07	0.505964	0.0649595
0.07	0.509902	0.0672895
0.07	0.513809	0.0698285
0.07	0.517687	0.0725776
0.07	0.521536	0.0755381
0.07	0.525357	0.0787116
0.07	0.52915	0.0821001
0.07	0.532917	0.0857054
0.07	0.536656	0.0895296
0.07	0.54037	0.093575
0.07	0.544059	0.0978438
0.07	0.547723	0.102339
0.07	0.551362	0.107063
0.07	0.554977	0.112019
0.07	0.55857	0.117214
0.07	0.562139	0.122652
0.07	0.565685	0.128346
0.07	0.56921	0.134321
0.07	0.572713	0.140675
0.07	0.576194	0.146896
0.07	0.579655	0.153132
0.07	0.583095	0.159429
0.07	0.586515	0.165816
0.07	0.589915	0.172322
0.07	0.593296	0.17898
0.07	0.596657	0.185836
0.07	0.6	0.193039
0.07	0.603324	0.200032
0.07	0.60663	0.206941
0.07	0.609918	0.213783
0.07	0.613188	0.220565
0.07	0.616441	0.227288
0.07	0.619677	0.233951
0.07	0.622896	0.240553
0.07	0.626099	0.247089
0.07	0.629285	0.253558
0.07	0.632456	0.259954
0.07	0.63561	0.266275
0.07	0.638749	0.272516
0.07	0.641872	0.278673
0.07	0.644981	0.284742
0.07	0.648074	0.29072
0.07	0.651153	0.296602
0.07	0.654217	0.302385
0.07	0.657267	0.308065
0.07	0.660303	0.31364
0.07	0.663325	0.319105
0.07	0.666333	0.32446
0.07	0.669328	0.3297
0.07	0.672309	0.334826
0.07	0.675278	0.339834
0.07	0.678233	0.344724
0.07	0.681175	0.349496
0.07	0.684105	0.354149
0.07	0.687023	0.358683
0.07	0.689928	0.3631
0.07	0.69282	0.367401
0.07	0.695701	0.371587
0.07	0.69857	0.375661
0.07	0.701427	0.379626
0.07	0.704273	0.383486
0.07	0.707107	0.387245
0.07	0.70993	0.390907
0.07	0.712741	0.394477
0.07	0.715542	0.397961
0.07	0.718331	0.401366
0.07	0.72111	0.404698
0.07	0.723878	0.407965
0.07	0.726636	0.411175
0.07	0.729383	0.414336
0.07	0.73212	0.417456
0.07	0.734847	0.420546
0.07	0.737564	0.423615
0.07	0.74027	0.426672
0.07	0.742967	0.42973
0.07	0.745654	0.432798
0.07	0.748331	0.435888
0.07	0.750999	0.43901
0.07	0.753658	0.442176
0.07	0.756307	0.445396
0.07	0.758947	0.448681
0.07	0.761577	0.452041
0.07	0.764199	0.455485
0.07	0.766812	0.459021
0.07	0.769415	0.462655
0.07	0.77201	0.466391
0.07	0.774597	0.47023
0.07	0.777174	0.47417
0.07	0.779744	0.478207
0.07	0.782304	0.482328
0.07	0.784857	0.486519
0.07	0.787401	0.490758
0.07	0.789937	0.495017
0.07	0.792465	0.499262
0.07	0.794984	0.503454
0.07	0.797496	0.507547
0.07	0.8	0.511491
0.07	0.802496	0.515234
0.08	0	0.508885
0.08	0.0632456	0.497952
0.08	0.0894427	0.487267
0.08	0.109545	0.476818
0.08	0.126491	0.466593
0.08	0.141421	0.456584
0.08	0.154919	0.446782
0.08	0.167332	0.437176
0.08	0.178885	0.427759
0.08	0.189737	0.418524
0.08	0.2	0.409462
0.08	0.209762	0.400566
0.08	0.219089	0.39183
0.08	0.228035	0.383248
0.08	0.236643	0.374813
0.08	0.244949	0.36652
0.08	0.252982	0.358363
0.08	0.260768	0.348357
0.08	0.268328	0.338524
0.08	0.275681	0.328854
0.08	0.282843	0.319339
0.08	0.289828	0.309972
0.08	0.296648	0.300746
0.08	0.303315	0.291654
0.08	0.309839	0.282689
0.08	0.316228	0.273846
0.08	0.32249	0.265118
0.08	0.328634	0.2565
0.08	0.334664	0.247986
0.08	0.340588	0.239571
0.08	0.34641	0.23125
0.08	0.352136	0.223019
0.08	0.357771	0.214873
0.08	0.363318	0.206807
0.08	0.368782	0.198816
0.08	0.374166	0.190898
0.08	0.379473	0.183047
0.08	0.384708	0.175259
0.08	0.389872	0.167531
0.08	0.394968	0.159859
0.08	0.4	0.152237
0.08	0.404969	0.144663
0.08	0.409878	0.137132
0.08	0.414729	0.12964
0.08	0.419524	0.12218
0.08	0.424264	0.114748
0.08	0.428952	0.107335
0.08	0.43359	0.0999317
0.08	0.438178	0.0925177
0.08	0.442719	0.0850397
0.08	0.447214	0.077743
0.08	0.451664	0.0707178
0.08	0.45607	0.0639
0.08	0.460435	0.0572524
0.08	0.464758	0.0515121
0.08	0.469042	0.0524483
0.08	0.473286	0.0533724
0.08	0.477493	0.0542076
0.08	0.481664	0.0551475
0.08	0.485798	0.0563568
0.08	0.489898	0.0577971
0.08	0.493964	0.059456
0.08	0.497996	0.0613283
0.08	0.501996	0.0634119
0.08	0.505964	0.065706
0.08	0.509902	0.068211
0.08	0.513809	0.0709279
0.08	0.517687	0.0738578
0.08	0.521536	0.0770024
0.08	0.525357	0.0803633
0.08	0.52915	0.0839423
0.08	0.532917	0.0877416
0.08	0.536656	0.0917632
0.08	0.54037	0.0960096
0.08	0.544059	0.100483
0.08	0.547723	0.105187
0.08	0.551362	0.110124
0.08	0.554977	0.115299
0.08	0.55857	0.120717
0.08	0.562139	0.126388
0.08	0.565685	0.132328
0.08	0.56921	0.138591
0.08	0.572713	0.144927
0.08	0.576194	0.151245
0.08	0.579655	0.157606
0.08	0.583095	0.164046
0.08	0.586515	0.170593
0.08	0.589915	0.177277
0.08	0.593296	0.184136
0.08	0.596657	0.191245
0.08	0.6	0.198411
0.08	0.603324	0.205466
0.08	0.60663	0.212447
0.08	0.609918	0.219365
0.08	0.613188	0.226224
0.08	0.616441	0.233024
0.08	0.619677	0.239763
0.08	0.622896	0.246439
0.08	0.626099	0.253048
0.08	0.629285	0.259587
0.08	0.632456	0.266052
0.08	0.63561	0.272439
0.08	0.638749	0.278745
0.08	0.641872	0.284964
0.08	0.644981	0.291094
0.08	0.648074	0.29713
0.08	0.651153	0.303069
0.08	0.654217	0.308906
0.08	0.657267	0.314638
0.08	0.660303	0.320263
0.08	0.663325	0.325777
0.08	0.666333	0.331178
0.08	0.669328	0.336464
0.08	0.672309	0.341633
0.08	0.675278	0.346683
0.08	0.678233	0.351613
0.08	0.681175	0.356424
0.08	0.684105	0.361115
0.08	0.687023	0.365686
0.08	0.689928	0.370138
0.08	0.69282	0.374474
0.08	0.695701	0.378694
0.08	0.69857	0.382802
0.08	0.701427	0.386801
0.08	0.704273	0.390693
0.08	0.707107	0.394485
0.08	0.70993	0.398179
0.08	0.712741	0.401782
0.08	0.715542	0.4053
0.08	0.718331	0.408739
0.08	0.72111	0.412105
0.08	0.723878	0.415408
0.08	0.726636	0.418653
0.08	0.729383	0.421851
0.08	0.73212	0.42501
0.08	0.734847	0.42814
0.08	0.737564	0.43125
0.08	0.74027	0.434351
0.08	0.742967	0.437453
0.08	0.745654	0.440568
0.08	0.748331	0.443706
0.08	0.750999	0.446878
0.08	0.753658	0.450096
0.08	0.756307	0.45337
0.08	0.758947	0.456711
0.08	0.761577	0.460129
0.08	0.764199	0.463632
0.08	0.766812	0.467229
0.08	0.769415	0.470925
0.08	0.77201	0.474724
0.08	0.774597	0.478626
0.08	0.777174	0.482631
0.08	0.779744	0.486731
0.08	0.782304	0.490916
0.08	0.784857	0.49517
0.08	0.787401	0.499469
0.08	0.789937	0.503787
0.08	0.792465	0.508087
0.08	0.794984	0.51233
0.08	0.797496	0.51647
0.08	0.8	0.520456
0.08	0.802496	0.524234
0.09	0	0.516622
0.09	0.0632456	0.505482
0.09	0.0894427	0.494593
0.09	0.109545	0.483945
0.09	0.126491	0.473526
0.09	0.141421	0.463327
0.09	0.154919	0.453337
0.09	0.167332	0.443549
0.09	0.178885	0.433953
0.09	0.189737	0.424541
0.09	0.2	0.415306
0.09	0.209762	0.406241
0.09	0.219089	0.397339
0.09	0.228035	0.388593
0.09	0.236643	0.379997
0.09	0.244949	0.371546
0.09	0.252982	0.363233
0.09	0.260768	0.353029
0.09	0.268328	0.343
0.09	0.275681	0.333137
0.09	0.282843	0.323434
0.09	0.289828	0.313881
0.09	0.296648	0.304472
0.09	0.303315	0.2952
0.09	0.309839	0.286058
0.09	0.316228	0.27704
0.09	0.32249	0.268139
0.09	0.328634	0.259351
0.09	0.334664	0.250669
0.09	0.340588	0.242088
0.09	0.34641	0.233604
0.09	0.352136	0.225211
0.09	0.357771	0.216904
0.09	0.363318	0.208679
0.09	0.368782	0.200532
0.09	0.374166	0.192458
0.09	0.379473	0.184453
0.09	0.384708	0.176513
0.09	0.389872	0.168634
0.09	0.394968	0.16081
0.09	0.4	0.15304
0.09	0.404969	0.145317
0.09	0.409878	0.137637
0.09	0.414729	0.129996
0.09	0.419524	0.122387
0.09	0.424264	0.114805
0.09	0.428952	0.107239
0.09	0.43359	0.099675
0.09	0.438178	0.0920831
0.09	0.442719	0.0844387
0.09	0.447214	0.0771492
0.09	0.451664	0.070096
0.09	0.45607	0.0632334
0.09	0.460435	0.0565279
0.09	0.464758	0.0507309
0.09	0.469042	0.051713
0.09	0.473286	0.0526535
0.09	0.477493	0.0534164
0.09	0.481664	0.0545458
0.09	0.485798	0.0559222
0.09	0.489898	0.0575247
0.09	0.493964	0.0593451
0.09	0.497996	0.0613798
0.09	0.501996	0.0636275
0.09	0.505964	0.0660881
0.09	0.509902	0.0687622
0.09	0.513809	0.0716509
0.09	0.517687	0.0747554
0.09	0.521536	0.0780776
0.09	0.525357	0.0816191
0.09	0.52915	0.0853819
0.09	0.532917	0.0893681
0.09	0.536656	0.0935799
0.09	0.54037	0.0980199
0.09	0.544059	0.102691
0.09	0.547723	0.107595
0.09	0.551362	0.112738
0.09	0.554977	0.118123
0.09	0.55857	0.123759
0.09	0.562139	0.129657
0.09	0.565685	0.135846
0.09	0.56921	0.142349
0.09	0.572713	0.148756
0.09	0.576194	0.155182
0.09	0.579655	0.161673
0.09	0.583095	0.168257
0.09	0.586515	0.174965
0.09	0.589915	0.181829
0.09	0.593296	0.188898
0.09	0.596657	0.196308
0.09	0.6	0.203513
0.09	0.603324	0.210632
0.09	0.60663	0.217684
0.09	0.609918	0.224674
0.09	0.613188	0.231605
0.09	0.616441	0.238476
0.09	0.619677	0.245286
0.09	0.622896	0.25203
0.09	0.626099	0.258706
0.09	0.629285	0.265311
0.09	0.632456	0.271839
0.09	0.63561	0.278289
0.09	0.638749	0.284654
0.09	0.641872	0.290932
0.09	0.644981	0.297117
0.09	0.648074	0.303207
0.09	0.651153	0.309198
0.09	0.654217	0.315085
0.09	0.657267	0.320866
0.09	0.660303	0.326538
0.09	0.663325	0.332097
0.09	0.666333	0.337541
0.09	0.669328	0.342869
0.09	0.672309	0.348077
0.09	0.675278	0.353166
0.09	0.678233	0.358135
0.09	0.681175	0.362982
0.09	0.684105	0.367708
0.09	0.687023	0.372313
0.09	0.689928	0.376799
0.09	0.69282	0.381167
0.09	0.695701	0.38542
0.09	0.69857	0.389559
0.09	0.701427	0.393589
0.09	0.704273	0.397513
0.09	0.707107	0.401335
0.09	0.70993	0.405061
0.09	0.712741	0.408696
0.09	0.715542	0.412245
0.09	0.718331	0.415716
0.09	0.72111	0.419116
0.09	0.723878	0.422452
0.09	0.726636	0.425732
0.09	0.729383	0.428966
0.09	0.73212	0.432162
0.09	0.734847	0.43533
0.09	0.737564	0.43848
0.09	0.74027	0.441622
0.09	0.742967	0.444768
0.09	0.745654	0.447927
0.09	0.748331	0.451111
0.09	0.750999	0.454332
0.09	0.753658	0.4576
0.09	0.756307	0.460926
0.09	0.758947	0.46432
0.09	0.761577	0.467793
0.09	0.764199	0.471353
0.09	0.766812	0.475008
0.09	0.769415	0.478763
0.09	0.77201	0.482622
0.09	0.774597	0.486586
0.09	0.777174	0.490652
0.09	0.779744	0.494813
0.09	0.782304	0.499059
0.09	0.784857	0.503372
0.09	0.787401	0.507729
0.09	0.789937	0.512103
0.09	0.792465	0.516457
0.09	0.794984	0.52075
0.09	0.797496	0.524936
0.09	0.8	0.528962
0.09	0.802496	0.532776
0.1	0	0.523857
0.1	0.0632456	0.51252
0.1	0.0894427	0.50144
0.1	0.109545	0.490604
0.1	0.126491	0.480002
0.1	0.141421	0.469623
0.1	0.154919	0.459457
0.1	0.167332	0.449496
0.1	0.178885	0.439731
0.1	0.189737	0.430153
0.1	0.2	0.420755
0.1	0.209762	0.41153
0.1	0.219089	0.40247
0.1	0.228035	0.39357
0.1	0.236643	0.384823
0.1	0.244949	0.376222
0.1	0.252982	0.367763
0.1	0.260768	0.35737
0.1	0.268328	0.347157
0.1	0.275681	0.337113
0.1	0.282843	0.327231
0.1	0.289828	0.317503
0.1	0.296648	0.307922
0.1	0.303315	0.29848
0.1	0.309839	0.28917
0.1	0.316228	0.279987
0.1	0.32249	0.270924
0.1	0.328634	0.261975
0.1	0.334664	0.253134
0.1	0.340588	0.244397
0.1	0.34641	0.235758
0.1	0.352136	0.227212
0.1	0.357771	0.218755
0.1	0.363318	0.210381
0.1	0.368782	0.202086
0.1	0.374166	0.193865
0.1	0.379473	0.185715
0.1	0.384708	0.177631
0.1	0.389872	0.169608
0.1	0.394968	0.161643
0.1	0.4	0.153731
0.1	0.404969	0.145867
0.1	0.409878	0.138047
0.1	0.414729	0.130265
0.1	0.419524	0.122516
0.1	0.424264	0.11479
0.1	0.428952	0.107076
0.1	0.43359	0.0993557
0.1	0.438178	0.0915695
0.1	0.442719	0.083987
0.1	0.447214	0.0766836
0.1	0.451664	0.0695952
0.1	0.45607	0.0626839
0.1	0.460435	0.0559179
0.1	0.464758	0.0500601
0.1	0.469042	0.0510743
0.1	0.473286	0.0520014
0.1	0.477493	0.0530206
0.1	0.481664	0.0543179
0.1	0.485798	0.0558519
0.1	0.489898	0.0576095
0.1	0.493964	0.059585
0.1	0.497996	0.0617761
0.1	0.501996	0.0641821
0.1	0.505964	0.0668032
0.1	0.509902	0.0696401
0.1	0.513809	0.0726942
0.1	0.517687	0.0759669
0.1	0.521536	0.0794598
0.1	0.525357	0.083175
0.1	0.52915	0.0871143
0.1	0.532917	0.0912801
0.1	0.536656	0.0956746
0.1	0.54037	0.1003
0.1	0.544059	0.10516
0.1	0.547723	0.110258
0.1	0.551362	0.115598
0.1	0.554977	0.121186
0.1	0.55857	0.127032
0.1	0.562139	0.133154
0.1	0.565685	0.139607
0.1	0.56921	0.14612
0.1	0.572713	0.152616
0.1	0.576194	0.159157
0.1	0.579655	0.165778
0.1	0.583095	0.172507
0.1	0.586515	0.179376
0.1	0.589915	0.186423
0.1	0.593296	0.193722
0.1	0.596657	0.201093
0.1	0.6	0.20835
0.1	0.603324	0.215531
0.1	0.60663	0.222648
0.1	0.609918	0.229706
0.1	0.613188	0.236704
0.1	0.616441	0.243641
0.1	0.619677	0.250515
0.1	0.622896	0.257323
0.1	0.626099	0.264061
0.1	0.629285	0.270725
0.1	0.632456	0.277313
0.1	0.63561	0.283819
0.1	0.638749	0.290239
0.1	0.641872	0.29657
0.1	0.644981	0.302807
0.1	0.648074	0.308947
0.1	0.651153	0.314985
0.1	0.654217	0.320919
0.1	0.657267	0.326744
0.1	0.660303	0.332458
0.1	0.663325	0.338059
0.1	0.666333	0.343543
0.1	0.669328	0.348909
0.1	0.672309	0.354155
0.1	0.675278	0.35928
0.1	0.678233	0.364283
0.1	0.681175	0.369163
0.1	0.684105	0.373922
0.1	0.687023	0.378559
0.1	0.689928	0.383076
0.1	0.69282	0.387475
0.1	0.695701	0.391758
0.1	0.69857	0.395927
0.1	0.701427	0.399986
0.1	0.704273	0.403939
0.1	0.707107	0.407791
0.1	0.70993	0.411546
0.1	0.712741	0.41521
0.1	0.715542	0.41879
0.1	0.718331	0.422292
0.1	0.72111	0.425723
0.1	0.723878	0.429091
0.1	0.726636	0.432405
0.1	0.729383	0.435672
0.1	0.73212	0.438904
0.1	0.734847	0.442109
0.1	0.737564	0.445297
0.1	0.74027	0.448478
0.1	0.742967	0.451665
0.1	0.745654	0.454867
0.1	0.748331	0.458095
0.1	0.750999	0.461362
0.1	0.753658	0.464678
0.1	0.756307	0.468053
0.1	0.758947	0.471499
0.1	0.761577	0.475024
0.1	0.764199	0.478638
0.1	0.766812	0.482348
0.1	0.769415	0.486159
0.1	0.77201	0.490076
0.1	0.774597	0.494097
0.1	0.777174	0.498222
0.1	0.779744	0.502441
0.1	0.782304	0.506745
0.1	0.784857	0.511115
0.1	0.787401	0.515528
0.1	0.789937	0.519956
0.1	0.792465	0.524361
0.1	0.794984	0.528702
0.1	0.797496	0.532933
0.1	0.8	0.537
0.1	0.802496	0.540849
0.11	0	0.530587
0.11	0.0632456	0.519067
0.11	0.0894427	0.507806
0.11	0.109545	0.496794
0.11	0.126491	0.486019
0.11	0.141421	0.475471
0.11	0.154919	0.46514
0.11	0.167332	0.455016
0.11	0.178885	0.445092
0.11	0.189737	0.435358
0.11	0.2	0.425807
0.11	0.209762	0.416432
0.11	0.219089	0.407225
0.11	0.228035	0.398179
0.11	0.236643	0.389289
0.11	0.244949	0.380548
0.11	0.252982	0.371951
0.11	0.260768	0.361382
0.11	0.268328	0.350995
0.11	0.275681	0.340781
0.11	0.282843	0.330732
0.11	0.289828	0.320839
0.11	0.296648	0.311096
0.11	0.303315	0.301494
0.11	0.309839	0.292027
0.11	0.316228	0.282689
0.11	0.32249	0.273473
0.11	0.328634	0.264373
0.11	0.334664	0.255384
0.11	0.340588	0.2465
0.11	0.34641	0.237716
0.11	0.352136	0.229027
0.11	0.357771	0.220428
0.11	0.363318	0.211913
0.11	0.368782	0.203479
0.11	0.374166	0.195121
0.11	0.379473	0.186835
0.11	0.384708	0.178615
0.11	0.389872	0.170459
0.11	0.394968	0.16236
0.11	0.4	0.154315
0.11	0.404969	0.146319
0.11	0.409878	0.138367
0.11	0.414729	0.130453
0.11	0.419524	0.12257
0.11	0.424264	0.114708
0.11	0.428952	0.106853
0.11	0.43359	0.098975
0.11	0.438178	0.0910202
0.11	0.442719	0.0834455
0.11	0.447214	0.0761181
0.11	0.451664	0.0689905
0.11	0.45607	0.0620281
0.11	0.460435	0.0551994
0.11	0.464758	0.0492765
0.11	0.469042	0.0503062
0.11	0.473286	0.0511146
0.11	0.477493	0.0523125
0.11	0.481664	0.0537648
0.11	0.485798	0.0554485
0.11	0.489898	0.0573545
0.11	0.493964	0.059479
0.11	0.497996	0.0618205
0.11	0.501996	0.0643785
0.11	0.505964	0.0671537
0.11	0.509902	0.070147
0.11	0.513809	0.0733599
0.11	0.517687	0.0767937
0.11	0.521536	0.0804505
0.11	0.525357	0.084332
0.11	0.52915	0.0884404
0.11	0.532917	0.092778
0.11	0.536656	0.0973471
0.11	0.54037	0.102151
0.11	0.544059	0.107192
0.11	0.547723	0.112474
0.11	0.551362	0.118003
0.11	0.554977	0.123786
0.11	0.55857	0.129836
0.11	0.562139	0.136179
0.11	0.565685	0.142869
0.11	0.56921	0.149445
0.11	0.572713	0.156039
0.11	0.576194	0.162695
0.11	0.579655	0.169446
0.11	0.583095	0.17632
0.11	0.586515	0.18335
0.11	0.589915	0.190586
0.11	0.593296	0.198209
0.11	0.596657	0.205609
0.11	0.6	0.212918
0.11	0.603324	0.220158
0.11	0.60663	0.227337
0.11	0.609918	0.234456
0.11	0.613188	0.241515
0.11	0.616441	0.248513
0.11	0.619677	0.255446
0.11	0.622896	0.262312
0.11	0.626099	0.269107
0.11	0.629285	0.275826
0.11	0.632456	0.282467
0.11	0.63561	0.289025
0.11	0.638749	0.295495
0.11	0.641872	0.301875
0.11	0.644981	0.308158
0.11	0.648074	0.314343
0.11	0.651153	0.320425
0.11	0.654217	0.326401
0.11	0.657267	0.332267
0.11	0.660303	0.33802
0.11	0.663325	0.343659
0.11	0.666333	0.349179
0.11	0.669328	0.35458
0.11	0.672309	0.35986
0.11	0.675278	0.365018
0.11	0.678233	0.370052
0.11	0.681175	0.374964
0.11	0.684105	0.379753
0.11	0.687023	0.384419
0.11	0.689928	0.388965
0.11	0.69282	0.393392
0.11	0.695701	0.397702
0.11	0.69857	0.401899
0.11	0.701427	0.405986
0.11	0.704273	0.409966
0.11	0.707107	0.413845
0.11	0.70993	0.417628
0.11	0.712741	0.42132
0.11	0.715542	0.424928
0.11	0.718331	0.428459
0.11	0.72111	0.43192
0.11	0.723878	0.435318
0.11	0.726636	0.438663
0.11	0.729383	0.441964
0.11	0.73212	0.445228
0.11	0.734847	0.448468
0.11	0.737564	0.451692
0.11	0.74027	0.454911
0.11	0.742967	0.458137
0.11	0.745654	0.461379
0.11	0.748331	0.46465
0.11	0.750999	0.467961
0.11	0.753658	0.471321
0.11	0.756307	0.474744
0.11	0.758947	0.478238
0.11	0.761577	0.481813
0.11	0.764199	0.485478
0.11	0.766812	0.489241
0.11	0.769415	0.493106
0.11	0.77201	0.497076
0.11	0.774597	0.501153
0.11	0.777174	0.505333
0.11	0.779744	0.509608
0.11	0.782304	0.513966
0.11	0.784857	0.51839
0.11	0.787401	0.522857
0.11	0.789937	0.527335
0.11	0.792465	0.53179
0.11	0.794984	0.536178
0.11	0.797496	0.540452
0.11	0.8	0.544559
0.11	0.802496	0.548444
0.12	0	0.536813
0.12	0.0632456	0.52512
0.12	0.0894427	0.513691
0.12	0.109545	0.502514
0.12	0.126491	0.491577
0.12	0.141421	0.480871
0.12	0.154919	0.470385
0.12	0.167332	0.46011
0.12	0.178885	0.450037
0.12	0.189737	0.440157
0.12	0.2	0.430463
0.12	0.209762	0.420947
0.12	0.219089	0.411602
0.12	0.228035	0.402421
0.12	0.236643	0.393397
0.12	0.244949	0.384525
0.12	0.252982	0.375799
0.12	0.260768	0.365065
0.12	0.268328	0.354516
0.12	0.275681	0.344143
0.12	0.282843	0.333937
0.12	0.289828	0.323891
0.12	0.296648	0.313996
0.12	0.303315	0.304245
0.12	0.309839	0.294631
0.12	0.316228	0.285148
0.12	0.32249	0.27579
0.12	0.328634	0.266549
0.12	0.334664	0.257421
0.12	0.340588	0.2484
0.12	0.34641	0.23948
0.12	0.352136	0.230657
0.12	0.357771	0.221925
0.12	0.363318	0.21328
0.12	0.368782	0.204716
0.12	0.374166	0.19623
0.12	0.379473	0.187816
0.12	0.384708	0.17947
0.12	0.389872	0.171188
0.12	0.394968	0.162965
0.12	0.4	0.154797
0.12	0.404969	0.146677
0.12	0.409878	0.138602
0.12	0.414729	0.130563
0.12	0.419524	0.122554
0.12	0.424264	0.114564
0.12	0.428952	0.106572
0.12	0.43359	0.0985297
0.12	0.438178	0.0906467
0.12	0.442719	0.0830628
0.12	0.447214	0.0757063
0.12	0.451664	0.068537
0.12	0.45607	0.0615221
0.12	0.460435	0.0546287
0.12	0.464758	0.0486358
[truncated: 14,363 more rows]

## Sheet: Fig.4b
Relative phase (units of π)	pr (a.u.)	Re[σ] (rad)
0	0	0.461201
0	0.0632456	0.47194
0	0.0894427	0.482487
0	0.109545	0.492851
0	0.126491	0.503042
0	0.141421	0.513067
0	0.154919	0.522934
0	0.167332	0.53265
0	0.178885	0.542224
0	0.189737	0.55166
0	0.2	0.560966
0	0.209762	0.570147
0	0.219089	0.579208
0	0.228035	0.588156
0	0.236643	0.596995
0	0.244949	0.60573
0	0.252982	0.614365
0	0.260768	0.622905
0	0.268328	0.631353
0	0.275681	0.639714
0	0.282843	0.647992
0	0.289828	0.656189
0	0.296648	0.66431
0	0.303315	0.672357
0	0.309839	0.680334
0	0.316228	0.688243
0	0.32249	0.696088
0	0.328634	0.703871
0	0.334664	0.711594
0	0.340588	0.719261
0	0.34641	0.726873
0	0.352136	0.734433
0	0.357771	0.741943
0	0.363318	0.749405
0	0.368782	0.756821
0	0.374166	0.764192
0	0.379473	0.771522
0	0.384708	0.778812
0	0.389872	0.786062
0	0.394968	0.793276
0	0.4	0.800454
0	0.404969	0.807598
0	0.409878	0.81471
0	0.414729	0.82179
0	0.419524	0.828841
0	0.424264	0.835863
0	0.428952	0.842857
0	0.43359	0.849826
0	0.438178	0.856769
0	0.442719	0.863689
0	0.447214	0.870585
0	0.451664	0.877459
0	0.45607	0.884313
0	0.460435	0.891146
0	0.464758	0.897959
0	0.469042	0.904754
0	0.473286	0.911531
0	0.477493	0.918291
0	0.481664	0.925035
0	0.485798	0.931763
0	0.489898	0.938475
0	0.493964	0.945173
0	0.497996	0.951856
0	0.501996	0.958526
0	0.505964	0.965183
0	0.509902	0.971827
0	0.513809	0.978459
0	0.517687	0.985078
0	0.521536	0.991686
0	0.525357	0.998282
0	0.52915	1.00487
0	0.532917	1.01144
0	0.536656	1.018
0	0.54037	1.02456
0	0.544059	1.0311
0	0.547723	1.03763
0	0.551362	1.04415
0	0.554977	1.05066
0	0.55857	1.05717
0	0.562139	1.06366
0	0.565685	1.07014
0	0.56921	1.07661
0	0.572713	1.08307
0	0.576194	1.08952
0	0.579655	1.09596
0	0.583095	1.10239
0	0.586515	1.10881
0	0.589915	1.11522
0	0.593296	1.12162
0	0.596657	1.128
0	0.6	1.13438
0	0.603324	1.14074
0	0.60663	1.1471
0	0.609918	1.15344
0	0.613188	1.15977
0	0.616441	1.16609
0	0.619677	1.1724
0	0.622896	1.17869
0	0.626099	1.18498
0	0.629285	1.19125
0	0.632456	1.1975
0	0.63561	1.20375
0	0.638749	1.20998
0	0.641872	1.2162
0	0.644981	1.22241
0	0.648074	1.2286
0	0.651153	1.23478
0	0.654217	1.24095
0	0.657267	1.2471
0	0.660303	1.25317
0	0.663325	1.25205
0	0.666333	1.25091
0	0.669328	1.24976
0	0.672309	1.2486
0	0.675278	1.24744
0	0.678233	1.24627
0	0.681175	1.24509
0	0.684105	1.2439
0	0.687023	1.24271
0	0.689928	1.24151
0	0.69282	1.2403
0	0.695701	1.23908
0	0.69857	1.23785
0	0.701427	1.23662
0	0.704273	1.23538
0	0.707107	1.23413
0	0.70993	1.23287
0	0.712741	1.23161
0	0.715542	1.23034
0	0.718331	1.22905
0	0.72111	1.22776
0	0.723878	1.22645
0	0.726636	1.22514
0	0.729383	1.22381
0	0.73212	1.22248
0	0.734847	1.22113
0	0.737564	1.21976
0	0.74027	1.21838
0	0.742967	1.21699
0	0.745654	1.21558
0	0.748331	1.21415
0	0.750999	1.2127
0	0.753658	1.21123
0	0.756307	1.20974
0	0.758947	1.20823
0	0.761577	1.20669
0	0.764199	1.20513
0	0.766812	1.20353
0	0.769415	1.20191
0	0.77201	1.20025
0	0.774597	1.19856
0	0.777174	1.19682
0	0.779744	1.19505
0	0.782304	1.19323
0	0.784857	1.19137
0	0.787401	1.18945
0	0.789937	1.18748
0	0.792465	1.18545
0	0.794984	1.18335
0	0.797496	1.18118
0	0.8	1.17894
0	0.802496	1.17662
0.01	0	0.447934
0.01	0.0632456	0.458262
0.01	0.0894427	0.468403
0.01	0.109545	0.478365
0.01	0.126491	0.488157
0.01	0.141421	0.497788
0.01	0.154919	0.507266
0.01	0.167332	0.516596
0.01	0.178885	0.525787
0.01	0.189737	0.534844
0.01	0.2	0.543774
0.01	0.209762	0.552582
0.01	0.219089	0.561274
0.01	0.228035	0.569855
0.01	0.236643	0.57833
0.01	0.244949	0.586703
0.01	0.252982	0.59498
0.01	0.260768	0.603163
0.01	0.268328	0.611258
0.01	0.275681	0.619268
0.01	0.282843	0.627197
0.01	0.289828	0.635048
0.01	0.296648	0.642825
0.01	0.303315	0.650531
0.01	0.309839	0.658168
0.01	0.316228	0.665741
0.01	0.32249	0.67325
0.01	0.328634	0.680701
0.01	0.334664	0.688094
0.01	0.340588	0.695433
0.01	0.34641	0.70272
0.01	0.352136	0.709956
0.01	0.357771	0.717145
0.01	0.363318	0.724289
0.01	0.368782	0.731389
0.01	0.374166	0.738448
0.01	0.379473	0.745467
0.01	0.384708	0.752448
0.01	0.389872	0.759394
0.01	0.394968	0.766305
0.01	0.4	0.773183
0.01	0.404969	0.780031
0.01	0.409878	0.786849
0.01	0.414729	0.793638
0.01	0.419524	0.800402
0.01	0.424264	0.807139
0.01	0.428952	0.813853
0.01	0.43359	0.820545
0.01	0.438178	0.827215
0.01	0.442719	0.833864
0.01	0.447214	0.840495
0.01	0.451664	0.847107
0.01	0.45607	0.853703
0.01	0.460435	0.860282
0.01	0.464758	0.866847
0.01	0.469042	0.873397
0.01	0.473286	0.879934
0.01	0.477493	0.886459
0.01	0.481664	0.892972
0.01	0.485798	0.899475
0.01	0.489898	0.905967
0.01	0.493964	0.91245
0.01	0.497996	0.918925
0.01	0.501996	0.925391
0.01	0.505964	0.93185
0.01	0.509902	0.938302
0.01	0.513809	0.944748
0.01	0.517687	0.951187
0.01	0.521536	0.957622
0.01	0.525357	0.964051
0.01	0.52915	0.970475
0.01	0.532917	0.976895
0.01	0.536656	0.983311
0.01	0.54037	0.989723
0.01	0.544059	0.996132
0.01	0.547723	1.00254
0.01	0.551362	1.00894
0.01	0.554977	1.01534
0.01	0.55857	1.02173
0.01	0.562139	1.02813
0.01	0.565685	1.03452
0.01	0.56921	1.04091
0.01	0.572713	1.04729
0.01	0.576194	1.05367
0.01	0.579655	1.06005
0.01	0.583095	1.06643
0.01	0.586515	1.0728
0.01	0.589915	1.07917
0.01	0.593296	1.08553
0.01	0.596657	1.0919
0.01	0.6	1.09825
0.01	0.603324	1.10461
0.01	0.60663	1.11096
0.01	0.609918	1.1173
0.01	0.613188	1.12364
0.01	0.616441	1.12997
0.01	0.619677	1.1363
0.01	0.622896	1.14263
0.01	0.626099	1.14894
0.01	0.629285	1.15525
0.01	0.632456	1.16155
0.01	0.63561	1.16785
0.01	0.638749	1.17414
0.01	0.641872	1.18042
0.01	0.644981	1.18669
0.01	0.648074	1.19295
0.01	0.651153	1.1992
0.01	0.654217	1.20545
0.01	0.657267	1.21168
0.01	0.660303	1.2179
0.01	0.663325	1.22412
0.01	0.666333	1.23032
0.01	0.669328	1.23651
0.01	0.672309	1.2427
0.01	0.675278	1.24144
0.01	0.678233	1.24001
0.01	0.681175	1.23858
0.01	0.684105	1.23714
0.01	0.687023	1.23568
0.01	0.689928	1.23423
0.01	0.69282	1.23276
0.01	0.695701	1.23129
0.01	0.69857	1.22981
0.01	0.701427	1.22832
0.01	0.704273	1.22683
0.01	0.707107	1.22533
0.01	0.70993	1.22382
0.01	0.712741	1.22231
0.01	0.715542	1.22079
0.01	0.718331	1.21926
0.01	0.72111	1.21772
0.01	0.723878	1.21618
0.01	0.726636	1.21463
0.01	0.729383	1.21308
0.01	0.73212	1.21151
0.01	0.734847	1.20993
0.01	0.737564	1.20835
0.01	0.74027	1.20675
0.01	0.742967	1.20514
0.01	0.745654	1.20352
0.01	0.748331	1.20189
0.01	0.750999	1.20024
0.01	0.753658	1.19858
0.01	0.756307	1.1969
0.01	0.758947	1.1952
0.01	0.761577	1.19348
0.01	0.764199	1.19174
0.01	0.766812	1.18998
0.01	0.769415	1.18819
0.01	0.77201	1.18637
0.01	0.774597	1.18452
0.01	0.777174	1.18264
0.01	0.779744	1.18073
0.01	0.782304	1.17877
0.01	0.784857	1.17678
0.01	0.787401	1.17474
0.01	0.789937	1.17265
0.01	0.792465	1.1705
0.01	0.794984	1.1683
0.01	0.797496	1.16604
0.01	0.8	1.16371
0.01	0.802496	1.1613
0.02	0	0.434632
0.02	0.0632456	0.444549
0.02	0.0894427	0.454283
0.02	0.109545	0.463843
0.02	0.126491	0.473239
0.02	0.141421	0.482477
0.02	0.154919	0.491565
0.02	0.167332	0.50051
0.02	0.178885	0.50932
0.02	0.189737	0.517999
0.02	0.2	0.526554
0.02	0.209762	0.534991
0.02	0.219089	0.543314
0.02	0.228035	0.55153
0.02	0.236643	0.559642
0.02	0.244949	0.567655
0.02	0.252982	0.575574
0.02	0.260768	0.583403
0.02	0.268328	0.591145
0.02	0.275681	0.598805
0.02	0.282843	0.606385
0.02	0.289828	0.61389
0.02	0.296648	0.621323
0.02	0.303315	0.628687
0.02	0.309839	0.635984
0.02	0.316228	0.643219
0.02	0.32249	0.650393
0.02	0.328634	0.657509
0.02	0.334664	0.66457
0.02	0.340588	0.671578
0.02	0.34641	0.678536
0.02	0.352136	0.685446
0.02	0.357771	0.69231
0.02	0.363318	0.699131
0.02	0.368782	0.70591
0.02	0.374166	0.712649
0.02	0.379473	0.719351
0.02	0.384708	0.726017
0.02	0.389872	0.732649
0.02	0.394968	0.739248
0.02	0.4	0.745817
0.02	0.404969	0.752358
0.02	0.409878	0.75887
0.02	0.414729	0.765357
0.02	0.419524	0.77182
0.02	0.424264	0.77826
0.02	0.428952	0.784679
0.02	0.43359	0.791077
0.02	0.438178	0.797456
0.02	0.442719	0.803818
0.02	0.447214	0.810164
0.02	0.451664	0.816495
0.02	0.45607	0.822812
0.02	0.460435	0.829116
0.02	0.464758	0.835408
0.02	0.469042	0.84169
0.02	0.473286	0.847962
0.02	0.477493	0.854226
0.02	0.481664	0.860482
0.02	0.485798	0.866731
0.02	0.489898	0.872974
0.02	0.493964	0.879213
0.02	0.497996	0.885447
0.02	0.501996	0.891677
0.02	0.505964	0.897905
0.02	0.509902	0.904132
0.02	0.513809	0.910356
0.02	0.517687	0.916581
0.02	0.521536	0.922805
0.02	0.525357	0.92903
0.02	0.52915	0.935256
0.02	0.532917	0.941483
0.02	0.536656	0.947713
0.02	0.54037	0.953945
0.02	0.544059	0.96018
0.02	0.547723	0.966418
0.02	0.551362	0.97266
0.02	0.554977	0.978906
0.02	0.55857	0.985156
0.02	0.562139	0.99141
0.02	0.565685	0.997669
0.02	0.56921	1.00393
0.02	0.572713	1.0102
0.02	0.576194	1.01647
0.02	0.579655	1.02275
0.02	0.583095	1.02903
0.02	0.586515	1.03532
0.02	0.589915	1.04161
0.02	0.593296	1.04791
0.02	0.596657	1.05421
0.02	0.6	1.06051
0.02	0.603324	1.06682
0.02	0.60663	1.07313
0.02	0.609918	1.07944
0.02	0.613188	1.08576
0.02	0.616441	1.09208
0.02	0.619677	1.0984
0.02	0.622896	1.10473
0.02	0.626099	1.11105
0.02	0.629285	1.11738
0.02	0.632456	1.12371
0.02	0.63561	1.13003
0.02	0.638749	1.13636
0.02	0.641872	1.14268
0.02	0.644981	1.149
0.02	0.648074	1.15532
0.02	0.651153	1.16164
0.02	0.654217	1.16795
0.02	0.657267	1.17426
0.02	0.660303	1.18056
0.02	0.663325	1.18686
0.02	0.666333	1.19315
0.02	0.669328	1.19944
0.02	0.672309	1.20572
0.02	0.675278	1.21199
0.02	0.678233	1.21825
0.02	0.681175	1.22451
0.02	0.684105	1.23075
0.02	0.687023	1.22939
0.02	0.689928	1.22766
0.02	0.69282	1.22592
0.02	0.695701	1.22417
0.02	0.69857	1.22242
0.02	0.701427	1.22065
0.02	0.704273	1.21889
0.02	0.707107	1.21711
0.02	0.70993	1.21533
0.02	0.712741	1.21355
0.02	0.715542	1.21176
0.02	0.718331	1.20996
0.02	0.72111	1.20816
0.02	0.723878	1.20635
0.02	0.726636	1.20454
0.02	0.729383	1.20272
0.02	0.73212	1.2009
0.02	0.734847	1.19907
0.02	0.737564	1.19724
0.02	0.74027	1.1954
0.02	0.742967	1.19355
0.02	0.745654	1.19169
0.02	0.748331	1.18983
0.02	0.750999	1.18795
0.02	0.753658	1.18606
0.02	0.756307	1.18416
0.02	0.758947	1.18225
0.02	0.761577	1.18032
0.02	0.764199	1.17838
0.02	0.766812	1.17642
0.02	0.769415	1.17444
0.02	0.77201	1.17244
0.02	0.774597	1.17041
0.02	0.777174	1.16836
0.02	0.779744	1.16627
0.02	0.782304	1.16416
0.02	0.784857	1.16201
0.02	0.787401	1.15982
0.02	0.789937	1.15759
0.02	0.792465	1.15531
0.02	0.794984	1.15299
0.02	0.797496	1.1506
0.02	0.8	1.14816
0.02	0.802496	1.14564
0.03	0	0.421309
0.03	0.0632456	0.430815
0.03	0.0894427	0.440143
0.03	0.109545	0.449303
0.03	0.126491	0.458302
0.03	0.141421	0.467149
0.03	0.154919	0.47585
0.03	0.167332	0.484412
0.03	0.178885	0.492842
0.03	0.189737	0.501145
0.03	0.2	0.509328
0.03	0.209762	0.517395
0.03	0.219089	0.525353
0.03	0.228035	0.533205
0.03	0.236643	0.540957
0.03	0.244949	0.548613
0.03	0.252982	0.556177
0.03	0.260768	0.563653
0.03	0.268328	0.571045
0.03	0.275681	0.578356
0.03	0.282843	0.585591
0.03	0.289828	0.592752
0.03	0.296648	0.599843
0.03	0.303315	0.606866
0.03	0.309839	0.613825
0.03	0.316228	0.620723
0.03	0.32249	0.627562
0.03	0.328634	0.634345
0.03	0.334664	0.641074
0.03	0.340588	0.647752
0.03	0.34641	0.654382
0.03	0.352136	0.660964
0.03	0.357771	0.667503
0.03	0.363318	0.673999
0.03	0.368782	0.680455
0.03	0.374166	0.686873
0.03	0.379473	0.693254
0.03	0.384708	0.699602
0.03	0.389872	0.705916
0.03	0.394968	0.7122
0.03	0.4	0.718454
0.03	0.404969	0.724682
0.03	0.409878	0.730883
0.03	0.414729	0.73706
0.03	0.419524	0.743214
0.03	0.424264	0.749347
0.03	0.428952	0.755461
0.03	0.43359	0.761555
0.03	0.438178	0.767633
0.03	0.442719	0.773696
0.03	0.447214	0.779744
0.03	0.451664	0.785779
0.03	0.45607	0.791802
0.03	0.460435	0.797814
0.03	0.464758	0.803817
0.03	0.469042	0.809812
0.03	0.473286	0.8158
0.03	0.477493	0.821782
0.03	0.481664	0.827759
0.03	0.485798	0.833732
0.03	0.489898	0.839702
0.03	0.493964	0.845671
0.03	0.497996	0.851638
0.03	0.501996	0.857606
0.03	0.505964	0.863575
0.03	0.509902	0.869546
0.03	0.513809	0.875519
0.03	0.517687	0.881496
0.03	0.521536	0.887477
0.03	0.525357	0.893463
0.03	0.52915	0.899456
0.03	0.532917	0.905454
0.03	0.536656	0.91146
0.03	0.54037	0.917474
0.03	0.544059	0.923496
0.03	0.547723	0.929528
0.03	0.551362	0.935569
0.03	0.554977	0.94162
0.03	0.55857	0.947681
0.03	0.562139	0.953753
0.03	0.565685	0.959837
0.03	0.56921	0.965932
0.03	0.572713	0.972039
0.03	0.576194	0.978158
0.03	0.579655	0.984289
0.03	0.583095	0.990433
0.03	0.586515	0.99659
0.03	0.589915	1.00276
0.03	0.593296	1.00894
0.03	0.596657	1.01513
0.03	0.6	1.02134
0.03	0.603324	1.02756
0.03	0.60663	1.03379
0.03	0.609918	1.04004
0.03	0.613188	1.04629
0.03	0.616441	1.05256
0.03	0.619677	1.05884
0.03	0.622896	1.06512
0.03	0.626099	1.07142
0.03	0.629285	1.07773
0.03	0.632456	1.08405
0.03	0.63561	1.09037
0.03	0.638749	1.09671
0.03	0.641872	1.10305
0.03	0.644981	1.10939
0.03	0.648074	1.11575
0.03	0.651153	1.1221
0.03	0.654217	1.12847
0.03	0.657267	1.13483
0.03	0.660303	1.1412
0.03	0.663325	1.14757
0.03	0.666333	1.15394
0.03	0.669328	1.16031
0.03	0.672309	1.16668
0.03	0.675278	1.17305
0.03	0.678233	1.17942
0.03	0.681175	1.18578
0.03	0.684105	1.19214
0.03	0.687023	1.19849
0.03	0.689928	1.20484
0.03	0.69282	1.21118
0.03	0.695701	1.21751
0.03	0.69857	1.21583
0.03	0.701427	1.21378
0.03	0.704273	1.21171
0.03	0.707107	1.20965
0.03	0.70993	1.20757
0.03	0.712741	1.20549
0.03	0.715542	1.2034
0.03	0.718331	1.20131
0.03	0.72111	1.19922
0.03	0.723878	1.19712
0.03	0.726636	1.19502
0.03	0.729383	1.19292
0.03	0.73212	1.19081
0.03	0.734847	1.1887
0.03	0.737564	1.18659
0.03	0.74027	1.18447
0.03	0.742967	1.18235
0.03	0.745654	1.18022
0.03	0.748331	1.17809
0.03	0.750999	1.17596
0.03	0.753658	1.17382
0.03	0.756307	1.17167
0.03	0.758947	1.16951
0.03	0.761577	1.16735
0.03	0.764199	1.16517
0.03	0.766812	1.16298
0.03	0.769415	1.16078
0.03	0.77201	1.15856
0.03	0.774597	1.15633
0.03	0.777174	1.15407
0.03	0.779744	1.1518
0.03	0.782304	1.14949
0.03	0.784857	1.14716
0.03	0.787401	1.1448
0.03	0.789937	1.1424
0.03	0.792465	1.13997
0.03	0.794984	1.13749
0.03	0.797496	1.13496
0.03	0.8	1.13238
0.03	0.802496	1.12973
0.04	0	0.407976
0.04	0.0632456	0.417071
0.04	0.0894427	0.425994
0.04	0.109545	0.434755
0.04	0.126491	0.44336
0.04	0.141421	0.451817
0.04	0.154919	0.460132
0.04	0.167332	0.468314
0.04	0.178885	0.476367
0.04	0.189737	0.484297
0.04	0.2	0.49211
0.04	0.209762	0.499812
0.04	0.219089	0.507407
0.04	0.228035	0.514899
0.04	0.236643	0.522294
0.04	0.244949	0.529596
0.04	0.252982	0.536808
0.04	0.260768	0.543935
0.04	0.268328	0.55098
0.04	0.275681	0.557947
0.04	0.282843	0.564839
0.04	0.289828	0.57166
0.04	0.296648	0.578412
0.04	0.303315	0.585099
0.04	0.309839	0.591723
0.04	0.316228	0.598287
0.04	0.32249	0.604795
0.04	0.328634	0.611247
0.04	0.334664	0.617647
0.04	0.340588	0.623998
0.04	0.34641	0.630301
0.04	0.352136	0.636558
0.04	0.357771	0.642773
0.04	0.363318	0.648946
0.04	0.368782	0.655081
0.04	0.374166	0.661178
0.04	0.379473	0.66724
0.04	0.384708	0.673268
0.04	0.389872	0.679265
0.04	0.394968	0.685233
0.04	0.4	0.691171
0.04	0.404969	0.697084
0.04	0.409878	0.702972
0.04	0.414729	0.708836
0.04	0.419524	0.714678
0.04	0.424264	0.720501
0.04	0.428952	0.726304
0.04	0.43359	0.73209
0.04	0.438178	0.73786
0.04	0.442719	0.743616
0.04	0.447214	0.749358
0.04	0.451664	0.755089
0.04	0.45607	0.760809
0.04	0.460435	0.76652
0.04	0.464758	0.772223
0.04	0.469042	0.777919
0.04	0.473286	0.783609
0.04	0.477493	0.789295
0.04	0.481664	0.794978
0.04	0.485798	0.800659
0.04	0.489898	0.806339
0.04	0.493964	0.812019
0.04	0.497996	0.8177
0.04	0.501996	0.823384
0.04	0.505964	0.829071
0.04	0.509902	0.834763
0.04	0.513809	0.84046
0.04	0.517687	0.846164
0.04	0.521536	0.851875
0.04	0.525357	0.857594
0.04	0.52915	0.863323
0.04	0.532917	0.869061
0.04	0.536656	0.874811
0.04	0.54037	0.880573
0.04	0.544059	0.886347
0.04	0.547723	0.892135
0.04	0.551362	0.897938
0.04	0.554977	0.903755
0.04	0.55857	0.909588
0.04	0.562139	0.915437
0.04	0.565685	0.921303
0.04	0.56921	0.927187
0.04	0.572713	0.933088
0.04	0.576194	0.939009
0.04	0.579655	0.944948
0.04	0.583095	0.950907
0.04	0.586515	0.956885
0.04	0.589915	0.962884
0.04	0.593296	0.968903
0.04	0.596657	0.974943
0.04	0.6	0.981004
0.04	0.603324	0.987085
0.04	0.60663	0.993187
0.04	0.609918	0.999311
0.04	0.613188	1.00545
0.04	0.616441	1.01162
0.04	0.619677	1.0178
0.04	0.622896	1.02401
0.04	0.626099	1.03024
0.04	0.629285	1.03648
0.04	0.632456	1.04274
0.04	0.63561	1.04903
0.04	0.638749	1.05533
0.04	0.641872	1.06164
0.04	0.644981	1.06798
0.04	0.648074	1.07433
0.04	0.651153	1.08069
0.04	0.654217	1.08707
0.04	0.657267	1.09347
0.04	0.660303	1.09987
0.04	0.663325	1.10629
0.04	0.666333	1.11271
0.04	0.669328	1.11915
0.04	0.672309	1.12559
0.04	0.675278	1.13204
0.04	0.678233	1.13849
0.04	0.681175	1.14495
0.04	0.684105	1.15142
0.04	0.687023	1.15788
0.04	0.689928	1.16435
0.04	0.69282	1.17081
0.04	0.695701	1.17727
0.04	0.69857	1.18373
0.04	0.701427	1.19019
0.04	0.704273	1.19664
0.04	0.707107	1.20307
0.04	0.70993	1.20069
0.04	0.712741	1.19829
0.04	0.715542	1.19589
0.04	0.718331	1.19348
0.04	0.72111	1.19107
0.04	0.723878	1.18866
0.04	0.726636	1.18624
0.04	0.729383	1.18382
0.04	0.73212	1.1814
0.04	0.734847	1.17898
0.04	0.737564	1.17655
0.04	0.74027	1.17413
0.04	0.742967	1.1717
0.04	0.745654	1.16928
0.04	0.748331	1.16685
0.04	0.750999	1.16442
0.04	0.753658	1.16199
0.04	0.756307	1.15956
0.04	0.758947	1.15713
0.04	0.761577	1.15469
0.04	0.764199	1.15225
0.04	0.766812	1.1498
0.04	0.769415	1.14735
0.04	0.77201	1.14488
0.04	0.774597	1.14241
0.04	0.777174	1.13992
0.04	0.779744	1.13742
0.04	0.782304	1.13489
0.04	0.784857	1.13235
0.04	0.787401	1.12979
0.04	0.789937	1.12719
0.04	0.792465	1.12457
0.04	0.794984	1.1219
0.04	0.797496	1.1192
0.04	0.8	1.11646
0.04	0.802496	1.11366
0.05	0	0.394639
0.05	0.0632456	0.403325
0.05	0.0894427	0.411845
0.05	0.109545	0.420208
0.05	0.126491	0.42842
0.05	0.141421	0.43649
0.05	0.154919	0.444423
0.05	0.167332	0.452226
0.05	0.178885	0.459905
0.05	0.189737	0.467465
0.05	0.2	0.474912
0.05	0.209762	0.482251
0.05	0.219089	0.489487
0.05	0.228035	0.496623
0.05	0.236643	0.503665
0.05	0.244949	0.510617
0.05	0.252982	0.517482
0.05	0.260768	0.524264
0.05	0.268328	0.530966
0.05	0.275681	0.537593
0.05	0.282843	0.544147
0.05	0.289828	0.550632
0.05	0.296648	0.55705
0.05	0.303315	0.563405
0.05	0.309839	0.569699
0.05	0.316228	0.575934
0.05	0.32249	0.582114
0.05	0.328634	0.58824
0.05	0.334664	0.594316
0.05	0.340588	0.600343
0.05	0.34641	0.606324
0.05	0.352136	0.612261
0.05	0.357771	0.618155
0.05	0.363318	0.624009
0.05	0.368782	0.629826
0.05	0.374166	0.635606
0.05	0.379473	0.641351
0.05	0.384708	0.647064
0.05	0.389872	0.652746
0.05	0.394968	0.658399
0.05	0.4	0.664025
0.05	0.404969	0.669624
0.05	0.409878	0.6752
0.05	0.414729	0.680752
0.05	0.419524	0.686283
0.05	0.424264	0.691795
0.05	0.428952	0.697288
0.05	0.43359	0.702765
0.05	0.438178	0.708226
0.05	0.442719	0.713673
0.05	0.447214	0.719107
0.05	0.451664	0.72453
0.05	0.45607	0.729943
0.05	0.460435	0.735348
0.05	0.464758	0.740745
0.05	0.469042	0.746135
0.05	0.473286	0.751521
0.05	0.477493	0.756904
0.05	0.481664	0.762284
0.05	0.485798	0.767663
0.05	0.489898	0.773041
0.05	0.493964	0.778421
0.05	0.497996	0.783804
0.05	0.501996	0.78919
0.05	0.505964	0.79458
0.05	0.509902	0.799977
0.05	0.513809	0.80538
0.05	0.517687	0.810792
0.05	0.521536	0.816213
0.05	0.525357	0.821644
0.05	0.52915	0.827086
0.05	0.532917	0.832541
0.05	0.536656	0.838009
0.05	0.54037	0.843492
0.05	0.544059	0.84899
0.05	0.547723	0.854505
0.05	0.551362	0.860037
0.05	0.554977	0.865588
0.05	0.55857	0.871158
0.05	0.562139	0.876748
0.05	0.565685	0.882359
0.05	0.56921	0.887992
0.05	0.572713	0.893649
0.05	0.576194	0.899328
0.05	0.579655	0.905033
0.05	0.583095	0.910762
0.05	0.586515	0.916517
0.05	0.589915	0.922298
0.05	0.593296	0.928106
0.05	0.596657	0.933942
0.05	0.6	0.939806
0.05	0.603324	0.945698
0.05	0.60663	0.951619
0.05	0.609918	0.957569
0.05	0.613188	0.963548
0.05	0.616441	0.969557
0.05	0.619677	0.975596
0.05	0.622896	0.981664
0.05	0.626099	0.987762
0.05	0.629285	0.99389
0.05	0.632456	1.00005
0.05	0.63561	1.00623
0.05	0.638749	1.01245
0.05	0.641872	1.01869
0.05	0.644981	1.02496
0.05	0.648074	1.03126
0.05	0.651153	1.03758
0.05	0.654217	1.04393
0.05	0.657267	1.05031
0.05	0.660303	1.05671
0.05	0.663325	1.06313
0.05	0.666333	1.06957
0.05	0.669328	1.07603
0.05	0.672309	1.08251
0.05	0.675278	1.08901
0.05	0.678233	1.09553
0.05	0.681175	1.10206
0.05	0.684105	1.10861
0.05	0.687023	1.11516
0.05	0.689928	1.12173
0.05	0.69282	1.1283
0.05	0.695701	1.13489
0.05	0.69857	1.14147
0.05	0.701427	1.14807
0.05	0.704273	1.15466
0.05	0.707107	1.16125
0.05	0.70993	1.16785
0.05	0.712741	1.17444
0.05	0.715542	1.18102
0.05	0.718331	1.18662
0.05	0.72111	1.18388
0.05	0.723878	1.18112
0.05	0.726636	1.17836
0.05	0.729383	1.1756
0.05	0.73212	1.17284
0.05	0.734847	1.17008
0.05	0.737564	1.16731
0.05	0.74027	1.16455
0.05	0.742967	1.16179
0.05	0.745654	1.15903
0.05	0.748331	1.15627
0.05	0.750999	1.15352
0.05	0.753658	1.15076
0.05	0.756307	1.14801
0.05	0.758947	1.14527
0.05	0.761577	1.14252
0.05	0.764199	1.13978
0.05	0.766812	1.13703
0.05	0.769415	1.13429
0.05	0.77201	1.13154
0.05	0.774597	1.12879
0.05	0.777174	1.12603
0.05	0.779744	1.12327
0.05	0.782304	1.12049
0.05	0.784857	1.1177
0.05	0.787401	1.1149
0.05	0.789937	1.11207
0.05	0.792465	1.10923
0.05	0.794984	1.10635
0.05	0.797496	1.10345
0.05	0.8	1.1005
0.05	0.802496	1.09752
0.06	0	0.381305
0.06	0.0632456	0.389583
0.06	0.0894427	0.397701
0.06	0.109545	0.405668
0.06	0.126491	0.41349
0.06	0.141421	0.421174
0.06	0.154919	0.428727
0.06	0.167332	0.436155
0.06	0.178885	0.443463
0.06	0.189737	0.450656
0.06	0.2	0.457741
0.06	0.209762	0.464721
0.06	0.219089	0.471601
0.06	0.228035	0.478385
0.06	0.236643	0.485078
0.06	0.244949	0.491684
0.06	0.252982	0.498206
0.06	0.260768	0.504648
0.06	0.268328	0.511013
0.06	0.275681	0.517304
0.06	0.282843	0.523526
0.06	0.289828	0.529679
0.06	0.296648	0.535769
0.06	0.303315	0.541796
0.06	0.309839	0.547765
0.06	0.316228	0.553677
0.06	0.32249	0.559534
0.06	0.328634	0.56534
0.06	0.334664	0.571097
0.06	0.340588	0.576806
0.06	0.34641	0.58247
0.06	0.352136	0.588091
0.06	0.357771	0.593671
0.06	0.363318	0.599212
0.06	0.368782	0.604715
0.06	0.374166	0.610183
0.06	0.379473	0.615618
0.06	0.384708	0.62102
0.06	0.389872	0.626392
0.06	0.394968	0.631735
0.06	0.4	0.637052
0.06	0.404969	0.642343
0.06	0.409878	0.64761
0.06	0.414729	0.652854
0.06	0.419524	0.658078
0.06	0.424264	0.663282
0.06	0.428952	0.668469
0.06	0.43359	0.673638
0.06	0.438178	0.678792
0.06	0.442719	0.683933
0.06	0.447214	0.689061
0.06	0.451664	0.694177
0.06	0.45607	0.699284
0.06	0.460435	0.704382
0.06	0.464758	0.709473
0.06	0.469042	0.714557
0.06	0.473286	0.719637
0.06	0.477493	0.724714
0.06	0.481664	0.729788
0.06	0.485798	0.734861
0.06	0.489898	0.739934
0.06	0.493964	0.745009
0.06	0.497996	0.750086
0.06	0.501996	0.755167
0.06	0.505964	0.760253
0.06	0.509902	0.765345
0.06	0.513809	0.770445
0.06	0.517687	0.775554
0.06	0.521536	0.780672
0.06	0.525357	0.785801
0.06	0.52915	0.790943
0.06	0.532917	0.796097
0.06	0.536656	0.801267
0.06	0.54037	0.806452
0.06	0.544059	0.811654
0.06	0.547723	0.816873
0.06	0.551362	0.822113
0.06	0.554977	0.827372
0.06	0.55857	0.832653
0.06	0.562139	0.837956
0.06	0.565685	0.843283
0.06	0.56921	0.848635
0.06	0.572713	0.854013
0.06	0.576194	0.859417
0.06	0.579655	0.864849
0.06	0.583095	0.870311
0.06	0.586515	0.875802
0.06	0.589915	0.881324
0.06	0.593296	0.886878
0.06	0.596657	0.892464
0.06	0.6	0.898085
0.06	0.603324	0.903739
0.06	0.60663	0.909429
0.06	0.609918	0.915154
0.06	0.613188	0.920916
0.06	0.616441	0.926714
0.06	0.619677	0.932551
0.06	0.622896	0.938425
0.06	0.626099	0.944338
0.06	0.629285	0.95029
0.06	0.632456	0.95628
0.06	0.63561	0.96231
0.06	0.638749	0.968379
0.06	0.641872	0.974486
0.06	0.644981	0.980633
0.06	0.648074	0.986818
0.06	0.651153	0.993042
0.06	0.654217	0.999303
0.06	0.657267	1.0056
0.06	0.660303	1.01194
0.06	0.663325	1.01831
0.06	0.666333	1.02471
0.06	0.669328	1.03115
0.06	0.672309	1.03762
0.06	0.675278	1.04413
0.06	0.678233	1.05066
0.06	0.681175	1.05722
0.06	0.684105	1.06381
0.06	0.687023	1.07042
0.06	0.689928	1.07705
0.06	0.69282	1.08371
0.06	0.695701	1.09038
0.06	0.69857	1.09707
0.06	0.701427	1.10378
0.06	0.704273	1.1105
0.06	0.707107	1.11723
0.06	0.70993	1.12397
0.06	0.712741	1.13071
0.06	0.715542	1.13746
0.06	0.718331	1.14421
0.06	0.72111	1.15096
0.06	0.723878	1.15771
0.06	0.726636	1.16446
0.06	0.729383	1.16843
0.06	0.73212	1.1653
0.06	0.734847	1.16217
0.06	0.737564	1.15904
0.06	0.74027	1.15591
0.06	0.742967	1.15279
0.06	0.745654	1.14966
0.06	0.748331	1.14654
0.06	0.750999	1.14342
0.06	0.753658	1.14031
0.06	0.756307	1.1372
0.06	0.758947	1.1341
0.06	0.761577	1.13101
0.06	0.764199	1.12792
0.06	0.766812	1.12484
0.06	0.769415	1.12177
0.06	0.77201	1.1187
0.06	0.774597	1.11563
0.06	0.777174	1.11256
0.06	0.779744	1.1095
0.06	0.782304	1.10643
0.06	0.784857	1.10335
0.06	0.787401	1.10027
0.06	0.789937	1.09718
0.06	0.792465	1.09408
0.06	0.794984	1.09096
0.06	0.797496	1.08781
0.06	0.8	1.08464
0.06	0.802496	1.08143
0.07	0	0.367977
0.07	0.0632456	0.375848
0.07	0.0894427	0.383566
0.07	0.109545	0.391138
0.07	0.126491	0.398572
0.07	0.141421	0.405874
0.07	0.154919	0.413049
0.07	0.167332	0.420104
0.07	0.178885	0.427044
0.07	0.189737	0.433874
0.07	0.2	0.440599
0.07	0.209762	0.447224
0.07	0.219089	0.453752
0.07	0.228035	0.460189
0.07	0.236643	0.466537
0.07	0.244949	0.472801
0.07	0.252982	0.478985
0.07	0.260768	0.485091
0.07	0.268328	0.491124
0.07	0.275681	0.497085
0.07	0.282843	0.502978
0.07	0.289828	0.508807
0.07	0.296648	0.514572
0.07	0.303315	0.520279
0.07	0.309839	0.525927
0.07	0.316228	0.531522
0.07	0.32249	0.537063
0.07	0.328634	0.542555
0.07	0.334664	0.547998
0.07	0.340588	0.553396
0.07	0.34641	0.558749
0.07	0.352136	0.564061
0.07	0.357771	0.569332
0.07	0.363318	0.574566
0.07	0.368782	0.579763
0.07	0.374166	0.584925
0.07	0.379473	0.590054
0.07	0.384708	0.595152
0.07	0.389872	0.60022
0.07	0.394968	0.60526
0.07	0.4	0.610274
0.07	0.404969	0.615263
0.07	0.409878	0.620227
0.07	0.414729	0.62517
0.07	0.419524	0.630092
0.07	0.424264	0.634994
0.07	0.428952	0.639879
0.07	0.43359	0.644747
0.07	0.438178	0.6496
0.07	0.442719	0.654438
0.07	0.447214	0.659264
0.07	0.451664	0.664079
0.07	0.45607	0.668884
0.07	0.460435	0.673679
0.07	0.464758	0.678467
0.07	0.469042	0.683249
0.07	0.473286	0.688026
0.07	0.477493	0.692798
0.07	0.481664	0.697568
0.07	0.485798	0.702337
0.07	0.489898	0.707105
0.07	0.493964	0.711875
0.07	0.497996	0.716646
0.07	0.501996	0.721422
0.07	0.505964	0.726201
0.07	0.509902	0.730987
0.07	0.513809	0.73578
0.07	0.517687	0.740581
0.07	0.521536	0.745391
0.07	0.525357	0.750213
0.07	0.52915	0.755046
0.07	0.532917	0.759893
0.07	0.536656	0.764754
0.07	0.54037	0.769631
0.07	0.544059	0.774525
0.07	0.547723	0.779438
0.07	0.551362	0.784369
0.07	0.554977	0.789322
0.07	0.55857	0.794296
0.07	0.562139	0.799294
0.07	0.565685	0.804317
0.07	0.56921	0.809365
0.07	0.572713	0.814441
0.07	0.576194	0.819545
0.07	0.579655	0.824678
0.07	0.583095	0.829843
0.07	0.586515	0.83504
0.07	0.589915	0.84027
0.07	0.593296	0.845534
0.07	0.596657	0.850835
0.07	0.6	0.856172
0.07	0.603324	0.861548
0.07	0.60663	0.866963
0.07	0.609918	0.872418
0.07	0.613188	0.877915
0.07	0.616441	0.883455
0.07	0.619677	0.889038
0.07	0.622896	0.894665
0.07	0.626099	0.900337
0.07	0.629285	0.906056
0.07	0.632456	0.911821
0.07	0.63561	0.917634
0.07	0.638749	0.923495
0.07	0.641872	0.929405
0.07	0.644981	0.935363
0.07	0.648074	0.941371
0.07	0.651153	0.947427
0.07	0.654217	0.953534
0.07	0.657267	0.959689
0.07	0.660303	0.965893
0.07	0.663325	0.972147
0.07	0.666333	0.978448
0.07	0.669328	0.984797
0.07	0.672309	0.991192
0.07	0.675278	0.997633
0.07	0.678233	1.00412
0.07	0.681175	1.01065
0.07	0.684105	1.01722
0.07	0.687023	1.02383
0.07	0.689928	1.03048
0.07	0.69282	1.03717
0.07	0.695701	1.04389
0.07	0.69857	1.05064
0.07	0.701427	1.05742
0.07	0.704273	1.06423
0.07	0.707107	1.07107
0.07	0.70993	1.07792
0.07	0.712741	1.0848
0.07	0.715542	1.09169
0.07	0.718331	1.0986
0.07	0.72111	1.10552
0.07	0.723878	1.11244
0.07	0.726636	1.11938
0.07	0.729383	1.12631
0.07	0.73212	1.13324
0.07	0.734847	1.14017
0.07	0.737564	1.1471
0.07	0.74027	1.14838
0.07	0.742967	1.14486
0.07	0.745654	1.14135
0.07	0.748331	1.13783
0.07	0.750999	1.13432
0.07	0.753658	1.13081
0.07	0.756307	1.12732
0.07	0.758947	1.12383
0.07	0.761577	1.12035
0.07	0.764199	1.11688
0.07	0.766812	1.11342
0.07	0.769415	1.10997
0.07	0.77201	1.10654
0.07	0.774597	1.10311
0.07	0.777174	1.09969
0.07	0.779744	1.09628
0.07	0.782304	1.09288
0.07	0.784857	1.08948
0.07	0.787401	1.08608
0.07	0.789937	1.08268
0.07	0.792465	1.07927
0.07	0.794984	1.07586
0.07	0.797496	1.07244
0.07	0.8	1.06899
0.07	0.802496	1.06553
0.08	0	0.354658
0.08	0.0632456	0.362122
0.08	0.0894427	0.369441
0.08	0.109545	0.376621
0.08	0.126491	0.383668
0.08	0.141421	0.390589
0.08	0.154919	0.397389
0.08	0.167332	0.404074
0.08	0.178885	0.410649
0.08	0.189737	0.417119
0.08	0.2	0.423488
0.08	0.209762	0.429761
0.08	0.219089	0.435942
0.08	0.228035	0.442034
0.08	0.236643	0.448042
0.08	0.244949	0.453969
0.08	0.252982	0.459819
0.08	0.260768	0.465595
0.08	0.268328	0.471299
0.08	0.275681	0.476935
0.08	0.282843	0.482506
0.08	0.289828	0.488014
0.08	0.296648	0.493462
0.08	0.303315	0.498852
0.08	0.309839	0.504187
0.08	0.316228	0.50947
0.08	0.32249	0.514701
0.08	0.328634	0.519884
0.08	0.334664	0.525021
0.08	0.340588	0.530113
0.08	0.34641	0.535162
0.08	0.352136	0.540171
0.08	0.357771	0.545141
0.08	0.363318	0.550074
0.08	0.368782	0.554971
0.08	0.374166	0.559834
0.08	0.379473	0.564666
0.08	0.384708	0.569466
0.08	0.389872	0.574238
0.08	0.394968	0.578982
0.08	0.4	0.5837
0.08	0.404969	0.588393
0.08	0.409878	0.593063
0.08	0.414729	0.597711
0.08	0.419524	0.602338
0.08	0.424264	0.606946
0.08	0.428952	0.611536
0.08	0.43359	0.61611
0.08	0.438178	0.620668
0.08	0.442719	0.625212
0.08	0.447214	0.629743
0.08	0.451664	0.634262
0.08	0.45607	0.638771
0.08	0.460435	0.643271
0.08	0.464758	0.647762
0.08	0.469042	0.652247
0.08	0.473286	0.656726
0.08	0.477493	0.661201
0.08	0.481664	0.665673
0.08	0.485798	0.670142
0.08	0.489898	0.67461
0.08	0.493964	0.679079
0.08	0.497996	0.683549
0.08	0.501996	0.688022
0.08	0.505964	0.692499
0.08	0.509902	0.69698
0.08	0.513809	0.701468
0.08	0.517687	0.705964
0.08	0.521536	0.710468
0.08	0.525357	0.714982
0.08	0.52915	0.719507
0.08	0.532917	0.724044
0.08	0.536656	0.728596
0.08	0.54037	0.733162
0.08	0.544059	0.737744
0.08	0.547723	0.742344
0.08	0.551362	0.746963
0.08	0.554977	0.751602
0.08	0.55857	0.756262
0.08	0.562139	0.760945
0.08	0.565685	0.765653
0.08	0.56921	0.770386
0.08	0.572713	0.775146
0.08	0.576194	0.779934
0.08	0.579655	0.784752
0.08	0.583095	0.789601
0.08	0.586515	0.794483
0.08	0.589915	0.799399
0.08	0.593296	0.804351
0.08	0.596657	0.809339
0.08	0.6	0.814366
0.08	0.603324	0.819433
0.08	0.60663	0.824541
0.08	0.609918	0.829692
0.08	0.613188	0.834887
0.08	0.616441	0.840127
0.08	0.619677	0.845415
0.08	0.622896	0.850751
0.08	0.626099	0.856136
0.08	0.629285	0.861573
0.08	0.632456	0.867061
0.08	0.63561	0.872603
0.08	0.638749	0.8782
0.08	0.641872	0.883852
0.08	0.644981	0.88956
0.08	0.648074	0.895327
0.08	0.651153	0.901151
0.08	0.654217	0.907034
0.08	0.657267	0.912977
0.08	0.660303	0.91898
0.08	0.663325	0.925044
0.08	0.666333	0.931168
0.08	0.669328	0.937352
0.08	0.672309	0.943597
0.08	0.675278	0.949902
0.08	0.678233	0.956266
0.08	0.681175	0.962689
0.08	0.684105	0.96917
0.08	0.687023	0.975708
0.08	0.689928	0.982301
0.08	0.69282	0.988948
0.08	0.695701	0.995647
0.08	0.69857	1.0024
0.08	0.701427	1.00919
0.08	0.704273	1.01604
0.08	0.707107	1.02292
0.08	0.70993	1.02985
0.08	0.712741	1.03681
0.08	0.715542	1.0438
0.08	0.718331	1.05083
0.08	0.72111	1.05788
0.08	0.723878	1.06496
0.08	0.726636	1.07205
0.08	0.729383	1.07917
0.08	0.73212	1.08629
0.08	0.734847	1.09343
0.08	0.737564	1.10057
0.08	0.74027	1.10771
0.08	0.742967	1.11485
0.08	0.745654	1.12198
0.08	0.748331	1.12911
0.08	0.750999	1.12638
0.08	0.753658	1.12246
0.08	0.756307	1.11854
0.08	0.758947	1.11462
0.08	0.761577	1.11072
0.08	0.764199	1.10683
0.08	0.766812	1.10296
0.08	0.769415	1.09909
0.08	0.77201	1.09525
0.08	0.774597	1.09142
0.08	0.777174	1.0876
0.08	0.779744	1.0838
0.08	0.782304	1.08002
0.08	0.784857	1.07624
0.08	0.787401	1.07248
0.08	0.789937	1.06872
0.08	0.792465	1.06498
0.08	0.794984	1.06123
0.08	0.797496	1.05748
0.08	0.8	1.05373
0.08	0.802496	1.04996
0.09	0	0.341346
0.09	0.0632456	0.348406
0.09	0.0894427	0.355327
0.09	0.109545	0.362116
0.09	0.126491	0.368779
0.09	0.141421	0.375321
0.09	0.154919	0.381748
0.09	0.167332	0.388066
0.09	0.178885	0.394279
0.09	0.189737	0.400391
0.09	0.2	0.406407
0.09	0.209762	0.412332
0.09	0.219089	0.418168
0.09	0.228035	0.423921
0.09	0.236643	0.429592
0.09	0.244949	0.435186
0.09	0.252982	0.440707
0.09	0.260768	0.446156
0.09	0.268328	0.451537
0.09	0.275681	0.456853
0.09	0.282843	0.462106
0.09	0.289828	0.467299
0.09	0.296648	0.472434
0.09	0.303315	0.477514
0.09	0.309839	0.482541
0.09	0.316228	0.487517
0.09	0.32249	0.492444
0.09	0.328634	0.497325
0.09	0.334664	0.502161
0.09	0.340588	0.506954
0.09	0.34641	0.511706
0.09	0.352136	0.516418
0.09	0.357771	0.521093
0.09	0.363318	0.525732
0.09	0.368782	0.530337
0.09	0.374166	0.534909
0.09	0.379473	0.539449
0.09	0.384708	0.54396
0.09	0.389872	0.548442
0.09	0.394968	0.552897
0.09	0.4	0.557327
0.09	0.404969	0.561733
0.09	0.409878	0.566115
0.09	0.414729	0.570476
0.09	0.419524	0.574817
0.09	0.424264	0.579139
0.09	0.428952	0.583442
0.09	0.43359	0.587729
0.09	0.438178	0.592001
0.09	0.442719	0.596258
0.09	0.447214	0.600503
0.09	0.451664	0.604735
0.09	0.45607	0.608956
0.09	0.460435	0.613168
0.09	0.464758	0.617372
0.09	0.469042	0.621568
0.09	0.473286	0.625757
0.09	0.477493	0.629942
0.09	0.481664	0.634123
0.09	0.485798	0.6383
0.09	0.489898	0.642476
0.09	0.493964	0.646652
0.09	0.497996	0.650828
0.09	0.501996	0.655005
0.09	0.505964	0.659186
0.09	0.509902	0.66337
0.09	0.513809	0.667559
0.09	0.517687	0.671755
0.09	0.521536	0.675958
0.09	0.525357	0.68017
0.09	0.52915	0.684392
0.09	0.532917	0.688624
0.09	0.536656	0.692869
0.09	0.54037	0.697128
0.09	0.544059	0.701401
0.09	0.547723	0.705691
0.09	0.551362	0.709998
0.09	0.554977	0.714323
0.09	0.55857	0.718669
0.09	0.562139	0.723036
0.09	0.565685	0.727427
0.09	0.56921	0.731841
0.09	0.572713	0.736281
0.09	0.576194	0.740748
0.09	0.579655	0.745244
0.09	0.583095	0.74977
0.09	0.586515	0.754328
0.09	0.589915	0.758918
0.09	0.593296	0.763544
0.09	0.596657	0.768206
0.09	0.6	0.772906
0.09	0.603324	0.777646
0.09	0.60663	0.782427
0.09	0.609918	0.787251
0.09	0.613188	0.792119
0.09	0.616441	0.797034
0.09	0.619677	0.801997
0.09	0.622896	0.80701
0.09	0.626099	0.812074
0.09	0.629285	0.817191
0.09	0.632456	0.822363
0.09	0.63561	0.827591
0.09	0.638749	0.832878
0.09	0.641872	0.838224
0.09	0.644981	0.843632
0.09	0.648074	0.849102
0.09	0.651153	0.854637
0.09	0.654217	0.860237
0.09	0.657267	0.865904
0.09	0.660303	0.87164
0.09	0.663325	0.877445
0.09	0.666333	0.883319
0.09	0.669328	0.889266
0.09	0.672309	0.895283
0.09	0.675278	0.901374
0.09	0.678233	0.907537
0.09	0.681175	0.913772
0.09	0.684105	0.920081
0.09	0.687023	0.926462
0.09	0.689928	0.932915
0.09	0.69282	0.939439
0.09	0.695701	0.946033
0.09	0.69857	0.952696
0.09	0.701427	0.959426
0.09	0.704273	0.966221
0.09	0.707107	0.97308
0.09	0.70993	0.979999
0.09	0.712741	0.986975
0.09	0.715542	0.994006
0.09	0.718331	1.00109
0.09	0.72111	1.00822
0.09	0.723878	1.01539
0.09	0.726636	1.02261
0.09	0.729383	1.02986
0.09	0.73212	1.03714
0.09	0.734847	1.04444
0.09	0.737564	1.05177
0.09	0.74027	1.05912
0.09	0.742967	1.06648
0.09	0.745654	1.07385
0.09	0.748331	1.08122
0.09	0.750999	1.08859
0.09	0.753658	1.09595
0.09	0.756307	1.10331
0.09	0.758947	1.10666
0.09	0.761577	1.10231
0.09	0.764199	1.09797
0.09	0.766812	1.09364
0.09	0.769415	1.08932
0.09	0.77201	1.08503
0.09	0.774597	1.08075
0.09	0.777174	1.07649
0.09	0.779744	1.07226
0.09	0.782304	1.06804
0.09	0.784857	1.06384
0.09	0.787401	1.05967
0.09	0.789937	1.05551
0.09	0.792465	1.05137
0.09	0.794984	1.04724
0.09	0.797496	1.04312
0.09	0.8	1.039
0.09	0.802496	1.03489
0.1	0	0.328042
0.1	0.0632456	0.334699
0.1	0.0894427	0.341224
0.1	0.109545	0.347623
0.1	0.126491	0.353903
0.1	0.141421	0.360069
0.1	0.154919	0.366125
0.1	0.167332	0.372078
0.1	0.178885	0.377931
0.1	0.189737	0.383688
0.1	0.2	0.389355
0.1	0.209762	0.394934
0.1	0.219089	0.40043
0.1	0.228035	0.405845
0.1	0.236643	0.411184
0.1	0.244949	0.416449
0.1	0.252982	0.421644
0.1	0.260768	0.426771
0.1	0.268328	0.431833
0.1	0.275681	0.436833
0.1	0.282843	0.441773
0.1	0.289828	0.446656
0.1	0.296648	0.451483
0.1	0.303315	0.456258
0.1	0.309839	0.460982
0.1	0.316228	0.465658
0.1	0.32249	0.470287
0.1	0.328634	0.474871
0.1	0.334664	0.479412
0.1	0.340588	0.483912
0.1	0.34641	0.488372
0.1	0.352136	0.492795
0.1	0.357771	0.497182
0.1	0.363318	0.501533
0.1	0.368782	0.505852
0.1	0.374166	0.510139
0.1	0.379473	0.514396
0.1	0.384708	0.518624
0.1	0.389872	0.522824
0.1	0.394968	0.526998
0.1	0.4	0.531148
0.1	0.404969	0.535273
0.1	0.409878	0.539377
0.1	0.414729	0.543459
0.1	0.419524	0.547521
0.1	0.424264	0.551564
0.1	0.428952	0.55559
0.1	0.43359	0.559599
0.1	0.438178	0.563592
0.1	0.442719	0.567572
0.1	0.447214	0.571538
0.1	0.451664	0.575492
0.1	0.45607	0.579435
0.1	0.460435	0.583368
0.1	0.464758	0.587292
0.1	0.469042	0.591208
0.1	0.473286	0.595118
0.1	0.477493	0.599022
0.1	0.481664	0.602921
0.1	0.485798	0.606816
0.1	0.489898	0.610709
0.1	0.493964	0.6146
0.1	0.497996	0.618491
0.1	0.501996	0.622383
0.1	0.505964	0.626276
0.1	0.509902	0.630172
0.1	0.513809	0.634072
0.1	0.517687	0.637976
0.1	0.521536	0.641887
0.1	0.525357	0.645805
0.1	0.52915	0.649732
0.1	0.532917	0.653668
0.1	0.536656	0.657614
0.1	0.54037	0.661573
0.1	0.544059	0.665545
0.1	0.547723	0.669531
0.1	0.551362	0.673532
0.1	0.554977	0.677551
0.1	0.55857	0.681588
0.1	0.562139	0.685644
0.1	0.565685	0.689721
0.1	0.56921	0.693821
0.1	0.572713	0.697944
0.1	0.576194	0.702093
0.1	0.579655	0.706268
0.1	0.583095	0.710471
0.1	0.586515	0.714704
0.1	0.589915	0.718968
0.1	0.593296	0.723265
0.1	0.596657	0.727597
0.1	0.6	0.731964
0.1	0.603324	0.73637
0.1	0.60663	0.740816
0.1	0.609918	0.745303
0.1	0.613188	0.749833
0.1	0.616441	0.754408
0.1	0.619677	0.759031
0.1	0.622896	0.763702
0.1	0.626099	0.768424
0.1	0.629285	0.773199
0.1	0.632456	0.778029
0.1	0.63561	0.782916
0.1	0.638749	0.787862
0.1	0.641872	0.792869
0.1	0.644981	0.797938
0.1	0.648074	0.803073
0.1	0.651153	0.808274
0.1	0.654217	0.813545
0.1	0.657267	0.818886
0.1	0.660303	0.8243
0.1	0.663325	0.829789
0.1	0.666333	0.835354
0.1	0.669328	0.840997
0.1	0.672309	0.84672
0.1	0.675278	0.852524
0.1	0.678233	0.858411
0.1	0.681175	0.864381
0.1	0.684105	0.870435
0.1	0.687023	0.876576
0.1	0.689928	0.882802
0.1	0.69282	0.889114
0.1	0.695701	0.895513
0.1	0.69857	0.901998
0.1	0.701427	0.908568
0.1	0.704273	0.915223
0.1	0.707107	0.921961
0.1	0.70993	0.928781
0.1	0.712741	0.935681
0.1	0.715542	0.942658
0.1	0.718331	0.94971
0.1	0.72111	0.956834
0.1	0.723878	0.964025
0.1	0.726636	0.971281
0.1	0.729383	0.978596
0.1	0.73212	0.985966
0.1	0.734847	0.993387
0.1	0.737564	1.00085
0.1	0.74027	1.00836
0.1	0.742967	1.0159
0.1	0.745654	1.02346
0.1	0.748331	1.03105
0.1	0.750999	1.03866
0.1	0.753658	1.04628
0.1	0.756307	1.0539
0.1	0.758947	1.06152
0.1	0.761577	1.06913
0.1	0.764199	1.07674
0.1	0.766812	1.08433
0.1	0.769415	1.08083
0.1	0.77201	1.07605
0.1	0.774597	1.07129
0.1	0.777174	1.06655
0.1	0.779744	1.06183
0.1	0.782304	1.05714
0.1	0.784857	1.05248
0.1	0.787401	1.04784
0.1	0.789937	1.04323
0.1	0.792465	1.03864
0.1	0.794984	1.03408
0.1	0.797496	1.02954
0.1	0.8	1.02501
0.1	0.802496	1.0205
0.11	0	0.314746
0.11	0.0632456	0.320999
0.11	0.0894427	0.327129
0.11	0.109545	0.33314
0.11	0.126491	0.339039
0.11	0.141421	0.34483
0.11	0.154919	0.350518
0.11	0.167332	0.356107
0.11	0.178885	0.361603
0.11	0.189737	0.367008
0.11	0.2	0.372328
0.11	0.209762	0.377564
0.11	0.219089	0.382722
0.11	0.228035	0.387804
0.11	0.236643	0.392814
0.11	0.244949	0.397753
0.11	0.252982	0.402626
0.11	0.260768	0.407435
0.11	0.268328	0.412182
0.11	0.275681	0.41687
0.11	0.282843	0.421502
0.11	0.289828	0.426079
0.11	0.296648	0.430603
0.11	0.303315	0.435078
0.11	0.309839	0.439504
0.11	0.316228	0.443884
0.11	0.32249	0.44822
0.11	0.328634	0.452513
0.11	0.334664	0.456765
0.11	0.340588	0.460977
0.11	0.34641	0.465152
0.11	0.352136	0.469291
0.11	0.357771	0.473395
0.11	0.363318	0.477466
0.11	0.368782	0.481505
0.11	0.374166	0.485514
0.11	0.379473	0.489494
0.11	0.384708	0.493446
0.11	0.389872	0.497372
0.11	0.394968	0.501272
0.11	0.4	0.505148
0.11	0.404969	0.509001
0.11	0.409878	0.512833
0.11	0.414729	0.516644
0.11	0.419524	0.520435
0.11	0.424264	0.524208
0.11	0.428952	0.527964
0.11	0.43359	0.531703
0.11	0.438178	0.535428
0.11	0.442719	0.539138
0.11	0.447214	0.542834
0.11	0.451664	0.546519
0.11	0.45607	0.550193
0.11	0.460435	0.553856
0.11	0.464758	0.55751
0.11	0.469042	0.561156
0.11	0.473286	0.564795
0.11	0.477493	0.568427
0.11	0.481664	0.572054
0.11	0.485798	0.575677
0.11	0.489898	0.579297
0.11	0.493964	0.582914
0.11	0.497996	0.58653
0.11	0.501996	0.590146
0.11	0.505964	0.593762
0.11	0.509902	0.59738
0.11	0.513809	0.601001
0.11	0.517687	0.604625
0.11	0.521536	0.608254
0.11	0.525357	0.611889
0.11	0.52915	0.615531
0.11	0.532917	0.61918
0.11	0.536656	0.622839
0.11	0.54037	0.626508
0.11	0.544059	0.630188
0.11	0.547723	0.633881
0.11	0.551362	0.637587
0.11	0.554977	0.641309
0.11	0.55857	0.645046
0.11	0.562139	0.648801
0.11	0.565685	0.652574
0.11	0.56921	0.656368
0.11	0.572713	0.660183
0.11	0.576194	0.66402
0.11	0.579655	0.667882
0.11	0.583095	0.671769
0.11	0.586515	0.675684
0.11	0.589915	0.679627
0.11	0.593296	0.683601
0.11	0.596657	0.687606
0.11	0.6	0.691645
0.11	0.603324	0.69572
0.11	0.60663	0.699831
0.11	0.609918	0.703981
0.11	0.613188	0.708172
0.11	0.616441	0.712406
0.11	0.619677	0.716684
0.11	0.622896	0.721009
0.11	0.626099	0.725382
0.11	0.629285	0.729806
0.11	0.632456	0.734283
0.11	0.63561	0.738815
0.11	0.638749	0.743404
0.11	0.641872	0.748053
0.11	0.644981	0.752763
0.11	0.648074	0.757538
0.11	0.651153	0.76238
0.11	0.654217	0.76729
0.11	0.657267	0.772272
0.11	0.660303	0.777328
0.11	0.663325	0.782461
0.11	0.666333	0.787672
0.11	0.669328	0.792964
0.11	0.672309	0.798339
0.11	0.675278	0.8038
0.11	0.678233	0.80935
0.11	0.681175	0.814989
0.11	0.684105	0.820721
0.11	0.687023	0.826546
0.11	0.689928	0.832468
0.11	0.69282	0.838486
0.11	0.695701	0.844603
0.11	0.69857	0.85082
0.11	0.701427	0.857138
0.11	0.704273	0.863556
0.11	0.707107	0.870076
0.11	0.70993	0.876696
0.11	0.712741	0.883417
0.11	0.715542	0.890237
0.11	0.718331	0.897154
0.11	0.72111	0.904167
0.11	0.723878	0.911274
0.11	0.726636	0.918471
0.11	0.729383	0.925754
0.11	0.73212	0.93312
0.11	0.734847	0.940564
0.11	0.737564	0.948081
0.11	0.74027	0.955666
0.11	0.742967	0.963312
0.11	0.745654	0.971014
0.11	0.748331	0.978764
0.11	0.750999	0.986556
0.11	0.753658	0.994382
0.11	0.756307	1.00224
0.11	0.758947	1.01011
0.11	0.761577	1.018
0.11	0.764199	1.02589
0.11	0.766812	1.03378
0.11	0.769415	1.04166
0.11	0.77201	1.04954
0.11	0.774597	1.05739
0.11	0.777174	1.05794
0.11	0.779744	1.05271
0.11	0.782304	1.04751
0.11	0.784857	1.04233
0.11	0.787401	1.03719
0.11	0.789937	1.03207
0.11	0.792465	1.02699
0.11	0.794984	1.02194
0.11	0.797496	1.01692
0.11	0.8	1.01193
0.11	0.802496	1.00697
0.12	0	0.301454
0.12	0.0632456	0.307306
0.12	0.0894427	0.313042
0.12	0.109545	0.318666
0.12	0.126491	0.324185
0.12	0.141421	0.329603
0.12	0.154919	0.334924
0.12	0.167332	0.340152
0.12	0.178885	0.345293
0.12	0.189737	0.350348
0.12	0.2	0.355323
0.12	0.209762	0.36022
0.12	0.219089	0.365042
0.12	0.228035	0.369794
0.12	0.236643	0.374477
0.12	0.244949	0.379094
0.12	0.252982	0.383648
0.12	0.260768	0.388142
0.12	0.268328	0.392578
0.12	0.275681	0.396959
0.12	0.282843	0.401285
0.12	0.289828	0.40556
0.12	0.296648	0.409786
0.12	0.303315	0.413965
0.12	0.309839	0.418098
0.12	0.316228	0.422187
0.12	0.32249	0.426234
0.12	0.328634	0.43024
0.12	0.334664	0.434208
0.12	0.340588	0.438139
0.12	0.34641	0.442034
0.12	0.352136	0.445894
0.12	0.357771	0.449722
0.12	0.363318	0.453518
0.12	0.368782	0.457283
0.12	0.374166	0.46102
0.12	0.379473	0.464729
0.12	0.384708	0.468412
0.12	0.389872	0.472069
0.12	0.394968	0.475702
0.12	0.4	0.479312
0.12	0.404969	0.482899
0.12	0.409878	0.486466
0.12	0.414729	0.490013
0.12	0.419524	0.493542
0.12	0.424264	0.497052
0.12	0.428952	0.500546
0.12	0.43359	0.504023
0.12	0.438178	0.507486
0.12	0.442719	0.510935
0.12	0.447214	0.514371
0.12	0.451664	0.517795
0.12	0.45607	0.521208
0.12	0.460435	0.524611
0.12	0.464758	0.528004
[truncated: 14,363 more rows]

## Sheet: Fig.4c
Relative phase (units of π)	pr (a.u.)	Im[σ]
0	0	0.403786
0	0.0542226	0.398323
0	0.0766824	0.39295
0	0.0939164	0.387665
0	0.108445	0.382464
0	0.121246	0.377346
0	0.132818	0.372308
0	0.14346	0.367347
0	0.153365	0.362459
0	0.162668	0.357643
0	0.171467	0.352897
0	0.179836	0.348216
0	0.187833	0.3436
0	0.195503	0.339046
0	0.202883	0.334552
0	0.210003	0.330116
0	0.216891	0.325735
0	0.223566	0.321409
0	0.230047	0.317135
0	0.236351	0.312911
0	0.242491	0.308736
0	0.248479	0.304609
0	0.254327	0.300528
0	0.260043	0.296492
0	0.265636	0.292499
0	0.271113	0.288549
0	0.276482	0.284641
0	0.281749	0.280773
0	0.286919	0.276944
0	0.291998	0.273155
0	0.29699	0.269404
0	0.301899	0.26569
0	0.30673	0.262014
0	0.311485	0.258375
0	0.31617	0.254772
0	0.320786	0.251207
0	0.325336	0.247678
0	0.329823	0.244186
0	0.334251	0.240731
0	0.33862	0.237315
0	0.342934	0.233937
0	0.347194	0.230599
0	0.351403	0.227302
0	0.355562	0.224048
0	0.359672	0.220838
0	0.363737	0.217675
0	0.367756	0.214562
0	0.371732	0.2115
0	0.375666	0.208494
0	0.379559	0.205547
0	0.383412	0.202664
0	0.387227	0.19985
0	0.391005	0.19711
0	0.394747	0.194451
0	0.398453	0.191878
0	0.402126	0.189401
0	0.405765	0.187025
0	0.409372	0.18476
0	0.412947	0.182613
0	0.416492	0.180593
0	0.420007	0.178709
0	0.423492	0.176968
0	0.42695	0.175377
0	0.430379	0.173942
0	0.433781	0.172667
0	0.437157	0.171557
0	0.440507	0.170613
0	0.443832	0.169836
0	0.447131	0.169224
0	0.450407	0.168776
0	0.453659	0.168489
0	0.456888	0.168721
0	0.460094	0.171601
0	0.463279	0.174607
0	0.466441	0.177734
0	0.469582	0.180979
0	0.472702	0.184336
0	0.475802	0.187802
0	0.478881	0.191372
0	0.481941	0.195041
0	0.484982	0.198805
0	0.488004	0.20266
0	0.491007	0.206602
0	0.493992	0.210627
0	0.496959	0.214729
0	0.499908	0.218904
0	0.50284	0.223147
0	0.505755	0.227453
0	0.508654	0.231816
0	0.511535	0.236232
0	0.514401	0.240694
0	0.517251	0.245195
0	0.520085	0.24973
0	0.522904	0.25429
0	0.525708	0.25887
0	0.528497	0.263461
0	0.531271	0.268057
0	0.534031	0.272649
0	0.536777	0.277229
0	0.539509	0.281789
0	0.542226	0.286322
0	0.544931	0.290819
0	0.547622	0.295273
0	0.5503	0.299675
0	0.552965	0.304019
0	0.555617	0.308298
0	0.558256	0.312504
0	0.560883	0.31663
0	0.563498	0.320673
0	0.566101	0.324624
0	0.568692	0.328481
0	0.571271	0.332237
0	0.573839	0.335889
0	0.576395	0.339434
0	0.578939	0.342868
0	0.581473	0.346189
0	0.583996	0.349394
0	0.586508	0.352482
0	0.589009	0.35545
0	0.591499	0.358297
0	0.593979	0.361023
0	0.596449	0.363625
0	0.598909	0.366102
0	0.601358	0.368454
0	0.603798	0.37068
0	0.606228	0.372778
0	0.608648	0.374746
0	0.611058	0.376584
0	0.613459	0.378289
0	0.615851	0.37986
0	0.618233	0.381295
0	0.620607	0.38259
0	0.622971	0.383745
0	0.625326	0.384756
0	0.627673	0.38562
0	0.63001	0.386335
0	0.632339	0.386899
0	0.63466	0.387309
0	0.636972	0.387562
0	0.639276	0.387657
0	0.641571	0.387592
0	0.643858	0.387366
0	0.646137	0.386977
0	0.648409	0.386426
0	0.650672	0.385713
0	0.652927	0.38484
0	0.655175	0.383807
0	0.657415	0.382619
0	0.659647	0.381279
0	0.661872	0.37979
0	0.664089	0.37816
0	0.666299	0.376394
0	0.668502	0.374499
0	0.670697	0.372485
0	0.672885	0.37036
0	0.675067	0.368136
0	0.677241	0.365825
0	0.679408	0.36344
0	0.681568	0.360997
0	0.683722	0.358511
0	0.685868	0.356001
0	0.688008	0.353487
0	0.690142	0.350994
0	0.692268	0.348545
0	0.694389	0.346171
0	0.696503	0.343903
0	0.69861	0.341777
0	0.700711	0.339834
0	0.702806	0.338118
0	0.704894	0.336678
0	0.706977	0.335567
0	0.709053	0.334839
0	0.711123	0.334554
0	0.713188	0.33477
0	0.715246	0.335541
0	0.717298	0.336918
0	0.719345	0.338944
0	0.721385	0.34165
0	0.72342	0.345054
0	0.72545	0.349158
0	0.727473	0.353948
0	0.729491	0.359391
0	0.731504	0.36544
0	0.73351	0.372028
0	0.735512	0.379076
0	0.737508	0.386489
0	0.739498	0.394162
0	0.741484	0.401977
0	0.743463	0.409813
0	0.745438	0.417546
0	0.747408	0.425052
0	0.749372	0.432214
0	0.751331	0.438923
0	0.753285	0.445087
0	0.755234	0.450628
0	0.757178	0.455487
0	0.759117	0.459625
0	0.761051	0.463023
0	0.76298	0.465676
0	0.764905	0.467597
0	0.766824	0.468812
0	0.768739	0.469354
0	0.770649	0.469265
0	0.772554	0.46859
0	0.774454	0.467374
0	0.77635	0.465664
0	0.778241	0.463502
0	0.780128	0.460929
0	0.78201	0.457981
0	0.783888	0.454688
0	0.785761	0.451075
0	0.787629	0.447161
0	0.789494	0.442961
0	0.791353	0.438482
0	0.793209	0.433725
0	0.79506	0.428687
0	0.796907	0.423353
0.030303	0	0.427604
0.030303	0.0542226	0.420689
0.030303	0.0766824	0.413937
0.030303	0.0939164	0.407337
0.030303	0.108445	0.400882
0.030303	0.121246	0.394561
0.030303	0.132818	0.388369
0.030303	0.14346	0.382296
0.030303	0.153365	0.376337
0.030303	0.162668	0.370486
0.030303	0.171467	0.364737
0.030303	0.179836	0.359084
0.030303	0.187833	0.353523
0.030303	0.195503	0.348049
0.030303	0.202883	0.342657
0.030303	0.210003	0.337345
0.030303	0.216891	0.332106
0.030303	0.223566	0.326939
0.030303	0.230047	0.32184
0.030303	0.236351	0.316806
0.030303	0.242491	0.311832
0.030303	0.248479	0.306918
0.030303	0.254327	0.302059
0.030303	0.260043	0.297253
0.030303	0.265636	0.292498
0.030303	0.271113	0.287791
0.030303	0.276482	0.28313
0.030303	0.281749	0.278512
0.030303	0.286919	0.273936
0.030303	0.291998	0.269398
0.030303	0.29699	0.264898
0.030303	0.301899	0.260432
0.030303	0.30673	0.255999
0.030303	0.311485	0.251597
0.030303	0.31617	0.247223
0.030303	0.320786	0.242875
0.030303	0.325336	0.238551
0.030303	0.329823	0.234249
0.030303	0.334251	0.229965
0.030303	0.33862	0.225697
0.030303	0.342934	0.221442
0.030303	0.347194	0.217195
0.030303	0.351403	0.212953
0.030303	0.355562	0.208709
0.030303	0.359672	0.204456
0.030303	0.363737	0.200185
0.030303	0.367756	0.195882
0.030303	0.371732	0.191528
0.030303	0.375666	0.187093
0.030303	0.379559	0.182524
0.030303	0.383412	0.177719
0.030303	0.387227	0.172413
0.030303	0.391005	0.165099
0.030303	0.394747	0.160449
0.030303	0.398453	0.158462
0.030303	0.402126	0.156515
0.030303	0.405765	0.15461
0.030303	0.409372	0.152747
0.030303	0.412947	0.150927
0.030303	0.416492	0.14915
0.030303	0.420007	0.147418
0.030303	0.423492	0.145731
0.030303	0.42695	0.14409
0.030303	0.430379	0.142497
0.030303	0.433781	0.140953
0.030303	0.437157	0.139457
0.030303	0.440507	0.138012
0.030303	0.443832	0.140369
0.030303	0.447131	0.144455
0.030303	0.450407	0.146845
0.030303	0.453659	0.148807
0.030303	0.456888	0.150993
0.030303	0.460094	0.155833
0.030303	0.463279	0.160635
0.030303	0.466441	0.165431
0.030303	0.469582	0.170241
0.030303	0.472702	0.175078
0.030303	0.475802	0.179952
0.030303	0.478881	0.18487
0.030303	0.481941	0.189837
0.030303	0.484982	0.194856
0.030303	0.488004	0.199929
0.030303	0.491007	0.205057
0.030303	0.493992	0.210242
0.030303	0.496959	0.215481
0.030303	0.499908	0.220775
0.030303	0.50284	0.226121
0.030303	0.505755	0.231517
0.030303	0.508654	0.236959
0.030303	0.511535	0.242443
0.030303	0.514401	0.247965
0.030303	0.517251	0.253521
0.030303	0.520085	0.259103
0.030303	0.522904	0.264707
0.030303	0.525708	0.270325
0.030303	0.528497	0.275951
0.030303	0.531271	0.281576
0.030303	0.534031	0.287194
0.030303	0.536777	0.292796
0.030303	0.539509	0.298373
0.030303	0.542226	0.303918
0.030303	0.544931	0.309421
0.030303	0.547622	0.314875
0.030303	0.5503	0.320271
0.030303	0.552965	0.325601
0.030303	0.555617	0.330857
0.030303	0.558256	0.336031
0.030303	0.560883	0.341116
0.030303	0.563498	0.346106
0.030303	0.566101	0.350993
0.030303	0.568692	0.355771
0.030303	0.571271	0.360436
0.030303	0.573839	0.364981
0.030303	0.576395	0.369403
0.030303	0.578939	0.373696
0.030303	0.581473	0.377857
0.030303	0.583996	0.381883
0.030303	0.586508	0.38577
0.030303	0.589009	0.389516
0.030303	0.591499	0.393117
0.030303	0.593979	0.396571
0.030303	0.596449	0.399875
0.030303	0.598909	0.403028
0.030303	0.601358	0.406026
0.030303	0.603798	0.408866
0.030303	0.606228	0.411546
0.030303	0.608648	0.414064
0.030303	0.611058	0.416415
0.030303	0.613459	0.418597
0.030303	0.615851	0.420607
0.030303	0.618233	0.42244
0.030303	0.620607	0.424093
0.030303	0.622971	0.425562
0.030303	0.625326	0.426843
0.030303	0.627673	0.427933
0.030303	0.63001	0.428828
0.030303	0.632339	0.429524
0.030303	0.63466	0.430017
0.030303	0.636972	0.430306
0.030303	0.639276	0.430387
0.030303	0.641571	0.430258
0.030303	0.643858	0.429919
0.030303	0.646137	0.42937
0.030303	0.648409	0.428609
0.030303	0.650672	0.427639
0.030303	0.652927	0.426462
0.030303	0.655175	0.425081
0.030303	0.657415	0.423501
0.030303	0.659647	0.421726
0.030303	0.661872	0.419765
0.030303	0.664089	0.417623
0.030303	0.666299	0.415311
0.030303	0.668502	0.412838
0.030303	0.670697	0.410215
0.030303	0.672885	0.407455
0.030303	0.675067	0.404572
0.030303	0.677241	0.40158
0.030303	0.679408	0.398496
0.030303	0.681568	0.395338
0.030303	0.683722	0.392125
0.030303	0.685868	0.388878
0.030303	0.688008	0.38562
0.030303	0.690142	0.382378
0.030303	0.692268	0.379179
0.030303	0.694389	0.376054
0.030303	0.696503	0.373037
0.030303	0.69861	0.370167
0.030303	0.700711	0.367486
0.030303	0.702806	0.365039
0.030303	0.704894	0.362877
0.030303	0.706977	0.361054
0.030303	0.709053	0.359629
0.030303	0.711123	0.35866
0.030303	0.713188	0.358209
0.030303	0.715246	0.358334
0.030303	0.717298	0.35909
0.030303	0.719345	0.360524
0.030303	0.721385	0.362671
0.030303	0.72342	0.365553
0.030303	0.72545	0.369176
0.030303	0.727473	0.373524
0.030303	0.729491	0.378567
0.030303	0.731504	0.384252
0.030303	0.73351	0.390511
0.030303	0.735512	0.397255
0.030303	0.737508	0.404383
0.030303	0.739498	0.41178
0.030303	0.741484	0.419322
0.030303	0.743463	0.426878
0.030303	0.745438	0.434315
0.030303	0.747408	0.441505
0.030303	0.749372	0.448323
0.030303	0.751331	0.454659
0.030303	0.753285	0.460415
0.030303	0.755234	0.465513
0.030303	0.757178	0.469895
0.030303	0.759117	0.473522
0.030303	0.761051	0.476376
0.030303	0.76298	0.478457
0.030303	0.764905	0.47978
0.030303	0.766824	0.480373
0.030303	0.768739	0.480274
0.030303	0.770649	0.479528
0.030303	0.772554	0.478182
0.030303	0.774454	0.476285
0.030303	0.77635	0.473885
0.030303	0.778241	0.471029
0.030303	0.780128	0.467758
0.030303	0.78201	0.464108
0.030303	0.783888	0.460113
0.030303	0.785761	0.455798
0.030303	0.787629	0.451184
0.030303	0.789494	0.446286
0.030303	0.791353	0.441113
0.030303	0.793209	0.435668
0.030303	0.79506	0.429948
0.030303	0.796907	0.423944
0.0606061	0	0.477542
0.0606061	0.0542226	0.469723
0.0606061	0.0766824	0.462102
0.0606061	0.0939164	0.454668
0.0606061	0.108445	0.447407
0.0606061	0.121246	0.440311
0.0606061	0.132818	0.433369
0.0606061	0.14346	0.426572
0.0606061	0.153365	0.419913
0.0606061	0.162668	0.413384
0.0606061	0.171467	0.406978
0.0606061	0.179836	0.400689
0.0606061	0.187833	0.394511
0.0606061	0.195503	0.388439
0.0606061	0.202883	0.382468
0.0606061	0.210003	0.376593
0.0606061	0.216891	0.37081
0.0606061	0.223566	0.365114
0.0606061	0.230047	0.359503
0.0606061	0.236351	0.353972
0.0606061	0.242491	0.348519
0.0606061	0.248479	0.34314
0.0606061	0.254327	0.337832
0.0606061	0.260043	0.332594
0.0606061	0.265636	0.327422
0.0606061	0.271113	0.322314
0.0606061	0.276482	0.317268
0.0606061	0.281749	0.312283
0.0606061	0.286919	0.307356
0.0606061	0.291998	0.302486
0.0606061	0.29699	0.297671
0.0606061	0.301899	0.292911
0.0606061	0.30673	0.288204
0.0606061	0.311485	0.283549
0.0606061	0.31617	0.278946
0.0606061	0.320786	0.274394
0.0606061	0.325336	0.269892
0.0606061	0.329823	0.265441
0.0606061	0.334251	0.261041
0.0606061	0.33862	0.256692
0.0606061	0.342934	0.252394
0.0606061	0.347194	0.248149
0.0606061	0.351403	0.243958
0.0606061	0.355562	0.239823
0.0606061	0.359672	0.235745
0.0606061	0.363737	0.231727
0.0606061	0.367756	0.227772
0.0606061	0.371732	0.223885
0.0606061	0.375666	0.220068
0.0606061	0.379559	0.216329
0.0606061	0.383412	0.212671
0.0606061	0.387227	0.209103
0.0606061	0.391005	0.205633
0.0606061	0.394747	0.202268
0.0606061	0.398453	0.19902
0.0606061	0.402126	0.195899
0.0606061	0.405765	0.192918
0.0606061	0.409372	0.19009
0.0606061	0.412947	0.187428
0.0606061	0.416492	0.184945
0.0606061	0.420007	0.182656
0.0606061	0.423492	0.180572
0.0606061	0.42695	0.178703
0.0606061	0.430379	0.177059
0.0606061	0.433781	0.175646
0.0606061	0.437157	0.174465
0.0606061	0.440507	0.173517
0.0606061	0.443832	0.1728
0.0606061	0.447131	0.172309
0.0606061	0.450407	0.172038
0.0606061	0.453659	0.171979
0.0606061	0.456888	0.172548
0.0606061	0.460094	0.176236
0.0606061	0.463279	0.180086
0.0606061	0.466441	0.18409
0.0606061	0.469582	0.188242
0.0606061	0.472702	0.192536
0.0606061	0.475802	0.196964
0.0606061	0.478881	0.201522
0.0606061	0.481941	0.206203
0.0606061	0.484982	0.211002
0.0606061	0.488004	0.215915
0.0606061	0.491007	0.220935
0.0606061	0.493992	0.226058
0.0606061	0.496959	0.231278
0.0606061	0.499908	0.23659
0.0606061	0.50284	0.241987
0.0606061	0.505755	0.247464
0.0606061	0.508654	0.253013
0.0606061	0.511535	0.258629
0.0606061	0.514401	0.264303
0.0606061	0.517251	0.270028
0.0606061	0.520085	0.275796
0.0606061	0.522904	0.281599
0.0606061	0.525708	0.287426
0.0606061	0.528497	0.293269
0.0606061	0.531271	0.299119
0.0606061	0.534031	0.304965
0.0606061	0.536777	0.310797
0.0606061	0.539509	0.316606
0.0606061	0.542226	0.322381
0.0606061	0.544931	0.328111
0.0606061	0.547622	0.333787
0.0606061	0.5503	0.339399
0.0606061	0.552965	0.344938
0.0606061	0.555617	0.350393
0.0606061	0.558256	0.355755
0.0606061	0.560883	0.361017
0.0606061	0.563498	0.36617
0.0606061	0.566101	0.371207
0.0606061	0.568692	0.37612
0.0606061	0.571271	0.380904
0.0606061	0.573839	0.385551
0.0606061	0.576395	0.390057
0.0606061	0.578939	0.394417
0.0606061	0.581473	0.398627
0.0606061	0.583996	0.402682
0.0606061	0.586508	0.406578
0.0606061	0.589009	0.410313
0.0606061	0.591499	0.413884
0.0606061	0.593979	0.417286
0.0606061	0.596449	0.420518
0.0606061	0.598909	0.423577
0.0606061	0.601358	0.42646
0.0606061	0.603798	0.429164
0.0606061	0.606228	0.431686
0.0606061	0.608648	0.434023
0.0606061	0.611058	0.436173
0.0606061	0.613459	0.43813
0.0606061	0.615851	0.439892
0.0606061	0.618233	0.441456
0.0606061	0.620607	0.442816
0.0606061	0.622971	0.443969
0.0606061	0.625326	0.444912
0.0606061	0.627673	0.445639
0.0606061	0.63001	0.446147
0.0606061	0.632339	0.446432
0.0606061	0.63466	0.446492
0.0606061	0.636972	0.446321
0.0606061	0.639276	0.445919
0.0606061	0.641571	0.445283
0.0606061	0.643858	0.444411
0.0606061	0.646137	0.443304
0.0606061	0.648409	0.44196
0.0606061	0.650672	0.440382
0.0606061	0.652927	0.438571
0.0606061	0.655175	0.436531
0.0606061	0.657415	0.434266
0.0606061	0.659647	0.431781
0.0606061	0.661872	0.429082
0.0606061	0.664089	0.426178
0.0606061	0.666299	0.423077
0.0606061	0.668502	0.41979
0.0606061	0.670697	0.416327
0.0606061	0.672885	0.412701
0.0606061	0.675067	0.408926
0.0606061	0.677241	0.405017
0.0606061	0.679408	0.400991
0.0606061	0.681568	0.396866
0.0606061	0.683722	0.392664
0.0606061	0.685868	0.388408
0.0606061	0.688008	0.384122
0.0606061	0.690142	0.379836
0.0606061	0.692268	0.375583
0.0606061	0.694389	0.371399
0.0606061	0.696503	0.367327
0.0606061	0.69861	0.363416
0.0606061	0.700711	0.359722
0.0606061	0.702806	0.356308
0.0606061	0.704894	0.353248
0.0606061	0.706977	0.350622
0.0606061	0.709053	0.348519
0.0606061	0.711123	0.347035
0.0606061	0.713188	0.346266
0.0606061	0.715246	0.346307
0.0606061	0.717298	0.347241
0.0606061	0.719345	0.349133
0.0606061	0.721385	0.352025
0.0606061	0.72342	0.35593
0.0606061	0.72545	0.360833
0.0606061	0.727473	0.366689
0.0606061	0.729491	0.373427
0.0606061	0.731504	0.380957
0.0606061	0.73351	0.389168
0.0606061	0.735512	0.397936
0.0606061	0.737508	0.407124
0.0606061	0.739498	0.416584
0.0606061	0.741484	0.426163
0.0606061	0.743463	0.435703
0.0606061	0.745438	0.445048
0.0606061	0.747408	0.454046
0.0606061	0.749372	0.462555
0.0606061	0.751331	0.470446
0.0606061	0.753285	0.477611
0.0606061	0.755234	0.48396
0.0606061	0.757178	0.489427
0.0606061	0.759117	0.493971
0.0606061	0.761051	0.497571
0.0606061	0.76298	0.500228
0.0606061	0.764905	0.501961
0.0606061	0.766824	0.502803
0.0606061	0.768739	0.502798
0.0606061	0.770649	0.501995
0.0606061	0.772554	0.50045
0.0606061	0.774454	0.498217
0.0606061	0.77635	0.495352
0.0606061	0.778241	0.491904
0.0606061	0.780128	0.48792
0.0606061	0.78201	0.483438
0.0606061	0.783888	0.478492
0.0606061	0.785761	0.473107
0.0606061	0.787629	0.467301
0.0606061	0.789494	0.461082
0.0606061	0.791353	0.454453
0.0606061	0.793209	0.447404
0.0606061	0.79506	0.439916
0.0606061	0.796907	0.431958
0.0909091	0	0.509845
0.0909091	0.0542226	0.502028
0.0909091	0.0766824	0.494387
0.0909091	0.0939164	0.486911
0.0909091	0.108445	0.479592
0.0909091	0.121246	0.47242
0.0909091	0.132818	0.465388
0.0909091	0.14346	0.458488
0.0909091	0.153365	0.451713
0.0909091	0.162668	0.445057
0.0909091	0.171467	0.438515
0.0909091	0.179836	0.432081
0.0909091	0.187833	0.425749
0.0909091	0.195503	0.419515
0.0909091	0.202883	0.413375
0.0909091	0.210003	0.407323
0.0909091	0.216891	0.401357
0.0909091	0.223566	0.395473
0.0909091	0.230047	0.389666
0.0909091	0.236351	0.383935
0.0909091	0.242491	0.378276
0.0909091	0.248479	0.372685
0.0909091	0.254327	0.367161
0.0909091	0.260043	0.361701
0.0909091	0.265636	0.356302
0.0909091	0.271113	0.350963
0.0909091	0.276482	0.34568
0.0909091	0.281749	0.340452
0.0909091	0.286919	0.335278
0.0909091	0.291998	0.330156
0.0909091	0.29699	0.325083
0.0909091	0.301899	0.320059
0.0909091	0.30673	0.315082
0.0909091	0.311485	0.310152
0.0909091	0.31617	0.305266
0.0909091	0.320786	0.300424
0.0909091	0.325336	0.295626
0.0909091	0.329823	0.29087
0.0909091	0.334251	0.286156
0.0909091	0.33862	0.281484
0.0909091	0.342934	0.276853
0.0909091	0.347194	0.272264
0.0909091	0.351403	0.267716
0.0909091	0.355562	0.26321
0.0909091	0.359672	0.258748
0.0909091	0.363737	0.254329
0.0909091	0.367756	0.249954
0.0909091	0.371732	0.245626
0.0909091	0.375666	0.241347
0.0909091	0.379559	0.237117
0.0909091	0.383412	0.232941
0.0909091	0.387227	0.228822
0.0909091	0.391005	0.224762
0.0909091	0.394747	0.220767
0.0909091	0.398453	0.216842
0.0909091	0.402126	0.212993
0.0909091	0.405765	0.209227
0.0909091	0.409372	0.20555
0.0909091	0.412947	0.201973
0.0909091	0.416492	0.198505
0.0909091	0.420007	0.195157
0.0909091	0.423492	0.191941
0.0909091	0.42695	0.188871
0.0909091	0.430379	0.185959
0.0909091	0.433781	0.183222
0.0909091	0.437157	0.180673
0.0909091	0.440507	0.178327
0.0909091	0.443832	0.176197
0.0909091	0.447131	0.174296
0.0909091	0.450407	0.172633
0.0909091	0.453659	0.171217
0.0909091	0.456888	0.170501
0.0909091	0.460094	0.173135
0.0909091	0.463279	0.175993
0.0909091	0.466441	0.179073
0.0909091	0.469582	0.182369
0.0909091	0.472702	0.185876
0.0909091	0.475802	0.189586
0.0909091	0.478881	0.193492
0.0909091	0.481941	0.197584
0.0909091	0.484982	0.201855
0.0909091	0.488004	0.206297
0.0909091	0.491007	0.2109
0.0909091	0.493992	0.215659
0.0909091	0.496959	0.220564
0.0909091	0.499908	0.225607
0.0909091	0.50284	0.230783
0.0909091	0.505755	0.236082
0.0909091	0.508654	0.241497
0.0909091	0.511535	0.24702
0.0909091	0.514401	0.252644
0.0909091	0.517251	0.25836
0.0909091	0.520085	0.26416
0.0909091	0.522904	0.270034
0.0909091	0.525708	0.275975
0.0909091	0.528497	0.281972
0.0909091	0.531271	0.288017
0.0909091	0.534031	0.294099
0.0909091	0.536777	0.300208
0.0909091	0.539509	0.306336
0.0909091	0.542226	0.312471
0.0909091	0.544931	0.318603
0.0909091	0.547622	0.324723
0.0909091	0.5503	0.330821
0.0909091	0.552965	0.336886
0.0909091	0.555617	0.342911
0.0909091	0.558256	0.348885
0.0909091	0.560883	0.354801
0.0909091	0.563498	0.360649
0.0909091	0.566101	0.366423
0.0909091	0.568692	0.372115
0.0909091	0.571271	0.377718
0.0909091	0.573839	0.383227
0.0909091	0.576395	0.388634
0.0909091	0.578939	0.393936
0.0909091	0.581473	0.399128
0.0909091	0.583996	0.404204
0.0909091	0.586508	0.409162
0.0909091	0.589009	0.413996
0.0909091	0.591499	0.418703
0.0909091	0.593979	0.42328
0.0909091	0.596449	0.427723
0.0909091	0.598909	0.432028
0.0909091	0.601358	0.436192
0.0909091	0.603798	0.440211
0.0909091	0.606228	0.444082
0.0909091	0.608648	0.447798
0.0909091	0.611058	0.451357
0.0909091	0.613459	0.454753
0.0909091	0.615851	0.45798
0.0909091	0.618233	0.461034
0.0909091	0.620607	0.463909
0.0909091	0.622971	0.466597
0.0909091	0.625326	0.469094
0.0909091	0.627673	0.471393
0.0909091	0.63001	0.473487
0.0909091	0.632339	0.475369
0.0909091	0.63466	0.477035
0.0909091	0.636972	0.478477
0.0909091	0.639276	0.479691
0.0909091	0.641571	0.480672
0.0909091	0.643858	0.481414
0.0909091	0.646137	0.481916
0.0909091	0.648409	0.482174
0.0909091	0.650672	0.482187
0.0909091	0.652927	0.481954
0.0909091	0.655175	0.481476
0.0909091	0.657415	0.480756
0.0909091	0.659647	0.479796
0.0909091	0.661872	0.478602
0.0909091	0.664089	0.47718
0.0909091	0.666299	0.475537
0.0909091	0.668502	0.473683
0.0909091	0.670697	0.471628
0.0909091	0.672885	0.469384
0.0909091	0.675067	0.466966
0.0909091	0.677241	0.464389
0.0909091	0.679408	0.46167
0.0909091	0.681568	0.458827
0.0909091	0.683722	0.455882
0.0909091	0.685868	0.452858
0.0909091	0.688008	0.449779
0.0909091	0.690142	0.446674
0.0909091	0.692268	0.443574
0.0909091	0.694389	0.440512
0.0909091	0.696503	0.437524
0.0909091	0.69861	0.434654
0.0909091	0.700711	0.431945
0.0909091	0.702806	0.429446
0.0909091	0.704894	0.427213
0.0909091	0.706977	0.425303
0.0909091	0.709053	0.423777
0.0909091	0.711123	0.422702
0.0909091	0.713188	0.422145
0.0909091	0.715246	0.422171
0.0909091	0.717298	0.422847
0.0909091	0.719345	0.424231
0.0909091	0.721385	0.426375
0.0909091	0.72342	0.429316
0.0909091	0.72545	0.433078
0.0909091	0.727473	0.437665
0.0909091	0.729491	0.443062
0.0909091	0.731504	0.449228
0.0909091	0.73351	0.456101
0.0909091	0.735512	0.463595
0.0909091	0.737508	0.471604
0.0909091	0.739498	0.480003
0.0909091	0.741484	0.488649
0.0909091	0.743463	0.497392
0.0909091	0.745438	0.506074
0.0909091	0.747408	0.514537
0.0909091	0.749372	0.522631
0.0909091	0.751331	0.530216
0.0909091	0.753285	0.53717
0.0909091	0.755234	0.543391
0.0909091	0.757178	0.548799
0.0909091	0.759117	0.55334
0.0909091	0.761051	0.556983
0.0909091	0.76298	0.559719
0.0909091	0.764905	0.561558
0.0909091	0.766824	0.562526
0.0909091	0.768739	0.562662
0.0909091	0.770649	0.562013
0.0909091	0.772554	0.560631
0.0909091	0.774454	0.558569
0.0909091	0.77635	0.555881
0.0909091	0.778241	0.552618
0.0909091	0.780128	0.548826
0.0909091	0.78201	0.544546
0.0909091	0.783888	0.539815
0.0909091	0.785761	0.534661
0.0909091	0.787629	0.529104
0.0909091	0.789494	0.523161
0.0909091	0.791353	0.516837
0.0909091	0.793209	0.510132
0.0909091	0.79506	0.503038
0.0909091	0.796907	0.495538
0.121212	0	0.51966
0.121212	0.0542226	0.512882
0.121212	0.0766824	0.506205
0.121212	0.0939164	0.499627
0.121212	0.108445	0.493145
0.121212	0.121246	0.486758
0.121212	0.132818	0.480463
0.121212	0.14346	0.474258
0.121212	0.153365	0.468141
0.121212	0.162668	0.46211
0.121212	0.171467	0.45616
0.121212	0.179836	0.450291
0.121212	0.187833	0.4445
0.121212	0.195503	0.438785
0.121212	0.202883	0.433143
0.121212	0.210003	0.427572
0.121212	0.216891	0.42207
0.121212	0.223566	0.416636
0.121212	0.230047	0.411267
0.121212	0.236351	0.405961
0.121212	0.242491	0.400716
0.121212	0.248479	0.395532
0.121212	0.254327	0.390407
0.121212	0.260043	0.385338
0.121212	0.265636	0.380325
0.121212	0.271113	0.375367
0.121212	0.276482	0.370462
0.121212	0.281749	0.365609
0.121212	0.286919	0.360807
0.121212	0.291998	0.356055
0.121212	0.29699	0.351353
0.121212	0.301899	0.346699
0.121212	0.30673	0.342094
0.121212	0.311485	0.337536
0.121212	0.31617	0.333026
0.121212	0.320786	0.328563
0.121212	0.325336	0.324147
0.121212	0.329823	0.319777
0.121212	0.334251	0.315455
0.121212	0.33862	0.31118
0.121212	0.342934	0.306952
0.121212	0.347194	0.302773
0.121212	0.351403	0.298643
0.121212	0.355562	0.294562
0.121212	0.359672	0.290533
0.121212	0.363737	0.286556
0.121212	0.367756	0.282633
0.121212	0.371732	0.278765
0.121212	0.375666	0.274955
0.121212	0.379559	0.271204
0.121212	0.383412	0.267515
0.121212	0.387227	0.263891
0.121212	0.391005	0.260335
0.121212	0.394747	0.256849
0.121212	0.398453	0.253439
0.121212	0.402126	0.250106
0.121212	0.405765	0.246856
0.121212	0.409372	0.243694
0.121212	0.412947	0.240622
0.121212	0.416492	0.237648
0.121212	0.420007	0.234776
0.121212	0.423492	0.232012
0.121212	0.42695	0.229361
0.121212	0.430379	0.226829
0.121212	0.433781	0.224423
0.121212	0.437157	0.222149
0.121212	0.440507	0.220012
0.121212	0.443832	0.218019
0.121212	0.447131	0.216177
0.121212	0.450407	0.21449
0.121212	0.453659	0.212964
0.121212	0.456888	0.212076
0.121212	0.460094	0.214602
0.121212	0.463279	0.217274
0.121212	0.466441	0.220096
0.121212	0.469582	0.223072
0.121212	0.472702	0.226205
0.121212	0.475802	0.229497
0.121212	0.478881	0.232948
0.121212	0.481941	0.23656
0.121212	0.484982	0.240333
0.121212	0.488004	0.244265
0.121212	0.491007	0.248356
0.121212	0.493992	0.252602
0.121212	0.496959	0.257
0.121212	0.499908	0.261548
0.121212	0.50284	0.266239
0.121212	0.505755	0.271069
0.121212	0.508654	0.276033
0.121212	0.511535	0.281122
0.121212	0.514401	0.286331
0.121212	0.517251	0.291652
0.121212	0.520085	0.297076
0.121212	0.522904	0.302594
0.121212	0.525708	0.308196
0.121212	0.528497	0.313874
0.121212	0.531271	0.319616
0.121212	0.534031	0.325412
0.121212	0.536777	0.331251
0.121212	0.539509	0.337123
0.121212	0.542226	0.343015
0.121212	0.544931	0.348917
0.121212	0.547622	0.354817
0.121212	0.5503	0.360704
0.121212	0.552965	0.366568
0.121212	0.555617	0.372398
0.121212	0.558256	0.378184
0.121212	0.560883	0.383915
0.121212	0.563498	0.389583
0.121212	0.566101	0.395178
0.121212	0.568692	0.400693
0.121212	0.571271	0.406119
0.121212	0.573839	0.41145
0.121212	0.576395	0.416678
0.121212	0.578939	0.421798
0.121212	0.581473	0.426804
0.121212	0.583996	0.431691
0.121212	0.586508	0.436454
0.121212	0.589009	0.441088
0.121212	0.591499	0.44559
0.121212	0.593979	0.449956
0.121212	0.596449	0.454181
0.121212	0.598909	0.458262
0.121212	0.601358	0.462194
0.121212	0.603798	0.465975
0.121212	0.606228	0.4696
0.121212	0.608648	0.473064
0.121212	0.611058	0.476364
0.121212	0.613459	0.479494
0.121212	0.615851	0.48245
0.121212	0.618233	0.485226
0.121212	0.620607	0.487816
0.121212	0.622971	0.490216
0.121212	0.625326	0.492419
0.121212	0.627673	0.494419
0.121212	0.63001	0.49621
0.121212	0.632339	0.497787
0.121212	0.63466	0.499143
0.121212	0.636972	0.500274
0.121212	0.639276	0.501173
0.121212	0.641571	0.501837
0.121212	0.643858	0.502261
0.121212	0.646137	0.502442
0.121212	0.648409	0.502378
0.121212	0.650672	0.502066
0.121212	0.652927	0.501507
0.121212	0.655175	0.500701
0.121212	0.657415	0.499649
0.121212	0.659647	0.498355
0.121212	0.661872	0.496821
0.121212	0.664089	0.495054
0.121212	0.666299	0.493059
0.121212	0.668502	0.490845
0.121212	0.670697	0.488419
0.121212	0.672885	0.485793
0.121212	0.675067	0.482977
0.121212	0.677241	0.479984
0.121212	0.679408	0.476829
0.121212	0.681568	0.473526
0.121212	0.683722	0.470093
0.121212	0.685868	0.466548
0.121212	0.688008	0.462913
0.121212	0.690142	0.45921
0.121212	0.692268	0.455465
0.121212	0.694389	0.451706
0.121212	0.696503	0.447966
0.121212	0.69861	0.444278
0.121212	0.700711	0.440685
0.121212	0.702806	0.437229
0.121212	0.704894	0.433962
0.121212	0.706977	0.43094
0.121212	0.709053	0.428223
0.121212	0.711123	0.425881
0.121212	0.713188	0.423985
0.121212	0.715246	0.422613
0.121212	0.717298	0.421844
0.121212	0.719345	0.421755
0.121212	0.721385	0.422422
0.121212	0.72342	0.423908
0.121212	0.72545	0.426266
0.121212	0.727473	0.429528
0.121212	0.729491	0.433706
0.121212	0.731504	0.438784
0.121212	0.73351	0.444721
0.121212	0.735512	0.451448
0.121212	0.737508	0.458867
0.121212	0.739498	0.46686
0.121212	0.741484	0.475287
0.121212	0.743463	0.483992
0.121212	0.745438	0.492814
0.121212	0.747408	0.501585
0.121212	0.749372	0.510141
0.121212	0.751331	0.51833
0.121212	0.753285	0.526013
0.121212	0.755234	0.533069
0.121212	0.757178	0.539404
0.121212	0.759117	0.544943
0.121212	0.761051	0.549639
0.121212	0.76298	0.553465
0.121212	0.764905	0.556416
0.121212	0.766824	0.558504
0.121212	0.768739	0.559753
0.121212	0.770649	0.5602
0.121212	0.772554	0.559885
0.121212	0.774454	0.558854
0.121212	0.77635	0.557152
0.121212	0.778241	0.554823
0.121212	0.780128	0.551909
0.121212	0.78201	0.548444
0.121212	0.783888	0.544458
0.121212	0.785761	0.539974
0.121212	0.787629	0.535007
0.121212	0.789494	0.529564
0.121212	0.791353	0.523644
0.121212	0.793209	0.517233
0.121212	0.79506	0.510311
0.121212	0.796907	0.502842
0.151515	0	0.516411
0.151515	0.0542226	0.510465
0.151515	0.0766824	0.504576
0.151515	0.0939164	0.498747
0.151515	0.108445	0.492981
0.151515	0.121246	0.487278
0.151515	0.132818	0.481639
0.151515	0.14346	0.476064
0.151515	0.153365	0.470553
0.151515	0.162668	0.465106
0.151515	0.171467	0.459723
0.151515	0.179836	0.454401
0.151515	0.187833	0.449141
0.151515	0.195503	0.443941
0.151515	0.202883	0.438801
0.151515	0.210003	0.433719
0.151515	0.216891	0.428695
0.151515	0.223566	0.423726
0.151515	0.230047	0.418813
0.151515	0.236351	0.413953
0.151515	0.242491	0.409147
0.151515	0.248479	0.404392
0.151515	0.254327	0.399689
0.151515	0.260043	0.395035
0.151515	0.265636	0.390431
0.151515	0.271113	0.385875
0.151515	0.276482	0.381366
0.151515	0.281749	0.376905
0.151515	0.286919	0.372489
0.151515	0.291998	0.368119
0.151515	0.29699	0.363794
0.151515	0.301899	0.359513
0.151515	0.30673	0.355276
0.151515	0.311485	0.351083
0.151515	0.31617	0.346934
0.151515	0.320786	0.342827
0.151515	0.325336	0.338764
0.151515	0.329823	0.334744
0.151515	0.334251	0.330767
0.151515	0.33862	0.326833
0.151515	0.342934	0.322943
0.151515	0.347194	0.319097
0.151515	0.351403	0.315295
0.151515	0.355562	0.311539
0.151515	0.359672	0.307828
0.151515	0.363737	0.304163
0.151515	0.367756	0.300546
0.151515	0.371732	0.296978
0.151515	0.375666	0.29346
0.151515	0.379559	0.289992
0.151515	0.383412	0.286578
0.151515	0.387227	0.283218
0.151515	0.391005	0.279914
0.151515	0.394747	0.276668
0.151515	0.398453	0.273483
0.151515	0.402126	0.270361
0.151515	0.405765	0.267304
0.151515	0.409372	0.264314
0.151515	0.412947	0.261396
0.151515	0.416492	0.258551
0.151515	0.420007	0.255784
0.151515	0.423492	0.253097
0.151515	0.42695	0.250493
0.151515	0.430379	0.247977
0.151515	0.433781	0.245552
0.151515	0.437157	0.243221
0.151515	0.440507	0.24099
0.151515	0.443832	0.238861
0.151515	0.447131	0.236838
0.151515	0.450407	0.234926
0.151515	0.453659	0.233127
0.151515	0.456888	0.231935
0.151515	0.460094	0.234224
0.151515	0.463279	0.236607
0.151515	0.466441	0.239088
0.151515	0.469582	0.241671
0.151515	0.472702	0.244358
0.151515	0.475802	0.247151
0.151515	0.478881	0.250053
0.151515	0.481941	0.253065
0.151515	0.484982	0.256189
0.151515	0.488004	0.259424
0.151515	0.491007	0.26277
0.151515	0.493992	0.266228
0.151515	0.496959	0.269794
0.151515	0.499908	0.273468
0.151515	0.50284	0.277246
0.151515	0.505755	0.281125
0.151515	0.508654	0.2851
0.151515	0.511535	0.289167
0.151515	0.514401	0.293321
0.151515	0.517251	0.297554
0.151515	0.520085	0.30186
0.151515	0.522904	0.306232
0.151515	0.525708	0.310662
0.151515	0.528497	0.315141
0.151515	0.531271	0.31966
0.151515	0.534031	0.324211
0.151515	0.536777	0.328784
0.151515	0.539509	0.333368
0.151515	0.542226	0.337956
0.151515	0.544931	0.342536
0.151515	0.547622	0.347099
0.151515	0.5503	0.351635
0.151515	0.552965	0.356135
0.151515	0.555617	0.360591
0.151515	0.558256	0.364992
0.151515	0.560883	0.369332
0.151515	0.563498	0.373602
0.151515	0.566101	0.377796
0.151515	0.568692	0.381907
0.151515	0.571271	0.385928
0.151515	0.573839	0.389855
0.151515	0.576395	0.393682
0.151515	0.578939	0.397407
0.151515	0.581473	0.401024
0.151515	0.583996	0.404532
0.151515	0.586508	0.407928
0.151515	0.589009	0.411209
0.151515	0.591499	0.414374
0.151515	0.593979	0.417421
0.151515	0.596449	0.42035
0.151515	0.598909	0.42316
0.151515	0.601358	0.425848
0.151515	0.603798	0.428416
0.151515	0.606228	0.43086
0.151515	0.608648	0.433182
0.151515	0.611058	0.43538
0.151515	0.613459	0.437451
0.151515	0.615851	0.439396
0.151515	0.618233	0.441212
0.151515	0.620607	0.442897
0.151515	0.622971	0.444449
0.151515	0.625326	0.445867
0.151515	0.627673	0.447146
0.151515	0.63001	0.448286
0.151515	0.632339	0.449282
0.151515	0.63466	0.450132
0.151515	0.636972	0.450834
0.151515	0.639276	0.451385
0.151515	0.641571	0.451783
0.151515	0.643858	0.452024
0.151515	0.646137	0.452109
0.151515	0.648409	0.452034
0.151515	0.650672	0.4518
0.151515	0.652927	0.451405
0.151515	0.655175	0.450851
0.151515	0.657415	0.450139
0.151515	0.659647	0.44927
0.151515	0.661872	0.448247
0.151515	0.664089	0.447075
0.151515	0.666299	0.445757
0.151515	0.668502	0.4443
0.151515	0.670697	0.44271
0.151515	0.672885	0.440995
0.151515	0.675067	0.439165
0.151515	0.677241	0.43723
0.151515	0.679408	0.435203
0.151515	0.681568	0.433097
0.151515	0.683722	0.430928
0.151515	0.685868	0.428715
0.151515	0.688008	0.426476
0.151515	0.690142	0.424235
0.151515	0.692268	0.422018
0.151515	0.694389	0.419855
0.151515	0.696503	0.417779
0.151515	0.69861	0.415828
0.151515	0.700711	0.414045
0.151515	0.702806	0.412476
0.151515	0.704894	0.411175
0.151515	0.706977	0.4102
0.151515	0.709053	0.409615
0.151515	0.711123	0.409486
0.151515	0.713188	0.409882
0.151515	0.715246	0.410875
0.151515	0.717298	0.412534
0.151515	0.719345	0.41492
0.151515	0.721385	0.41809
0.151515	0.72342	0.422087
0.151515	0.72545	0.426937
0.151515	0.727473	0.43265
0.151515	0.729491	0.439214
0.151515	0.731504	0.446594
0.151515	0.73351	0.454736
0.151515	0.735512	0.463558
0.151515	0.737508	0.472962
0.151515	0.739498	0.482828
0.151515	0.741484	0.493021
0.151515	0.743463	0.503394
0.151515	0.745438	0.513792
0.151515	0.747408	0.524061
0.151515	0.749372	0.534048
0.151515	0.751331	0.543611
0.151515	0.753285	0.552623
0.151515	0.755234	0.560977
0.151515	0.757178	0.568584
0.151515	0.759117	0.575384
0.151515	0.761051	0.581338
0.151515	0.76298	0.586427
0.151515	0.764905	0.590656
0.151515	0.766824	0.594045
0.151515	0.768739	0.596628
0.151515	0.770649	0.598447
0.151515	0.772554	0.599553
0.151515	0.774454	0.6
0.151515	0.77635	0.599842
0.151515	0.778241	0.599133
0.151515	0.780128	0.597923
0.151515	0.78201	0.596261
0.151515	0.783888	0.594187
0.151515	0.785761	0.59174
0.151515	0.787629	0.588952
0.151515	0.789494	0.585849
0.151515	0.791353	0.582453
0.151515	0.793209	0.578779
0.151515	0.79506	0.574838
0.151515	0.796907	0.570637
0.181818	0	0.521912
0.181818	0.0542226	0.515841
0.181818	0.0766824	0.509833
0.181818	0.0939164	0.503889
0.181818	0.108445	0.498011
0.181818	0.121246	0.4922
0.181818	0.132818	0.486456
0.181818	0.14346	0.480778
0.181818	0.153365	0.475167
0.181818	0.162668	0.469622
0.181818	0.171467	0.464142
0.181818	0.179836	0.458725
0.181818	0.187833	0.453371
0.181818	0.195503	0.448078
0.181818	0.202883	0.442846
0.181818	0.210003	0.437673
0.181818	0.216891	0.432557
0.181818	0.223566	0.427499
0.181818	0.230047	0.422495
0.181818	0.236351	0.417546
0.181818	0.242491	0.412649
0.181818	0.248479	0.407804
0.181818	0.254327	0.40301
0.181818	0.260043	0.398266
0.181818	0.265636	0.393571
0.181818	0.271113	0.388923
0.181818	0.276482	0.384322
0.181818	0.281749	0.379766
0.181818	0.286919	0.375256
0.181818	0.291998	0.370791
0.181818	0.29699	0.366369
0.181818	0.301899	0.36199
0.181818	0.30673	0.357654
0.181818	0.311485	0.35336
0.181818	0.31617	0.349108
0.181818	0.320786	0.344897
0.181818	0.325336	0.340728
0.181818	0.329823	0.336599
0.181818	0.334251	0.332512
0.181818	0.33862	0.328466
0.181818	0.342934	0.324461
0.181818	0.347194	0.320498
0.181818	0.351403	0.316576
0.181818	0.355562	0.312697
0.181818	0.359672	0.308861
0.181818	0.363737	0.305069
0.181818	0.367756	0.301322
0.181818	0.371732	0.29762
0.181818	0.375666	0.293965
0.181818	0.379559	0.290358
0.181818	0.383412	0.2868
0.181818	0.387227	0.283295
0.181818	0.391005	0.279842
0.181818	0.394747	0.276445
0.181818	0.398453	0.273105
0.181818	0.402126	0.269825
0.181818	0.405765	0.266607
0.181818	0.409372	0.263456
0.181818	0.412947	0.260372
0.181818	0.416492	0.257361
0.181818	0.420007	0.254424
0.181818	0.423492	0.251567
0.181818	0.42695	0.248793
0.181818	0.430379	0.246106
0.181818	0.433781	0.24351
0.181818	0.437157	0.24101
0.181818	0.440507	0.23861
0.181818	0.443832	0.236316
0.181818	0.447131	0.234131
0.181818	0.450407	0.23206
0.181818	0.453659	0.230109
0.181818	0.456888	0.228783
0.181818	0.460094	0.231033
0.181818	0.463279	0.233385
0.181818	0.466441	0.235844
0.181818	0.469582	0.238415
0.181818	0.472702	0.241102
0.181818	0.475802	0.243908
0.181818	0.478881	0.246837
0.181818	0.481941	0.249893
0.181818	0.484982	0.253076
0.181818	0.488004	0.256389
0.181818	0.491007	0.259833
0.181818	0.493992	0.263408
0.181818	0.496959	0.267114
0.181818	0.499908	0.270949
0.181818	0.50284	0.274913
0.181818	0.505755	0.279001
0.181818	0.508654	0.283211
0.181818	0.511535	0.287539
0.181818	0.514401	0.29198
0.181818	0.517251	0.296528
0.181818	0.520085	0.301177
0.181818	0.522904	0.305919
0.181818	0.525708	0.310747
0.181818	0.528497	0.315654
0.181818	0.531271	0.320629
0.181818	0.534031	0.325664
0.181818	0.536777	0.33075
0.181818	0.539509	0.335876
0.181818	0.542226	0.341032
0.181818	0.544931	0.346208
0.181818	0.547622	0.351394
0.181818	0.5503	0.35658
0.181818	0.552965	0.361754
0.181818	0.555617	0.366908
0.181818	0.558256	0.372032
0.181818	0.560883	0.377115
0.181818	0.563498	0.382151
0.181818	0.566101	0.387129
0.181818	0.568692	0.392042
0.181818	0.571271	0.396882
0.181818	0.573839	0.401644
0.181818	0.576395	0.406319
0.181818	0.578939	0.410903
0.181818	0.581473	0.415391
0.181818	0.583996	0.419776
0.181818	0.586508	0.424056
0.181818	0.589009	0.428226
0.181818	0.591499	0.432282
0.181818	0.593979	0.436221
0.181818	0.596449	0.440039
0.181818	0.598909	0.443734
0.181818	0.601358	0.447303
0.181818	0.603798	0.450742
0.181818	0.606228	0.454049
0.181818	0.608648	0.457219
0.181818	0.611058	0.460251
0.181818	0.613459	0.46314
0.181818	0.615851	0.465882
0.181818	0.618233	0.468474
0.181818	0.620607	0.470911
0.181818	0.622971	0.473189
0.181818	0.625326	0.475303
0.181818	0.627673	0.477249
0.181818	0.63001	0.479022
0.181818	0.632339	0.480617
0.181818	0.63466	0.482029
0.181818	0.636972	0.483253
0.181818	0.639276	0.484286
0.181818	0.641571	0.485122
0.181818	0.643858	0.485759
0.181818	0.646137	0.486192
0.181818	0.648409	0.486419
0.181818	0.650672	0.486437
0.181818	0.652927	0.486246
0.181818	0.655175	0.485845
0.181818	0.657415	0.485232
0.181818	0.659647	0.48441
0.181818	0.661872	0.48338
0.181818	0.664089	0.482145
0.181818	0.666299	0.480707
0.181818	0.668502	0.479072
0.181818	0.670697	0.477243
0.181818	0.672885	0.475229
0.181818	0.675067	0.473034
0.181818	0.677241	0.470668
0.181818	0.679408	0.468138
0.181818	0.681568	0.465455
0.181818	0.683722	0.46263
0.181818	0.685868	0.459675
0.181818	0.688008	0.456604
0.181818	0.690142	0.453431
0.181818	0.692268	0.450174
0.181818	0.694389	0.446853
0.181818	0.696503	0.44349
0.181818	0.69861	0.44011
0.181818	0.700711	0.436742
0.181818	0.702806	0.433422
0.181818	0.704894	0.430186
0.181818	0.706977	0.427081
0.181818	0.709053	0.424157
0.181818	0.711123	0.421473
0.181818	0.713188	0.419096
0.181818	0.715246	0.417098
0.181818	0.717298	0.415559
0.181818	0.719345	0.414564
0.181818	0.721385	0.4142
0.181818	0.72342	0.414552
0.181818	0.72545	0.415699
0.181818	0.727473	0.417706
0.181818	0.729491	0.420622
0.181818	0.731504	0.424471
0.181818	0.73351	0.429249
0.181818	0.735512	0.434923
0.181818	0.737508	0.44143
0.181818	0.739498	0.448678
0.181818	0.741484	0.45655
0.181818	0.743463	0.46491
0.181818	0.745438	0.473605
0.181818	0.747408	0.482478
0.181818	0.749372	0.491368
0.181818	0.751331	0.500119
0.181818	0.753285	0.508586
0.181818	0.755234	0.516641
0.181818	0.757178	0.524174
0.181818	0.759117	0.531098
0.181818	0.761051	0.537348
0.181818	0.76298	0.542881
0.181818	0.764905	0.547675
0.181818	0.766824	0.551724
0.181818	0.768739	0.55504
0.181818	0.770649	0.557644
0.181818	0.772554	0.559567
0.181818	0.774454	0.560843
0.181818	0.77635	0.561513
0.181818	0.778241	0.561616
0.181818	0.780128	0.56119
0.181818	0.78201	0.56027
0.181818	0.783888	0.55889
0.181818	0.785761	0.557077
0.181818	0.787629	0.554854
0.181818	0.789494	0.552238
0.181818	0.791353	0.549242
0.181818	0.793209	0.54587
0.181818	0.79506	0.542123
0.181818	0.796907	0.537991
0.212121	0	0.519705
0.212121	0.0542226	0.514054
0.212121	0.0766824	0.508448
0.212121	0.0939164	0.502892
0.212121	0.108445	0.497388
0.212121	0.121246	0.491939
0.212121	0.132818	0.486545
0.212121	0.14346	0.481207
0.212121	0.153365	0.475926
0.212121	0.162668	0.470702
0.212121	0.171467	0.465533
0.212121	0.179836	0.460421
0.212121	0.187833	0.455364
0.212121	0.195503	0.450362
0.212121	0.202883	0.445414
0.212121	0.210003	0.440518
0.212121	0.216891	0.435675
0.212121	0.223566	0.430883
0.212121	0.230047	0.426141
0.212121	0.236351	0.421449
0.212121	0.242491	0.416805
0.212121	0.248479	0.412208
0.212121	0.254327	0.407658
0.212121	0.260043	0.403153
0.212121	0.265636	0.398693
0.212121	0.271113	0.394277
0.212121	0.276482	0.389904
0.212121	0.281749	0.385573
0.212121	0.286919	0.381283
0.212121	0.291998	0.377034
0.212121	0.29699	0.372825
0.212121	0.301899	0.368656
0.212121	0.30673	0.364525
0.212121	0.311485	0.360433
0.212121	0.31617	0.356379
0.212121	0.320786	0.352362
0.212121	0.325336	0.348382
0.212121	0.329823	0.344439
0.212121	0.334251	0.340532
0.212121	0.33862	0.336662
0.212121	0.342934	0.332828
0.212121	0.347194	0.32903
0.212121	0.351403	0.325269
0.212121	0.355562	0.321544
0.212121	0.359672	0.317856
0.212121	0.363737	0.314205
0.212121	0.367756	0.310591
0.212121	0.371732	0.307015
0.212121	0.375666	0.303477
0.212121	0.379559	0.299979
0.212121	0.383412	0.296521
0.212121	0.387227	0.293104
0.212121	0.391005	0.289729
0.212121	0.394747	0.286397
0.212121	0.398453	0.28311
0.212121	0.402126	0.27987
0.212121	0.405765	0.276677
0.212121	0.409372	0.273534
0.212121	0.412947	0.270442
0.212121	0.416492	0.267405
0.212121	0.420007	0.264423
0.212121	0.423492	0.2615
0.212121	0.42695	0.258638
0.212121	0.430379	0.25584
0.212121	0.433781	0.253109
0.212121	0.437157	0.250448
0.212121	0.440507	0.24786
0.212121	0.443832	0.245349
0.212121	0.447131	0.242918
0.212121	0.450407	0.24057
0.212121	0.453659	0.23831
0.212121	0.456888	0.236649
0.212121	0.460094	0.238586
0.212121	0.463279	0.24059
0.212121	0.466441	0.242666
0.212121	0.469582	0.244818
0.212121	0.472702	0.247049
0.212121	0.475802	0.249363
0.212121	0.478881	0.251765
0.212121	0.481941	0.254256
0.212121	0.484982	0.256842
0.212121	0.488004	0.259523
0.212121	0.491007	0.262302
0.212121	0.493992	0.265181
0.212121	0.496959	0.268161
0.212121	0.499908	0.271243
0.212121	0.50284	0.274427
0.212121	0.505755	0.277711
0.212121	0.508654	0.281095
0.212121	0.511535	0.284577
0.212121	0.514401	0.288154
0.212121	0.517251	0.291823
0.212121	0.520085	0.29558
0.212121	0.522904	0.29942
0.212121	0.525708	0.303338
0.212121	0.528497	0.307329
0.212121	0.531271	0.311385
0.212121	0.534031	0.315501
0.212121	0.536777	0.319668
0.212121	0.539509	0.32388
0.212121	0.542226	0.328128
0.212121	0.544931	0.332404
0.212121	0.547622	0.336701
0.212121	0.5503	0.341009
0.212121	0.552965	0.345322
0.212121	0.555617	0.349631
0.212121	0.558256	0.353927
0.212121	0.560883	0.358204
0.212121	0.563498	0.362455
0.212121	0.566101	0.366671
0.212121	0.568692	0.370848
0.212121	0.571271	0.374979
0.212121	0.573839	0.379059
0.212121	0.576395	0.383083
0.212121	0.578939	0.387045
0.212121	0.581473	0.390943
0.212121	0.583996	0.394772
0.212121	0.586508	0.39853
0.212121	0.589009	0.402213
0.212121	0.591499	0.40582
0.212121	0.593979	0.409347
0.212121	0.596449	0.412794
0.212121	0.598909	0.416157
0.212121	0.601358	0.419435
0.212121	0.603798	0.422627
0.212121	0.606228	0.425731
0.212121	0.608648	0.428744
0.212121	0.611058	0.431665
0.212121	0.613459	0.434491
0.212121	0.615851	0.43722
0.212121	0.618233	0.43985
0.212121	0.620607	0.442377
0.212121	0.622971	0.444799
0.212121	0.625326	0.447111
0.212121	0.627673	0.44931
0.212121	0.63001	0.451393
0.212121	0.632339	0.453356
0.212121	0.63466	0.455194
0.212121	0.636972	0.456903
0.212121	0.639276	0.45848
0.212121	0.641571	0.459921
0.212121	0.643858	0.461221
0.212121	0.646137	0.462378
0.212121	0.648409	0.463388
0.212121	0.650672	0.464249
0.212121	0.652927	0.464958
0.212121	0.655175	0.465514
0.212121	0.657415	0.465916
0.212121	0.659647	0.466164
0.212121	0.661872	0.466257
0.212121	0.664089	0.466198
0.212121	0.666299	0.465987
0.212121	0.668502	0.465629
0.212121	0.670697	0.465125
0.212121	0.672885	0.464481
0.212121	0.675067	0.463702
0.212121	0.677241	0.462794
0.212121	0.679408	0.461763
0.212121	0.681568	0.460619
0.212121	0.683722	0.45937
0.212121	0.685868	0.458026
0.212121	0.688008	0.4566
0.212121	0.690142	0.455102
0.212121	0.692268	0.45355
0.212121	0.694389	0.451957
0.212121	0.696503	0.450344
0.212121	0.69861	0.448729
0.212121	0.700711	0.447138
0.212121	0.702806	0.445595
0.212121	0.704894	0.44413
0.212121	0.706977	0.442776
0.212121	0.709053	0.44157
0.212121	0.711123	0.440553
0.212121	0.713188	0.439768
0.212121	0.715246	0.439264
0.212121	0.717298	0.439093
0.212121	0.719345	0.439307
0.212121	0.721385	0.439961
0.212121	0.72342	0.441107
0.212121	0.72545	0.442793
0.212121	0.727473	0.445061
0.212121	0.729491	0.447943
0.212121	0.731504	0.451458
0.212121	0.73351	0.455606
0.212121	0.735512	0.460373
0.212121	0.737508	0.465722
0.212121	0.739498	0.471596
0.212121	0.741484	0.477919
0.212121	0.743463	0.484598
0.212121	0.745438	0.491526
0.212121	0.747408	0.498586
0.212121	0.749372	0.505658
0.212121	0.751331	0.512624
0.212121	0.753285	0.519368
0.212121	0.755234	0.525789
0.212121	0.757178	0.531799
0.212121	0.759117	0.537326
0.212121	0.761051	0.542315
0.212121	0.76298	0.546731
0.212121	0.764905	0.550554
0.212121	0.766824	0.553778
0.212121	0.768739	0.556411
0.212121	0.770649	0.558469
0.212121	0.772554	0.559976
0.212121	0.774454	0.56096
0.212121	0.77635	0.561453
0.212121	0.778241	0.561485
0.212121	0.780128	0.561087
0.212121	0.78201	0.560287
0.212121	0.783888	0.55911
0.212121	0.785761	0.557577
0.212121	0.787629	0.555706
0.212121	0.789494	0.553507
0.212121	0.791353	0.550989
0.212121	0.793209	0.548152
0.212121	0.79506	0.54499
0.212121	0.796907	0.541493
0.242424	0	0.532349
0.242424	0.0542226	0.527423
0.242424	0.0766824	0.522503
0.242424	0.0939164	0.517596
0.242424	0.108445	0.512709
0.242424	0.121246	0.507847
0.242424	0.132818	0.503014
0.242424	0.14346	0.498213
0.242424	0.153365	0.493446
0.242424	0.162668	0.488715
0.242424	0.171467	0.484022
0.242424	0.179836	0.479368
0.242424	0.187833	0.474753
0.242424	0.195503	0.470179
0.242424	0.202883	0.465645
0.242424	0.210003	0.461151
0.242424	0.216891	0.456698
0.242424	0.223566	0.452285
0.242424	0.230047	0.447912
0.242424	0.236351	0.443579
0.242424	0.242491	0.439285
0.242424	0.248479	0.43503
0.242424	0.254327	0.430814
0.242424	0.260043	0.426636
0.242424	0.265636	0.422496
0.242424	0.271113	0.418392
0.242424	0.276482	0.414326
0.242424	0.281749	0.410295
0.242424	0.286919	0.4063
0.242424	0.291998	0.402341
0.242424	0.29699	0.398416
0.242424	0.301899	0.394525
0.242424	0.30673	0.390668
0.242424	0.311485	0.386845
0.242424	0.31617	0.383055
0.242424	0.320786	0.379298
0.242424	0.325336	0.375574
0.242424	0.329823	0.371881
0.242424	0.334251	0.368221
0.242424	0.33862	0.364593
0.242424	0.342934	0.360997
0.242424	0.347194	0.357433
0.242424	0.351403	0.3539
0.242424	0.355562	0.3504
0.242424	0.359672	0.346932
0.242424	0.363737	0.343496
0.242424	0.367756	0.340092
0.242424	0.371732	0.336722
0.242424	0.375666	0.333385
0.242424	0.379559	0.330081
0.242424	0.383412	0.326812
0.242424	0.387227	0.323579
0.242424	0.391005	0.320381
0.242424	0.394747	0.31722
0.242424	0.398453	0.314097
0.242424	0.402126	0.311012
0.242424	0.405765	0.307968
0.242424	0.409372	0.304966
0.242424	0.412947	0.302006
0.242424	0.416492	0.29909
0.242424	0.420007	0.296221
0.242424	0.423492	0.2934
0.242424	0.42695	0.290629
0.242424	0.430379	0.28791
0.242424	0.433781	0.285246
0.242424	0.437157	0.282638
0.242424	0.440507	0.28009
0.242424	0.443832	0.277603
0.242424	0.447131	0.275181
0.242424	0.450407	0.272827
0.242424	0.453659	0.270543
0.242424	0.456888	0.268844
0.242424	0.460094	0.270749
0.242424	0.463279	0.272703
0.242424	0.466441	0.274708
0.242424	0.469582	0.276768
0.242424	0.472702	0.278888
0.242424	0.475802	0.281071
0.242424	0.478881	0.28332
0.242424	0.481941	0.285638
0.242424	0.484982	0.288029
0.242424	0.488004	0.290496
0.242424	0.491007	0.29304
0.242424	0.493992	0.295665
0.242424	0.496959	0.298372
0.242424	0.499908	0.301163
0.242424	0.50284	0.304039
0.242424	0.505755	0.306999
0.242424	0.508654	0.310045
0.242424	0.511535	0.313174
0.242424	0.514401	0.316387
0.242424	0.517251	0.319681
0.242424	0.520085	0.323053
0.242424	0.522904	0.326501
0.242424	0.525708	0.33002
0.242424	0.528497	0.333606
0.242424	0.531271	0.337254
0.242424	0.534031	0.340959
0.242424	0.536777	0.344714
0.242424	0.539509	0.348512
0.242424	0.542226	0.352348
0.242424	0.544931	0.356213
0.242424	0.547622	0.3601
0.242424	0.5503	0.364001
0.242424	0.552965	0.36791
0.242424	0.555617	0.371817
0.242424	0.558256	0.375715
0.242424	0.560883	0.379598
0.242424	0.563498	0.383457
0.242424	0.566101	0.387286
0.242424	0.568692	0.391077
0.242424	0.571271	0.394826
0.242424	0.573839	0.398525
0.242424	0.576395	0.40217
0.242424	0.578939	0.405756
0.242424	0.581473	0.409278
0.242424	0.583996	0.412731
0.242424	0.586508	0.416114
0.242424	0.589009	0.419421
0.242424	0.591499	0.422651
0.242424	0.593979	0.425801
0.242424	0.596449	0.428869
0.242424	0.598909	0.431851
0.242424	0.601358	0.434748
0.242424	0.603798	0.437556
0.242424	0.606228	0.440274
0.242424	0.608648	0.4429
0.242424	0.611058	0.445432
0.242424	0.613459	0.447869
0.242424	0.615851	0.450208
0.242424	0.618233	0.452448
0.242424	0.620607	0.454586
0.242424	0.622971	0.456619
0.242424	0.625326	0.458546
0.242424	0.627673	0.460362
0.242424	0.63001	0.462067
0.242424	0.632339	0.463655
0.242424	0.63466	0.465124
0.242424	0.636972	0.466472
0.242424	0.639276	0.467694
0.242424	0.641571	0.468788
0.242424	0.643858	0.469751
0.242424	0.646137	0.470579
0.242424	0.648409	0.471271
0.242424	0.650672	0.471824
0.242424	0.652927	0.472235
0.242424	0.655175	0.472503
0.242424	0.657415	0.472627
0.242424	0.659647	0.472606
0.242424	0.661872	0.472439
0.242424	0.664089	0.472126
0.242424	0.666299	0.471668
0.242424	0.668502	0.471065
0.242424	0.670697	0.47032
0.242424	0.672885	0.469434
0.242424	0.675067	0.468409
0.242424	0.677241	0.467249
0.242424	0.679408	0.465958
0.242424	0.681568	0.464538
0.242424	0.683722	0.462996
0.242424	0.685868	0.461337
0.242424	0.688008	0.459567
0.242424	0.690142	0.457694
0.242424	0.692268	0.455727
0.242424	0.694389	0.453675
0.242424	0.696503	0.45155
0.242424	0.69861	0.449366
0.242424	0.700711	0.44714
0.242424	0.702806	0.44489
0.242424	0.704894	0.442638
0.242424	0.706977	0.440412
0.242424	0.709053	0.438241
0.242424	0.711123	0.436162
0.242424	0.713188	0.434217
0.242424	0.715246	0.432453
0.242424	0.717298	0.430926
0.242424	0.719345	0.429695
0.242424	0.721385	0.428826
0.242424	0.72342	0.428391
0.242424	0.72545	0.42846
0.242424	0.727473	0.429106
0.242424	0.729491	0.430395
0.242424	0.731504	0.432382
0.242424	0.73351	0.43511
0.242424	0.735512	0.4386
0.242424	0.737508	0.442851
0.242424	0.739498	0.447835
0.242424	0.741484	0.453501
0.242424	0.743463	0.459769
0.242424	0.745438	0.46654
0.242424	0.747408	0.473698
0.242424	0.749372	0.481114
0.242424	0.751331	0.488657
0.242424	0.753285	0.496195
0.242424	0.755234	0.503605
0.242424	0.757178	0.510776
0.242424	0.759117	0.51761
0.242424	0.761051	0.52403
0.242424	0.76298	0.529974
0.242424	0.764905	0.535401
0.242424	0.766824	0.540285
0.242424	0.768739	0.544613
0.242424	0.770649	0.548389
0.242424	0.772554	0.551621
0.242424	0.774454	0.554326
0.242424	0.77635	0.556528
0.242424	0.778241	0.558251
0.242424	0.780128	0.559521
0.242424	0.78201	0.560362
0.242424	0.783888	0.560798
0.242424	0.785761	0.560851
0.242424	0.787629	0.560538
0.242424	0.789494	0.559873
0.242424	0.791353	0.558865
0.242424	0.793209	0.557519
0.242424	0.79506	0.555834
0.242424	0.796907	0.553802
0.272727	0	0.520718
0.272727	0.0542226	0.515199
0.272727	0.0766824	0.509733
0.272727	0.0939164	0.504325
0.272727	0.108445	0.498975
0.272727	0.121246	0.493686
0.272727	0.132818	0.488457
0.272727	0.14346	0.483289
0.272727	0.153365	0.478181
0.272727	0.162668	0.473135
0.272727	0.171467	0.468148
0.272727	0.179836	0.463221
0.272727	0.187833	0.458352
0.272727	0.195503	0.453541
0.272727	0.202883	0.448787
0.272727	0.210003	0.444088
0.272727	0.216891	0.439445
0.272727	0.223566	0.434855
0.272727	0.230047	0.430318
0.272727	0.236351	0.425833
0.272727	0.242491	0.421399
0.272727	0.248479	0.417015
0.272727	0.254327	0.41268
0.272727	0.260043	0.408392
0.272727	0.265636	0.404152
0.272727	0.271113	0.399958
0.272727	0.276482	0.395809
0.272727	0.281749	0.391705
0.272727	0.286919	0.387644
0.272727	0.291998	0.383627
0.272727	0.29699	0.379652
0.272727	0.301899	0.375719
0.272727	0.30673	0.371827
0.272727	0.311485	0.367976
0.272727	0.31617	0.364165
0.272727	0.320786	0.360394
0.272727	0.325336	0.356662
0.272727	0.329823	0.352969
0.272727	0.334251	0.349316
0.272727	0.33862	0.3457
0.272727	0.342934	0.342124
0.272727	0.347194	0.338586
0.272727	0.351403	0.335086
0.272727	0.355562	0.331625
0.272727	0.359672	0.328202
0.272727	0.363737	0.324818
[truncated: 5,379 more rows]

## Sheet: Fig.4d
Relative phase (units of π)	pr (a.u.)	Re[σ] (rad)
0	0	0.537659
0	0.0542226	0.544926
0	0.0766824	0.552073
0	0.0939164	0.559105
0	0.108445	0.566025
0	0.121246	0.572836
0	0.132818	0.579541
0	0.14346	0.586144
0	0.153365	0.592647
0	0.162668	0.599054
0	0.171467	0.605367
0	0.179836	0.611589
0	0.187833	0.617723
0	0.195503	0.623771
0	0.202883	0.629735
0	0.210003	0.635618
0	0.216891	0.641423
0	0.223566	0.647151
0	0.230047	0.652804
0	0.236351	0.658385
0	0.242491	0.663896
0	0.248479	0.669338
0	0.254327	0.674714
0	0.260043	0.680025
0	0.265636	0.685273
0	0.271113	0.69046
0	0.276482	0.695586
0	0.281749	0.700655
0	0.286919	0.705668
0	0.291998	0.710625
0	0.29699	0.715528
0	0.301899	0.720379
0	0.30673	0.72518
0	0.311485	0.729931
0	0.31617	0.734633
0	0.320786	0.739288
0	0.325336	0.743898
0	0.329823	0.748462
0	0.334251	0.752984
0	0.33862	0.757462
0	0.342934	0.761899
0	0.347194	0.766296
0	0.351403	0.770654
0	0.355562	0.774973
0	0.359672	0.779254
0	0.363737	0.783499
0	0.367756	0.787709
0	0.371732	0.791883
0	0.375666	0.796024
0	0.379559	0.800132
0	0.383412	0.804207
0	0.387227	0.808251
0	0.391005	0.812265
0	0.394747	0.816248
0	0.398453	0.820202
0	0.402126	0.824128
0	0.405765	0.828026
0	0.409372	0.831897
0	0.412947	0.835742
0	0.416492	0.839561
0	0.420007	0.843355
0	0.423492	0.847125
0	0.42695	0.85087
0	0.430379	0.854593
0	0.433781	0.858293
0	0.437157	0.861971
0	0.440507	0.865627
0	0.443832	0.869263
0	0.447131	0.872878
0	0.450407	0.876474
0	0.453659	0.88005
0	0.456888	0.883608
0	0.460094	0.887147
0	0.463279	0.890669
0	0.466441	0.894174
0	0.469582	0.897662
0	0.472702	0.901135
0	0.475802	0.904591
0	0.478881	0.908033
0	0.481941	0.91146
0	0.484982	0.914872
0	0.488004	0.918272
0	0.491007	0.921658
0	0.493992	0.925031
0	0.496959	0.928392
0	0.499908	0.931742
0	0.50284	0.93508
0	0.505755	0.938408
0	0.508654	0.941725
0	0.511535	0.945033
0	0.514401	0.948331
0	0.517251	0.95162
0	0.520085	0.954901
0	0.522904	0.958175
0	0.525708	0.961441
0	0.528497	0.9647
0	0.531271	0.967952
0	0.534031	0.971199
0	0.536777	0.974441
0	0.539509	0.977678
0	0.542226	0.98091
0	0.544931	0.984139
0	0.547622	0.987365
0	0.5503	0.990588
0	0.552965	0.993809
0	0.555617	0.997029
0	0.558256	1.00025
0	0.560883	1.00347
0	0.563498	1.00669
0	0.566101	1.00991
0	0.568692	1.01313
0	0.571271	1.01635
0	0.573839	1.01958
0	0.576395	1.02281
0	0.578939	1.02605
0	0.581473	1.02929
0	0.583996	1.03253
0	0.586508	1.03579
0	0.589009	1.03905
0	0.591499	1.04232
0	0.593979	1.0456
0	0.596449	1.0489
0	0.598909	1.0522
0	0.601358	1.05552
0	0.603798	1.05885
0	0.606228	1.06219
0	0.608648	1.06556
0	0.611058	1.06894
0	0.613459	1.07234
0	0.615851	1.07576
0	0.618233	1.0792
0	0.620607	1.08267
0	0.622971	1.08616
0	0.625326	1.08968
0	0.627673	1.09323
0	0.63001	1.09681
0	0.632339	1.10042
0	0.63466	1.10407
0	0.636972	1.10776
0	0.639276	1.11149
0	0.641571	1.11526
0	0.643858	1.11908
0	0.646137	1.12294
0	0.648409	1.12686
0	0.650672	1.13084
0	0.652927	1.13488
0	0.655175	1.13898
0	0.657415	1.14315
0	0.659647	1.14739
0	0.661872	1.15172
0	0.664089	1.15612
0	0.666299	1.16062
0	0.668502	1.16521
0	0.670697	1.1699
0	0.672885	1.1747
0	0.675067	1.17962
0	0.677241	1.18466
0	0.679408	1.18984
0	0.681568	1.19516
0	0.683722	1.20063
0	0.685868	1.20626
0	0.688008	1.21207
0	0.690142	1.21806
0	0.692268	1.22425
0	0.694389	1.23064
0	0.696503	1.23726
0	0.69861	1.24412
0	0.700711	1.25122
0	0.702806	1.25859
0	0.704894	1.26623
0	0.706977	1.27415
0	0.709053	1.27209
0	0.711123	1.2674
0	0.713188	1.26238
0	0.715246	1.25704
0	0.717298	1.25138
0	0.719345	1.2454
0	0.721385	1.23912
0	0.72342	1.23256
0	0.72545	1.22573
0	0.727473	1.21868
0	0.729491	1.21143
0	0.731504	1.20403
0	0.73351	1.19653
0	0.735512	1.18897
0	0.737508	1.18142
0	0.739498	1.17391
0	0.741484	1.1665
0	0.743463	1.15923
0	0.745438	1.15215
0	0.747408	1.14529
0	0.749372	1.13868
0	0.751331	1.13233
0	0.753285	1.12628
0	0.755234	1.12051
0	0.757178	1.11505
0	0.759117	1.10988
0	0.761051	1.10501
0	0.76298	1.10043
0	0.764905	1.09613
0	0.766824	1.0921
0	0.768739	1.08832
0	0.770649	1.08479
0	0.772554	1.08149
0	0.774454	1.0784
0	0.77635	1.07552
0	0.778241	1.07283
0	0.780128	1.07031
0	0.78201	1.06796
0	0.783888	1.06577
0	0.785761	1.06371
0	0.787629	1.06179
0	0.789494	1.05999
0	0.791353	1.0583
0	0.793209	1.05672
0	0.79506	1.05523
0	0.796907	1.05382
0.030303	0	0.51384
0.030303	0.0542226	0.520661
0.030303	0.0766824	0.527349
0.030303	0.0939164	0.53391
0.030303	0.108445	0.540347
0.030303	0.121246	0.546664
0.030303	0.132818	0.552866
0.030303	0.14346	0.558955
0.030303	0.153365	0.564936
0.030303	0.162668	0.570811
0.030303	0.171467	0.576585
0.030303	0.179836	0.58226
0.030303	0.187833	0.587839
0.030303	0.195503	0.593325
0.030303	0.202883	0.598721
0.030303	0.210003	0.60403
0.030303	0.216891	0.609254
0.030303	0.223566	0.614395
0.030303	0.230047	0.619457
0.030303	0.236351	0.624441
0.030303	0.242491	0.629349
0.030303	0.248479	0.634184
0.030303	0.254327	0.638948
0.030303	0.260043	0.643643
0.030303	0.265636	0.64827
0.030303	0.271113	0.652832
0.030303	0.276482	0.65733
0.030303	0.281749	0.661765
0.030303	0.286919	0.666141
0.030303	0.291998	0.670457
0.030303	0.29699	0.674717
0.030303	0.301899	0.67892
0.030303	0.30673	0.683069
0.030303	0.311485	0.687165
0.030303	0.31617	0.691209
0.030303	0.320786	0.695203
0.030303	0.325336	0.699147
0.030303	0.329823	0.703043
0.030303	0.334251	0.706892
0.030303	0.33862	0.710696
0.030303	0.342934	0.714455
0.030303	0.347194	0.718169
0.030303	0.351403	0.721842
0.030303	0.355562	0.725472
0.030303	0.359672	0.729061
0.030303	0.363737	0.732611
0.030303	0.367756	0.736121
0.030303	0.371732	0.739593
0.030303	0.375666	0.743028
0.030303	0.379559	0.746425
0.030303	0.383412	0.749787
0.030303	0.387227	0.753114
0.030303	0.391005	0.756405
0.030303	0.394747	0.759663
0.030303	0.398453	0.762888
0.030303	0.402126	0.76608
0.030303	0.405765	0.76924
0.030303	0.409372	0.772369
0.030303	0.412947	0.775467
0.030303	0.416492	0.778534
0.030303	0.420007	0.781572
0.030303	0.423492	0.78458
0.030303	0.42695	0.787559
0.030303	0.430379	0.79051
0.030303	0.433781	0.793433
0.030303	0.437157	0.796328
0.030303	0.440507	0.799197
0.030303	0.443832	0.802038
0.030303	0.447131	0.804853
0.030303	0.450407	0.807642
0.030303	0.453659	0.810406
0.030303	0.456888	0.813144
0.030303	0.460094	0.815857
0.030303	0.463279	0.818545
0.030303	0.466441	0.821209
0.030303	0.469582	0.823849
0.030303	0.472702	0.826464
0.030303	0.475802	0.829056
0.030303	0.478881	0.831624
0.030303	0.481941	0.834169
0.030303	0.484982	0.836691
0.030303	0.488004	0.83919
0.030303	0.491007	0.841665
0.030303	0.493992	0.844119
0.030303	0.496959	0.846549
0.030303	0.499908	0.848957
0.030303	0.50284	0.851342
0.030303	0.505755	0.853705
0.030303	0.508654	0.856045
0.030303	0.511535	0.858363
0.030303	0.514401	0.860659
0.030303	0.517251	0.862932
0.030303	0.520085	0.865183
0.030303	0.522904	0.867411
0.030303	0.525708	0.869617
0.030303	0.528497	0.871799
0.030303	0.531271	0.873959
0.030303	0.534031	0.876096
0.030303	0.536777	0.878209
0.030303	0.539509	0.880299
0.030303	0.542226	0.882365
0.030303	0.544931	0.884406
0.030303	0.547622	0.886424
0.030303	0.5503	0.888416
0.030303	0.552965	0.890383
0.030303	0.555617	0.892324
0.030303	0.558256	0.894239
0.030303	0.560883	0.896127
0.030303	0.563498	0.897987
0.030303	0.566101	0.899819
0.030303	0.568692	0.901622
0.030303	0.571271	0.903395
0.030303	0.573839	0.905137
0.030303	0.576395	0.906847
0.030303	0.578939	0.908525
0.030303	0.581473	0.910168
0.030303	0.583996	0.911775
0.030303	0.586508	0.913345
0.030303	0.589009	0.914877
0.030303	0.591499	0.916369
0.030303	0.593979	0.917818
0.030303	0.596449	0.919222
0.030303	0.598909	0.92058
0.030303	0.601358	0.921888
0.030303	0.603798	0.923144
0.030303	0.606228	0.924345
0.030303	0.608648	0.925487
0.030303	0.611058	0.926566
0.030303	0.613459	0.927578
0.030303	0.615851	0.928518
0.030303	0.618233	0.929382
0.030303	0.620607	0.930162
0.030303	0.622971	0.930853
0.030303	0.625326	0.931447
0.030303	0.627673	0.931936
0.030303	0.63001	0.93231
0.030303	0.632339	0.932558
0.030303	0.63466	0.93267
0.030303	0.636972	0.93263
0.030303	0.639276	0.932424
0.030303	0.641571	0.932034
0.030303	0.643858	0.931438
0.030303	0.646137	0.930614
0.030303	0.648409	0.929535
0.030303	0.650672	0.928169
0.030303	0.652927	0.92648
0.030303	0.655175	0.924425
0.030303	0.657415	0.921956
0.030303	0.659647	0.919016
0.030303	0.661872	0.915538
0.030303	0.664089	0.911447
0.030303	0.666299	0.906653
0.030303	0.668502	0.901059
0.030303	0.670697	0.894552
0.030303	0.672885	0.887013
0.030303	0.675067	0.878318
0.030303	0.677241	0.868351
0.030303	0.679408	0.857018
0.030303	0.681568	0.844272
0.030303	0.683722	0.830145
0.030303	0.685868	0.814773
0.030303	0.688008	0.798423
0.030303	0.690142	0.781481
0.030303	0.692268	0.764415
0.030303	0.694389	0.747714
0.030303	0.696503	0.73181
0.030303	0.69861	0.717031
0.030303	0.700711	0.703573
0.030303	0.702806	0.691517
0.030303	0.704894	0.680849
0.030303	0.706977	0.682697
0.030303	0.709053	0.694324
0.030303	0.711123	0.704857
0.030303	0.713188	0.714418
0.030303	0.715246	0.723122
0.030303	0.717298	0.731076
0.030303	0.719345	0.738372
0.030303	0.721385	0.745093
0.030303	0.72342	0.75131
0.030303	0.72545	0.757083
0.030303	0.727473	0.762467
0.030303	0.729491	0.767505
0.030303	0.731504	0.772238
0.030303	0.73351	0.776699
0.030303	0.735512	0.780917
0.030303	0.737508	0.784918
0.030303	0.739498	0.788722
0.030303	0.741484	0.792351
0.030303	0.743463	0.795819
0.030303	0.745438	0.799142
0.030303	0.747408	0.802333
0.030303	0.749372	0.805402
0.030303	0.751331	0.808361
0.030303	0.753285	0.811217
0.030303	0.755234	0.813978
0.030303	0.757178	0.816652
0.030303	0.759117	0.819245
0.030303	0.761051	0.821763
0.030303	0.76298	0.824209
0.030303	0.764905	0.82659
0.030303	0.766824	0.828908
0.030303	0.768739	0.831168
0.030303	0.770649	0.833372
0.030303	0.772554	0.835524
0.030303	0.774454	0.837627
0.030303	0.77635	0.839682
0.030303	0.778241	0.841692
0.030303	0.780128	0.843659
0.030303	0.78201	0.845584
0.030303	0.783888	0.847469
0.030303	0.785761	0.849316
0.030303	0.787629	0.851126
0.030303	0.789494	0.852899
0.030303	0.791353	0.854637
0.030303	0.793209	0.856341
0.030303	0.79506	0.858012
0.030303	0.796907	0.85965
0.0606061	0	0.456788
0.0606061	0.0542226	0.463802
0.0606061	0.0766824	0.470674
0.0606061	0.0939164	0.477408
0.0606061	0.108445	0.48401
0.0606061	0.121246	0.490485
0.0606061	0.132818	0.496839
0.0606061	0.14346	0.503075
0.0606061	0.153365	0.509199
0.0606061	0.162668	0.515214
0.0606061	0.171467	0.521125
0.0606061	0.179836	0.526936
0.0606061	0.187833	0.53265
0.0606061	0.195503	0.538272
0.0606061	0.202883	0.543805
0.0606061	0.210003	0.549253
0.0606061	0.216891	0.554618
0.0606061	0.223566	0.559904
0.0606061	0.230047	0.565115
0.0606061	0.236351	0.570252
0.0606061	0.242491	0.575319
0.0606061	0.248479	0.580319
0.0606061	0.254327	0.585255
0.0606061	0.260043	0.590129
0.0606061	0.265636	0.594943
0.0606061	0.271113	0.599701
0.0606061	0.276482	0.604404
0.0606061	0.281749	0.609055
0.0606061	0.286919	0.613656
0.0606061	0.291998	0.618211
0.0606061	0.29699	0.622719
0.0606061	0.301899	0.627185
0.0606061	0.30673	0.63161
0.0606061	0.311485	0.635996
0.0606061	0.31617	0.640345
0.0606061	0.320786	0.644659
0.0606061	0.325336	0.648941
0.0606061	0.329823	0.653192
0.0606061	0.334251	0.657415
0.0606061	0.33862	0.661611
0.0606061	0.342934	0.665782
0.0606061	0.347194	0.66993
0.0606061	0.351403	0.674058
0.0606061	0.355562	0.678167
0.0606061	0.359672	0.68226
0.0606061	0.363737	0.686337
0.0606061	0.367756	0.690403
0.0606061	0.371732	0.694458
0.0606061	0.375666	0.698505
0.0606061	0.379559	0.702546
0.0606061	0.383412	0.706583
0.0606061	0.387227	0.710619
0.0606061	0.391005	0.714656
0.0606061	0.394747	0.718697
0.0606061	0.398453	0.722743
0.0606061	0.402126	0.726799
0.0606061	0.405765	0.730866
0.0606061	0.409372	0.734947
0.0606061	0.412947	0.739046
0.0606061	0.416492	0.743166
0.0606061	0.420007	0.74731
0.0606061	0.423492	0.751481
0.0606061	0.42695	0.755684
0.0606061	0.430379	0.759922
0.0606061	0.433781	0.764199
0.0606061	0.437157	0.768521
0.0606061	0.440507	0.772891
0.0606061	0.443832	0.777314
0.0606061	0.447131	0.781796
0.0606061	0.450407	0.786343
0.0606061	0.453659	0.79096
0.0606061	0.456888	0.795654
0.0606061	0.460094	0.800433
0.0606061	0.463279	0.805302
0.0606061	0.466441	0.810271
0.0606061	0.469582	0.815348
0.0606061	0.472702	0.820541
0.0606061	0.475802	0.82586
0.0606061	0.478881	0.831317
0.0606061	0.481941	0.83692
0.0606061	0.484982	0.842683
0.0606061	0.488004	0.848617
0.0606061	0.491007	0.854736
0.0606061	0.493992	0.861052
0.0606061	0.496959	0.86758
0.0606061	0.499908	0.874334
0.0606061	0.50284	0.881329
0.0606061	0.505755	0.88858
0.0606061	0.508654	0.8961
0.0606061	0.511535	0.903904
0.0606061	0.514401	0.912003
0.0606061	0.517251	0.920409
0.0606061	0.520085	0.92913
0.0606061	0.522904	0.93817
0.0606061	0.525708	0.947531
0.0606061	0.528497	0.957208
0.0606061	0.531271	0.967191
0.0606061	0.534031	0.977464
0.0606061	0.536777	0.988002
0.0606061	0.539509	0.984621
0.0606061	0.542226	0.977832
0.0606061	0.544931	0.970869
0.0606061	0.547622	0.963783
0.0606061	0.5503	0.956629
0.0606061	0.552965	0.949464
0.0606061	0.555617	0.942347
0.0606061	0.558256	0.935331
0.0606061	0.560883	0.928469
0.0606061	0.563498	0.921806
0.0606061	0.566101	0.915382
0.0606061	0.568692	0.909227
0.0606061	0.571271	0.903368
0.0606061	0.573839	0.89782
0.0606061	0.576395	0.892594
0.0606061	0.578939	0.887696
0.0606061	0.581473	0.883124
0.0606061	0.583996	0.878874
0.0606061	0.586508	0.874939
0.0606061	0.589009	0.871308
0.0606061	0.591499	0.867969
0.0606061	0.593979	0.864908
0.0606061	0.596449	0.862113
0.0606061	0.598909	0.859569
0.0606061	0.601358	0.857261
0.0606061	0.603798	0.855176
0.0606061	0.606228	0.853301
0.0606061	0.608648	0.851621
0.0606061	0.611058	0.850125
0.0606061	0.613459	0.848801
0.0606061	0.615851	0.847637
0.0606061	0.618233	0.846624
0.0606061	0.620607	0.845752
0.0606061	0.622971	0.845011
0.0606061	0.625326	0.844393
0.0606061	0.627673	0.84389
0.0606061	0.63001	0.843495
0.0606061	0.632339	0.843201
0.0606061	0.63466	0.843001
0.0606061	0.636972	0.84289
0.0606061	0.639276	0.842862
0.0606061	0.641571	0.842912
0.0606061	0.643858	0.843036
0.0606061	0.646137	0.843228
0.0606061	0.648409	0.843486
0.0606061	0.650672	0.843805
0.0606061	0.652927	0.844182
0.0606061	0.655175	0.844614
0.0606061	0.657415	0.845098
0.0606061	0.659647	0.84563
0.0606061	0.661872	0.846208
0.0606061	0.664089	0.846831
0.0606061	0.666299	0.847495
0.0606061	0.668502	0.8482
0.0606061	0.670697	0.848941
0.0606061	0.672885	0.849719
0.0606061	0.675067	0.850531
0.0606061	0.677241	0.851377
0.0606061	0.679408	0.852253
0.0606061	0.681568	0.85316
0.0606061	0.683722	0.854095
0.0606061	0.685868	0.855058
0.0606061	0.688008	0.856049
0.0606061	0.690142	0.857064
0.0606061	0.692268	0.858105
0.0606061	0.694389	0.85917
0.0606061	0.696503	0.860258
0.0606061	0.69861	0.861369
0.0606061	0.700711	0.862502
0.0606061	0.702806	0.863657
0.0606061	0.704894	0.864832
0.0606061	0.706977	0.866029
0.0606061	0.709053	0.867245
0.0606061	0.711123	0.868481
0.0606061	0.713188	0.869737
0.0606061	0.715246	0.871012
0.0606061	0.717298	0.872306
0.0606061	0.719345	0.873619
0.0606061	0.721385	0.874951
0.0606061	0.72342	0.876302
0.0606061	0.72545	0.877671
0.0606061	0.727473	0.87906
0.0606061	0.729491	0.880467
0.0606061	0.731504	0.881893
0.0606061	0.73351	0.883338
0.0606061	0.735512	0.884803
0.0606061	0.737508	0.886288
0.0606061	0.739498	0.887792
0.0606061	0.741484	0.889317
0.0606061	0.743463	0.890863
0.0606061	0.745438	0.892429
0.0606061	0.747408	0.894018
0.0606061	0.749372	0.895629
0.0606061	0.751331	0.897263
0.0606061	0.753285	0.898921
0.0606061	0.755234	0.900604
0.0606061	0.757178	0.902312
0.0606061	0.759117	0.904047
0.0606061	0.761051	0.90581
0.0606061	0.76298	0.907601
0.0606061	0.764905	0.909422
0.0606061	0.766824	0.911275
0.0606061	0.768739	0.913161
0.0606061	0.770649	0.915081
0.0606061	0.772554	0.917038
0.0606061	0.774454	0.919033
0.0606061	0.77635	0.921069
0.0606061	0.778241	0.923148
0.0606061	0.780128	0.925272
0.0606061	0.78201	0.927445
0.0606061	0.783888	0.929669
0.0606061	0.785761	0.931947
0.0606061	0.787629	0.934284
0.0606061	0.789494	0.936683
0.0606061	0.791353	0.939148
0.0606061	0.793209	0.941685
0.0606061	0.79506	0.944298
0.0606061	0.796907	0.946994
0.0909091	0	0.412332
0.0909091	0.0542226	0.419023
0.0909091	0.0766824	0.425546
0.0909091	0.0939164	0.431908
0.0909091	0.108445	0.438117
0.0909091	0.121246	0.444177
0.0909091	0.132818	0.450096
0.0909091	0.14346	0.455878
0.0909091	0.153365	0.46153
0.0909091	0.162668	0.467055
0.0909091	0.171467	0.47246
0.0909091	0.179836	0.477749
0.0909091	0.187833	0.482926
0.0909091	0.195503	0.487996
0.0909091	0.202883	0.492962
0.0909091	0.210003	0.497828
0.0909091	0.216891	0.502598
0.0909091	0.223566	0.507276
0.0909091	0.230047	0.511865
0.0909091	0.236351	0.516367
0.0909091	0.242491	0.520786
0.0909091	0.248479	0.525125
0.0909091	0.254327	0.529387
0.0909091	0.260043	0.533574
0.0909091	0.265636	0.537688
0.0909091	0.271113	0.541733
0.0909091	0.276482	0.54571
0.0909091	0.281749	0.549622
0.0909091	0.286919	0.553471
0.0909091	0.291998	0.557259
0.0909091	0.29699	0.560987
0.0909091	0.301899	0.564658
0.0909091	0.30673	0.568273
0.0909091	0.311485	0.571834
0.0909091	0.31617	0.575344
0.0909091	0.320786	0.578802
0.0909091	0.325336	0.582211
0.0909091	0.329823	0.585573
0.0909091	0.334251	0.588889
0.0909091	0.33862	0.592159
0.0909091	0.342934	0.595386
0.0909091	0.347194	0.59857
0.0909091	0.351403	0.601713
0.0909091	0.355562	0.604816
0.0909091	0.359672	0.60788
0.0909091	0.363737	0.610907
0.0909091	0.367756	0.613896
0.0909091	0.371732	0.61685
0.0909091	0.375666	0.619768
0.0909091	0.379559	0.622653
0.0909091	0.383412	0.625505
0.0909091	0.387227	0.628324
0.0909091	0.391005	0.631113
0.0909091	0.394747	0.63387
0.0909091	0.398453	0.636598
0.0909091	0.402126	0.639297
0.0909091	0.405765	0.641967
0.0909091	0.409372	0.64461
0.0909091	0.412947	0.647226
0.0909091	0.416492	0.649816
0.0909091	0.420007	0.65238
0.0909091	0.423492	0.654919
0.0909091	0.42695	0.657434
0.0909091	0.430379	0.659925
0.0909091	0.433781	0.662393
0.0909091	0.437157	0.664838
0.0909091	0.440507	0.667261
0.0909091	0.443832	0.669662
0.0909091	0.447131	0.672042
0.0909091	0.450407	0.674401
0.0909091	0.453659	0.676741
0.0909091	0.456888	0.679061
0.0909091	0.460094	0.681361
0.0909091	0.463279	0.683643
0.0909091	0.466441	0.685906
0.0909091	0.469582	0.688151
0.0909091	0.472702	0.690379
0.0909091	0.475802	0.69259
0.0909091	0.478881	0.694784
0.0909091	0.481941	0.696961
0.0909091	0.484982	0.699123
0.0909091	0.488004	0.701269
0.0909091	0.491007	0.703399
0.0909091	0.493992	0.705515
0.0909091	0.496959	0.707616
0.0909091	0.499908	0.709703
0.0909091	0.50284	0.711776
0.0909091	0.505755	0.713836
0.0909091	0.508654	0.715882
0.0909091	0.511535	0.717916
0.0909091	0.514401	0.719937
0.0909091	0.517251	0.721945
0.0909091	0.520085	0.723942
0.0909091	0.522904	0.725927
0.0909091	0.525708	0.727901
0.0909091	0.528497	0.729863
0.0909091	0.531271	0.731815
0.0909091	0.534031	0.733757
0.0909091	0.536777	0.735689
0.0909091	0.539509	0.73761
0.0909091	0.542226	0.739523
0.0909091	0.544931	0.741426
0.0909091	0.547622	0.74332
0.0909091	0.5503	0.745206
0.0909091	0.552965	0.747084
0.0909091	0.555617	0.748955
0.0909091	0.558256	0.750817
0.0909091	0.560883	0.752673
0.0909091	0.563498	0.754522
0.0909091	0.566101	0.756365
0.0909091	0.568692	0.758202
0.0909091	0.571271	0.760034
0.0909091	0.573839	0.761861
0.0909091	0.576395	0.763683
0.0909091	0.578939	0.765502
0.0909091	0.581473	0.767317
0.0909091	0.583996	0.76913
0.0909091	0.586508	0.77094
0.0909091	0.589009	0.772749
0.0909091	0.591499	0.774557
0.0909091	0.593979	0.776366
0.0909091	0.596449	0.778175
0.0909091	0.598909	0.779987
0.0909091	0.601358	0.781802
0.0909091	0.603798	0.783621
0.0909091	0.606228	0.785446
0.0909091	0.608648	0.787278
0.0909091	0.611058	0.789119
0.0909091	0.613459	0.790971
0.0909091	0.615851	0.792836
0.0909091	0.618233	0.794717
0.0909091	0.620607	0.796617
0.0909091	0.622971	0.798539
0.0909091	0.625326	0.800488
0.0909091	0.627673	0.802468
0.0909091	0.63001	0.804485
0.0909091	0.632339	0.806546
0.0909091	0.63466	0.808659
0.0909091	0.636972	0.810836
0.0909091	0.639276	0.813088
0.0909091	0.641571	0.815433
0.0909091	0.643858	0.817891
0.0909091	0.646137	0.82049
0.0909091	0.648409	0.823264
0.0909091	0.650672	0.826264
0.0909091	0.652927	0.829555
0.0909091	0.655175	0.833234
0.0909091	0.657415	0.837443
0.0909091	0.659647	0.842397
0.0909091	0.661872	0.848448
0.0909091	0.664089	0.856199
0.0909091	0.666299	0.866774
0.0909091	0.668502	0.8825
0.0909091	0.670697	0.908856
0.0909091	0.672885	0.960332
0.0909091	0.675067	0.956479
0.0909091	0.677241	0.839958
0.0909091	0.679408	0.778229
0.0909091	0.681568	0.749319
0.0909091	0.683722	0.734011
0.0909091	0.685868	0.725021
0.0909091	0.688008	0.719381
0.0909091	0.690142	0.715707
0.0909091	0.692268	0.71328
0.0909091	0.694389	0.711689
0.0909091	0.696503	0.710686
0.0909091	0.69861	0.71011
0.0909091	0.700711	0.709854
0.0909091	0.702806	0.709845
0.0909091	0.704894	0.710028
0.0909091	0.706977	0.710364
0.0909091	0.709053	0.710825
0.0909091	0.711123	0.711387
0.0909091	0.713188	0.712034
0.0909091	0.715246	0.712751
0.0909091	0.717298	0.713529
0.0909091	0.719345	0.714356
0.0909091	0.721385	0.715228
0.0909091	0.72342	0.716137
0.0909091	0.72545	0.717079
0.0909091	0.727473	0.718049
0.0909091	0.729491	0.719044
0.0909091	0.731504	0.720061
0.0909091	0.73351	0.721098
0.0909091	0.735512	0.722152
0.0909091	0.737508	0.723221
0.0909091	0.739498	0.724305
0.0909091	0.741484	0.7254
0.0909091	0.743463	0.726507
0.0909091	0.745438	0.727625
0.0909091	0.747408	0.728751
0.0909091	0.749372	0.729886
0.0909091	0.751331	0.731029
0.0909091	0.753285	0.732178
0.0909091	0.755234	0.733335
0.0909091	0.757178	0.734497
0.0909091	0.759117	0.735665
0.0909091	0.761051	0.736839
0.0909091	0.76298	0.738018
0.0909091	0.764905	0.739201
0.0909091	0.766824	0.740389
0.0909091	0.768739	0.741581
0.0909091	0.770649	0.742778
0.0909091	0.772554	0.743978
0.0909091	0.774454	0.745183
0.0909091	0.77635	0.746391
0.0909091	0.778241	0.747604
0.0909091	0.780128	0.74882
0.0909091	0.78201	0.75004
0.0909091	0.783888	0.751263
0.0909091	0.785761	0.752491
0.0909091	0.787629	0.753723
0.0909091	0.789494	0.754958
0.0909091	0.791353	0.756198
0.0909091	0.793209	0.757442
0.0909091	0.79506	0.75869
0.0909091	0.796907	0.759943
0.121212	0	0.297524
0.121212	0.0542226	0.303452
0.121212	0.0766824	0.309193
0.121212	0.0939164	0.314754
0.121212	0.108445	0.320144
0.121212	0.121246	0.325371
0.121212	0.132818	0.330441
0.121212	0.14346	0.33536
0.121212	0.153365	0.340136
0.121212	0.162668	0.344775
0.121212	0.171467	0.349281
0.121212	0.179836	0.353659
0.121212	0.187833	0.357916
0.121212	0.195503	0.362056
0.121212	0.202883	0.366082
0.121212	0.210003	0.369999
0.121212	0.216891	0.373811
0.121212	0.223566	0.377522
0.121212	0.230047	0.381135
0.121212	0.236351	0.384654
0.121212	0.242491	0.388081
0.121212	0.248479	0.391419
0.121212	0.254327	0.394671
0.121212	0.260043	0.39784
0.121212	0.265636	0.400929
0.121212	0.271113	0.403938
0.121212	0.276482	0.406872
0.121212	0.281749	0.409731
0.121212	0.286919	0.412517
0.121212	0.291998	0.415233
0.121212	0.29699	0.41788
0.121212	0.301899	0.420459
0.121212	0.30673	0.422973
0.121212	0.311485	0.425422
0.121212	0.31617	0.427808
0.121212	0.320786	0.430132
0.121212	0.325336	0.432396
0.121212	0.329823	0.434599
0.121212	0.334251	0.436744
0.121212	0.33862	0.43883
0.121212	0.342934	0.440859
0.121212	0.347194	0.442832
0.121212	0.351403	0.444749
0.121212	0.355562	0.446611
0.121212	0.359672	0.448418
0.121212	0.363737	0.450171
0.121212	0.367756	0.45187
0.121212	0.371732	0.453516
0.121212	0.375666	0.455108
0.121212	0.379559	0.456647
0.121212	0.383412	0.458133
0.121212	0.387227	0.459567
0.121212	0.391005	0.460947
0.121212	0.394747	0.462274
0.121212	0.398453	0.463549
0.121212	0.402126	0.46477
0.121212	0.405765	0.465938
0.121212	0.409372	0.467051
0.121212	0.412947	0.468111
0.121212	0.416492	0.469116
0.121212	0.420007	0.470065
0.121212	0.423492	0.470959
0.121212	0.42695	0.471797
0.121212	0.430379	0.472578
0.121212	0.433781	0.4733
0.121212	0.437157	0.473964
0.121212	0.440507	0.474568
0.121212	0.443832	0.475112
0.121212	0.447131	0.475593
0.121212	0.450407	0.476012
0.121212	0.453659	0.476367
0.121212	0.456888	0.476656
0.121212	0.460094	0.476879
0.121212	0.463279	0.477033
0.121212	0.466441	0.477117
0.121212	0.469582	0.477131
0.121212	0.472702	0.477071
0.121212	0.475802	0.476936
0.121212	0.478881	0.476725
0.121212	0.481941	0.476435
0.121212	0.484982	0.476064
0.121212	0.488004	0.475612
0.121212	0.491007	0.475074
0.121212	0.493992	0.474451
0.121212	0.496959	0.473738
0.121212	0.499908	0.472934
0.121212	0.50284	0.472038
0.121212	0.505755	0.471046
0.121212	0.508654	0.469956
0.121212	0.511535	0.468767
0.121212	0.514401	0.467476
0.121212	0.517251	0.466082
0.121212	0.520085	0.464582
0.121212	0.522904	0.462974
0.121212	0.525708	0.461258
0.121212	0.528497	0.459432
0.121212	0.531271	0.457495
0.121212	0.534031	0.455445
0.121212	0.536777	0.453283
0.121212	0.539509	0.451009
0.121212	0.542226	0.448622
0.121212	0.544931	0.446124
0.121212	0.547622	0.443516
0.121212	0.5503	0.4408
0.121212	0.552965	0.437979
0.121212	0.555617	0.435056
0.121212	0.558256	0.432034
0.121212	0.560883	0.428919
0.121212	0.563498	0.425716
0.121212	0.566101	0.42243
0.121212	0.568692	0.419069
0.121212	0.571271	0.415639
0.121212	0.573839	0.41215
0.121212	0.576395	0.408608
0.121212	0.578939	0.405025
0.121212	0.581473	0.401407
0.121212	0.583996	0.397767
0.121212	0.586508	0.394113
0.121212	0.589009	0.390455
0.121212	0.591499	0.386804
0.121212	0.593979	0.383168
0.121212	0.596449	0.379559
0.121212	0.598909	0.375985
0.121212	0.601358	0.372455
0.121212	0.603798	0.368978
0.121212	0.606228	0.36556
0.121212	0.608648	0.367253
0.121212	0.611058	0.373145
0.121212	0.613459	0.378945
0.121212	0.615851	0.384649
0.121212	0.618233	0.390251
0.121212	0.620607	0.39575
0.121212	0.622971	0.401142
0.121212	0.625326	0.406425
0.121212	0.627673	0.411598
0.121212	0.63001	0.416659
0.121212	0.632339	0.421608
0.121212	0.63466	0.426446
0.121212	0.636972	0.431172
0.121212	0.639276	0.435787
0.121212	0.641571	0.440293
0.121212	0.643858	0.444691
0.121212	0.646137	0.448982
0.121212	0.648409	0.453169
0.121212	0.650672	0.457253
0.121212	0.652927	0.461237
0.121212	0.655175	0.465122
0.121212	0.657415	0.468912
0.121212	0.659647	0.472607
0.121212	0.661872	0.476212
0.121212	0.664089	0.479727
0.121212	0.666299	0.483156
0.121212	0.668502	0.486501
0.121212	0.670697	0.489764
0.121212	0.672885	0.492947
0.121212	0.675067	0.496053
0.121212	0.677241	0.499084
0.121212	0.679408	0.502042
0.121212	0.681568	0.504929
0.121212	0.683722	0.507747
0.121212	0.685868	0.510498
0.121212	0.688008	0.513183
0.121212	0.690142	0.515805
0.121212	0.692268	0.518366
0.121212	0.694389	0.520866
0.121212	0.696503	0.523307
0.121212	0.69861	0.525691
0.121212	0.700711	0.528019
0.121212	0.702806	0.530293
0.121212	0.704894	0.532513
0.121212	0.706977	0.534681
0.121212	0.709053	0.536798
0.121212	0.711123	0.538865
0.121212	0.713188	0.540882
0.121212	0.715246	0.542851
0.121212	0.717298	0.544772
0.121212	0.719345	0.546646
0.121212	0.721385	0.548473
0.121212	0.72342	0.550254
0.121212	0.72545	0.55199
0.121212	0.727473	0.553681
0.121212	0.729491	0.555326
0.121212	0.731504	0.556927
0.121212	0.73351	0.558483
0.121212	0.735512	0.559995
0.121212	0.737508	0.561461
0.121212	0.739498	0.562883
0.121212	0.741484	0.564259
0.121212	0.743463	0.565589
0.121212	0.745438	0.566873
0.121212	0.747408	0.56811
0.121212	0.749372	0.5693
0.121212	0.751331	0.570441
0.121212	0.753285	0.571532
0.121212	0.755234	0.572572
0.121212	0.757178	0.57356
0.121212	0.759117	0.574494
0.121212	0.761051	0.575372
0.121212	0.76298	0.576193
0.121212	0.764905	0.576953
0.121212	0.766824	0.577651
0.121212	0.768739	0.578283
0.121212	0.770649	0.578846
0.121212	0.772554	0.579337
0.121212	0.774454	0.579751
0.121212	0.77635	0.580084
0.121212	0.778241	0.580331
0.121212	0.780128	0.580487
0.121212	0.78201	0.580544
0.121212	0.783888	0.580496
0.121212	0.785761	0.580335
0.121212	0.787629	0.580051
0.121212	0.789494	0.579634
0.121212	0.791353	0.579073
0.121212	0.793209	0.578354
0.121212	0.79506	0.577463
0.121212	0.796907	0.576382
0.151515	0	0.297032
0.151515	0.0542226	0.303324
0.151515	0.0766824	0.309427
0.151515	0.0939164	0.315351
0.151515	0.108445	0.321106
0.151515	0.121246	0.326701
0.151515	0.132818	0.332144
0.151515	0.14346	0.337442
0.151515	0.153365	0.342604
0.151515	0.162668	0.347636
0.151515	0.171467	0.352545
0.151515	0.179836	0.357336
0.151515	0.187833	0.362016
0.151515	0.195503	0.366589
0.151515	0.202883	0.371061
0.151515	0.210003	0.375437
0.151515	0.216891	0.37972
0.151515	0.223566	0.383915
0.151515	0.230047	0.388026
0.151515	0.236351	0.392057
0.151515	0.242491	0.396012
0.151515	0.248479	0.399892
0.151515	0.254327	0.403703
0.151515	0.260043	0.407446
0.151515	0.265636	0.411125
0.151515	0.271113	0.414742
0.151515	0.276482	0.4183
0.151515	0.281749	0.421801
0.151515	0.286919	0.425248
0.151515	0.291998	0.428643
0.151515	0.29699	0.431987
0.151515	0.301899	0.435284
0.151515	0.30673	0.438534
0.151515	0.311485	0.44174
0.151515	0.31617	0.444903
0.151515	0.320786	0.448025
0.151515	0.325336	0.451108
0.151515	0.329823	0.454153
0.151515	0.334251	0.457162
0.151515	0.33862	0.460135
0.151515	0.342934	0.463075
0.151515	0.347194	0.465983
0.151515	0.351403	0.468859
0.151515	0.355562	0.471706
0.151515	0.359672	0.474523
0.151515	0.363737	0.477313
0.151515	0.367756	0.480077
0.151515	0.371732	0.482815
0.151515	0.375666	0.485528
0.151515	0.379559	0.488218
0.151515	0.383412	0.490886
0.151515	0.387227	0.493531
0.151515	0.391005	0.496156
0.151515	0.394747	0.49876
0.151515	0.398453	0.501346
0.151515	0.402126	0.503913
0.151515	0.405765	0.506463
0.151515	0.409372	0.508995
0.151515	0.412947	0.511512
0.151515	0.416492	0.514013
0.151515	0.420007	0.5165
0.151515	0.423492	0.518973
0.151515	0.42695	0.521433
0.151515	0.430379	0.52388
0.151515	0.433781	0.526315
0.151515	0.437157	0.528739
0.151515	0.440507	0.531153
0.151515	0.443832	0.533556
0.151515	0.447131	0.535951
0.151515	0.450407	0.538336
0.151515	0.453659	0.540714
0.151515	0.456888	0.543084
0.151515	0.460094	0.545447
0.151515	0.463279	0.547804
0.151515	0.466441	0.550155
0.151515	0.469582	0.552501
0.151515	0.472702	0.554843
0.151515	0.475802	0.557181
0.151515	0.478881	0.559515
0.151515	0.481941	0.561847
0.151515	0.484982	0.564177
0.151515	0.488004	0.566506
0.151515	0.491007	0.568834
0.151515	0.493992	0.571161
0.151515	0.496959	0.573489
0.151515	0.499908	0.575819
0.151515	0.50284	0.57815
0.151515	0.505755	0.580483
0.151515	0.508654	0.58282
0.151515	0.511535	0.58516
0.151515	0.514401	0.587505
0.151515	0.517251	0.589855
0.151515	0.520085	0.592211
0.151515	0.522904	0.594574
0.151515	0.525708	0.596944
0.151515	0.528497	0.599323
0.151515	0.531271	0.601711
0.151515	0.534031	0.604108
0.151515	0.536777	0.606517
0.151515	0.539509	0.608938
0.151515	0.542226	0.611371
0.151515	0.544931	0.613818
0.151515	0.547622	0.61628
0.151515	0.5503	0.618758
0.151515	0.552965	0.621253
0.151515	0.555617	0.623766
0.151515	0.558256	0.626298
0.151515	0.560883	0.628851
0.151515	0.563498	0.631426
0.151515	0.566101	0.634025
0.151515	0.568692	0.636648
0.151515	0.571271	0.639298
0.151515	0.573839	0.641976
0.151515	0.576395	0.644684
0.151515	0.578939	0.647423
0.151515	0.581473	0.650195
0.151515	0.583996	0.653003
0.151515	0.586508	0.655849
0.151515	0.589009	0.658735
0.151515	0.591499	0.661663
0.151515	0.593979	0.664636
0.151515	0.596449	0.667656
0.151515	0.598909	0.670726
0.151515	0.601358	0.67385
0.151515	0.603798	0.677031
0.151515	0.606228	0.680272
0.151515	0.608648	0.683576
0.151515	0.611058	0.686948
0.151515	0.613459	0.690392
0.151515	0.615851	0.693912
0.151515	0.618233	0.697512
0.151515	0.620607	0.701199
0.151515	0.622971	0.704977
0.151515	0.625326	0.708852
0.151515	0.627673	0.71283
0.151515	0.63001	0.716918
0.151515	0.632339	0.721122
0.151515	0.63466	0.72545
0.151515	0.636972	0.729909
0.151515	0.639276	0.734509
0.151515	0.641571	0.739257
0.151515	0.643858	0.744162
0.151515	0.646137	0.749235
0.151515	0.648409	0.754485
0.151515	0.650672	0.759922
0.151515	0.652927	0.765558
0.151515	0.655175	0.771403
0.151515	0.657415	0.777468
0.151515	0.659647	0.783763
0.151515	0.661872	0.7903
0.151515	0.664089	0.797089
0.151515	0.666299	0.804137
0.151515	0.668502	0.811454
0.151515	0.670697	0.819045
0.151515	0.672885	0.826915
0.151515	0.675067	0.828592
0.151515	0.677241	0.821965
0.151515	0.679408	0.81506
0.151515	0.681568	0.807887
0.151515	0.683722	0.800461
0.151515	0.685868	0.792802
0.151515	0.688008	0.784935
0.151515	0.690142	0.77689
0.151515	0.692268	0.768701
0.151515	0.694389	0.760406
0.151515	0.696503	0.752046
0.151515	0.69861	0.743664
0.151515	0.700711	0.735301
0.151515	0.702806	0.727001
0.151515	0.704894	0.718802
0.151515	0.706977	0.710741
0.151515	0.709053	0.70285
0.151515	0.711123	0.695156
0.151515	0.713188	0.687682
0.151515	0.715246	0.680445
0.151515	0.717298	0.673459
0.151515	0.719345	0.66673
0.151515	0.721385	0.660264
0.151515	0.72342	0.654059
0.151515	0.72545	0.648115
0.151515	0.727473	0.642425
0.151515	0.729491	0.636982
0.151515	0.731504	0.631779
0.151515	0.73351	0.626804
0.151515	0.735512	0.622049
0.151515	0.737508	0.617502
0.151515	0.739498	0.613153
0.151515	0.741484	0.608989
0.151515	0.743463	0.605
0.151515	0.745438	0.601176
0.151515	0.747408	0.597507
0.151515	0.749372	0.593981
0.151515	0.751331	0.59059
0.151515	0.753285	0.587325
0.151515	0.755234	0.584176
0.151515	0.757178	0.581136
0.151515	0.759117	0.578196
0.151515	0.761051	0.57535
0.151515	0.76298	0.572591
0.151515	0.764905	0.569911
0.151515	0.766824	0.567304
0.151515	0.768739	0.564766
0.151515	0.770649	0.56229
0.151515	0.772554	0.55987
0.151515	0.774454	0.557503
0.151515	0.77635	0.555183
0.151515	0.778241	0.552906
0.151515	0.780128	0.550668
0.151515	0.78201	0.548465
0.151515	0.783888	0.546292
0.151515	0.785761	0.544147
0.151515	0.787629	0.542027
0.151515	0.789494	0.539926
0.151515	0.791353	0.537844
0.151515	0.793209	0.535776
0.151515	0.79506	0.53372
0.151515	0.796907	0.531673
0.181818	0	0.284212
0.181818	0.0542226	0.288101
0.181818	0.0766824	0.29182
0.181818	0.0939164	0.295381
0.181818	0.108445	0.298793
0.181818	0.121246	0.302064
0.181818	0.132818	0.305204
0.181818	0.14346	0.308218
0.181818	0.153365	0.311114
0.181818	0.162668	0.313899
0.181818	0.171467	0.316579
0.181818	0.179836	0.319158
0.181818	0.187833	0.321643
0.181818	0.195503	0.324037
0.181818	0.202883	0.326346
0.181818	0.210003	0.328573
0.181818	0.216891	0.330722
0.181818	0.223566	0.332798
0.181818	0.230047	0.334802
0.181818	0.236351	0.336739
0.181818	0.242491	0.33861
0.181818	0.248479	0.34042
0.181818	0.254327	0.342171
0.181818	0.260043	0.343864
0.181818	0.265636	0.345503
0.181818	0.271113	0.347089
0.181818	0.276482	0.348625
0.181818	0.281749	0.350112
0.181818	0.286919	0.351552
0.181818	0.291998	0.352946
0.181818	0.29699	0.354297
0.181818	0.301899	0.355606
0.181818	0.30673	0.356874
0.181818	0.311485	0.358102
0.181818	0.31617	0.359292
0.181818	0.320786	0.360445
0.181818	0.325336	0.361562
0.181818	0.329823	0.362644
0.181818	0.334251	0.363692
0.181818	0.33862	0.364707
0.181818	0.342934	0.36569
0.181818	0.347194	0.366641
0.181818	0.351403	0.367562
0.181818	0.355562	0.368453
0.181818	0.359672	0.369314
0.181818	0.363737	0.370148
0.181818	0.367756	0.370953
0.181818	0.371732	0.371731
0.181818	0.375666	0.372481
0.181818	0.379559	0.373206
0.181818	0.383412	0.373905
0.181818	0.387227	0.374578
0.181818	0.391005	0.375227
0.181818	0.394747	0.37585
0.181818	0.398453	0.37645
0.181818	0.402126	0.377025
0.181818	0.405765	0.377577
0.181818	0.409372	0.378106
0.181818	0.412947	0.378611
0.181818	0.416492	0.379094
0.181818	0.420007	0.379554
0.181818	0.423492	0.379991
0.181818	0.42695	0.380407
0.181818	0.430379	0.3808
0.181818	0.433781	0.381171
0.181818	0.437157	0.38152
0.181818	0.440507	0.381847
0.181818	0.443832	0.382153
0.181818	0.447131	0.382437
0.181818	0.450407	0.382699
0.181818	0.453659	0.38294
0.181818	0.456888	0.383159
0.181818	0.460094	0.383357
0.181818	0.463279	0.383532
0.181818	0.466441	0.383686
0.181818	0.469582	0.383819
0.181818	0.472702	0.383929
0.181818	0.475802	0.384017
0.181818	0.478881	0.384083
0.181818	0.481941	0.384127
0.181818	0.484982	0.384148
0.181818	0.488004	0.384147
0.181818	0.491007	0.384123
0.181818	0.493992	0.384076
0.181818	0.496959	0.384006
0.181818	0.499908	0.383912
0.181818	0.50284	0.383794
0.181818	0.505755	0.383652
0.181818	0.508654	0.383486
0.181818	0.511535	0.383295
0.181818	0.514401	0.383078
0.181818	0.517251	0.382837
0.181818	0.520085	0.382569
0.181818	0.522904	0.382275
0.181818	0.525708	0.381955
0.181818	0.528497	0.381607
0.181818	0.531271	0.381231
0.181818	0.534031	0.380827
0.181818	0.536777	0.380394
0.181818	0.539509	0.379932
0.181818	0.542226	0.37944
0.181818	0.544931	0.378917
0.181818	0.547622	0.378363
0.181818	0.5503	0.377778
0.181818	0.552965	0.377159
0.181818	0.555617	0.376507
0.181818	0.558256	0.375822
0.181818	0.560883	0.375101
0.181818	0.563498	0.374344
0.181818	0.566101	0.373551
0.181818	0.568692	0.37272
0.181818	0.571271	0.371851
0.181818	0.573839	0.370943
0.181818	0.576395	0.369994
0.181818	0.578939	0.369004
0.181818	0.581473	0.367971
0.181818	0.583996	0.366895
0.181818	0.586508	0.365774
0.181818	0.589009	0.364607
0.181818	0.591499	0.363393
0.181818	0.593979	0.362131
0.181818	0.596449	0.36082
0.181818	0.598909	0.359457
0.181818	0.601358	0.358043
0.181818	0.603798	0.356574
0.181818	0.606228	0.355051
0.181818	0.608648	0.353472
0.181818	0.611058	0.351835
0.181818	0.613459	0.350139
0.181818	0.615851	0.348383
0.181818	0.618233	0.346564
0.181818	0.620607	0.344682
0.181818	0.622971	0.342735
0.181818	0.625326	0.340722
0.181818	0.627673	0.338641
0.181818	0.63001	0.336491
0.181818	0.632339	0.334271
0.181818	0.63466	0.331979
0.181818	0.636972	0.329614
0.181818	0.639276	0.327176
0.181818	0.641571	0.324662
0.181818	0.643858	0.322072
0.181818	0.646137	0.319406
0.181818	0.648409	0.316663
0.181818	0.650672	0.313841
0.181818	0.652927	0.310942
0.181818	0.655175	0.307964
0.181818	0.657415	0.304909
0.181818	0.659647	0.301775
0.181818	0.661872	0.298565
0.181818	0.664089	0.295278
0.181818	0.666299	0.291917
0.181818	0.668502	0.288482
0.181818	0.670697	0.284975
0.181818	0.672885	0.2814
0.181818	0.675067	0.277757
0.181818	0.677241	0.27405
0.181818	0.679408	0.270283
0.181818	0.681568	0.266458
0.181818	0.683722	0.26258
0.181818	0.685868	0.258653
0.181818	0.688008	0.254682
0.181818	0.690142	0.250671
0.181818	0.692268	0.246625
0.181818	0.694389	0.24255
0.181818	0.696503	0.238451
0.181818	0.69861	0.234333
0.181818	0.700711	0.230203
0.181818	0.702806	0.226066
0.181818	0.704894	0.226825
0.181818	0.706977	0.232158
0.181818	0.709053	0.237477
0.181818	0.711123	0.242776
0.181818	0.713188	0.24805
0.181818	0.715246	0.253295
0.181818	0.717298	0.258505
0.181818	0.719345	0.263676
0.181818	0.721385	0.268804
0.181818	0.72342	0.273884
0.181818	0.72545	0.278915
0.181818	0.727473	0.283891
0.181818	0.729491	0.288812
0.181818	0.731504	0.293673
0.181818	0.73351	0.298474
0.181818	0.735512	0.303212
0.181818	0.737508	0.307886
0.181818	0.739498	0.312495
0.181818	0.741484	0.317038
0.181818	0.743463	0.321516
0.181818	0.745438	0.325926
0.181818	0.747408	0.330271
0.181818	0.749372	0.334549
0.181818	0.751331	0.338762
0.181818	0.753285	0.34291
0.181818	0.755234	0.346994
0.181818	0.757178	0.351016
0.181818	0.759117	0.354976
0.181818	0.761051	0.358876
0.181818	0.76298	0.362717
0.181818	0.764905	0.366501
0.181818	0.766824	0.370229
0.181818	0.768739	0.373904
0.181818	0.770649	0.377527
0.181818	0.772554	0.381099
0.181818	0.774454	0.384624
0.181818	0.77635	0.388102
0.181818	0.778241	0.391535
0.181818	0.780128	0.394927
0.181818	0.78201	0.398277
0.181818	0.783888	0.40159
0.181818	0.785761	0.404866
0.181818	0.787629	0.408108
0.181818	0.789494	0.411318
0.181818	0.791353	0.414497
0.181818	0.793209	0.417649
0.181818	0.79506	0.420775
0.181818	0.796907	0.423877
0.212121	0	0.278605
0.212121	0.0542226	0.276266
0.212121	0.0766824	0.278243
0.212121	0.0939164	0.280113
0.212121	0.108445	0.281885
0.212121	0.121246	0.283563
0.212121	0.132818	0.285155
0.212121	0.14346	0.286665
0.212121	0.153365	0.288099
0.212121	0.162668	0.289461
0.212121	0.171467	0.290755
0.212121	0.179836	0.291986
0.212121	0.187833	0.293155
0.212121	0.195503	0.294268
0.212121	0.202883	0.295326
0.212121	0.210003	0.296334
0.212121	0.216891	0.297292
0.212121	0.223566	0.298205
0.212121	0.230047	0.299073
0.212121	0.236351	0.299899
0.212121	0.242491	0.300685
0.212121	0.248479	0.301434
0.212121	0.254327	0.302145
0.212121	0.260043	0.302822
0.212121	0.265636	0.303466
0.212121	0.271113	0.304077
0.212121	0.276482	0.304658
0.212121	0.281749	0.305209
0.212121	0.286919	0.305732
0.212121	0.291998	0.306228
0.212121	0.29699	0.306697
0.212121	0.301899	0.307141
0.212121	0.30673	0.307561
0.212121	0.311485	0.307957
0.212121	0.31617	0.30833
0.212121	0.320786	0.308682
0.212121	0.325336	0.309012
0.212121	0.329823	0.309321
0.212121	0.334251	0.309611
0.212121	0.33862	0.30988
0.212121	0.342934	0.310131
0.212121	0.347194	0.310364
0.212121	0.351403	0.310579
0.212121	0.355562	0.310776
0.212121	0.359672	0.310957
0.212121	0.363737	0.31112
0.212121	0.367756	0.311268
0.212121	0.371732	0.3114
0.212121	0.375666	0.311516
0.212121	0.379559	0.311618
0.212121	0.383412	0.311704
0.212121	0.387227	0.311776
0.212121	0.391005	0.311834
0.212121	0.394747	0.311878
0.212121	0.398453	0.311908
0.212121	0.402126	0.311925
0.212121	0.405765	0.311929
0.212121	0.409372	0.311919
0.212121	0.412947	0.311897
0.212121	0.416492	0.311861
0.212121	0.420007	0.311814
0.212121	0.423492	0.311754
0.212121	0.42695	0.311682
0.212121	0.430379	0.311597
0.212121	0.433781	0.311501
0.212121	0.437157	0.311393
0.212121	0.440507	0.311273
0.212121	0.443832	0.311142
0.212121	0.447131	0.310999
0.212121	0.450407	0.310845
0.212121	0.453659	0.310679
0.212121	0.456888	0.310502
0.212121	0.460094	0.310314
0.212121	0.463279	0.310114
0.212121	0.466441	0.309903
0.212121	0.469582	0.309682
0.212121	0.472702	0.309449
0.212121	0.475802	0.309205
0.212121	0.478881	0.30895
0.212121	0.481941	0.308684
0.212121	0.484982	0.308407
0.212121	0.488004	0.308119
0.212121	0.491007	0.30782
0.212121	0.493992	0.30751
0.212121	0.496959	0.307189
0.212121	0.499908	0.306857
0.212121	0.50284	0.306513
0.212121	0.505755	0.306159
0.212121	0.508654	0.305793
0.212121	0.511535	0.305416
0.212121	0.514401	0.305028
0.212121	0.517251	0.304629
0.212121	0.520085	0.304218
0.212121	0.522904	0.303795
0.212121	0.525708	0.303361
0.212121	0.528497	0.302915
0.212121	0.531271	0.302458
0.212121	0.534031	0.301989
0.212121	0.536777	0.301508
0.212121	0.539509	0.301015
0.212121	0.542226	0.30051
0.212121	0.544931	0.299992
0.212121	0.547622	0.299462
0.212121	0.5503	0.29892
0.212121	0.552965	0.298365
0.212121	0.555617	0.297798
0.212121	0.558256	0.297217
0.212121	0.560883	0.296624
0.212121	0.563498	0.296017
0.212121	0.566101	0.295397
0.212121	0.568692	0.294764
0.212121	0.571271	0.294117
0.212121	0.573839	0.293456
0.212121	0.576395	0.292781
0.212121	0.578939	0.292092
0.212121	0.581473	0.291388
0.212121	0.583996	0.29067
0.212121	0.586508	0.289937
0.212121	0.589009	0.289189
0.212121	0.591499	0.288426
0.212121	0.593979	0.287647
0.212121	0.596449	0.286852
0.212121	0.598909	0.286042
0.212121	0.601358	0.285215
0.212121	0.603798	0.284372
0.212121	0.606228	0.283512
0.212121	0.608648	0.282634
0.212121	0.611058	0.28174
0.212121	0.613459	0.280828
0.212121	0.615851	0.279898
0.212121	0.618233	0.27895
0.212121	0.620607	0.277983
0.212121	0.622971	0.276997
0.212121	0.625326	0.275992
0.212121	0.627673	0.274968
0.212121	0.63001	0.273923
0.212121	0.632339	0.272859
0.212121	0.63466	0.271773
0.212121	0.636972	0.270667
0.212121	0.639276	0.269539
0.212121	0.641571	0.268389
0.212121	0.643858	0.267217
0.212121	0.646137	0.266022
0.212121	0.648409	0.264804
0.212121	0.650672	0.263562
0.212121	0.652927	0.262296
0.212121	0.655175	0.261005
0.212121	0.657415	0.25969
0.212121	0.659647	0.258349
0.212121	0.661872	0.256982
0.212121	0.664089	0.255588
0.212121	0.666299	0.254167
0.212121	0.668502	0.252718
0.212121	0.670697	0.251241
0.212121	0.672885	0.249735
0.212121	0.675067	0.248199
0.212121	0.677241	0.246634
0.212121	0.679408	0.245037
0.212121	0.681568	0.24341
0.212121	0.683722	0.24175
0.212121	0.685868	0.240058
0.212121	0.688008	0.238332
0.212121	0.690142	0.236572
0.212121	0.692268	0.234778
0.212121	0.694389	0.232948
0.212121	0.696503	0.231081
0.212121	0.69861	0.229178
0.212121	0.700711	0.227237
0.212121	0.702806	0.225257
0.212121	0.704894	0.223239
0.212121	0.706977	0.22118
0.212121	0.709053	0.21908
0.212121	0.711123	0.216938
0.212121	0.713188	0.214754
0.212121	0.715246	0.212527
0.212121	0.717298	0.210255
0.212121	0.719345	0.207938
0.212121	0.721385	0.205575
0.212121	0.72342	0.203166
0.212121	0.72545	0.200708
0.212121	0.727473	0.198202
0.212121	0.729491	0.195647
0.212121	0.731504	0.193041
0.212121	0.73351	0.190384
0.212121	0.735512	0.187675
0.212121	0.737508	0.184913
0.212121	0.739498	0.182097
0.212121	0.741484	0.179227
0.212121	0.743463	0.176302
0.212121	0.745438	0.17332
0.212121	0.747408	0.170281
0.212121	0.749372	0.167184
0.212121	0.751331	0.164029
0.212121	0.753285	0.160815
0.212121	0.755234	0.157541
0.212121	0.757178	0.154206
0.212121	0.759117	0.150811
0.212121	0.761051	0.147354
0.212121	0.76298	0.143834
0.212121	0.764905	0.140252
0.212121	0.766824	0.136607
0.212121	0.768739	0.138068
0.212121	0.770649	0.142448
0.212121	0.772554	0.14689
0.212121	0.774454	0.151395
0.212121	0.77635	0.155962
0.212121	0.778241	0.160591
0.212121	0.780128	0.165283
0.212121	0.78201	0.170036
0.212121	0.783888	0.174852
0.212121	0.785761	0.17973
0.212121	0.787629	0.184669
0.212121	0.789494	0.189669
0.212121	0.791353	0.194729
0.212121	0.793209	0.199849
0.212121	0.79506	0.205029
0.212121	0.796907	0.210266
0.242424	0	0.271046
0.242424	0.0542226	0.270295
0.242424	0.0766824	0.27005
0.242424	0.0939164	0.270398
0.242424	0.108445	0.270722
0.242424	0.121246	0.271026
0.242424	0.132818	0.271309
0.242424	0.14346	0.271573
0.242424	0.153365	0.27182
0.242424	0.162668	0.27205
0.242424	0.171467	0.272265
0.242424	0.179836	0.272464
0.242424	0.187833	0.27265
0.242424	0.195503	0.272822
0.242424	0.202883	0.272981
0.242424	0.210003	0.273129
0.242424	0.216891	0.273264
0.242424	0.223566	0.273389
0.242424	0.230047	0.273504
0.242424	0.236351	0.273608
0.242424	0.242491	0.273703
0.242424	0.248479	0.273789
0.242424	0.254327	0.273865
0.242424	0.260043	0.273934
0.242424	0.265636	0.273994
0.242424	0.271113	0.274046
0.242424	0.276482	0.27409
0.242424	0.281749	0.274127
0.242424	0.286919	0.274157
0.242424	0.291998	0.27418
0.242424	0.29699	0.274197
0.242424	0.301899	0.274206
0.242424	0.30673	0.274209
0.242424	0.311485	0.274207
0.242424	0.31617	0.274197
0.242424	0.320786	0.274183
0.242424	0.325336	0.274162
0.242424	0.329823	0.274135
0.242424	0.334251	0.274103
0.242424	0.33862	0.274066
0.242424	0.342934	0.274023
0.242424	0.347194	0.273975
0.242424	0.351403	0.273922
0.242424	0.355562	0.273863
0.242424	0.359672	0.2738
0.242424	0.363737	0.273731
0.242424	0.367756	0.273657
0.242424	0.371732	0.273579
0.242424	0.375666	0.273496
0.242424	0.379559	0.273407
0.242424	0.383412	0.273314
0.242424	0.387227	0.273217
0.242424	0.391005	0.273114
0.242424	0.394747	0.273007
0.242424	0.398453	0.272894
0.242424	0.402126	0.272778
0.242424	0.405765	0.272656
0.242424	0.409372	0.27253
0.242424	0.412947	0.272398
0.242424	0.416492	0.272263
0.242424	0.420007	0.272122
0.242424	0.423492	0.271976
0.242424	0.42695	0.271826
0.242424	0.430379	0.271671
0.242424	0.433781	0.271511
0.242424	0.437157	0.271345
0.242424	0.440507	0.271175
0.242424	0.443832	0.271
0.242424	0.447131	0.27082
0.242424	0.450407	0.270634
0.242424	0.453659	0.270443
0.242424	0.456888	0.270247
0.242424	0.460094	0.270046
0.242424	0.463279	0.269839
0.242424	0.466441	0.269627
0.242424	0.469582	0.269409
0.242424	0.472702	0.269185
0.242424	0.475802	0.268955
0.242424	0.478881	0.268719
0.242424	0.481941	0.268478
0.242424	0.484982	0.26823
0.242424	0.488004	0.267976
0.242424	0.491007	0.267715
0.242424	0.493992	0.267448
0.242424	0.496959	0.267174
0.242424	0.499908	0.266893
0.242424	0.50284	0.266605
0.242424	0.505755	0.26631
0.242424	0.508654	0.266007
0.242424	0.511535	0.265697
0.242424	0.514401	0.265378
0.242424	0.517251	0.265052
0.242424	0.520085	0.264718
0.242424	0.522904	0.264375
0.242424	0.525708	0.264023
0.242424	0.528497	0.263662
0.242424	0.531271	0.263292
0.242424	0.534031	0.262913
0.242424	0.536777	0.262523
0.242424	0.539509	0.262123
0.242424	0.542226	0.261713
0.242424	0.544931	0.261291
0.242424	0.547622	0.260859
0.242424	0.5503	0.260414
0.242424	0.552965	0.259958
0.242424	0.555617	0.259488
0.242424	0.558256	0.259006
0.242424	0.560883	0.25851
0.242424	0.563498	0.258
0.242424	0.566101	0.257475
0.242424	0.568692	0.256935
0.242424	0.571271	0.25638
0.242424	0.573839	0.255807
0.242424	0.576395	0.255217
0.242424	0.578939	0.254609
0.242424	0.581473	0.253982
0.242424	0.583996	0.253336
0.242424	0.586508	0.252668
0.242424	0.589009	0.251979
0.242424	0.591499	0.251267
0.242424	0.593979	0.250531
0.242424	0.596449	0.249771
0.242424	0.598909	0.248983
0.242424	0.601358	0.248168
0.242424	0.603798	0.247324
0.242424	0.606228	0.246449
0.242424	0.608648	0.245541
0.242424	0.611058	0.244598
0.242424	0.613459	0.243619
0.242424	0.615851	0.242602
0.242424	0.618233	0.241543
0.242424	0.620607	0.24044
0.242424	0.622971	0.239291
0.242424	0.625326	0.238093
0.242424	0.627673	0.236842
0.242424	0.63001	0.235534
0.242424	0.632339	0.234166
0.242424	0.63466	0.232733
0.242424	0.636972	0.231231
0.242424	0.639276	0.229653
0.242424	0.641571	0.227996
0.242424	0.643858	0.226252
0.242424	0.646137	0.224414
0.242424	0.648409	0.222474
0.242424	0.650672	0.220425
0.242424	0.652927	0.218255
0.242424	0.655175	0.215956
0.242424	0.657415	0.213514
0.242424	0.659647	0.210917
0.242424	0.661872	0.208149
0.242424	0.664089	0.205194
0.242424	0.666299	0.202034
0.242424	0.668502	0.198647
0.242424	0.670697	0.19501
0.242424	0.672885	0.191096
0.242424	0.675067	0.186876
0.242424	0.677241	0.182315
0.242424	0.679408	0.177376
0.242424	0.681568	0.172019
0.242424	0.683722	0.166195
0.242424	0.685868	0.159856
0.242424	0.688008	0.152945
0.242424	0.690142	0.145406
0.242424	0.692268	0.137178
0.242424	0.694389	0.128204
0.242424	0.696503	0.118429
0.242424	0.69861	0.107811
0.242424	0.700711	0.0963253
0.242424	0.702806	0.0839755
0.242424	0.704894	0.0708007
0.242424	0.706977	0.0568846
0.242424	0.709053	0.04236
0.242424	0.711123	0.027406
0.242424	0.713188	0.0385041
0.242424	0.715246	0.0537834
0.242424	0.717298	0.0688086
0.242424	0.719345	0.0833711
0.242424	0.721385	0.0973016
0.242424	0.72342	0.110479
0.242424	0.72545	0.122829
0.242424	0.727473	0.134322
0.242424	0.729491	0.144963
0.242424	0.731504	0.15478
0.242424	0.73351	0.163819
0.242424	0.735512	0.172136
0.242424	0.737508	0.179789
0.242424	0.739498	0.186839
0.242424	0.741484	0.193341
0.242424	0.743463	0.199352
0.242424	0.745438	0.20492
0.242424	0.747408	0.21009
0.242424	0.749372	0.214905
0.242424	0.751331	0.219399
0.242424	0.753285	0.223607
0.242424	0.755234	0.227558
0.242424	0.757178	0.231277
0.242424	0.759117	0.234788
0.242424	0.761051	0.238112
0.242424	0.76298	0.241267
0.242424	0.764905	0.24427
0.242424	0.766824	0.247135
0.242424	0.768739	0.249876
0.242424	0.770649	0.252505
0.242424	0.772554	0.255033
0.242424	0.774454	0.257469
0.242424	0.77635	0.259822
0.242424	0.778241	0.2621
0.242424	0.780128	0.264311
0.242424	0.78201	0.266461
0.242424	0.783888	0.268557
0.242424	0.785761	0.270604
0.242424	0.787629	0.272607
0.242424	0.789494	0.274572
0.242424	0.791353	0.276503
0.242424	0.793209	0.278403
0.242424	0.79506	0.280278
0.242424	0.796907	0.282131
0.272727	0	0.227557
0.272727	0.0542226	0.225601
0.272727	0.0766824	0.225956
0.272727	0.0939164	0.227248
0.272727	0.108445	0.228476
0.272727	0.121246	0.229644
0.272727	0.132818	0.230757
0.272727	0.14346	0.231818
0.272727	0.153365	0.232829
0.272727	0.162668	0.233795
0.272727	0.171467	0.234717
0.272727	0.179836	0.235599
0.272727	0.187833	0.236441
0.272727	0.195503	0.237247
0.272727	0.202883	0.238019
0.272727	0.210003	0.238757
0.272727	0.216891	0.239465
0.272727	0.223566	0.240142
0.272727	0.230047	0.240792
0.272727	0.236351	0.241414
0.272727	0.242491	0.242011
0.272727	0.248479	0.242583
0.272727	0.254327	0.243131
0.272727	0.260043	0.243657
0.272727	0.265636	0.244161
0.272727	0.271113	0.244644
0.272727	0.276482	0.245107
0.272727	0.281749	0.245551
0.272727	0.286919	0.245976
0.272727	0.291998	0.246383
0.272727	0.29699	0.246773
0.272727	0.301899	0.247146
0.272727	0.30673	0.247503
0.272727	0.311485	0.247844
0.272727	0.31617	0.248169
0.272727	0.320786	0.24848
0.272727	0.325336	0.248776
0.272727	0.329823	0.249057
0.272727	0.334251	0.249325
0.272727	0.33862	0.24958
0.272727	0.342934	0.249821
0.272727	0.347194	0.250049
0.272727	0.351403	0.250264
0.272727	0.355562	0.250467
0.272727	0.359672	0.250658
0.272727	0.363737	0.250836
[truncated: 5,379 more rows]
