# Supplementary material for: Spatiotemporal imaging and shaping of electron wave functions using novel attoclock interferometry
Source: Nat Commun. 2024 Jan 12;15:497. doi: 10.1038/s41467-024-44775-5 (PMC10786904; doi:10.1038/s41467-024-44775-5)
Supplement: Supplementary file 3 — Source Data [file 41467_2024_44775_MOESM3_ESM.zip › source data/Fig.5.xlsx]

## Sheet: Fig.5a
px (a.u.)	pz (a.u.)	Rate
0	0	1.7727e-05
0	0.0632456	1.00691e-05
0	0.0894427	5.20342e-06
0	0.109545	2.3287e-06
0	0.126491	8.11881e-07
0	0.141421	1.71787e-07
0	0.154919	9.47454e-09
0	0.167332	6.40035e-12
0	0.178885	3.87926e-08
0	0.189737	5.62818e-07
0	0.2	2.96719e-06
0	0.209762	9.94822e-06
0	0.219089	2.55641e-05
0	0.228035	5.48396e-05
0	0.236643	0.000102852
0	0.244949	0.000173404
0	0.252982	0.000267544
0	0.260768	0.000382343
0	0.268328	0.000510304
0	0.275681	0.000639741
0	0.282843	0.000756197
0	0.289828	0.000844735
0	0.296648	0.000892685
0	0.303315	0.000892215
0	0.309839	0.000842137
0	0.316228	0.000748429
0	0.32249	0.000623306
0	0.328634	0.000482953
0	0.334664	0.00034444
0	0.340588	0.000222503
0	0.34641	0.000126966
0	0.352136	6.14032e-05
0	0.357771	2.33523e-05
0	0.363318	5.96961e-06
0	0.368782	6.67199e-07
0	0.374166	2.83864e-09
0	0.379473	3.92192e-08
0	0.384708	1.53398e-06
0	0.389872	9.64176e-06
0	0.394968	3.2214e-05
0	0.4	7.71637e-05
0	0.404969	0.000149619
0	0.409878	0.000249647
0	0.414729	0.000371189
0	0.419524	0.000502518
0	0.424264	0.000628145
0	0.428952	0.000731728
0	0.43359	0.000799267
0	0.438178	0.00082184
0	0.442719	0.000797232
0	0.447214	0.000730141
0	0.451664	0.000630949
0	0.45607	0.000513461
0	0.460435	0.000392155
0	0.464758	0.000279628
0	0.469042	0.000184759
0	0.473286	0.000111912
0	0.477493	6.11921e-05
0	0.481664	2.95224e-05
0	0.485798	1.21302e-05
0	0.489898	4.00065e-06
0	0.493964	9.47444e-07
0	0.497996	1.24659e-07
0	0.501996	3.69515e-09
0	0.505964	6.71824e-12
0	0.509902	8.39725e-09
0	0.513809	8.02744e-08
0	0.517687	3.69234e-07
0	0.521536	1.32694e-06
0	0.525357	4.00367e-06
0	0.52915	1.02435e-05
0	0.532917	2.25853e-05
0	0.536656	4.37838e-05
0	0.54037	7.60084e-05
0	0.544059	0.000119922
0	0.547723	0.000173925
0	0.551362	0.000233846
0	0.554977	0.000293269
0	0.55857	0.000344496
0	0.562139	0.000379996
0	0.565685	0.000393984
0	0.56921	0.000383751
0	0.572713	0.000350382
0	0.576194	0.000298634
0	0.579655	0.000235996
0	0.583095	0.000171123
0	0.586515	0.000112044
0	0.589915	6.45888e-05
0	0.593296	3.14252e-05
0	0.596657	1.19471e-05
0	0.6	3.01371e-06
0	0.603324	3.19263e-07
0	0.60663	8.48718e-10
0	0.609918	2.99495e-08
0	0.613188	9.95521e-07
0	0.616441	6.05346e-06
0	0.619677	2.00459e-05
0	0.622896	4.80208e-05
0	0.626099	9.35465e-05
0	0.629285	0.000157276
0	0.632456	0.00023615
0	0.63561	0.000323481
0	0.638749	0.0004099
0	0.641872	0.000484991
0	0.644981	0.00053921
0	0.648074	0.000565653
0	0.651153	0.0005613
0	0.654217	0.00052745
0	0.657267	0.00046931
0	0.660303	0.00039486
0	0.663325	0.000313295
0	0.666333	0.000233405
0	0.669328	0.000162222
0	0.672309	0.0001042
0	0.675278	6.10076e-05
0	0.678233	3.18836e-05
0	0.681175	1.43859e-05
0	0.684105	5.29097e-06
0	0.687023	1.4184e-06
0	0.689928	2.12203e-07
0	0.69282	6.6185e-09
0	0.695701	4.95092e-11
0	0.69857	3.25567e-08
0	0.701427	2.92505e-07
0	0.704273	1.06515e-06
0	0.707107	2.59061e-06
0	0.70993	5.0404e-06
0	0.712741	8.57144e-06
0	0.715542	1.33902e-05
0	0.718331	1.97638e-05
0	0.72111	2.79462e-05
0	0.723878	3.80287e-05
0	0.726636	4.97674e-05
0	0.729383	6.24562e-05
0	0.73212	7.49142e-05
0	0.734847	8.56192e-05
0	0.737564	9.29768e-05
0	0.74027	9.5665e-05
0	0.742967	9.29639e-05
0	0.745654	8.49751e-05
0	0.748331	7.26593e-05
0	0.750999	5.76698e-05
0	0.753658	4.20137e-05
0	0.756307	2.76275e-05
0	0.758947	1.59747e-05
0	0.761577	7.77584e-06
0	0.764199	2.94183e-06
0	0.766812	7.29236e-07
0	0.769415	7.27454e-08
0	0.77201	1.07637e-10
0	0.774597	1.07017e-08
0	0.777174	3.06921e-07
0	0.779744	1.80684e-06
0	0.782304	5.92591e-06
0	0.784857	1.41789e-05
0	0.787401	2.77035e-05
0	0.789937	4.68308e-05
0	0.792465	7.08187e-05
0	0.794984	9.78247e-05
0	0.797496	0.000125136
0	0.8	0.000149613
0	0.802496	0.000168239
0	0.804984	0.000178675
0	0.807465	0.000179672
0	0.809938	0.000171273
0	0.812404	0.000154764
0	0.814862	0.000132394
0	0.817313	0.000106942
0	0.819756	8.122e-05
0	0.822192	5.76278e-05
0	0.824621	3.78424e-05
0	0.827043	2.26812e-05
0	0.829458	1.21473e-05
0	0.831865	5.61883e-06
0	0.834266	2.11583e-06
0	0.83666	5.77495e-07
0	0.839047	8.62224e-08
0	0.841427	2.4011e-09
0	0.843801	5.32993e-11
0	0.846168	1.9726e-08
0	0.848528	1.71525e-07
0	0.850882	6.26151e-07
0	0.853229	1.52567e-06
0	0.85557	2.93225e-06
0	0.857904	4.81748e-06
0	0.860233	7.08183e-06
0	0.862554	9.58727e-06
0	0.86487	1.21865e-05
0	0.867179	1.47381e-05
0	0.869483	1.71067e-05
0	0.87178	1.91538e-05
0	0.874071	2.07303e-05
0	0.876356	2.16806e-05
0	0.878635	2.1862e-05
0	0.880909	2.11781e-05
0	0.883176	1.96144e-05
0	0.885438	1.72647e-05
0	0.887694	1.43355e-05
0	0.889944	1.11221e-05
0	0.892188	7.95989e-06
0	0.894427	5.15973e-06
0	0.89666	2.94645e-06
0	0.898888	1.41628e-06
0	0.90111	5.27312e-07
0	0.903327	1.27161e-07
0	0.905539	1.18003e-08
0	0.907744	8.15189e-12
0	0.909945	2.65994e-09
0	0.91214	6.6426e-08
0	0.91433	3.77627e-07
0	0.916515	1.2224e-06
0	0.918695	2.91115e-06
0	0.920869	5.68546e-06
0	0.923038	9.63085e-06
0	0.925203	1.46188e-05
0	0.927362	2.02943e-05
0	0.929516	2.61146e-05
0	0.931665	3.14328e-05
0	0.933809	3.56088e-05
0	0.935949	3.81223e-05
0	0.938083	3.86663e-05
0	0.940213	3.71979e-05
0	0.942338	3.39398e-05
0	0.944458	2.93321e-05
0	0.946573	2.39481e-05
0	0.948683	1.83917e-05
0	0.950789	1.32005e-05
0	0.95289	8.77084e-06
0	0.954987	5.31895e-06
0	0.957079	2.88102e-06
0	0.959166	1.346e-06
0	0.961249	5.1033e-07
0	0.963328	1.39169e-07
0	0.965401	2.02878e-08
0	0.967471	4.86014e-10
0	0.969536	2.8165e-11
0	0.971597	6.4805e-09
0	0.973653	5.38259e-08
0	0.975705	1.95077e-07
0	0.977753	4.76507e-07
0	0.979796	9.19536e-07
0	0.981835	1.51309e-06
0	0.98387	2.21603e-06
0	0.985901	2.96665e-06
0	0.987927	3.69535e-06
0	0.989949	4.33648e-06
0	0	1.92306e-05
0.00110379	0.0632359	1.08051e-05
0.00156099	0.0894291	5.49769e-06
0.00191182	0.109528	2.41531e-06
0.00220757	0.126472	8.26358e-07
0.00246814	0.1414	1.71947e-07
0.00270372	0.154896	9.35871e-09
0.00292035	0.167307	6.26263e-12
0.00312198	0.178858	3.77257e-08
0.00331136	0.189708	5.45395e-07
0.00349048	0.19997	2.87048e-06
0.00366085	0.20973	9.61997e-06
0.00382363	0.219056	2.47313e-05
0.00397976	0.228	5.31047e-05
0.00412999	0.236607	9.97284e-05
0.00427495	0.244912	0.000168388
0.00441515	0.252944	0.00026022
0.00455103	0.260728	0.000372481
0.00468297	0.268287	0.000497951
0.0048113	0.275639	0.000625253
0.00493629	0.2828	0.000740223
0.00505819	0.289783	0.000828139
0.00517722	0.296603	0.000876421
0.00529358	0.303269	0.000877187
0.00540743	0.309791	0.000829066
0.00551894	0.31618	0.000737767
0.00562823	0.322441	0.00061519
0.00573545	0.328583	0.000477236
0.00584069	0.334613	0.000340756
0.00594408	0.340536	0.000220369
0.00604569	0.346357	0.000125884
0.00614563	0.352083	6.09434e-05
0.00624396	0.357716	2.3201e-05
0.00634077	0.363263	5.9368e-06
0.00643613	0.368726	6.64172e-07
0.00653009	0.374109	2.82844e-09
0.00662272	0.379416	3.91146e-08
0.00671407	0.384649	1.53129e-06
0.0068042	0.389812	9.63356e-06
0.00689315	0.394908	3.22155e-05
0.00698096	0.399939	7.72366e-05
0.00706769	0.404907	0.000149894
0.00715336	0.409816	0.000250332
0.00723802	0.414666	0.000372545
0.0073217	0.41946	0.000504816
0.00740443	0.424199	0.000631608
0.00748625	0.428887	0.000736467
0.00756718	0.433524	0.000805236
0.00764726	0.438111	0.000828822
0.00772651	0.442651	0.000804859
0.00780495	0.447145	0.000737944
0.00788262	0.451595	0.000638438
0.00795952	0.456001	0.000520198
0.00803569	0.460364	0.000397825
0.00811115	0.464687	0.000284071
0.0081859	0.46897	0.000187979
0.00825999	0.473214	0.000114048
0.00833341	0.477421	6.24689e-05
0.00840619	0.48159	3.0194e-05
0.00847835	0.485724	1.24296e-05
0.0085499	0.489823	4.10668e-06
0.00862085	0.493888	9.73825e-07
0.00869123	0.49792	1.28128e-07
0.00876104	0.50192	3.78556e-09
0.0088303	0.505887	6.81071e-12
0.00889902	0.509824	8.31503e-09
0.00896721	0.513731	7.66875e-08
0.00903489	0.517608	3.42519e-07
0.00910206	0.521457	1.22168e-06
0.00916874	0.525277	3.7113e-06
0.00923495	0.52907	9.59637e-06
0.00930068	0.532835	2.13688e-05
0.00936594	0.536575	4.17668e-05
0.00943076	0.540288	7.29878e-05
0.00949514	0.543976	0.000115772
0.00955908	0.547639	0.000168636
0.00962259	0.551278	0.000227551
0.00968569	0.554893	0.000286232
0.00974838	0.558485	0.000337088
0.00981067	0.562053	0.000372641
0.00987257	0.565599	0.000387094
0.00993408	0.569123	0.000377673
0.00999522	0.572626	0.000345344
0.010056	0.576107	0.000294731
0.0101164	0.579567	0.00023319
0.0101764	0.583006	0.000169272
0.0102361	0.586426	0.000110942
0.0102954	0.589825	6.40115e-05
0.0103544	0.593206	3.11705e-05
0.0104131	0.596566	1.18595e-05
0.0104714	0.599909	2.99378e-06
0.0105295	0.603232	3.17367e-07
0.0105872	0.606538	8.44219e-10
0.0106445	0.609825	2.98087e-08
0.0107016	0.613095	9.91407e-07
0.0107584	0.616348	6.03171e-06
0.0108149	0.619583	1.99843e-05
0.010871	0.622802	4.78968e-05
0.0109269	0.626004	9.33494e-05
0.0109825	0.629189	0.000157016
0.0110379	0.632359	0.000235865
0.0110929	0.635513	0.000323227
0.0111477	0.638651	0.000409749
0.0112022	0.641775	0.000485008
0.0112565	0.644882	0.00053944
0.0113105	0.647975	0.000566111
0.0113642	0.651054	0.000561965
0.0114177	0.654117	0.000528269
0.0114709	0.657167	0.000470206
0.0115239	0.660202	0.000395751
0.0115766	0.663224	0.000314109
0.0116291	0.666232	0.000234087
0.0116814	0.669226	0.000162747
0.0117334	0.672207	0.000104569
0.0117852	0.675175	6.12399e-05
0.0118368	0.67813	3.20127e-05
0.0118882	0.681072	1.44469e-05
0.0119393	0.684001	5.31412e-06
0.0119902	0.686918	1.42467e-06
0.0120409	0.689822	2.13127e-07
0.0120914	0.692715	6.64577e-09
0.0121417	0.695595	4.96907e-11
0.0121917	0.698464	3.26517e-08
0.0122416	0.70132	2.93032e-07
0.0122913	0.704165	1.06541e-06
0.0123407	0.706999	2.58605e-06
0.01239	0.709821	5.01948e-06
0.012439	0.712633	8.51382e-06
0.0124879	0.715433	1.32674e-05
0.0125366	0.718222	1.95429e-05
0.0125851	0.721	2.75957e-05
0.0126334	0.723768	3.75262e-05
0.0126815	0.726525	4.91056e-05
0.0127295	0.729272	6.16476e-05
0.0127773	0.732009	7.39912e-05
0.0128248	0.734735	8.46307e-05
0.0128723	0.737451	9.19811e-05
0.0129195	0.740157	9.4721e-05
0.0129666	0.742854	9.21224e-05
0.0130135	0.745541	8.42715e-05
0.0130602	0.748218	7.21101e-05
0.0131067	0.750885	5.72724e-05
0.0131531	0.753543	4.17502e-05
0.0131994	0.756192	2.74699e-05
0.0132454	0.758831	1.5892e-05
0.0132914	0.761461	7.73935e-06
0.0133371	0.764083	2.92934e-06
0.0133827	0.766695	7.26442e-07
0.0134281	0.769298	7.24948e-08
0.0134734	0.771893	1.07305e-10
0.0135186	0.774479	1.06722e-08
0.0135636	0.777056	3.06172e-07
0.0136084	0.779625	1.80296e-06
0.0136531	0.782185	5.91481e-06
0.0136976	0.784737	1.4156e-05
0.013742	0.787281	2.76656e-05
0.0137863	0.789816	4.67775e-05
0.0138304	0.792344	7.07535e-05
0.0138744	0.794863	9.7755e-05
0.0139182	0.797375	0.000125072
0.0139619	0.799878	0.000149564
0.0140055	0.802374	0.000168214
0.0140489	0.804862	0.000178679
0.0140922	0.807342	0.000179705
0.0141354	0.809815	0.000171331
0.0141784	0.81228	0.000154839
0.0142213	0.814738	0.000132478
0.0142641	0.817188	0.000107024
0.0143067	0.819631	8.12927e-05
0.0143492	0.822067	5.76865e-05
0.0143916	0.824496	3.78853e-05
0.0144339	0.826917	2.27094e-05
0.014476	0.829331	1.21637e-05
0.0145181	0.831739	5.6269e-06
0.01456	0.834139	2.11905e-06
0.0146017	0.836533	5.78415e-07
0.0146434	0.838919	8.6365e-08
0.0146849	0.841299	2.40518e-09
0.0147264	0.843672	5.33912e-11
0.0147677	0.846039	1.976e-08
0.0148089	0.848399	1.71818e-07
0.0148499	0.850752	6.27185e-07
0.0148909	0.853099	1.52805e-06
0.0149318	0.85544	2.93645e-06
0.0149725	0.857774	4.82358e-06
0.0150131	0.860102	7.08932e-06
0.0150536	0.862423	9.59512e-06
0.0150941	0.864738	1.21933e-05
0.0151344	0.867047	1.47424e-05
0.0151746	0.86935	1.71075e-05
0.0152147	0.871647	1.91507e-05
0.0152546	0.873938	2.07234e-05
0.0152945	0.876223	2.16708e-05
0.0153343	0.878501	2.18508e-05
0.015374	0.880774	2.11668e-05
0.0154135	0.883042	1.96044e-05
0.015453	0.885303	1.72567e-05
0.0154924	0.887558	1.43298e-05
0.0155317	0.889808	1.11187e-05
0.0155708	0.892052	7.95815e-06
0.0156099	0.894291	5.15909e-06
0.0156489	0.896524	2.94637e-06
0.0156878	0.898751	1.41638e-06
0.0157265	0.900973	5.27396e-07
0.0157652	0.90319	1.27192e-07
0.0158038	0.905401	1.18042e-08
0.0158423	0.907606	8.15523e-12
0.0158807	0.909806	2.66123e-09
0.015919	0.912001	6.64627e-08
0.0159573	0.914191	3.7786e-07
0.0159954	0.916376	1.22323e-06
0.0160334	0.918555	2.91329e-06
0.0160714	0.920729	5.68993e-06
0.0161092	0.922898	9.63889e-06
0.016147	0.925062	1.46317e-05
0.0161847	0.927221	2.03129e-05
0.0162223	0.929374	2.61396e-05
0.0162598	0.931523	3.14641e-05
0.0162972	0.933667	3.56453e-05
0.0163346	0.935806	3.81626e-05
0.0163718	0.93794	3.87083e-05
0.016409	0.94007	3.72393e-05
0.0164461	0.942194	3.39784e-05
0.0164831	0.944314	2.93662e-05
0.01652	0.946429	2.39765e-05
0.0165568	0.948539	1.8414e-05
0.0165936	0.950644	1.32168e-05
0.0166302	0.952745	8.78188e-06
0.0166668	0.954841	5.32579e-06
0.0167033	0.956933	2.8848e-06
0.0167398	0.95902	1.34781e-06
0.0167761	0.961103	5.11036e-07
0.0168124	0.963181	1.39367e-07
0.0168486	0.965254	2.03178e-08
0.0168847	0.967324	4.8676e-10
0.0169207	0.969388	2.82102e-11
0.0169567	0.971449	6.49144e-09
0.0169926	0.973505	5.3922e-08
0.0170284	0.975556	1.95448e-07
0.0170641	0.977604	4.77478e-07
0.0170998	0.979647	9.21555e-07
0.0171354	0.981685	1.51669e-06
0.0171709	0.98372	2.22176e-06
0.0172063	0.98575	2.97501e-06
0.0172417	0.987777	3.7067e-06
0.017277	0.989799	4.35096e-06
0	0	2.083e-05
0.00220724	0.063207	1.15987e-05
0.00312151	0.0893882	5.82214e-06
0.00382305	0.109478	2.51487e-06
0.00441448	0.126414	8.44952e-07
0.00493553	0.141335	1.72868e-07
0.00540661	0.154825	9.27837e-09
0.0058398	0.16723	6.14476e-12
0.00624301	0.178776	3.67571e-08
0.00662171	0.189621	5.29131e-07
0.0069799	0.199878	2.7787e-06
0.00732058	0.209634	9.30514e-06
0.0076461	0.218956	2.39264e-05
0.00795831	0.227896	5.14185e-05
0.00825873	0.236499	9.66787e-05
0.0085486	0.2448	0.000163475
0.00882895	0.252828	0.000253023
0.00910068	0.260609	0.000362769
0.00936452	0.268165	0.00048576
0.00962113	0.275513	0.000610931
0.00987107	0.28267	0.000724409
0.0101148	0.289651	0.000811687
0.0103529	0.296467	0.000860279
0.0105855	0.30313	0.000862255
0.0108132	0.30965	0.000816069
0.0110362	0.316035	0.000727155
0.0112547	0.322294	0.000607108
0.0114691	0.328433	0.000471538
0.0116796	0.33446	0.000337082
0.0118863	0.34038	0.000218239
0.0120895	0.346199	0.000124803
0.0122894	0.351922	6.04841e-05
0.012486	0.357553	2.30497e-05
0.0126796	0.363097	5.90398e-06
0.0128703	0.368557	6.61145e-07
0.0130582	0.373938	2.81822e-09
0.0132434	0.379242	3.90098e-08
0.0134261	0.384473	1.5286e-06
0.0136063	0.389634	9.62533e-06
0.0137842	0.394728	3.2217e-05
0.0139598	0.399756	7.73093e-05
0.0141332	0.404722	0.00015017
0.0143045	0.409628	0.000251017
0.0144738	0.414476	0.000373903
0.0146412	0.419268	0.00050712
0.0148066	0.424006	0.000635082
0.0149702	0.428691	0.000741224
0.0151321	0.433326	0.000811231
0.0152922	0.437911	0.000835838
0.0154507	0.442449	0.000812527
0.0156075	0.446941	0.000745795
0.0157628	0.451388	0.000645979
0.0159166	0.455792	0.000526989
0.0160689	0.460154	0.000403546
0.0162198	0.464475	0.00028856
0.0163693	0.468756	0.000191238
0.0165175	0.472998	0.000116214
0.0166643	0.477203	6.37671e-05
0.0168098	0.48137	3.08793e-05
0.0169541	0.485502	1.27365e-05
0.0170972	0.4896	4.21612e-06
0.0172391	0.493663	1.00134e-06
0.0173798	0.497693	1.31812e-07
0.0175194	0.50169	3.88545e-09
0.0176579	0.505656	6.92892e-12
0.0177953	0.509591	8.2787e-09
0.0179317	0.513496	7.36403e-08
0.018067	0.517372	3.1823e-07
0.0182014	0.521218	1.12347e-06
0.0183347	0.525037	3.4348e-06
0.0184671	0.528828	8.97939e-06
0.0185985	0.532592	2.02025e-05
0.018729	0.536329	3.98254e-05
0.0188586	0.540041	7.00722e-05
0.0189874	0.543727	0.000111757
0.0191152	0.547389	0.000163511
0.0192423	0.551026	0.000221441
0.0193684	0.554639	0.000279396
0.0194938	0.558229	0.000329886
0.0196184	0.561796	0.000365484
0.0197421	0.565341	0.000380388
0.0198651	0.568863	0.000371753
0.0199874	0.572364	0.000340436
0.0201089	0.575843	0.000290927
0.0202297	0.579302	0.000230454
0.0203497	0.58274	0.000167466
0.0204691	0.586158	0.000109866
0.0205877	0.589556	6.34482e-05
0.0207057	0.592934	3.09219e-05
0.020823	0.596294	1.1774e-05
0.0209397	0.599634	2.97431e-06
0.0210557	0.602957	3.15514e-07
0.0211711	0.60626	8.39817e-10
0.0212858	0.609546	2.96708e-08
0.0214	0.612815	9.87373e-07
0.0215135	0.616066	6.01036e-06
0.0216264	0.6193	1.99236e-05
0.0217388	0.622517	4.77744e-05
0.0218505	0.625718	9.31537e-05
0.0219617	0.628902	0.000156756
0.0220724	0.63207	0.000235575
0.0221825	0.635223	0.000322964
0.022292	0.63836	0.000409577
0.022401	0.641481	0.000484993
0.0225095	0.644588	0.000539625
0.0226175	0.647679	0.000566512
0.0227249	0.650756	0.000562562
0.0228318	0.653819	0.000529012
0.0229383	0.656867	0.000471025
0.0230442	0.659901	0.00039657
0.0231497	0.662921	0.000314857
0.0232547	0.665927	0.000234716
0.0233592	0.66892	0.000163231
0.0234633	0.6719	0.000104907
0.0235669	0.674866	6.14531e-05
0.02367	0.67782	3.21308e-05
0.0237727	0.680761	1.45026e-05
0.0238749	0.683689	5.33514e-06
0.0239767	0.686604	1.43033e-06
0.0240781	0.689507	2.13952e-07
0.0241791	0.692398	6.66977e-09
0.0242796	0.695277	4.98465e-11
0.0243797	0.698144	3.27294e-08
0.0244795	0.701	2.93404e-07
0.0245788	0.703844	1.06514e-06
0.0246777	0.706676	2.58031e-06
0.0247762	0.709497	4.99673e-06
0.0248743	0.712307	8.45413e-06
0.024972	0.715106	1.31432e-05
0.0250694	0.717894	1.93229e-05
0.0251664	0.720671	2.72503e-05
0.025263	0.723437	3.70346e-05
0.0253592	0.726193	4.8462e-05
0.0254551	0.728939	6.0865e-05
0.0255506	0.731674	7.31014e-05
0.0256458	0.734399	8.36809e-05
0.0257406	0.737114	9.10272e-05
0.0258351	0.739819	9.38191e-05
0.0259292	0.742514	9.13202e-05
0.026023	0.7452	8.36022e-05
0.0261164	0.747876	7.15887e-05
0.0262095	0.750542	5.68958e-05
0.0263023	0.753199	4.15007e-05
0.0263947	0.755846	2.73209e-05
0.0264869	0.758484	1.58139e-05
0.0265787	0.761113	7.70491e-06
0.0266702	0.763733	2.91756e-06
0.0267613	0.766344	7.23808e-07
0.0268522	0.768947	7.22584e-08
0.0269428	0.77154	1.06991e-10
0.027033	0.774125	1.06444e-08
0.027123	0.776701	3.05462e-07
0.0272127	0.779269	1.79927e-06
0.027302	0.781828	5.90422e-06
0.0273911	0.784379	1.4134e-05
0.0274799	0.786921	2.76288e-05
0.0275684	0.789455	4.67251e-05
0.0276566	0.791982	7.06881e-05
0.0277446	0.7945	9.76828e-05
0.0278322	0.79701	0.000125001
0.0279196	0.799513	0.000149504
0.0280067	0.802007	0.000168172
0.0280936	0.804494	0.000178661
0.0281801	0.806973	0.000179712
0.0282664	0.809445	0.000171359
0.0283525	0.811909	0.000154884
0.0284383	0.814366	0.000132531
0.0285238	0.816815	0.000107079
0.0286091	0.819257	8.1342e-05
0.0286941	0.821691	5.77267e-05
0.0287789	0.824119	3.79149e-05
0.0288634	0.826539	2.27288e-05
0.0289477	0.828952	1.21749e-05
0.0290317	0.831359	5.6324e-06
0.0291155	0.833758	2.12122e-06
0.029199	0.83615	5.79026e-07
0.0292823	0.838536	8.64579e-08
0.0293654	0.840915	2.40778e-09
0.0294482	0.843287	5.34482e-11
0.0295308	0.845652	1.97805e-08
0.0296132	0.848011	1.71986e-07
0.0296953	0.850364	6.27748e-07
0.0297773	0.852709	1.52925e-06
0.029859	0.855049	2.93837e-06
0.0299404	0.857382	4.82594e-06
0.0300217	0.859708	7.09151e-06
0.0301027	0.862029	9.59623e-06
0.0301835	0.864343	1.21924e-05
0.0302641	0.866651	1.47387e-05
0.0303445	0.868953	1.71007e-05
0.0304247	0.871249	1.91409e-05
0.0305046	0.873538	2.07117e-05
0.0305844	0.875822	2.16582e-05
0.0306639	0.8781	2.18386e-05
0.0307433	0.880372	2.11562e-05
0.0308224	0.882638	1.95961e-05
0.0309013	0.884898	1.72511e-05
0.0309801	0.887153	1.43267e-05
0.0310586	0.889402	1.11174e-05
0.0311369	0.891645	7.9581e-06
0.0312151	0.893882	5.15959e-06
0.031293	0.896114	2.94694e-06
0.0313707	0.898341	1.41678e-06
0.0314483	0.900561	5.2759e-07
0.0315257	0.902777	1.27249e-07
0.0316028	0.904987	1.18103e-08
0.0316798	0.907191	8.15995e-12
0.0317566	0.909391	2.66292e-09
0.0318332	0.911585	6.65083e-08
0.0319097	0.913773	3.78136e-07
0.0319859	0.915957	1.22417e-06
0.032062	0.918135	2.91564e-06
0.0321379	0.920308	5.69468e-06
0.0322136	0.922476	9.64718e-06
0.0322891	0.924639	1.46446e-05
0.0323645	0.926797	2.03312e-05
0.0324396	0.92895	2.61634e-05
0.0325146	0.931098	3.14931e-05
0.0325895	0.933241	3.56784e-05
0.0326641	0.935379	3.81983e-05
0.0327386	0.937512	3.87445e-05
0.032813	0.93964	3.72741e-05
0.0328871	0.941763	3.401e-05
0.0329611	0.943882	2.93934e-05
0.0330349	0.945996	2.39985e-05
0.0331086	0.948105	1.84308e-05
0.0331821	0.95021	1.32288e-05
0.0332554	0.95231	8.78978e-06
0.0333286	0.954405	5.33055e-06
0.0334016	0.956496	2.88736e-06
0.0334744	0.958582	1.349e-06
0.0335471	0.960664	5.11489e-07
0.0336196	0.962741	1.39491e-07
0.033692	0.964813	2.03361e-08
0.0337642	0.966882	4.87211e-10
0.0338363	0.968945	2.82372e-11
0.0339082	0.971005	6.49796e-09
0.03398	0.97306	5.39795e-08
0.0340516	0.975111	1.95672e-07
0.0341231	0.977157	4.78077e-07
0.0341944	0.979199	9.22835e-07
0.0342655	0.981237	1.51905e-06
0.0343366	0.983271	2.22565e-06
0.0344074	0.9853	2.9809e-06
0.0344782	0.987325	3.71502e-06
0.0345487	0.989346	4.36201e-06
0	0	2.25227e-05
0.00331002	0.0631589	1.24487e-05
0.00468107	0.0893201	6.17609e-06
0.00573312	0.109394	2.62713e-06
0.00662003	0.126318	8.67587e-07
0.00740142	0.141228	1.74536e-07
0.00810785	0.154707	9.233e-09
0.00875748	0.167103	6.04648e-12
0.00936214	0.17864	3.58857e-08
0.00993005	0.189477	5.14013e-07
0.0104672	0.199726	2.69184e-06
0.0109781	0.209474	9.00368e-06
0.0114662	0.218789	2.31495e-05
0.0119344	0.227723	4.97811e-05
0.0123849	0.236319	9.37038e-05
0.0128196	0.244613	0.000158664
0.0132401	0.252636	0.000245957
0.0136475	0.260411	0.00035321
0.0140432	0.26796	0.000473737
0.014428	0.275303	0.000596782
0.0148028	0.282455	0.000708763
0.0151684	0.28943	0.000795389
0.0155254	0.296241	0.00084427
0.0158743	0.302899	0.000847433
0.0162157	0.309414	0.000803155
0.0165501	0.315794	0.000716603
0.0168778	0.322048	0.000599066
0.0171994	0.328183	0.000465866
0.017515	0.334205	0.000333422
0.017825	0.340121	0.000216116
0.0181297	0.345935	0.000123726
0.0184294	0.351654	6.00261e-05
0.0187243	0.357281	2.28989e-05
0.0190146	0.36282	5.87125e-06
0.0193005	0.368276	6.58124e-07
0.0195823	0.373653	2.80804e-09
0.0198601	0.378953	3.89053e-08
0.020134	0.38418	1.52591e-06
0.0204043	0.389337	9.61718e-06
0.020671	0.394427	3.22188e-05
0.0209344	0.399452	7.73829e-05
0.0211944	0.404414	0.000150447
0.0214514	0.409316	0.000251707
0.0217052	0.41416	0.000375268
0.0219562	0.418949	0.000509436
0.0222043	0.423683	0.000638575
0.0224496	0.428364	0.000746006
0.0226923	0.432995	0.000817259
0.0229325	0.437578	0.000842896
0.0231701	0.442112	0.000820244
0.0234054	0.446601	0.000753701
0.0236382	0.451045	0.000653578
0.0238689	0.455445	0.000533838
0.0240973	0.459804	0.000409321
0.0243236	0.464121	0.000293098
0.0245477	0.468399	0.000194537
0.0247699	0.472638	0.000118411
0.0249901	0.476839	6.50867e-05
0.0252083	0.481004	3.1578e-05
0.0254247	0.485133	1.30508e-05
0.0256393	0.489227	4.32887e-06
0.0258521	0.493287	1.02995e-06
0.0260631	0.497313	1.35705e-07
0.0262724	0.501308	3.99454e-09
0.0264801	0.505271	7.0721e-12
0.0266862	0.509203	8.28688e-09
0.0268907	0.513105	7.11168e-08
0.0270937	0.516978	2.96299e-07
0.0272951	0.520821	1.03213e-06
0.0274951	0.524637	3.1738e-06
0.0276936	0.528425	8.39178e-06
0.0278907	0.532186	1.90853e-05
0.0280864	0.535921	3.79582e-05
0.0282808	0.53963	6.72596e-05
0.0284738	0.543313	0.000107875
0.0286656	0.546972	0.000158549
0.0288561	0.550606	0.000215517
0.0290453	0.554217	0.00027276
0.0292333	0.557804	0.000322889
0.0294201	0.561368	0.000358528
0.0296057	0.56491	0.000373865
0.0297901	0.56843	0.000365992
0.0299735	0.571928	0.000335658
0.0301557	0.575405	0.000287223
0.0303368	0.578861	0.00022779
0.0305168	0.582296	0.000165708
0.0306958	0.585711	0.000108819
0.0308738	0.589107	6.28993e-05
0.0310507	0.592483	3.06795e-05
0.0312266	0.59584	1.16906e-05
0.0314016	0.599178	2.95533e-06
0.0315755	0.602497	3.13707e-07
0.0317486	0.605799	8.35521e-10
0.0319206	0.609082	2.95362e-08
0.0320918	0.612348	9.8343e-07
0.0322621	0.615597	5.98946e-06
0.0324314	0.618828	1.98641e-05
0.0325999	0.622043	4.7654e-05
0.0327675	0.625241	9.29606e-05
0.0329342	0.628423	0.000156499
0.0331002	0.631589	0.000235285
0.0332653	0.634739	0.000322693
0.0334295	0.637873	0.000409391
0.033593	0.640993	0.00048495
0.0337557	0.644097	0.00053977
0.0339176	0.647186	0.00056686
0.0340787	0.65026	0.000563097
0.0342391	0.653321	0.000529686
0.0343987	0.656366	0.000471774
0.0345576	0.659398	0.00039732
0.0347157	0.662416	0.000315545
0.0348732	0.66542	0.000235293
0.0350299	0.668411	0.000163675
0.035186	0.671388	0.000105218
0.0353413	0.674352	6.16479e-05
0.035496	0.677304	3.22384e-05
0.03565	0.680242	1.45531e-05
0.0358033	0.683168	5.35407e-06
0.035956	0.686081	1.43538e-06
0.036108	0.688982	2.14679e-07
0.0362594	0.691871	6.69052e-09
0.0364102	0.694748	4.99769e-11
0.0365603	0.697613	3.27899e-08
0.0367099	0.700466	2.93621e-07
0.0368588	0.703307	1.06432e-06
0.0370071	0.706138	2.5734e-06
0.0371548	0.708957	4.9721e-06
0.037302	0.711764	8.39223e-06
0.0374486	0.714561	1.30175e-05
0.0375946	0.717347	1.91034e-05
0.03774	0.720122	2.69093e-05
0.0378849	0.722886	3.65531e-05
0.0380292	0.72564	4.78357e-05
0.038173	0.728384	6.01072e-05
0.0383162	0.731117	7.22436e-05
0.0384589	0.73384	8.27688e-05
0.0386011	0.736553	9.01142e-05
0.0387427	0.739256	9.29583e-05
0.0388839	0.741949	9.05567e-05
0.0390245	0.744632	8.29666e-05
0.0391646	0.747306	7.10945e-05
0.0393043	0.74997	5.65396e-05
0.0394434	0.752625	4.12652e-05
0.039582	0.75527	2.71805e-05
0.0397202	0.757907	1.57403e-05
0.0398579	0.760534	7.67252e-06
0.0399951	0.763152	2.90649e-06
0.0401318	0.765761	7.21334e-07
0.0402681	0.768361	7.20363e-08
0.0404039	0.770952	1.06697e-10
0.0405393	0.773535	1.06182e-08
0.0406742	0.776109	3.04793e-07
0.0408086	0.778675	1.79578e-06
0.0409426	0.781232	5.89416e-06
0.0410762	0.783781	1.4113e-05
0.0412094	0.786322	2.75933e-05
0.0413421	0.788854	4.66737e-05
0.0414744	0.791378	7.06228e-05
0.0416063	0.793895	9.76084e-05
0.0417377	0.796403	0.000124925
0.0418688	0.798904	0.000149433
0.0419994	0.801396	0.000168116
0.0421296	0.803881	0.000178622
0.0422595	0.806359	0.000179693
0.0423889	0.808828	0.000171359
0.0425179	0.81129	0.000154898
0.0426466	0.813745	0.000132555
0.0427748	0.816193	0.000107106
0.0429027	0.818633	8.13684e-05
0.0430302	0.821065	5.77489e-05
0.0431573	0.823491	3.79314e-05
0.0432841	0.825909	2.27396e-05
0.0434105	0.828321	1.2181e-05
0.0435365	0.830725	5.63536e-06
0.0436621	0.833123	2.12235e-06
0.0437874	0.835513	5.79332e-07
0.0439123	0.837897	8.65019e-08
0.0440369	0.840274	2.40892e-09
0.0441611	0.842645	5.34706e-11
0.044285	0.845008	1.97874e-08
0.0444085	0.847365	1.7203e-07
0.0445317	0.849716	6.27841e-07
0.0446546	0.85206	1.52928e-06
0.0447771	0.854397	2.938e-06
0.0448992	0.856729	4.82459e-06
0.0450211	0.859054	7.0884e-06
0.0451426	0.861372	9.59059e-06
0.0452638	0.863685	1.21836e-05
0.0453847	0.865991	1.47268e-05
0.0455052	0.868291	1.7086e-05
0.0456254	0.870585	1.91245e-05
0.0457453	0.872873	2.06948e-05
0.0458649	0.875155	2.16423e-05
0.0459842	0.877431	2.18251e-05
0.0461032	0.879701	2.1146e-05
0.0462219	0.881966	1.95894e-05
0.0463402	0.884224	1.72478e-05
0.0464583	0.886477	1.43259e-05
0.0465761	0.888724	1.11183e-05
0.0466935	0.890966	7.95967e-06
0.0468107	0.893201	5.16117e-06
0.0469276	0.895432	2.94813e-06
0.0470442	0.897656	1.41748e-06
0.0471605	0.899875	5.27891e-07
0.0472765	0.902089	1.2733e-07
0.0473922	0.904298	1.18184e-08
0.0475077	0.9065	8.16599e-12
0.0476228	0.908698	2.665e-09
0.0477377	0.91089	6.65624e-08
0.0478524	0.913077	3.78453e-07
0.0479667	0.915259	1.22522e-06
0.0480808	0.917436	2.91818e-06
0.0481946	0.919607	5.69969e-06
0.0483081	0.921773	9.6557e-06
0.0484214	0.923935	1.46575e-05
0.0485344	0.926091	2.0349e-05
0.0486471	0.928242	2.61861e-05
0.0487596	0.930388	3.15199e-05
0.0488718	0.93253	3.57081e-05
0.0489838	0.934666	3.82292e-05
0.0490955	0.936798	3.87749e-05
0.0492069	0.938924	3.73023e-05
0.0493181	0.941046	3.40347e-05
0.0494291	0.943163	2.94138e-05
0.0495398	0.945276	2.40143e-05
0.0496502	0.947383	1.84422e-05
0.0497605	0.949486	1.32365e-05
0.0498704	0.951584	8.79453e-06
0.0499802	0.953678	5.33322e-06
0.0500896	0.955767	2.8887e-06
0.0501989	0.957852	1.34958e-06
0.0503079	0.959932	5.11688e-07
0.0504167	0.962007	1.39542e-07
0.0505252	0.964078	2.0343e-08
0.0506335	0.966145	4.87366e-10
0.0507416	0.968207	2.82461e-11
0.0508494	0.970265	6.50006e-09
0.0509571	0.972319	5.39985e-08
0.0510644	0.974368	1.95751e-07
0.0511716	0.976413	4.78306e-07
0.0512786	0.978453	9.23378e-07
0.0513853	0.980489	1.52016e-06
0.0514918	0.982522	2.2277e-06
0.0515981	0.984549	2.98434e-06
0.0517041	0.986573	3.72032e-06
0.05181	0.988593	4.36961e-06
0	0	2.43059e-05
0.00441179	0.0630915	1.33535e-05
0.00623921	0.0892248	6.55882e-06
0.00764144	0.109278	2.75179e-06
0.00882357	0.126183	8.94181e-07
0.00986506	0.141077	1.7694e-07
0.0108066	0.154542	9.22201e-09
0.0116725	0.166924	5.9675e-12
0.0124784	0.17845	3.51103e-08
0.0132354	0.189274	5.00033e-07
0.0139513	0.199513	2.60985e-06
0.0146322	0.209251	8.71553e-06
0.0152829	0.218555	2.24005e-05
0.0159069	0.22748	4.81926e-05
0.0165074	0.236067	9.08042e-05
0.0170868	0.244352	0.000153958
0.0176471	0.252366	0.000239024
0.0181903	0.260133	0.000343807
0.0187176	0.267675	0.000461887
0.0192305	0.275009	0.000582813
0.0197301	0.282154	0.000693293
0.0202173	0.289122	0.000779254
0.0206931	0.295925	0.000828405
0.0211582	0.302576	0.000832729
0.0216133	0.309084	0.000790334
0.0220589	0.315457	0.000706121
0.0224958	0.321705	0.000591071
0.0229243	0.327833	0.000460224
0.023345	0.333849	0.000329781
0.0237582	0.339758	0.000214004
0.0241644	0.345566	0.000122653
0.0245638	0.351279	5.957e-05
0.0249568	0.356899	2.27487e-05
0.0253438	0.362433	5.83866e-06
0.0257249	0.367883	6.55118e-07
0.0261005	0.373254	2.79791e-09
0.0264707	0.378549	3.88016e-08
0.0268359	0.383771	1.52325e-06
0.0271961	0.388922	9.60922e-06
0.0275516	0.394006	3.22212e-05
0.0279026	0.399026	7.74582e-05
0.0282492	0.403983	0.000150728
0.0285916	0.40888	0.000252403
0.02893	0.413719	0.000376644
0.0292645	0.418502	0.000511769
0.0295952	0.423231	0.000642091
0.0299222	0.427907	0.00075082
0.0302457	0.432533	0.000823329
0.0305658	0.437111	0.000850003
0.0308825	0.44164	0.000828017
0.031196	0.446124	0.000761668
0.0315065	0.450563	0.000661239
0.0318138	0.454959	0.000540747
0.0321183	0.459313	0.000415152
0.0324199	0.463626	0.000297684
0.0327187	0.467899	0.000197876
0.0330148	0.472133	0.000120638
0.0333083	0.47633	6.64276e-05
0.0335992	0.48049	3.229e-05
0.0338876	0.484615	1.33723e-05
0.0341736	0.488705	4.44487e-06
0.0344572	0.49276	1.05964e-06
0.0347384	0.496783	1.39802e-07
0.0350175	0.500773	4.11254e-09
0.0352943	0.504732	7.23948e-12
0.035569	0.50866	8.33822e-09
0.0358415	0.512558	6.91013e-08
0.036112	0.516426	2.76657e-07
0.0363805	0.520266	9.47463e-07
0.0366471	0.524077	2.92786e-06
0.0369117	0.527861	7.83284e-06
0.0371744	0.531618	1.80161e-05
0.0374353	0.535349	3.61637e-05
0.0376943	0.539054	6.45484e-05
0.0379516	0.542734	0.000104125
0.0382072	0.546388	0.000153746
0.0384611	0.550019	0.000209777
0.0387133	0.553626	0.000266324
0.0389638	0.557209	0.000316097
0.0392128	0.560769	0.00035177
0.0394602	0.564307	0.000367526
0.0397061	0.567823	0.000360392
0.0399504	0.571318	0.000331012
0.0401933	0.574791	0.000283621
0.0404347	0.578243	0.000225199
0.0406747	0.581675	0.000163997
0.0409132	0.585086	0.0001078
0.0411504	0.588478	6.23653e-05
0.0413862	0.591851	3.04438e-05
0.0416207	0.595204	1.16094e-05
0.0418539	0.598538	2.93686e-06
0.0420858	0.601854	3.11948e-07
0.0423164	0.605152	8.31339e-10
0.0425457	0.608432	2.94051e-08
0.0427739	0.611695	9.79588e-07
0.0430008	0.61494	5.96908e-06
0.0432265	0.618168	1.98059e-05
0.0434511	0.621379	4.75362e-05
0.0436745	0.624574	9.27711e-05
0.0438967	0.627752	0.000156244
0.0441179	0.630915	0.000234996
0.0443379	0.634062	0.000322419
0.0445569	0.637193	0.000409193
0.0447747	0.640309	0.000484887
0.0449916	0.643409	0.000539883
0.0452074	0.646495	0.000567164
0.0454221	0.649567	0.000563576
0.0456359	0.652623	0.000530299
0.0458486	0.655666	0.000472458
0.0460604	0.658694	0.000398007
0.0462712	0.661709	0.000316174
0.0464811	0.66471	0.000235822
0.04669	0.667698	0.000164081
0.0468979	0.670672	0.000105501
0.047105	0.673633	6.18252e-05
0.0473111	0.676581	3.23358e-05
0.0475164	0.679516	1.45985e-05
0.0477208	0.682439	5.37097e-06
0.0479243	0.685349	1.43984e-06
0.0481269	0.688247	2.15311e-07
0.0483287	0.691133	6.7081e-09
0.0485297	0.694006	5.00822e-11
0.0487298	0.696868	3.28333e-08
0.0489291	0.699718	2.93684e-07
0.0491276	0.702557	1.06296e-06
0.0493253	0.705384	2.56529e-06
0.0495222	0.7082	4.94554e-06
0.0497183	0.711005	8.32802e-06
0.0499137	0.713799	1.289e-05
0.0501083	0.716582	1.8884e-05
0.0503021	0.719354	2.65722e-05
0.0504952	0.722115	3.60811e-05
0.0506876	0.724866	4.72257e-05
0.0508792	0.727607	5.93734e-05
0.0510701	0.730337	7.14168e-05
0.0512603	0.733057	8.18932e-05
0.0514498	0.735767	8.9241e-05
0.0516386	0.738467	9.21378e-05
0.0518268	0.741157	8.98311e-05
0.0520142	0.743838	8.23643e-05
0.052201	0.746509	7.06274e-05
0.0523871	0.74917	5.62036e-05
0.0525725	0.751822	4.10436e-05
0.0527573	0.754464	2.70486e-05
0.0529414	0.757098	1.56713e-05
0.0531249	0.759722	7.64219e-06
0.0533078	0.762337	2.89613e-06
0.0534901	0.764944	7.1902e-07
0.0536717	0.767541	7.18287e-08
0.0538527	0.77013	1.06421e-10
0.0540331	0.77271	1.05937e-08
0.0542129	0.775281	3.04166e-07
0.0543922	0.777844	1.7925e-06
0.0545708	0.780399	5.88464e-06
0.0547488	0.782945	1.4093e-05
0.0549263	0.785483	2.75591e-05
0.0551032	0.788012	4.66237e-05
0.0552795	0.790534	7.05579e-05
0.0554553	0.793048	9.75324e-05
0.0556305	0.795553	0.000124844
0.0558052	0.798051	0.000149354
0.0559793	0.800541	0.000168044
0.0561529	0.803024	0.000178564
0.0563259	0.805498	0.00017965
0.0564984	0.807965	0.000171331
0.0566704	0.810425	0.000154883
0.0568419	0.812877	0.00013255
0.0570128	0.815322	0.000107107
0.0571833	0.817759	8.13725e-05
0.0573532	0.820189	5.77534e-05
0.0575227	0.822612	3.79351e-05
0.0576916	0.825028	2.2742e-05
0.05786	0.827437	1.21823e-05
0.058028	0.829839	5.63583e-06
0.0581955	0.832234	2.12246e-06
0.0583625	0.834622	5.79337e-07
0.058529	0.837003	8.64975e-08
0.058695	0.839378	2.40861e-09
0.0588606	0.841745	5.3459e-11
0.0590257	0.844107	1.97809e-08
0.0591903	0.846461	1.71953e-07
0.0593545	0.848809	6.27469e-07
0.0595183	0.851151	1.52815e-06
0.0596815	0.853486	2.93536e-06
0.0598444	0.855815	4.81952e-06
0.0600068	0.858137	7.07999e-06
0.0601687	0.860453	9.57818e-06
0.0603303	0.862763	1.21671e-05
0.0604914	0.865067	1.47066e-05
0.060652	0.867365	1.70634e-05
0.0608123	0.869656	1.91011e-05
0.0609721	0.871942	2.06725e-05
0.0611315	0.874221	2.16231e-05
0.0612905	0.876495	2.18101e-05
0.0614491	0.878763	2.11359e-05
0.0616072	0.881025	1.95841e-05
0.061765	0.883281	1.72464e-05
0.0619224	0.885531	1.43273e-05
0.0620793	0.887776	1.11211e-05
0.0622359	0.890015	7.96278e-06
0.0623921	0.892248	5.1638e-06
0.0625479	0.894476	2.94993e-06
0.0627033	0.896699	1.41846e-06
0.0628583	0.898915	5.28293e-07
0.0630129	0.901127	1.27434e-07
0.0631672	0.903333	1.18286e-08
0.0633211	0.905533	8.1733e-12
0.0634746	0.907728	2.66745e-09
0.0636277	0.909918	6.66246e-08
0.0637805	0.912103	3.7881e-07
0.0639329	0.914283	1.22637e-06
0.0640849	0.916457	2.9209e-06
0.0642366	0.918626	5.70493e-06
0.0643879	0.92079	9.6644e-06
0.0645389	0.922949	1.46703e-05
0.0646895	0.925103	2.03662e-05
0.0648398	0.927252	2.62074e-05
0.0649897	0.929396	3.15443e-05
0.0651393	0.931535	3.57343e-05
0.0652885	0.933669	3.82554e-05
0.0654374	0.935798	3.87995e-05
0.0655859	0.937922	3.73239e-05
0.0657341	0.940042	3.40524e-05
0.065882	0.942157	2.94273e-05
0.0660296	0.944267	2.40238e-05
0.0661768	0.946372	1.84483e-05
0.0663237	0.948473	1.32399e-05
0.0664703	0.950569	8.79616e-06
0.0666165	0.952661	5.33382e-06
0.0667624	0.954747	2.88881e-06
0.0669081	0.95683	1.34953e-06
0.0670534	0.958908	5.11635e-07
0.0671983	0.960981	1.39518e-07
0.067343	0.96305	2.03383e-08
0.0674874	0.965114	4.87228e-10
0.0676314	0.967174	2.82369e-11
0.0677752	0.96923	6.49778e-09
0.0679186	0.971281	5.39791e-08
0.0680617	0.973328	1.95684e-07
0.0682046	0.975371	4.78166e-07
0.0683471	0.977409	9.23185e-07
0.0684893	0.979443	1.52004e-06
0.0686313	0.981473	2.22791e-06
0.0687729	0.983499	2.98531e-06
0.0689143	0.985521	3.72259e-06
0.0690554	0.987538	4.37377e-06
0	0	2.6177e-05
0.00551221	0.0630049	1.43117e-05
0.00779545	0.0891024	6.9696e-06
0.00954743	0.109128	2.88856e-06
0.0110244	0.12601	9.24647e-07
0.0123257	0.140883	1.80063e-07
0.0135021	0.15433	9.24479e-09
0.0145839	0.166695	5.90752e-12
0.0155909	0.178205	3.44296e-08
0.0165366	0.189015	4.87175e-07
0.0174311	0.199239	2.53269e-06
0.0182819	0.208964	8.4406e-06
0.0190949	0.218255	2.16793e-05
0.0198746	0.227167	4.66531e-05
0.0206248	0.235743	8.79801e-05
0.0213487	0.244017	0.000149358
0.0220489	0.25202	0.000232225
0.0227274	0.259776	0.000334564
0.0233863	0.267307	0.000450215
0.0240272	0.274632	0.000569029
0.0246514	0.281766	0.000678007
0.0252601	0.288725	0.000763292
0.0258546	0.295519	0.000812692
0.0264356	0.302161	0.000818155
0.0270042	0.30866	0.000777617
0.0275611	0.315024	0.000695716
0.0281069	0.321263	0.000583132
0.0286423	0.327383	0.000454619
0.0291679	0.333391	0.000326162
0.0296842	0.339292	0.000211904
0.0301916	0.345092	0.000121587
0.0306907	0.350796	5.91167e-05
0.0311818	0.356409	2.25994e-05
0.0316653	0.361936	5.80629e-06
0.0321414	0.367378	6.52135e-07
0.0326107	0.372742	2.78787e-09
0.0330733	0.378029	3.86991e-08
0.0335295	0.383244	1.52065e-06
0.0339796	0.388388	9.60157e-06
0.0344238	0.393465	3.22247e-05
0.0348623	0.398478	7.75362e-05
0.0352954	0.403428	0.000151015
0.0357232	0.408318	0.000253108
0.036146	0.413151	0.000378036
0.0365639	0.417927	0.000514125
0.0369771	0.42265	0.000645639
0.0373856	0.42732	0.000755675
0.0377898	0.43194	0.000829448
0.0381897	0.436511	0.000857168
0.0385855	0.441034	0.000835854
0.0389772	0.445512	0.000769702
0.0393651	0.449945	0.000668967
0.0397491	0.454335	0.000547721
0.0401295	0.458682	0.000421042
0.0405063	0.462989	0.000302321
0.0408797	0.467257	0.000201255
0.0412496	0.471485	0.000122896
0.0416163	0.475676	6.77895e-05
0.0419798	0.479831	3.30151e-05
0.0423401	0.48395	1.37009e-05
0.0426974	0.488034	4.56403e-06
0.0430518	0.492084	1.09038e-06
0.0434032	0.496101	1.44097e-07
0.0437518	0.500086	4.23918e-09
0.0440977	0.504039	7.43028e-12
0.0444409	0.507962	8.43131e-09
0.0447814	0.511854	6.75777e-08
0.0451194	0.515717	2.59233e-07
0.0454549	0.519552	8.69275e-07
0.0457879	0.523358	2.69659e-06
0.0461185	0.527137	7.30184e-06
0.0464467	0.530889	1.69937e-05
0.0467727	0.534614	3.44404e-05
0.0470964	0.538314	6.19367e-05
0.0474179	0.541989	0.000100505
0.0477372	0.545638	0.000149101
0.0480544	0.549264	0.000204218
0.0483695	0.552866	0.000260085
0.0486825	0.556444	0.000309509
0.0489936	0.56	0.000345213
0.0493027	0.563533	0.000361372
0.0496099	0.567044	0.000354954
0.0499152	0.570533	0.0003265
0.0502187	0.574002	0.000280122
0.0505203	0.577449	0.000222682
0.0508201	0.580876	0.000162336
0.0511182	0.584283	0.00010681
0.0514145	0.58767	6.18467e-05
0.0517091	0.591038	3.02148e-05
0.0520021	0.594387	1.15306e-05
0.0522934	0.597717	2.91892e-06
0.0525832	0.601028	3.1024e-07
0.0528713	0.604322	8.2728e-10
0.0531579	0.607597	2.92777e-08
0.0534429	0.610855	9.75857e-07
0.0537264	0.614096	5.94927e-06
0.0540084	0.617319	1.97494e-05
0.054289	0.620526	4.74216e-05
0.0545681	0.623717	9.25862e-05
0.0548458	0.626891	0.000155995
0.0551221	0.630049	0.000234711
0.0553971	0.633191	0.000322146
0.0556706	0.636318	0.000408989
0.0559429	0.63943	0.000484808
0.0562138	0.642526	0.000539969
0.0564834	0.645608	0.00056743
0.0567517	0.648675	0.000564008
0.0570188	0.651728	0.000530855
0.0572846	0.654766	0.000473082
0.0575492	0.65779	0.000398635
0.0578126	0.660801	0.000316751
0.0580748	0.663798	0.000236305
0.0583358	0.666781	0.000164451
0.0585956	0.669751	0.000105758
0.0588543	0.672708	6.19855e-05
0.0591119	0.675652	3.24234e-05
0.0593684	0.678583	1.4639e-05
0.0596237	0.681502	5.38589e-06
0.059878	0.684408	1.44372e-06
0.0601311	0.687302	2.1585e-07
0.0603833	0.690184	6.72255e-09
0.0606343	0.693054	5.01628e-11
0.0608844	0.695912	3.28598e-08
0.0611334	0.698758	2.93593e-07
0.0613814	0.701593	1.06106e-06
0.0616284	0.704416	2.55597e-06
0.0618744	0.707228	4.91702e-06
0.0621195	0.710029	8.26142e-06
0.0623636	0.712819	1.27606e-05
0.0626067	0.715598	1.86646e-05
0.0628489	0.718366	2.62386e-05
0.0630902	0.721124	3.5618e-05
0.0633305	0.723871	4.66314e-05
0.0635699	0.726608	5.86625e-05
0.0638085	0.729334	7.062e-05
0.0640461	0.732051	8.10533e-05
0.0642829	0.734757	8.84067e-05
0.0645188	0.737453	9.13568e-05
0.0647538	0.74014	8.91427e-05
0.064988	0.742817	8.17947e-05
0.0652214	0.745484	7.0187e-05
0.0654539	0.748142	5.58877e-05
0.0656856	0.75079	4.08357e-05
0.0659165	0.753429	2.69252e-05
0.0661466	0.756059	1.56069e-05
0.0663758	0.758679	7.61389e-06
0.0666043	0.761291	2.88648e-06
0.066832	0.763894	7.16867e-07
0.067059	0.766488	7.16356e-08
0.0672851	0.769073	1.06164e-10
0.0675105	0.771649	1.05708e-08
0.0677352	0.774217	3.0358e-07
0.0679591	0.776776	1.78943e-06
0.0681823	0.779327	5.87568e-06
0.0684048	0.78187	1.4074e-05
0.0686265	0.784404	2.75264e-05
0.0688475	0.786931	4.65751e-05
0.0690678	0.789449	7.04937e-05
0.0692874	0.791959	9.74552e-05
0.0695064	0.794461	0.000124758
0.0697246	0.796956	0.000149266
0.0699421	0.799442	0.000167959
0.070159	0.801921	0.000178487
0.0703752	0.804393	0.000179583
0.0705908	0.806856	0.000171277
0.0708057	0.809312	0.00015484
0.0710199	0.811761	0.000132517
0.0712335	0.814203	0.000107083
0.0714464	0.816637	8.13548e-05
0.0716588	0.819064	5.77408e-05
0.0718705	0.821483	3.79262e-05
0.0720815	0.823896	2.27361e-05
0.072292	0.826301	1.21786e-05
0.0725018	0.8287	5.63385e-06
0.0727111	0.831092	2.12157e-06
0.0729197	0.833476	5.79046e-07
0.0731278	0.835854	8.64454e-08
0.0733352	0.838225	2.40689e-09
0.0735421	0.84059	5.34136e-11
0.0737484	0.842948	1.97612e-08
0.0739541	0.845299	1.71754e-07
0.0741592	0.847644	6.26637e-07
0.0743638	0.849982	1.52586e-06
0.0745678	0.852314	2.93047e-06
0.0747713	0.85464	4.81077e-06
0.0749742	0.856959	7.06631e-06
0.0751766	0.859272	9.55902e-06
0.0753784	0.861579	1.21427e-05
0.0755797	0.863879	1.46781e-05
0.0757804	0.866174	1.70327e-05
0.0759806	0.868462	1.90707e-05
0.0761803	0.870745	2.06449e-05
0.0763795	0.873021	2.16003e-05
0.0765781	0.875292	2.17935e-05
0.0767762	0.877556	2.11258e-05
0.0769739	0.879815	1.958e-05
0.077171	0.882068	1.72469e-05
0.0773676	0.884316	1.43307e-05
0.0775637	0.886557	1.11258e-05
0.0777593	0.888793	7.96734e-06
0.0779545	0.891024	5.16741e-06
0.0781491	0.893248	2.9523e-06
0.0783433	0.895468	1.41971e-06
0.0785369	0.897681	5.28793e-07
0.0787302	0.89989	1.27561e-07
0.0789229	0.902093	1.18407e-08
0.0791151	0.90429	8.18183e-12
0.0793069	0.906482	2.67025e-09
0.0794983	0.908669	6.66944e-08
0.0796891	0.910851	3.79202e-07
0.0798796	0.913028	1.22762e-06
0.0800695	0.915199	2.9238e-06
0.080259	0.917365	5.71039e-06
0.0804481	0.919526	9.67326e-06
0.0806367	0.921682	1.46831e-05
0.0808249	0.923833	2.03829e-05
0.0810127	0.925979	2.62273e-05
0.0812	0.92812	3.15663e-05
0.0813869	0.930256	3.57568e-05
0.0815733	0.932387	3.82767e-05
0.0817593	0.934513	3.88181e-05
0.0819449	0.936635	3.73388e-05
0.0821301	0.938752	3.40631e-05
0.0823149	0.940864	2.94338e-05
0.0824993	0.942971	2.40269e-05
0.0826832	0.945073	1.84489e-05
0.0828667	0.947171	1.3239e-05
0.0830499	0.949264	8.79465e-06
0.0832326	0.951353	5.33234e-06
0.0834149	0.953437	2.88771e-06
0.0835969	0.955516	1.34887e-06
0.0837784	0.957591	5.11331e-07
0.0839595	0.959662	1.39421e-07
0.0841403	0.961728	2.03221e-08
0.0843206	0.963789	4.86798e-10
0.0845006	0.965847	2.82098e-11
0.0846802	0.967899	6.49113e-09
0.0848594	0.969948	5.39216e-08
0.0850383	0.971992	1.95473e-07
0.0852167	0.974032	4.77658e-07
0.0853948	0.976067	9.2226e-07
0.0855726	0.978099	1.51868e-06
0.0857499	0.980126	2.22629e-06
0.0859269	0.982149	2.98382e-06
0.0861035	0.984168	3.72185e-06
0.0862798	0.986182	4.37448e-06
0	0	2.81332e-05
0.00661096	0.0628991	1.53216e-05
0.00934931	0.0889527	7.40766e-06
0.0114505	0.108944	3.03714e-06
0.0132219	0.125798	9.58893e-07
0.0147826	0.140647	1.8389e-07
0.0161935	0.154071	9.30066e-09
0.017491	0.166415	5.86619e-12
0.0186986	0.177905	3.38421e-08
0.0198329	0.188697	4.75424e-07
0.0209057	0.198904	2.46031e-06
0.0219261	0.208613	8.17878e-06
0.022901	0.217889	2.09857e-05
0.0238362	0.226786	4.51624e-05
0.0247359	0.235347	8.52317e-05
0.0256041	0.243607	0.000144863
0.0264438	0.251596	0.000225563
0.0272577	0.25934	0.000325484
0.0280479	0.266858	0.000438724
0.0288165	0.274171	0.000555437
0.0295651	0.281293	0.000662911
0.0302952	0.28824	0.00074751
0.0310082	0.295023	0.000797142
0.0317051	0.301653	0.000803719
0.032387	0.308141	0.000765011
0.0330548	0.314495	0.000685397
0.0337094	0.320724	0.000575255
0.0343516	0.326833	0.000449056
0.0349819	0.332831	0.000322569
0.0356011	0.338722	0.000209819
0.0362097	0.344512	0.000120529
0.0368083	0.350207	5.86668e-05
0.0373972	0.355811	2.24513e-05
0.0379771	0.361328	5.77421e-06
0.0385482	0.366762	6.49183e-07
0.039111	0.372116	2.77796e-09
0.0396658	0.377395	3.85984e-08
0.0402129	0.3826	1.51811e-06
0.0407527	0.387736	9.59433e-06
0.0412854	0.392805	3.22296e-05
0.0418114	0.397809	7.76175e-05
0.0423308	0.402751	0.000151308
0.0428439	0.407633	0.000253826
0.043351	0.412457	0.000379447
0.0438522	0.417225	0.000516509
0.0443477	0.42194	0.000649224
0.0448377	0.426602	0.000760578
0.0453225	0.431214	0.000835624
0.0458021	0.435778	0.000864397
0.0462767	0.440294	0.000843761
0.0467465	0.444764	0.000777808
0.0472117	0.449189	0.000676768
0.0476723	0.453572	0.000554763
0.0481285	0.457912	0.000426993
0.0485804	0.462212	0.000307009
0.0490282	0.466472	0.000204676
0.0494719	0.470694	0.000125184
0.0499117	0.474878	6.91723e-05
0.0503476	0.479025	3.37532e-05
0.0507798	0.483137	1.40365e-05
0.0512083	0.487214	4.68628e-06
0.0516333	0.491258	1.12212e-06
0.0520548	0.495268	1.48582e-07
0.0524729	0.499246	4.37418e-09
0.0528877	0.503193	7.64373e-12
0.0532993	0.507109	8.56477e-09
0.0537077	0.510995	6.65298e-08
0.054113	0.514851	2.43956e-07
0.0545154	0.518679	7.97368e-07
0.0549148	0.522479	2.47956e-06
0.0553113	0.526252	6.79804e-06
0.0557049	0.529997	1.60171e-05
0.0560959	0.533716	3.27867e-05
0.0564841	0.53741	5.94226e-05
0.0568696	0.541078	9.70115e-05
0.0572526	0.544722	0.000144612
0.057633	0.548342	0.000198839
0.0580109	0.551937	0.000254043
0.0583864	0.55551	0.000303124
0.0587595	0.559059	0.000338854
0.0591302	0.562587	0.000355404
0.0594986	0.566092	0.000349679
0.0598648	0.569575	0.000322122
0.0602287	0.573038	0.000276727
0.0605905	0.57648	0.00022024
0.06095	0.579901	0.000160724
0.0613075	0.583302	0.00010585
0.0616629	0.586684	6.13439e-05
0.0620163	0.590046	2.99929e-05
0.0623677	0.593389	1.14543e-05
0.0627171	0.596713	2.90155e-06
0.0630645	0.600019	3.08587e-07
0.0634101	0.603307	8.23349e-10
0.0637538	0.606577	2.91545e-08
0.0640956	0.609829	9.72245e-07
0.0644357	0.613064	5.9301e-06
0.0647739	0.616283	1.96947e-05
0.0651104	0.619484	4.73104e-05
0.0654452	0.622669	9.24067e-05
0.0657782	0.625838	0.000155753
0.0661096	0.628991	0.000234432
0.0664393	0.632128	0.000321876
0.0667674	0.63525	0.000408783
0.0670939	0.638356	0.000484719
0.0674188	0.641447	0.000540034
0.0677422	0.644524	0.000567664
0.068064	0.647586	0.000564396
0.0683843	0.650633	0.000531362
0.0687031	0.653666	0.000473651
0.0690205	0.656686	0.00039921
0.0693363	0.659691	0.000317277
0.0696508	0.662683	0.000236745
0.0699638	0.665661	0.000164787
0.0702755	0.668626	0.000105991
0.0705857	0.671578	6.21296e-05
0.0708947	0.674518	3.25015e-05
0.0712022	0.677444	1.46748e-05
0.0715085	0.680358	5.39891e-06
0.0718134	0.683259	1.44705e-06
0.0721171	0.686148	2.16297e-07
0.0724194	0.689025	6.73394e-09
0.0727206	0.69189	5.02191e-11
0.0730204	0.694743	3.28697e-08
0.0733191	0.697585	2.9335e-07
0.0736165	0.700415	1.05862e-06
0.0739128	0.703233	2.54544e-06
0.0742078	0.706041	4.88652e-06
0.0745017	0.708837	8.19234e-06
0.0747945	0.711622	1.2629e-05
0.0750861	0.714396	1.84447e-05
0.0753765	0.71716	2.5908e-05
0.0756659	0.719913	3.51631e-05
0.0759542	0.722655	4.60519e-05
0.0762413	0.725388	5.79738e-05
0.0765274	0.72811	6.98523e-05
0.0768124	0.730821	8.0248e-05
0.0770964	0.733523	8.76105e-05
0.0773793	0.736215	9.06145e-05
0.0776612	0.738897	8.84909e-05
0.0779421	0.741569	8.12572e-05
0.0782219	0.744232	6.97728e-05
0.0785008	0.746885	5.55915e-05
0.0787787	0.749529	4.06413e-05
0.0790556	0.752164	2.68101e-05
0.0793315	0.754789	1.5547e-05
0.0796065	0.757405	7.58763e-06
0.0798805	0.760013	2.87754e-06
0.0801536	0.762611	7.14875e-07
0.0804258	0.7652	7.1457e-08
0.0806971	0.767781	1.05927e-10
0.0809674	0.770353	1.05497e-08
0.0812368	0.772917	3.03037e-07
0.0815054	0.775472	1.78657e-06
0.0817731	0.778019	5.8673e-06
0.0820399	0.780557	1.40561e-05
0.0823058	0.783087	2.74952e-05
0.0825709	0.785609	4.65282e-05
0.0828351	0.788123	7.04304e-05
0.0830985	0.790629	9.73772e-05
0.083361	0.793127	0.000124669
0.0836228	0.795618	0.00014917
0.0838837	0.7981	0.000167861
0.0841438	0.800575	0.000178391
0.0844031	0.803042	0.000179494
0.0846616	0.805501	0.000171196
0.0849193	0.807953	0.00015477
0.0851763	0.810398	0.000132457
0.0854324	0.812835	0.000107034
0.0856878	0.815265	8.1316e-05
0.0859425	0.817688	5.77113e-05
0.0861964	0.820104	3.79052e-05
0.0864495	0.822512	2.27221e-05
0.0867019	0.824914	1.21702e-05
0.0869536	0.827308	5.62946e-06
0.0872046	0.829696	2.1197e-06
0.0874548	0.832077	5.78463e-07
0.0877043	0.834451	8.63465e-08
0.0879531	0.836818	2.40376e-09
0.0882012	0.839178	5.3335e-11
0.0884486	0.841532	1.97285e-08
0.0886953	0.84388	1.71436e-07
0.0889414	0.846221	6.2535e-07
0.0891867	0.848555	1.52242e-06
0.0894314	0.850883	2.92335e-06
0.0896754	0.853205	4.79836e-06
0.0899188	0.85552	7.04739e-06
0.0901615	0.857829	9.53316e-06
0.0904035	0.860132	1.21105e-05
0.0906449	0.862429	1.46413e-05
0.0908857	0.864719	1.6994e-05
0.0911258	0.867004	1.90332e-05
0.0913653	0.869283	2.06116e-05
0.0916042	0.871555	2.15737e-05
0.0918424	0.873822	2.17749e-05
0.09208	0.876083	2.11155e-05
0.092317	0.878338	1.95768e-05
0.0925534	0.880587	1.7249e-05
0.0927893	0.882831	1.4336e-05
0.0930245	0.885069	1.11322e-05
0.0932591	0.887301	7.9733e-06
0.0934931	0.889527	5.17197e-06
0.0937265	0.891748	2.95521e-06
0.0939594	0.893964	1.42123e-06
0.0941917	0.896174	5.29387e-07
0.0944234	0.898379	1.27709e-07
0.0946545	0.900578	1.18547e-08
0.0948851	0.902772	8.19152e-12
0.0951152	0.90496	2.67339e-09
0.0953446	0.907144	6.67716e-08
0.0955735	0.909322	3.7963e-07
0.0958019	0.911494	1.22896e-06
0.0960297	0.913662	2.92684e-06
0.096257	0.915825	5.71603e-06
0.0964838	0.917982	9.68222e-06
0.09671	0.920134	1.46957e-05
0.0969357	0.922282	2.03989e-05
0.0971609	0.924424	2.62457e-05
0.0973855	0.926561	3.15858e-05
0.0976097	0.928694	3.57755e-05
0.0978333	0.930821	3.82931e-05
0.0980564	0.932944	3.88307e-05
0.098279	0.935062	3.73469e-05
0.0985011	0.937175	3.40667e-05
0.0987227	0.939284	2.94335e-05
0.0989438	0.941387	2.40236e-05
0.0991644	0.943486	1.8444e-05
0.0993845	0.945581	1.32338e-05
0.0996042	0.94767	8.79002e-06
0.0998233	0.949755	5.32881e-06
0.100042	0.951836	2.88539e-06
0.10026	0.953912	1.3476e-06
0.100478	0.955983	5.10777e-07
0.100695	0.95805	1.3925e-07
0.100912	0.960113	2.02946e-08
0.101128	0.962171	4.86077e-10
0.101344	0.964225	2.81648e-11
0.10156	0.966274	6.48013e-09
0.101774	0.968319	5.38262e-08
0.101989	0.97036	1.95117e-07
0.102203	0.972396	4.76785e-07
0.102417	0.974428	9.20608e-07
0.10263	0.976456	1.5161e-06
0.102842	0.97848	2.22285e-06
0.103055	0.9805	2.9799e-06
0.103267	0.982515	3.7181e-06
0.103478	0.984526	4.37177e-06
0	0	3.01716e-05
0.00770769	0.0627741	1.63817e-05
0.0109003	0.088776	7.87218e-06
0.0133501	0.108728	3.19719e-06
0.0154154	0.125548	9.96823e-07
0.0172349	0.140367	1.88404e-07
0.0188799	0.153765	9.38891e-09
0.0203926	0.166085	5.84315e-12
0.0218007	0.177552	3.33462e-08
0.0231231	0.188322	4.64765e-07
0.0243739	0.198509	2.39265e-06
0.0255635	0.208198	7.92994e-06
0.0267002	0.217456	2.03195e-05
0.0277905	0.226335	4.37203e-05
0.0288396	0.234879	8.2559e-05
0.0298518	0.243123	0.000140474
0.0308308	0.251097	0.000219037
0.0317796	0.258824	0.000316568
0.032701	0.266328	0.000427418
0.0335971	0.273626	0.000542041
0.0344699	0.280734	0.000648014
0.0353211	0.287667	0.000731917
0.0361523	0.294437	0.000781764
0.0369648	0.301054	0.000789431
0.0377598	0.307529	0.000752527
0.0385385	0.313871	0.000675172
0.0393017	0.320087	0.000567447
0.0400504	0.326184	0.000443541
0.0407853	0.332169	0.000319007
0.0415072	0.338049	0.000207752
0.0422168	0.343828	0.000119479
0.0429146	0.349512	5.8221e-05
0.0436013	0.355104	2.23047e-05
0.0442773	0.36061	5.74248e-06
0.0449432	0.366033	6.46268e-07
0.0455993	0.371377	2.76821e-09
0.0462462	0.376645	3.84997e-08
0.0468841	0.38184	1.51564e-06
0.0475134	0.386966	9.58759e-06
0.0481345	0.392024	3.22362e-05
0.0487477	0.397018	7.77031e-05
0.0493533	0.401951	0.00015161
0.0499516	0.406823	0.000254558
0.0505427	0.411638	0.00038088
0.0511271	0.416396	0.000518925
0.0517048	0.421102	0.000652852
0.0522761	0.425755	0.000765534
0.0528413	0.430358	0.000841863
0.0534005	0.434912	0.000871698
0.0539539	0.439419	0.000851745
0.0545016	0.44388	0.000785993
0.0550439	0.448297	0.000684644
0.055581	0.452671	0.000561875
0.0561129	0.457003	0.000433006
0.0566398	0.461294	0.000311749
0.0571618	0.465545	0.000208137
0.0576791	0.469759	0.000127503
0.0581918	0.473934	7.05759e-05
0.0587	0.478074	3.45039e-05
0.0592039	0.482177	1.43788e-05
0.0597035	0.486246	4.81153e-06
0.060199	0.490282	1.15485e-06
0.0606904	0.494284	1.53252e-07
0.0611779	0.498254	4.51725e-09
0.0616616	0.502193	7.87903e-12
0.0621414	0.506101	8.73719e-09
0.0626176	0.509979	6.59413e-08
0.0630902	0.513828	2.30757e-07
0.0635593	0.517649	7.31544e-07
0.0640249	0.521441	2.27635e-06
0.0644872	0.525206	6.32068e-06
0.0649462	0.528944	1.50851e-05
0.065402	0.532656	3.1201e-05
0.0658546	0.536342	5.70041e-05
0.0663041	0.540003	9.36434e-05
0.0667506	0.54364	0.000140276
0.0671941	0.547252	0.000193638
0.0676347	0.550841	0.000248195
0.0680725	0.554406	0.000296941
0.0685075	0.557949	0.000332695
0.0689397	0.561469	0.00034962
0.0693692	0.564967	0.000344567
0.0697961	0.568444	0.00031788
0.0702204	0.5719	0.000273439
0.0706422	0.575334	0.000217875
0.0710614	0.578749	0.000159163
0.0714782	0.582143	0.000104921
0.0718926	0.585518	6.08574e-05
0.0723046	0.588874	2.97783e-05
0.0727142	0.59221	1.13805e-05
0.0731216	0.595528	2.88476e-06
0.0735267	0.598827	3.0699e-07
0.0739296	0.602108	8.19554e-10
0.0743303	0.605372	2.90356e-08
0.0747289	0.608618	9.68762e-07
0.0751253	0.611847	5.91162e-06
0.0755197	0.615058	1.9642e-05
0.075912	0.618253	4.72033e-05
0.0763023	0.621432	9.22337e-05
0.0766906	0.624595	0.000155519
0.0770769	0.627741	0.000234163
0.0774614	0.630872	0.000321614
0.0778439	0.633988	0.00040858
0.0782246	0.637088	0.000484624
0.0786034	0.640173	0.000540084
0.0789804	0.643243	0.000567871
0.0793556	0.646299	0.000564749
0.079729	0.649341	0.000531824
0.0801007	0.652368	0.000474172
0.0804707	0.655381	0.000399734
0.080839	0.658381	0.000317756
0.0812056	0.661367	0.000237145
0.0815706	0.664339	0.000165091
0.0819339	0.667298	0.0001062
0.0822957	0.670244	6.22582e-05
0.0826558	0.673178	3.25706e-05
0.0830144	0.676098	1.47061e-05
0.0833715	0.679006	5.41007e-06
0.083727	0.681902	1.44982e-06
0.084081	0.684785	2.16655e-07
0.0844336	0.687656	6.74233e-09
0.0847846	0.690515	5.02514e-11
0.0851343	0.693363	3.28631e-08
0.0854825	0.696199	2.92957e-07
0.0858292	0.699023	1.05565e-06
0.0861746	0.701836	2.5337e-06
0.0865187	0.704638	4.85401e-06
0.0868613	0.707429	8.12074e-06
0.0872026	0.710208	1.24951e-05
0.0875426	0.712977	1.82242e-05
0.0878812	0.715735	2.55801e-05
0.0882186	0.718483	3.4716e-05
0.0885547	0.72122	4.54867e-05
0.0888895	0.723947	5.73066e-05
0.089223	0.726663	6.91129e-05
0.0895553	0.729369	7.94766e-05
0.0898864	0.732066	8.68515e-05
0.0902162	0.734752	8.99101e-05
0.0905449	0.737429	8.78752e-05
0.0908724	0.740096	8.07516e-05
0.0911987	0.742754	6.93846e-05
0.0915238	0.745401	5.53149e-05
0.0918478	0.74804	4.04604e-05
0.0921706	0.750669	2.67033e-05
0.0924923	0.75329	1.54915e-05
0.0928129	0.755901	7.5634e-06
0.0931324	0.758503	2.86931e-06
0.0934508	0.761096	7.13043e-07
0.0937681	0.76368	7.1293e-08
0.0940844	0.766256	1.05709e-10
0.0943996	0.768823	1.05302e-08
0.0947137	0.771381	3.02537e-07
0.0950268	0.773931	1.78392e-06
0.0953389	0.776473	5.85951e-06
0.09565	0.779006	1.40394e-05
0.09596	0.781532	2.74657e-05
0.0962691	0.784049	4.6483e-05
0.0965771	0.786558	7.03684e-05
0.0968842	0.789059	9.72988e-05
0.0971903	0.791552	0.000124576
0.0974955	0.794037	0.000149066
0.0977997	0.796514	0.000167751
0.0981029	0.798984	0.000178279
0.0984053	0.801446	0.000179384
0.0987066	0.803901	0.000171091
0.0990071	0.806348	0.000154674
0.0993067	0.808788	0.000132372
0.0996054	0.811221	0.000106961
0.0999031	0.813646	8.12564e-05
0.1002	0.816064	5.76654e-05
0.100496	0.818475	3.78721e-05
0.100791	0.820878	2.27001e-05
0.101085	0.823275	1.21572e-05
0.101379	0.825665	5.62271e-06
0.101671	0.828048	2.11685e-06
0.101963	0.830424	5.77595e-07
0.102254	0.832793	8.62015e-08
0.102544	0.835155	2.39925e-09
0.102833	0.837511	5.32237e-11
0.103122	0.839861	1.96829e-08
0.10341	0.842203	1.70999e-07
0.103696	0.84454	6.23614e-07
0.103982	0.846869	1.51786e-06
0.104268	0.849193	2.91401e-06
0.104552	0.85151	4.78233e-06
0.104836	0.85382	7.02329e-06
0.105119	0.856125	9.50063e-06
0.105401	0.858423	1.20705e-05
0.105683	0.860716	1.45963e-05
0.105963	0.863002	1.69473e-05
0.106243	0.865282	1.89886e-05
0.106522	0.867556	2.05728e-05
0.106801	0.869824	2.15433e-05
0.107079	0.872086	2.17545e-05
0.107356	0.874342	2.11048e-05
0.107632	0.876593	1.95745e-05
0.107908	0.878838	1.72528e-05
0.108183	0.881077	1.43432e-05
0.108457	0.88331	1.11403e-05
0.10873	0.885538	7.98058e-06
0.109003	0.88776	5.17743e-06
0.109275	0.889977	2.95865e-06
0.109547	0.892188	1.42299e-06
0.109818	0.894394	5.3007e-07
0.110088	0.896594	1.27877e-07
0.110357	0.898789	1.18704e-08
0.110626	0.900978	8.20232e-12
0.110894	0.903162	2.67686e-09
0.111162	0.905341	6.68557e-08
0.111429	0.907515	3.8009e-07
0.111695	0.909684	1.23038e-06
0.111961	0.911847	2.93003e-06
0.112226	0.914005	5.72183e-06
0.11249	0.916158	9.69124e-06
0.112754	0.918306	1.47081e-05
0.113017	0.920449	2.04141e-05
0.11328	0.922588	2.62626e-05
0.113541	0.924721	3.16026e-05
0.113803	0.926849	3.57905e-05
0.114063	0.928972	3.83044e-05
0.114324	0.931091	3.88373e-05
0.114583	0.933205	3.73482e-05
0.114842	0.935313	3.40631e-05
0.1151	0.937418	2.94261e-05
0.115358	0.939517	2.4014e-05
0.115615	0.941612	1.84338e-05
0.115872	0.943702	1.32243e-05
0.116128	0.945788	8.78227e-06
0.116384	0.947869	5.3232e-06
0.116639	0.949945	2.88186e-06
0.116893	0.952017	1.34571e-06
0.117147	0.954084	5.09974e-07
0.1174	0.956147	1.39007e-07
0.117653	0.958206	2.02557e-08
0.117905	0.96026	4.85067e-10
0.118157	0.962309	2.8102e-11
0.118408	0.964354	6.46483e-09
0.118658	0.966395	5.36931e-08
0.118909	0.968432	1.94619e-07
0.119158	0.970465	4.7555e-07
0.119407	0.972493	9.18234e-07
0.119656	0.974517	1.5123e-06
0.119904	0.976536	2.21761e-06
0.120151	0.978552	2.97355e-06
0.120398	0.980563	3.71137e-06
0.120644	0.982571	4.36564e-06
0	0	3.22893e-05
0.00880208	0.0626301	1.74901e-05
0.012448	0.0885723	8.36233e-06
0.0152456	0.108478	3.36837e-06
0.0176042	0.12526	1.03833e-06
0.019682	0.140045	1.93588e-07
0.0215606	0.153412	9.50877e-09
0.0232881	0.165704	5.83801e-12
0.024896	0.177145	3.294e-08
0.0264062	0.18789	4.55179e-07
0.0278346	0.198054	2.32963e-06
0.0291932	0.20772	7.69392e-06
0.0304913	0.216957	1.96806e-05
0.0317363	0.225816	4.23267e-05
0.0329344	0.23434	7.99617e-05
0.0340903	0.242565	0.000136192
0.0352083	0.25052	0.000212649
0.0362919	0.25823	0.000307818
0.0373441	0.265717	0.0004163
0.0383674	0.272998	0.000528847
0.0393641	0.28009	0.00063332
0.0403362	0.287007	0.00071652
0.0412854	0.293761	0.000766564
0.0422133	0.300363	0.000775299
0.0431212	0.306823	0.000740171
0.0440104	0.31315	0.000665049
0.044882	0.319352	0.000559714
0.0457369	0.325435	0.000438077
0.0465762	0.331407	0.000315479
0.0474007	0.337273	0.000205705
0.048211	0.343039	0.000118441
[truncated: 86,807 more rows]

## Sheet: Fig.5b
px (a.u.)	pz (a.u.)	Im[σ]
0	0	0.328661
0	0.0632456	0.327217
0	0.0894427	0.325772
0	0.109545	0.324326
0	0.126491	0.322879
0	0.141421	0.32143
0	0.154919	0.319979
0	0.167332	0.318527
0	0.178885	0.317073
0	0.189737	0.315616
0	0.2	0.314158
0	0.209762	0.312697
0	0.219089	0.311235
0	0.228035	0.309769
0	0.236643	0.308301
0	0.244949	0.306831
0	0.252982	0.305357
0	0.260768	0.303881
0	0.268328	0.302402
0	0.275681	0.300919
0	0.282843	0.299433
0	0.289828	0.297944
0	0.296648	0.296451
0	0.303315	0.294954
0	0.309839	0.293454
0	0.316228	0.290496
0	0.32249	0.287531
0	0.328634	0.284559
0	0.334664	0.281579
0	0.340588	0.278591
0	0.34641	0.275595
0	0.352136	0.272589
0	0.357771	0.269575
0	0.363318	0.26655
0	0.368782	0.263516
0	0.374166	0.260471
0	0.379473	0.257415
0	0.384708	0.254347
0	0.389872	0.251268
0	0.394968	0.248177
0	0.4	0.245074
0	0.404969	0.241958
0	0.409878	0.238829
0	0.414729	0.235686
0	0.419524	0.23253
0	0.424264	0.22936
0	0.428952	0.226176
0	0.43359	0.222978
0	0.438178	0.219766
0	0.442719	0.21654
0	0.447214	0.213299
0	0.451664	0.210044
0	0.45607	0.206776
0	0.460435	0.203494
0	0.464758	0.200199
0	0.469042	0.196891
0	0.473286	0.193572
0	0.477493	0.190242
0	0.481664	0.186902
0	0.485798	0.183555
0	0.489898	0.1802
0	0.493964	0.176842
0	0.497996	0.173481
0	0.501996	0.170121
0	0.505964	0.166765
0	0.509902	0.163417
0	0.513809	0.160081
0	0.517687	0.156763
0	0.521536	0.153468
0	0.525357	0.150202
0	0.52915	0.146973
0	0.532917	0.14379
0	0.536656	0.140659
0	0.54037	0.137591
0	0.544059	0.134594
0	0.547723	0.131679
0	0.551362	0.128855
0	0.554977	0.126132
0	0.55857	0.12352
0	0.562139	0.121027
0	0.565685	0.118662
0	0.56921	0.116433
0	0.572713	0.114348
0	0.576194	0.112414
0	0.579655	0.110637
0	0.583095	0.109023
0	0.586515	0.107577
0	0.589915	0.106305
0	0.593296	0.105212
0	0.596657	0.104301
0	0.6	0.103576
0	0.603324	0.103041
0	0.60663	0.102699
0	0.609918	0.102553
0	0.613188	0.102605
0	0.616441	0.102859
0	0.619677	0.103316
0	0.622896	0.103978
0	0.626099	0.104847
0	0.629285	0.105923
0	0.632456	0.107209
0	0.63561	0.108705
0	0.638749	0.11041
0	0.641872	0.112327
0	0.644981	0.114453
0	0.648074	0.116789
0	0.651153	0.119334
0	0.654217	0.122086
0	0.657267	0.125043
0	0.660303	0.128204
0	0.663325	0.131565
0	0.666333	0.135122
0	0.669328	0.138872
0	0.672309	0.14281
0	0.675278	0.14693
0	0.678233	0.151225
0	0.681175	0.155689
0	0.684105	0.160312
0	0.687023	0.165086
0	0.689928	0.170001
0	0.69282	0.175047
0	0.695701	0.180211
0	0.69857	0.185481
0	0.701427	0.190846
0	0.704273	0.196293
0	0.707107	0.201809
0	0.70993	0.207382
0	0.712741	0.213
0	0.715542	0.218651
0	0.718331	0.224323
0	0.72111	0.230007
0	0.723878	0.235691
0	0.726636	0.241367
0	0.729383	0.247025
0	0.73212	0.252655
0	0.734847	0.258252
0	0.737564	0.263805
0	0.74027	0.26931
0	0.742967	0.272319
0	0.745654	0.275338
0	0.748331	0.278364
0	0.750999	0.281395
0	0.753658	0.284427
0	0.756307	0.28746
0	0.758947	0.29049
0	0.761577	0.293515
0	0.764199	0.296533
0	0.766812	0.299542
0	0.769415	0.30254
0	0.77201	0.305524
0	0.774597	0.308493
0	0.777174	0.311444
0	0.779744	0.314374
0	0.782304	0.317283
0	0.784857	0.320167
0	0.787401	0.323024
0	0.789937	0.325853
0	0.792465	0.328651
0	0.794984	0.331416
0	0.797496	0.334146
0	0.8	0.336839
0	0	0.337839
0.00110379	0.0632359	0.336297
0.00156099	0.0894291	0.334756
0.00191182	0.109528	0.333213
0.00220757	0.126472	0.331671
0.00246814	0.1414	0.330127
0.00270372	0.154896	0.328583
0.00292035	0.167307	0.327038
0.00312198	0.178858	0.325492
0.00331136	0.189708	0.323944
0.00349048	0.19997	0.322395
0.00366085	0.20973	0.320845
0.00382363	0.219056	0.319293
0.00397976	0.228	0.317739
0.00412999	0.236607	0.316183
0.00427495	0.244912	0.314625
0.00441515	0.252944	0.313065
0.00455103	0.260728	0.311502
0.00468297	0.268287	0.309937
0.0048113	0.275639	0.308369
0.00493629	0.2828	0.306798
0.00505819	0.289783	0.305224
0.00517722	0.296603	0.303647
0.00529358	0.303269	0.302067
0.00540743	0.309791	0.300483
0.00551894	0.31618	0.297341
0.00562823	0.322441	0.294194
0.00573545	0.328583	0.291042
0.00584069	0.334613	0.287885
0.00594408	0.340536	0.284721
0.00604569	0.346357	0.281551
0.00614563	0.352083	0.278373
0.00624396	0.357716	0.275188
0.00634077	0.363263	0.271994
0.00643613	0.368726	0.268792
0.00653009	0.374109	0.26558
0.00662272	0.379416	0.262358
0.00671407	0.384649	0.259125
0.0068042	0.389812	0.255882
0.00689315	0.394908	0.252627
0.00698096	0.399939	0.24936
0.00706769	0.404907	0.246081
0.00715336	0.409816	0.242789
0.00723802	0.414666	0.239484
0.0073217	0.41946	0.236165
0.00740443	0.424199	0.232831
0.00748625	0.428887	0.229483
0.00756718	0.433524	0.226121
0.00764726	0.438111	0.222743
0.00772651	0.442651	0.21935
0.00780495	0.447145	0.215942
0.00788262	0.451595	0.212518
0.00795952	0.456001	0.209078
0.00803569	0.460364	0.205623
0.00811115	0.464687	0.202153
0.0081859	0.46897	0.198667
0.00825999	0.473214	0.195168
0.00833341	0.477421	0.191654
0.00840619	0.48159	0.188127
0.00847835	0.485724	0.184588
0.0085499	0.489823	0.181038
0.00862085	0.493888	0.177479
0.00869123	0.49792	0.173913
0.00876104	0.50192	0.170343
0.0088303	0.505887	0.166771
0.00889902	0.509824	0.1632
0.00896721	0.513731	0.159636
0.00903489	0.517608	0.156083
0.00910206	0.521457	0.152547
0.00916874	0.525277	0.149034
0.00923495	0.52907	0.145553
0.00930068	0.532835	0.142112
0.00936594	0.536575	0.138721
0.00943076	0.540288	0.135389
0.00949514	0.543976	0.132129
0.00955908	0.547639	0.128951
0.00962259	0.551278	0.125867
0.00968569	0.554893	0.122887
0.00974838	0.558485	0.120024
0.00981067	0.562053	0.117286
0.00987257	0.565599	0.114684
0.00993408	0.569123	0.112226
0.00999522	0.572626	0.10992
0.010056	0.576107	0.107774
0.0101164	0.579567	0.105794
0.0101764	0.583006	0.103986
0.0102361	0.586426	0.102356
0.0102954	0.589825	0.100908
0.0103544	0.593206	0.0996471
0.0104131	0.596566	0.098577
0.0104714	0.599909	0.0977015
0.0105295	0.603232	0.0970239
0.0105872	0.606538	0.0965473
0.0106445	0.609825	0.0962744
0.0107016	0.613095	0.0962078
0.0107584	0.616348	0.0963497
0.0108149	0.619583	0.0967021
0.010871	0.622802	0.0972668
0.0109269	0.626004	0.0980453
0.0109825	0.629189	0.0990388
0.0110379	0.632359	0.100248
0.0110929	0.635513	0.101675
0.0111477	0.638651	0.103319
0.0112022	0.641775	0.10518
0.0112565	0.644882	0.107259
0.0113105	0.647975	0.109555
0.0113642	0.651054	0.112067
0.0114177	0.654117	0.114793
0.0114709	0.657167	0.117733
0.0115239	0.660202	0.120885
0.0115766	0.663224	0.124244
0.0116291	0.666232	0.127809
0.0116814	0.669226	0.131574
0.0117334	0.672207	0.135536
0.0117852	0.675175	0.139689
0.0118368	0.67813	0.144026
0.0118882	0.681072	0.14854
0.0119393	0.684001	0.153221
0.0119902	0.686918	0.158061
0.0120409	0.689822	0.163048
0.0120914	0.692715	0.168171
0.0121417	0.695595	0.173416
0.0121917	0.698464	0.178771
0.0122416	0.70132	0.18422
0.0122913	0.704165	0.18975
0.0123407	0.706999	0.195346
0.01239	0.709821	0.200995
0.012439	0.712633	0.206684
0.0124879	0.715433	0.212399
0.0125366	0.718222	0.218129
0.0125851	0.721	0.223862
0.0126334	0.723768	0.229588
0.0126815	0.726525	0.235298
0.0127295	0.729272	0.240981
0.0127773	0.732009	0.246629
0.0128248	0.734735	0.252234
0.0128723	0.737451	0.25779
0.0129195	0.740157	0.263289
0.0129666	0.742854	0.26632
0.0130135	0.745541	0.269358
0.0130602	0.748218	0.2724
0.0131067	0.750885	0.275442
0.0131531	0.753543	0.278484
0.0131994	0.756192	0.281522
0.0132454	0.758831	0.284555
0.0132914	0.761461	0.28758
0.0133371	0.764083	0.290596
0.0133827	0.766695	0.2936
0.0134281	0.769298	0.29659
0.0134734	0.771893	0.299563
0.0135186	0.774479	0.302518
0.0135636	0.777056	0.305453
0.0136084	0.779625	0.308366
0.0136531	0.782185	0.311253
0.0136976	0.784737	0.314115
0.013742	0.787281	0.316947
0.0137863	0.789816	0.319748
0.0138304	0.792344	0.322517
0.0138744	0.794863	0.32525
0.0139182	0.797375	0.327947
0.0139619	0.799878	0.330605
0	0	0.347069
0.00220724	0.063207	0.345431
0.00312151	0.0893882	0.343794
0.00382305	0.109478	0.342157
0.00441448	0.126414	0.340521
0.00493553	0.141335	0.338885
0.00540661	0.154825	0.337249
0.0058398	0.16723	0.335612
0.00624301	0.178776	0.333976
0.00662171	0.189621	0.332339
0.0069799	0.199878	0.330701
0.00732058	0.209634	0.329062
0.0076461	0.218956	0.327422
0.00795831	0.227896	0.325781
0.00825873	0.236499	0.324138
0.0085486	0.2448	0.322494
0.00882895	0.252828	0.320849
0.00910068	0.260609	0.319201
0.00936452	0.268165	0.317551
0.00962113	0.275513	0.315899
0.00987107	0.28267	0.314244
0.0101148	0.289651	0.312587
0.0103529	0.296467	0.310927
0.0105855	0.30313	0.309264
0.0108132	0.30965	0.307598
0.0110362	0.316035	0.304275
0.0112547	0.322294	0.300949
0.0114691	0.328433	0.297621
0.0116796	0.33446	0.294288
0.0118863	0.34038	0.290952
0.0120895	0.346199	0.28761
0.0122894	0.351922	0.284263
0.012486	0.357553	0.280909
0.0126796	0.363097	0.277549
0.0128703	0.368557	0.27418
0.0130582	0.373938	0.270804
0.0132434	0.379242	0.267418
0.0134261	0.384473	0.264023
0.0136063	0.389634	0.260617
0.0137842	0.394728	0.2572
0.0139598	0.399756	0.253772
0.0141332	0.404722	0.250332
0.0143045	0.409628	0.246879
0.0144738	0.414476	0.243412
0.0146412	0.419268	0.239932
0.0148066	0.424006	0.236437
0.0149702	0.428691	0.232927
0.0151321	0.433326	0.229402
0.0152922	0.437911	0.22586
0.0154507	0.442449	0.222302
0.0156075	0.446941	0.218727
0.0157628	0.451388	0.215135
0.0159166	0.455792	0.211526
0.0160689	0.460154	0.207899
0.0162198	0.464475	0.204254
0.0163693	0.468756	0.200592
0.0165175	0.472998	0.196912
0.0166643	0.477203	0.193214
0.0168098	0.48137	0.189499
0.0169541	0.485502	0.185768
0.0170972	0.4896	0.182021
0.0172391	0.493663	0.178259
0.0173798	0.497693	0.174485
0.0175194	0.50169	0.170699
0.0176579	0.505656	0.166904
0.0177953	0.509591	0.163103
0.0179317	0.513496	0.1593
0.018067	0.517372	0.155499
0.0182014	0.521218	0.151706
0.0183347	0.525037	0.147928
0.0184671	0.528828	0.144172
0.0185985	0.532592	0.140449
0.018729	0.536329	0.136768
0.0188586	0.540041	0.133144
0.0189874	0.543727	0.129588
0.0191152	0.547389	0.126114
0.0192423	0.551026	0.122737
0.0193684	0.554639	0.11947
0.0194938	0.558229	0.116326
0.0196184	0.561796	0.113316
0.0197421	0.565341	0.110452
0.0198651	0.568863	0.107743
0.0199874	0.572364	0.105197
0.0201089	0.575843	0.102822
0.0202297	0.579302	0.100624
0.0203497	0.58274	0.0986085
0.0204691	0.586158	0.0967812
0.0205877	0.589556	0.0951464
0.0207057	0.592934	0.0937083
0.020823	0.596294	0.0924704
0.0209397	0.599634	0.0914363
0.0210557	0.602957	0.0906088
0.0211711	0.60626	0.0899907
0.0212858	0.609546	0.0895846
0.0214	0.612815	0.0893926
0.0215135	0.616066	0.089417
0.0216264	0.6193	0.0896594
0.0217388	0.622517	0.0901214
0.0218505	0.625718	0.0908046
0.0219617	0.628902	0.0917102
0.0220724	0.63207	0.092839
0.0221825	0.635223	0.0941918
0.022292	0.63836	0.0957693
0.022401	0.641481	0.0975716
0.0225095	0.644588	0.0995988
0.0226175	0.647679	0.10185
0.0227249	0.650756	0.104326
0.0228318	0.653819	0.107025
0.0229383	0.656867	0.109945
0.0230442	0.659901	0.113085
0.0231497	0.662921	0.116442
0.0232547	0.665927	0.120015
0.0233592	0.66892	0.123798
0.0234633	0.6719	0.127787
0.0235669	0.674866	0.131978
0.02367	0.67782	0.136365
0.0237727	0.680761	0.140939
0.0238749	0.683689	0.145692
0.0239767	0.686604	0.150613
0.0240781	0.689507	0.155692
0.0241791	0.692398	0.160913
0.0242796	0.695277	0.166264
0.0243797	0.698144	0.171727
0.0244795	0.701	0.177286
0.0245788	0.703844	0.182924
0.0246777	0.706676	0.188624
0.0247762	0.709497	0.194371
0.0248743	0.712307	0.200149
0.024972	0.715106	0.205945
0.0250694	0.717894	0.211745
0.0251664	0.720671	0.217539
0.025263	0.723437	0.223315
0.0253592	0.726193	0.229063
0.0254551	0.728939	0.234775
0.0255506	0.731674	0.240443
0.0256458	0.734399	0.246058
0.0257406	0.737114	0.251615
0.0258351	0.739819	0.257105
0.0259292	0.742514	0.26016
0.026023	0.7452	0.263217
0.0261164	0.747876	0.266274
0.0262095	0.750542	0.269328
0.0263023	0.753199	0.272378
0.0263947	0.755846	0.27542
0.0264869	0.758484	0.278455
0.0265787	0.761113	0.281478
0.0266702	0.763733	0.284488
0.0267613	0.766344	0.287484
0.0268522	0.768947	0.290463
0.0269428	0.77154	0.293422
0.027033	0.774125	0.296361
0.027123	0.776701	0.299277
0.0272127	0.779269	0.302167
0.027302	0.781828	0.30503
0.0273911	0.784379	0.307865
0.0274799	0.786921	0.310668
0.0275684	0.789455	0.313437
0.0276566	0.791982	0.316172
0.0277446	0.7945	0.318869
0.0278322	0.79701	0.321528
0.0279196	0.799513	0.324145
0	0	0.356316
0.00331002	0.0631589	0.354584
0.00468107	0.0893201	0.352853
0.00573312	0.109394	0.351124
0.00662003	0.126318	0.349396
0.00740142	0.141228	0.347669
0.00810785	0.154707	0.345942
0.00875748	0.167103	0.344216
0.00936214	0.17864	0.342491
0.00993005	0.189477	0.340766
0.0104672	0.199726	0.33904
0.0109781	0.209474	0.337315
0.0114662	0.218789	0.335588
0.0119344	0.227723	0.333862
0.0123849	0.236319	0.332134
0.0128196	0.244613	0.330405
0.0132401	0.252636	0.328675
0.0136475	0.260411	0.326944
0.0140432	0.26796	0.325211
0.014428	0.275303	0.323476
0.0148028	0.282455	0.321739
0.0151684	0.28943	0.32
0.0155254	0.296241	0.318259
0.0158743	0.302899	0.316515
0.0162157	0.309414	0.314768
0.0165501	0.315794	0.311267
0.0168778	0.322048	0.307765
0.0171994	0.328183	0.304263
0.017515	0.334205	0.300759
0.017825	0.340121	0.297252
0.0181297	0.345935	0.293742
0.0184294	0.351654	0.290228
0.0187243	0.357281	0.286709
0.0190146	0.36282	0.283184
0.0193005	0.368276	0.279653
0.0195823	0.373653	0.276114
0.0198601	0.378953	0.272567
0.020134	0.38418	0.269011
0.0204043	0.389337	0.265446
0.020671	0.394427	0.26187
0.0209344	0.399452	0.258283
0.0211944	0.404414	0.254684
0.0214514	0.409316	0.251072
0.0217052	0.41416	0.247447
0.0219562	0.418949	0.243807
0.0222043	0.423683	0.240153
0.0224496	0.428364	0.236483
0.0226923	0.432995	0.232797
0.0229325	0.437578	0.229093
0.0231701	0.442112	0.225372
0.0234054	0.446601	0.221633
0.0236382	0.451045	0.217875
0.0238689	0.455445	0.214098
0.0240973	0.459804	0.210301
0.0243236	0.464121	0.206483
0.0245477	0.468399	0.202644
0.0247699	0.472638	0.198785
0.0249901	0.476839	0.194904
0.0252083	0.481004	0.191001
0.0254247	0.485133	0.187077
0.0256393	0.489227	0.183131
0.0258521	0.493287	0.179165
0.0260631	0.497313	0.175178
0.0262724	0.501308	0.171171
0.0264801	0.505271	0.167147
0.0266862	0.509203	0.163105
0.0268907	0.513105	0.15905
0.0270937	0.516978	0.154985
0.0272951	0.520821	0.150913
0.0274951	0.524637	0.146841
0.0276936	0.528425	0.142777
0.0278907	0.532186	0.138731
0.0280864	0.535921	0.134714
0.0282808	0.53963	0.130742
0.0284738	0.543313	0.126833
0.0286656	0.546972	0.123005
0.0288561	0.550606	0.119278
0.0290453	0.554217	0.11567
0.0292333	0.557804	0.112196
0.0294201	0.561368	0.108872
0.0296057	0.56491	0.105709
0.0297901	0.56843	0.102717
0.0299735	0.571928	0.0999038
0.0301557	0.575405	0.0972762
0.0303368	0.578861	0.0948402
0.0305168	0.582296	0.0926006
0.0306958	0.585711	0.0905618
0.0308738	0.589107	0.0887277
0.0310507	0.592483	0.0871015
0.0312266	0.59584	0.0856863
0.0314016	0.599178	0.0844848
0.0315755	0.602497	0.0834997
0.0317486	0.605799	0.0827331
0.0319206	0.609082	0.0821872
0.0320918	0.612348	0.0818638
0.0322621	0.615597	0.0817649
0.0324314	0.618828	0.0818918
0.0325999	0.622043	0.0822461
0.0327675	0.625241	0.082829
0.0329342	0.628423	0.0836416
0.0331002	0.631589	0.0846849
0.0332653	0.634739	0.0859597
0.0334295	0.637873	0.0874663
0.033593	0.640993	0.0892054
0.0337557	0.644097	0.0911769
0.0339176	0.647186	0.0933809
0.0340787	0.65026	0.095817
0.0342391	0.653321	0.0984846
0.0343987	0.656366	0.101383
0.0345576	0.659398	0.10451
0.0347157	0.662416	0.107865
0.0348732	0.66542	0.111446
0.0350299	0.668411	0.115249
0.035186	0.671388	0.119272
0.0353413	0.674352	0.12351
0.035496	0.677304	0.127958
0.03565	0.680242	0.132609
0.0358033	0.683168	0.137456
0.035956	0.686081	0.142488
0.036108	0.688982	0.147693
0.0362594	0.691871	0.153056
0.0364102	0.694748	0.158559
0.0365603	0.697613	0.164182
0.0367099	0.700466	0.169902
0.0368588	0.703307	0.175699
0.0370071	0.706138	0.181549
0.0371548	0.708957	0.187435
0.037302	0.711764	0.193338
0.0374486	0.714561	0.199243
0.0375946	0.717347	0.205137
0.03774	0.720122	0.211009
0.0378849	0.722886	0.216849
0.0380292	0.72564	0.222647
0.038173	0.728384	0.228396
0.0383162	0.731117	0.234087
0.0384589	0.73384	0.239715
0.0386011	0.736553	0.245272
0.0387427	0.739256	0.250753
0.0388839	0.741949	0.253833
0.0390245	0.744632	0.25691
0.0391646	0.747306	0.259983
0.0393043	0.74997	0.263048
0.0394434	0.752625	0.266105
0.039582	0.75527	0.269151
0.0397202	0.757907	0.272185
0.0398579	0.760534	0.275204
0.0399951	0.763152	0.278207
0.0401318	0.765761	0.281192
0.0402681	0.768361	0.284156
0.0404039	0.770952	0.287099
0.0405393	0.773535	0.290018
0.0406742	0.776109	0.29291
0.0408086	0.778675	0.295775
0.0409426	0.781232	0.29861
0.0410762	0.783781	0.301413
0.0412094	0.786322	0.304183
0.0413421	0.788854	0.306917
0.0414744	0.791378	0.309613
0.0416063	0.793895	0.312269
0.0417377	0.796403	0.314885
0.0418688	0.798904	0.317457
0	0	0.365546
0.00441179	0.0630915	0.363721
0.00623921	0.0892248	0.361899
0.00764144	0.109278	0.36008
0.00882357	0.126183	0.358262
0.00986506	0.141077	0.356446
0.0108066	0.154542	0.354631
0.0116725	0.166924	0.352817
0.0124784	0.17845	0.351005
0.0132354	0.189274	0.349193
0.0139513	0.199513	0.347382
0.0146322	0.209251	0.345571
0.0152829	0.218555	0.343761
0.0159069	0.22748	0.34195
0.0165074	0.236067	0.340139
0.0170868	0.244352	0.338327
0.0176471	0.252366	0.336515
0.0181903	0.260133	0.334701
0.0187176	0.267675	0.332886
0.0192305	0.275009	0.33107
0.0197301	0.282154	0.329253
0.0202173	0.289122	0.327433
0.0206931	0.295925	0.325611
0.0211582	0.302576	0.323787
0.0216133	0.309084	0.321961
0.0220589	0.315457	0.318286
0.0224958	0.321705	0.314612
0.0229243	0.327833	0.31094
0.023345	0.333849	0.307268
0.0237582	0.339758	0.303595
0.0241644	0.345566	0.299919
0.0245638	0.351279	0.296242
0.0249568	0.356899	0.29256
0.0253438	0.362433	0.288874
0.0257249	0.367883	0.285182
0.0261005	0.373254	0.281484
0.0264707	0.378549	0.277779
0.0268359	0.383771	0.274066
0.0271961	0.388922	0.270343
0.0275516	0.394006	0.26661
0.0279026	0.399026	0.262867
0.0282492	0.403983	0.259112
0.0285916	0.40888	0.255344
0.02893	0.413719	0.251562
0.0292645	0.418502	0.247766
0.0295952	0.423231	0.243955
0.0299222	0.427907	0.240128
0.0302457	0.432533	0.236283
0.0305658	0.437111	0.23242
0.0308825	0.44164	0.228539
0.031196	0.446124	0.224638
0.0315065	0.450563	0.220716
0.0318138	0.454959	0.216773
0.0321183	0.459313	0.212807
0.0324199	0.463626	0.208818
0.0327187	0.467899	0.204806
0.0330148	0.472133	0.200768
0.0333083	0.47633	0.196705
0.0335992	0.48049	0.192615
0.0338876	0.484615	0.188498
0.0341736	0.488705	0.184353
0.0344572	0.49276	0.18018
0.0347384	0.496783	0.175977
0.0350175	0.500773	0.171744
0.0352943	0.504732	0.167481
0.035569	0.50866	0.163187
0.0358415	0.512558	0.158862
0.036112	0.516426	0.154507
0.0363805	0.520266	0.150121
0.0366471	0.524077	0.145707
0.0369117	0.527861	0.141266
0.0371744	0.531618	0.136804
0.0374353	0.535349	0.132327
0.0376943	0.539054	0.127852
0.0379516	0.542734	0.123407
0.0382072	0.546388	0.119035
0.0384611	0.550019	0.114784
0.0387133	0.553626	0.110687
0.0389638	0.557209	0.106767
0.0392128	0.560769	0.103037
0.0394602	0.564307	0.0995032
0.0397061	0.567823	0.0961721
0.0399504	0.571318	0.0930477
0.0401933	0.574791	0.0901333
0.0404347	0.578243	0.0874318
0.0406747	0.581675	0.0849456
0.0409132	0.585086	0.0826771
0.0411504	0.588478	0.0806284
0.0413862	0.591851	0.0788013
0.0416207	0.595204	0.0771978
0.0418539	0.598538	0.0758197
0.0420858	0.601854	0.0746685
0.0423164	0.605152	0.0737459
0.0425457	0.608432	0.0730535
0.0427739	0.611695	0.0725925
0.0430008	0.61494	0.0723645
0.0432265	0.618168	0.0723705
0.0434511	0.621379	0.0726119
0.0436745	0.624574	0.0730896
0.0438967	0.627752	0.0738045
0.0441179	0.630915	0.0747577
0.0443379	0.634062	0.0759497
0.0445569	0.637193	0.0773813
0.0447747	0.640309	0.0790529
0.0449916	0.643409	0.0809649
0.0452074	0.646495	0.0831174
0.0454221	0.649567	0.0855106
0.0456359	0.652623	0.0881444
0.0458486	0.655666	0.0910185
0.0460604	0.658694	0.0941324
0.0462712	0.661709	0.0974855
0.0464811	0.66471	0.101077
0.04669	0.667698	0.104906
0.0468979	0.670672	0.10897
0.047105	0.673633	0.113268
0.0473111	0.676581	0.117799
0.0475164	0.679516	0.122558
0.0477208	0.682439	0.127543
0.0479243	0.685349	0.132749
0.0481269	0.688247	0.138168
0.0483287	0.691133	0.143789
0.0485297	0.694006	0.149595
0.0487298	0.696868	0.155555
0.0489291	0.699718	0.161621
0.0491276	0.702557	0.167743
0.0493253	0.705384	0.173884
0.0495222	0.7082	0.180019
0.0497183	0.711005	0.186131
0.0499137	0.713799	0.192209
0.0501083	0.716582	0.198246
0.0503021	0.719354	0.204232
0.0504952	0.722115	0.210161
0.0506876	0.724866	0.216027
0.0508792	0.727607	0.221825
0.0510701	0.730337	0.227549
0.0512603	0.733057	0.233193
0.0514498	0.735767	0.238753
0.0516386	0.738467	0.244225
0.0518268	0.741157	0.247333
0.0520142	0.743838	0.250433
0.052201	0.746509	0.253522
0.0523871	0.74917	0.256599
0.0525725	0.751822	0.259663
0.0527573	0.754464	0.262711
0.0529414	0.757098	0.265743
0.0531249	0.759722	0.268756
0.0533078	0.762337	0.271749
0.0534901	0.764944	0.27472
0.0536717	0.767541	0.277668
0.0538527	0.77013	0.280591
0.0540331	0.77271	0.283486
0.0542129	0.775281	0.286352
0.0543922	0.777844	0.289187
0.0545708	0.780399	0.29199
0.0547488	0.782945	0.294758
0.0549263	0.785483	0.297489
0.0551032	0.788012	0.300183
0.0552795	0.790534	0.302836
0.0554553	0.793048	0.305447
0.0556305	0.795553	0.308014
0.0558052	0.798051	0.310536
0	0	0.374727
0.00551221	0.0630049	0.372813
0.00779545	0.0891024	0.370902
0.00954743	0.109128	0.368993
0.0110244	0.12601	0.367088
0.0123257	0.140883	0.365185
0.0135021	0.15433	0.363284
0.0145839	0.166695	0.361384
0.0155909	0.178205	0.359487
0.0165366	0.189015	0.357591
0.0174311	0.199239	0.355696
0.0182819	0.208964	0.353802
0.0190949	0.218255	0.351908
0.0198746	0.227167	0.350015
0.0206248	0.235743	0.348122
0.0213487	0.244017	0.346229
0.0220489	0.25202	0.344336
0.0227274	0.259776	0.342442
0.0233863	0.267307	0.340548
0.0240272	0.274632	0.338652
0.0246514	0.281766	0.336755
0.0252601	0.288725	0.334856
0.0258546	0.295519	0.332956
0.0264356	0.302161	0.331054
0.0270042	0.30866	0.329149
0.0275611	0.315024	0.325304
0.0281069	0.321263	0.321463
0.0286423	0.327383	0.317624
0.0291679	0.333391	0.313787
0.0296842	0.339292	0.309951
0.0301916	0.345092	0.306114
0.0306907	0.350796	0.302276
0.0311818	0.356409	0.298435
0.0316653	0.361936	0.294591
0.0321414	0.367378	0.290743
0.0326107	0.372742	0.286888
0.0330733	0.378029	0.283028
0.0335295	0.383244	0.27916
0.0339796	0.388388	0.275283
0.0344238	0.393465	0.271397
0.0348623	0.398478	0.2675
0.0352954	0.403428	0.263591
0.0357232	0.408318	0.25967
0.036146	0.413151	0.255736
0.0365639	0.417927	0.251786
0.0369771	0.42265	0.247821
0.0373856	0.42732	0.243839
0.0377898	0.43194	0.239839
0.0381897	0.436511	0.23582
0.0385855	0.441034	0.23178
0.0389772	0.445512	0.22772
0.0393651	0.449945	0.223637
0.0397491	0.454335	0.219531
0.0401295	0.458682	0.2154
0.0405063	0.462989	0.211242
0.0408797	0.467257	0.207058
0.0412496	0.471485	0.202844
0.0416163	0.475676	0.1986
0.0419798	0.479831	0.194324
0.0423401	0.48395	0.190015
0.0426974	0.488034	0.18567
0.0430518	0.492084	0.181287
0.0434032	0.496101	0.176865
0.0437518	0.500086	0.172399
0.0440977	0.504039	0.167886
0.0444409	0.507962	0.163322
0.0447814	0.511854	0.1587
0.0451194	0.515717	0.15401
0.0454549	0.519552	0.149235
0.0457879	0.523358	0.144331
0.0461185	0.527137	0.13939
0.0464467	0.530889	0.134735
0.0467727	0.534614	0.13027
0.0470964	0.538314	0.125953
0.0474179	0.541989	0.121755
0.0477372	0.545638	0.117653
0.0480544	0.549264	0.113621
0.0483695	0.552866	0.109635
0.0486825	0.556444	0.105662
0.0489936	0.56	0.101651
0.0493027	0.563533	0.0974374
0.0496099	0.567044	0.0936101
0.0499152	0.570533	0.0900798
0.0502187	0.574002	0.086815
0.0505203	0.577449	0.083803
0.0508201	0.580876	0.081037
0.0511182	0.584283	0.0785133
0.0514145	0.58767	0.0762301
0.0517091	0.591038	0.0741863
0.0520021	0.594387	0.0723815
0.0522934	0.597717	0.0708158
0.0525832	0.601028	0.0694894
0.0528713	0.604322	0.0684028
0.0531579	0.607597	0.0675567
0.0534429	0.610855	0.0669517
0.0537264	0.614096	0.0665887
0.0540084	0.617319	0.0664684
0.054289	0.620526	0.0665916
0.0545681	0.623717	0.0669592
0.0548458	0.626891	0.0675717
0.0551221	0.630049	0.0684301
0.0553971	0.633191	0.0695351
0.0556706	0.636318	0.0708872
0.0559429	0.63943	0.0724872
0.0562138	0.642526	0.0743356
0.0564834	0.645608	0.076433
0.0567517	0.648675	0.07878
0.0570188	0.651728	0.0813772
0.0572846	0.654766	0.0842253
0.0575492	0.65779	0.0873249
0.0578126	0.660801	0.0906771
0.0580748	0.663798	0.0942832
0.0583358	0.666781	0.0981449
0.0585956	0.669751	0.102265
0.0588543	0.672708	0.106648
0.0591119	0.675652	0.111302
0.0593684	0.678583	0.116242
0.0596237	0.681502	0.121507
0.059878	0.684408	0.127006
0.0601311	0.687302	0.13241
0.0603833	0.690184	0.137815
0.0606343	0.693054	0.143258
0.0608844	0.695912	0.148765
0.0611334	0.698758	0.154357
0.0613814	0.701593	0.160055
0.0616284	0.704416	0.165881
0.0618744	0.707228	0.171865
0.0621195	0.710029	0.178053
0.0623636	0.712819	0.184607
0.0626067	0.715598	0.190934
0.0628489	0.718366	0.197121
0.0630902	0.721124	0.203195
0.0633305	0.723871	0.209166
0.0635699	0.726608	0.215037
0.0638085	0.729334	0.220809
0.0640461	0.732051	0.22648
0.0642829	0.734757	0.232049
0.0645188	0.737453	0.237514
0.0647538	0.74014	0.240655
0.064988	0.742817	0.243779
0.0652214	0.745484	0.246887
0.0654539	0.748142	0.249976
0.0656856	0.75079	0.253047
0.0659165	0.753429	0.256097
0.0661466	0.756059	0.259125
0.0663758	0.758679	0.262131
0.0666043	0.761291	0.265112
0.066832	0.763894	0.268067
0.067059	0.766488	0.270995
0.0672851	0.769073	0.273894
0.0675105	0.771649	0.276763
0.0677352	0.774217	0.279599
0.0679591	0.776776	0.282401
0.0681823	0.779327	0.285167
0.0684048	0.78187	0.287896
0.0686265	0.784404	0.290585
0.0688475	0.786931	0.293233
0.0690678	0.789449	0.295838
0.0692874	0.791959	0.298399
0.0695064	0.794461	0.300913
0.0697246	0.796956	0.30338
0	0	0.38383
0.00661096	0.0628991	0.381828
0.00934931	0.0889527	0.37983
0.0114505	0.108944	0.377836
0.0132219	0.125798	0.375845
0.0147826	0.140647	0.373856
0.0161935	0.154071	0.371871
0.017491	0.166415	0.369888
0.0186986	0.177905	0.367908
0.0198329	0.188697	0.365929
0.0209057	0.198904	0.363952
0.0219261	0.208613	0.361977
0.022901	0.217889	0.360003
0.0238362	0.226786	0.358029
0.0247359	0.235347	0.356057
0.0256041	0.243607	0.354084
0.0264438	0.251596	0.352112
0.0272577	0.25934	0.350139
0.0280479	0.266858	0.348167
0.0288165	0.274171	0.346193
0.0295651	0.281293	0.344219
0.0302952	0.28824	0.342243
0.0310082	0.295023	0.340266
0.0317051	0.301653	0.338287
0.032387	0.308141	0.336306
0.0330548	0.314495	0.332295
0.0337094	0.320724	0.32829
0.0343516	0.326833	0.324289
0.0349819	0.332831	0.320291
0.0356011	0.338722	0.316295
0.0362097	0.344512	0.312301
0.0368083	0.350207	0.308306
0.0373972	0.355811	0.30431
0.0379771	0.361328	0.300311
0.0385482	0.366762	0.296309
0.039111	0.372116	0.292302
0.0396658	0.377395	0.28829
0.0402129	0.3826	0.28427
0.0407527	0.387736	0.280243
0.0412854	0.392805	0.276206
0.0418114	0.397809	0.272159
0.0423308	0.402751	0.2681
0.0428439	0.407633	0.264029
0.043351	0.412457	0.259945
0.0438522	0.417225	0.255845
0.0443477	0.42194	0.251729
0.0448377	0.426602	0.247595
0.0453225	0.431214	0.243443
0.0458021	0.435778	0.239271
0.0462767	0.440294	0.235077
0.0467465	0.444764	0.23086
0.0472117	0.449189	0.22662
0.0476723	0.453572	0.222353
0.0481285	0.457912	0.218059
0.0485804	0.462212	0.213736
0.0490282	0.466472	0.209382
0.0494719	0.470694	0.204995
0.0499117	0.474878	0.200573
0.0503476	0.479025	0.196112
0.0507798	0.483137	0.191611
0.0512083	0.487214	0.187066
0.0516333	0.491258	0.182473
0.0520548	0.495268	0.177826
0.0524729	0.499246	0.173118
0.0528877	0.503193	0.168341
0.0532993	0.507109	0.163479
0.0537077	0.510995	0.158505
0.054113	0.514851	0.153349
0.0545154	0.518679	0.148281
0.0549148	0.522479	0.143515
0.0553113	0.526252	0.13897
0.0557049	0.529997	0.134605
0.0560959	0.533716	0.130394
0.0564841	0.53741	0.126316
0.0568696	0.541078	0.122355
0.0572526	0.544722	0.118494
0.057633	0.548342	0.114716
0.0580109	0.551937	0.111006
0.0583864	0.55551	0.107345
0.0587595	0.559059	0.103712
0.0591302	0.562587	0.100081
0.0594986	0.566092	0.0964124
0.0598648	0.569575	0.0926334
0.0602287	0.573038	0.0887895
0.0605905	0.57648	0.0853652
0.06095	0.579901	0.0822588
0.0613075	0.583302	0.0794398
0.0616629	0.586684	0.0768935
0.0620163	0.590046	0.0746117
0.0623677	0.593389	0.0725892
0.0627171	0.596713	0.0708228
0.0630645	0.600019	0.0693105
0.0634101	0.603307	0.0680509
0.0637538	0.606577	0.0670434
0.0640956	0.609829	0.0662877
0.0644357	0.613064	0.0657836
0.0647739	0.616283	0.0655314
0.0651104	0.619484	0.0655313
0.0654452	0.622669	0.0657837
0.0657782	0.625838	0.0662891
0.0661096	0.628991	0.0670482
0.0664393	0.632128	0.0680616
0.0667674	0.63525	0.06933
0.0670939	0.638356	0.0708541
0.0674188	0.641447	0.072635
0.0677422	0.644524	0.0746735
0.068064	0.647586	0.076971
0.0683843	0.650633	0.079529
0.0687031	0.653666	0.0823493
0.0690205	0.656686	0.0854345
0.0693363	0.659691	0.088788
0.0696508	0.662683	0.0924148
0.0699638	0.665661	0.0963224
0.0702755	0.668626	0.100524
0.0705857	0.671578	0.105043
0.0708947	0.674518	0.109948
0.0712022	0.677444	0.114967
0.0715085	0.680358	0.119882
0.0718134	0.683259	0.124774
0.0721171	0.686148	0.129678
0.0724194	0.689025	0.134617
0.0727206	0.69189	0.139611
0.0730204	0.694743	0.144671
0.0733191	0.697585	0.149812
0.0736165	0.700415	0.155046
0.0739128	0.703233	0.160387
0.0742078	0.706041	0.165847
0.0745017	0.708837	0.171446
0.0747945	0.711622	0.177206
0.0750861	0.714396	0.183162
0.0753765	0.71716	0.189385
0.0756659	0.719913	0.195824
0.0759542	0.722655	0.201993
0.0762413	0.725388	0.207989
0.0765274	0.72811	0.213839
0.0768124	0.730821	0.219556
0.0770964	0.733523	0.225145
0.0773793	0.736215	0.230608
0.0776612	0.738897	0.233789
0.0779421	0.741569	0.236944
0.0782219	0.744232	0.240073
0.0785008	0.746885	0.243176
0.0787787	0.749529	0.246254
0.0790556	0.752164	0.249305
0.0793315	0.754789	0.25233
0.0796065	0.757405	0.255326
0.0798805	0.760013	0.258293
0.0801536	0.762611	0.26123
0.0804258	0.7652	0.264136
0.0806971	0.767781	0.267008
0.0809674	0.770353	0.269847
0.0812368	0.772917	0.272649
0.0815054	0.775472	0.275414
0.0817731	0.778019	0.278139
0.0820399	0.780557	0.280824
0.0823058	0.783087	0.283467
0.0825709	0.785609	0.286066
0.0828351	0.788123	0.288618
0.0830985	0.790629	0.291124
0.083361	0.793127	0.29358
0.0836228	0.795618	0.295985
0	0	0.392826
0.00770769	0.0627741	0.390739
0.0109003	0.088776	0.388656
0.0133501	0.108728	0.386578
0.0154154	0.125548	0.384504
0.0172349	0.140367	0.382433
0.0188799	0.153765	0.380366
0.0203926	0.166085	0.378302
0.0218007	0.177552	0.37624
0.0231231	0.188322	0.374181
0.0243739	0.198509	0.372125
0.0255635	0.208198	0.37007
0.0267002	0.217456	0.368017
0.0277905	0.226335	0.365965
0.0288396	0.234879	0.363914
0.0298518	0.243123	0.361865
0.0308308	0.251097	0.359815
0.0317796	0.258824	0.357766
0.032701	0.266328	0.355717
0.0335971	0.273626	0.353668
0.0344699	0.280734	0.351618
0.0353211	0.287667	0.349567
0.0361523	0.294437	0.347515
0.0369648	0.301054	0.345461
0.0377598	0.307529	0.343406
0.0385385	0.313871	0.339233
0.0393017	0.320087	0.335068
0.0400504	0.326184	0.330909
0.0407853	0.332169	0.326755
0.0415072	0.338049	0.322604
0.0422168	0.343828	0.318455
0.0429146	0.349512	0.314307
0.0436013	0.355104	0.310159
0.0442773	0.36061	0.30601
0.0449432	0.366033	0.301858
0.0455993	0.371377	0.297702
0.0462462	0.376645	0.293541
0.0468841	0.38184	0.289374
0.0475134	0.386966	0.285199
0.0481345	0.392024	0.281016
0.0487477	0.397018	0.276822
0.0493533	0.401951	0.272617
0.0499516	0.406823	0.2684
0.0505427	0.411638	0.264168
0.0511271	0.416396	0.259921
0.0517048	0.421102	0.255658
0.0522761	0.425755	0.251377
0.0528413	0.430358	0.247076
0.0534005	0.434912	0.242753
0.0539539	0.439419	0.238409
0.0545016	0.44388	0.23404
0.0550439	0.448297	0.229644
0.055581	0.452671	0.225221
0.0561129	0.457003	0.220768
0.0566398	0.461294	0.216283
0.0571618	0.465545	0.211762
0.0576791	0.469759	0.207205
0.0581918	0.473934	0.202607
0.0587	0.478074	0.197964
0.0592039	0.482177	0.193273
0.0597035	0.486246	0.188527
0.060199	0.490282	0.183721
0.0606904	0.494284	0.178844
0.0611779	0.498254	0.173883
0.0616616	0.502193	0.168816
0.0621414	0.506101	0.163596
0.0626176	0.509979	0.158012
0.0630902	0.513828	0.152951
0.0635593	0.517649	0.148168
0.0640249	0.521441	0.143605
0.0644872	0.525206	0.139231
0.0649462	0.528944	0.135022
0.065402	0.532656	0.130961
0.0658546	0.536342	0.127032
0.0663041	0.540003	0.12322
0.0667506	0.54364	0.119513
0.0671941	0.547252	0.115898
0.0676347	0.550841	0.112362
0.0680725	0.554406	0.108889
0.0685075	0.557949	0.105467
0.0689397	0.561469	0.102076
0.0693692	0.564967	0.0986958
0.0697961	0.568444	0.0952985
0.0702204	0.5719	0.0918425
0.0706422	0.575334	0.0882451
0.0710614	0.578749	0.0845978
0.0714782	0.582143	0.0813995
0.0718926	0.585518	0.0785416
0.0723046	0.588874	0.07599
0.0727142	0.59221	0.0737273
0.0731216	0.595528	0.0717436
0.0735267	0.598827	0.0700324
0.0739296	0.602108	0.0685894
0.0743303	0.605372	0.0674119
0.0747289	0.608618	0.066498
0.0751253	0.611847	0.0658464
0.0755197	0.615058	0.0654565
0.075912	0.618253	0.0653277
0.0763023	0.621432	0.06546
0.0766906	0.624595	0.0658536
0.0770769	0.627741	0.0665088
0.0774614	0.630872	0.0674262
0.0778439	0.633988	0.0686065
0.0782246	0.637088	0.0700506
0.0786034	0.640173	0.0717599
0.0789804	0.643243	0.0737359
0.0793556	0.646299	0.0759806
0.079729	0.649341	0.0784967
0.0801007	0.652368	0.0812877
0.0804707	0.655381	0.0843588
0.080839	0.658381	0.0877174
0.0812056	0.661367	0.0913749
0.0815706	0.664339	0.0953514
0.0819339	0.667298	0.0996904
0.0822957	0.670244	0.104602
0.0826558	0.673178	0.109195
0.0830144	0.676098	0.113713
0.0833715	0.679006	0.118209
0.083727	0.681902	0.122714
0.084081	0.684785	0.127247
0.0844336	0.687656	0.131822
0.0847846	0.690515	0.136453
0.0851343	0.693363	0.141149
0.0854825	0.696199	0.14592
0.0858292	0.699023	0.150777
0.0861746	0.701836	0.155727
0.0865187	0.704638	0.160783
0.0868613	0.707429	0.165954
0.0872026	0.710208	0.171255
0.0875426	0.712977	0.176704
0.0878812	0.715735	0.182324
0.0882186	0.718483	0.188154
0.0885547	0.72122	0.194273
0.0888895	0.723947	0.200585
0.089223	0.726663	0.20659
0.0895553	0.729369	0.212391
0.0898864	0.732066	0.218022
0.0902162	0.734752	0.223496
0.0905449	0.737429	0.226727
0.0908724	0.740096	0.229919
0.0911987	0.742754	0.233074
0.0915238	0.745401	0.236194
0.0918478	0.74804	0.239281
0.0921706	0.750669	0.242334
0.0924923	0.75329	0.245354
0.0928129	0.755901	0.248339
0.0931324	0.758503	0.251291
0.0934508	0.761096	0.254208
0.0937681	0.76368	0.257088
0.0940844	0.766256	0.259931
0.0943996	0.768823	0.262736
0.0947137	0.771381	0.265501
0.0950268	0.773931	0.268225
0.0953389	0.776473	0.270906
0.09565	0.779006	0.273543
0.09596	0.781532	0.276134
0.0962691	0.784049	0.278678
0.0965771	0.786558	0.281174
0.0968842	0.789059	0.283619
0.0971903	0.791552	0.286011
0.0974955	0.794037	0.288351
0	0	0.401688
0.00880208	0.0626301	0.399518
0.012448	0.0885723	0.397353
0.0152456	0.108478	0.395194
0.0176042	0.12526	0.393038
0.019682	0.140045	0.390888
0.0215606	0.153412	0.388741
0.0232881	0.165704	0.386597
0.024896	0.177145	0.384457
0.0264062	0.18789	0.38232
0.0278346	0.198054	0.380186
0.0291932	0.20772	0.378054
0.0304913	0.216957	0.375925
0.0317363	0.225816	0.373797
0.0329344	0.23434	0.37167
0.0340903	0.242565	0.369545
0.0352083	0.25052	0.367421
0.0362919	0.25823	0.365297
0.0373441	0.265717	0.363174
0.0383674	0.272998	0.361051
0.0393641	0.28009	0.358927
0.0403362	0.287007	0.356803
0.0412854	0.293761	0.354677
0.0422133	0.300363	0.352551
0.0431212	0.306823	0.350423
0.0440104	0.31315	0.346094
0.044882	0.319352	0.341774
0.0457369	0.325435	0.337461
0.0465762	0.331407	0.333154
0.0474007	0.337273	0.328852
0.048211	0.343039	0.324554
0.0490079	0.348709	0.320257
0.0497921	0.354289	0.315962
0.0505641	0.359782	0.311665
0.0513245	0.365193	0.307368
0.0520738	0.370524	0.303067
0.0528125	0.37578	0.298761
0.053541	0.380964	0.29445
0.0542597	0.386078	0.290132
0.054969	0.391125	0.285805
0.0556692	0.396107	0.281469
0.0563608	0.401028	0.277121
0.057044	0.405889	0.272761
0.0577191	0.410693	0.268386
0.0583864	0.415441	0.263997
0.0590461	0.420135	0.25959
0.0596986	0.424778	0.255164
0.060344	0.42937	0.250718
0.0609826	0.433914	0.24625
0.0616146	0.43841	0.241758
0.0622401	0.442861	0.23724
0.0628594	0.447268	0.232694
0.0634727	0.451632	0.228118
0.0640801	0.455954	0.22351
0.0646818	0.460235	0.218865
0.065278	0.464477	0.214183
0.0658687	0.46868	0.209458
0.0664542	0.472847	0.204687
0.0670346	0.476976	0.199865
0.0676101	0.481071	0.194985
0.0681806	0.48513	0.190039
0.0687464	0.489156	0.185018
0.0693076	0.49315	0.179903
0.0698643	0.497111	0.17467
0.0704166	0.50104	0.169261
0.0709646	0.50494	0.163646
0.0715084	0.508809	0.158484
0.0720481	0.512649	0.153607
0.0725838	0.516461	0.148962
0.0731156	0.520244	0.144519
0.0736435	0.524001	0.140253
0.0741676	0.52773	0.136149
0.0746881	0.531434	0.13219
0.075205	0.535111	0.128365
0.0757184	0.538764	0.12466
0.0762282	0.542392	0.121064
0.0767348	0.545996	0.117567
0.0772379	0.549576	0.114156
0.0777379	0.553134	0.110819
0.0782346	0.556668	0.107545
0.0787282	0.56018	0.10432
0.0792187	0.56367	0.101127
0.0797062	0.567139	0.0979482
0.0801908	0.570587	0.0947596
0.0806724	0.574014	0.0915283
0.0811512	0.577421	0.0882005
0.0816271	0.580807	0.0846376
0.0821003	0.584174	0.0813475
0.0825708	0.587522	0.0784683
0.0830387	0.590851	0.0759308
0.0835039	0.594161	0.0737064
0.0839665	0.597453	0.0717796
0.0844266	0.600726	0.0701406
0.0848842	0.603982	0.068783
0.0853393	0.607221	0.0677027
0.0857921	0.610442	0.0668967
0.0862424	0.613647	0.0663628
0.0866904	0.616834	0.0660998
0.0871361	0.620006	0.066107
0.0875796	0.623161	0.0663839
0.0880208	0.626301	0.0669306
0.0884598	0.629424	0.0677476
0.0888966	0.632533	0.0688354
0.0893314	0.635626	0.0701954
0.089764	0.638704	0.0718291
0.0901945	0.641767	0.0737387
0.090623	0.644816	0.0759272
0.0910494	0.64785	0.0783987
0.0914739	0.650871	0.0811593
0.0918964	0.653877	0.0842176
0.092317	0.65687	0.0875873
0.0927357	0.659849	0.0912928
0.0931525	0.662814	0.0953887
0.0935674	0.665767	0.0999007
0.0939805	0.668706	0.10417
0.0943918	0.671632	0.108359
0.0948013	0.674546	0.112519
0.095209	0.677448	0.116679
0.0956151	0.680337	0.120856
0.0960194	0.683213	0.125067
0.096422	0.686078	0.129321
0.0968229	0.688931	0.133629
0.0972221	0.691772	0.138
0.0976198	0.694601	0.142441
0.0980158	0.697419	0.146959
0.0984102	0.700225	0.151563
0.0988031	0.703021	0.15626
0.0991944	0.705805	0.161059
0.0995842	0.708578	0.165971
0.0999724	0.711341	0.171006
0.100359	0.714092	0.17618
0.100744	0.716834	0.181513
0.101128	0.719565	0.187035
0.101511	0.722285	0.192795
0.101891	0.724995	0.19893
0.102271	0.727695	0.204927
0.102649	0.730386	0.210647
0.103026	0.733066	0.216156
0.103401	0.735737	0.219455
0.103775	0.738397	0.222695
0.104148	0.741049	0.225883
0.104519	0.743691	0.229025
0.104889	0.746323	0.232123
0.105258	0.748946	0.235179
0.105625	0.751561	0.238194
0.105991	0.754166	0.241169
0.106356	0.756762	0.244103
0.10672	0.759349	0.246997
0.107082	0.761927	0.24985
0.107443	0.764497	0.252661
0.107803	0.767058	0.255429
0.108162	0.769611	0.258153
0.108519	0.772155	0.260832
0.108876	0.774691	0.263464
0.109231	0.777219	0.266049
0.109585	0.779738	0.268585
0.109938	0.782249	0.27107
0.11029	0.784752	0.273503
0.11064	0.787248	0.275883
0.11099	0.789735	0.278207
0.111338	0.792214	0.280475
0	0	0.41039
0.00989378	0.0624669	0.40814
0.0139919	0.0883415	0.405895
0.0171365	0.108196	0.403657
0.0197876	0.124934	0.401423
0.0221232	0.13968	0.399195
0.0242347	0.153012	0.396971
0.0261765	0.165272	0.394751
0.0279838	0.176683	0.392535
0.0296814	0.187401	0.390322
0.0312869	0.197538	0.388113
0.032814	0.207179	0.385906
0.0342731	0.216392	0.383702
0.0356725	0.225228	0.3815
0.0370192	0.23373	0.3793
0.0383185	0.241933	0.377102
0.0395751	0.249868	0.374905
0.0407931	0.257558	0.372709
0.0419758	0.265025	0.370513
0.043126	0.272287	0.368318
0.0442463	0.27936	0.366123
0.045339	0.286259	0.363927
0.046406	0.292996	0.361731
0.0474489	0.299581	0.359534
0.0484694	0.306024	0.357336
0.0494689	0.312334	0.352855
0.0504486	0.31852	0.348384
0.0514096	0.324588	0.343922
0.052353	0.330544	0.339467
0.0532797	0.336395	0.335019
0.0541905	0.342145	0.330575
0.0550863	0.347801	0.326134
0.0559677	0.353366	0.321695
0.0568355	0.358845	0.317256
0.0576902	0.364241	0.312817
0.0585324	0.369559	0.308375
0.0593627	0.374801	0.303929
0.0601815	0.379971	0.299478
0.0609894	0.385072	0.29502
0.0617867	0.390106	0.290555
0.0625738	0.395075	0.286079
0.0633511	0.399983	0.281593
0.0641191	0.404832	0.277094
0.0648779	0.409623	0.272581
0.0656279	0.414359	0.268052
0.0663695	0.419041	0.263505
0.0671029	0.423671	0.258939
0.0678284	0.428251	0.254352
0.0685461	0.432783	0.249742
0.0692565	0.437268	0.245107
0.0699596	0.441708	0.240445
0.0706558	0.446103	0.235752
0.0713451	0.450455	0.231028
0.0720278	0.454766	0.226268
0.0727042	0.459036	0.221469
0.0733743	0.463267	0.216628
0.0740383	0.467459	0.21174
0.0746964	0.471615	0.2068
0.0753488	0.475734	0.201801
0.0759956	0.479817	0.196734
0.0766369	0.483866	0.191589
0.0772729	0.487882	0.186349
0.0779037	0.491865	0.180986
0.0785295	0.495816	0.175445
0.0791503	0.499735	0.169588
0.0797662	0.503624	0.164256
0.0803775	0.507483	0.159232
0.0809841	0.511314	0.154459
0.0815862	0.515115	0.149901
0.0821839	0.518889	0.145536
0.0827773	0.522636	0.141345
0.0833665	0.526355	0.137314
0.0839515	0.530049	0.133429
0.0845325	0.533717	0.12968
0.0851096	0.537361	0.126054
0.0856827	0.540979	0.122542
0.086252	0.544574	0.119134
0.0868176	0.548145	0.115819
0.0873795	0.551693	0.112586
0.0879379	0.555218	0.109426
0.0884927	0.558721	0.106325
0.0890441	0.562202	0.103271
0.089592	0.565662	0.10025
0.0901367	0.569101	0.0972433
0.090678	0.572519	0.0942302
0.0912162	0.575916	0.0911812
0.0917512	0.579294	0.0880523
0.0922831	0.582652	0.0847545
0.0928119	0.585991	0.0813645
0.0933378	0.589312	0.0784851
0.0938607	0.592613	0.0759834
0.0943807	0.595896	0.0738174
0.0948978	0.599161	0.0719659
0.0954122	0.602409	0.0704161
0.0959238	0.605639	0.0691598
0.0964327	0.608852	0.0681914
0.0969389	0.612048	0.067507
0.0974425	0.615228	0.067104
0.0979435	0.618391	0.0669806
0.0984419	0.621538	0.067136
0.0989378	0.624669	0.0675696
0.0994313	0.627785	0.0682816
0.0999223	0.630885	0.0692727
0.100411	0.63397	0.0705442
0.100897	0.63704	0.0720981
0.101381	0.640095	0.0739375
0.101863	0.643136	0.0760664
0.102342	0.646163	0.0784909
0.102819	0.649175	0.08122
0.103294	0.652174	0.0842678
0.103767	0.655158	0.087659
0.104237	0.65813	0.091447
0.104706	0.661087	0.0957662
0.105172	0.664032	0.0997732
0.105637	0.666964	0.103681
0.106099	0.669883	0.107546
0.106559	0.672789	0.111398
0.107018	0.675683	0.115258
0.107474	0.678564	0.11914
0.107928	0.681433	0.123056
0.108381	0.684291	0.127015
0.108832	0.687136	0.131025
0.10928	0.689969	0.135093
0.109727	0.692791	0.139226
0.110173	0.695602	0.143431
0.110616	0.698401	0.147712
0.111057	0.701189	0.152078
0.111497	0.703966	0.156535
0.111935	0.706732	0.161091
0.112372	0.709488	0.165754
0.112806	0.712232	0.170536
0.11324	0.714966	0.175451
0.113671	0.71769	0.180515
0.114101	0.720403	0.185756
0.114529	0.723107	0.191213
0.114955	0.7258	0.196972
0.11538	0.728483	0.202955
0.115804	0.731156	0.208555
0.116226	0.73382	0.211953
0.116646	0.736474	0.215259
0.117065	0.739118	0.218492
0.117482	0.741753	0.221662
0.117898	0.744379	0.224775
0.118312	0.746995	0.227836
0.118725	0.749603	0.230848
0.119137	0.752201	0.233811
0.119547	0.75479	0.236727
0.119956	0.757371	0.239597
0.120363	0.759943	0.24242
0.120769	0.762506	0.245196
0.121174	0.76506	0.247924
0.121577	0.767606	0.250604
0.121979	0.770144	0.253234
0.122379	0.772673	0.255814
0.122779	0.775194	0.258343
0.123177	0.777707	0.260818
0.123573	0.780211	0.26324
0.123969	0.782708	0.265605
0.124363	0.785197	0.267914
0.124756	0.787678	0.270165
0.125148	0.790151	0.272355
0	0	0.418906
0.0109825	0.0622847	0.416579
0.0155316	0.0880839	0.414258
0.0190222	0.10788	0.411943
0.021965	0.124569	0.409634
0.0245576	0.139273	0.407331
0.0269015	0.152566	0.405032
0.0290569	0.16479	0.402738
0.0310631	0.176168	0.400448
0.0329474	0.186854	0.398162
0.0347296	0.196962	0.39588
0.0364247	0.206575	0.393601
0.0380444	0.215761	0.391325
0.0395979	0.224571	0.389051
0.0410927	0.233048	0.38678
0.0425349	0.241228	0.384511
0.0439299	0.249139	0.382243
0.0452819	0.256806	0.379977
0.0465947	0.264252	0.377712
0.0478715	0.271493	0.375447
0.0491151	0.278546	0.373183
0.050328	0.285424	0.370918
0.0515124	0.292141	0.368653
0.0526701	0.298707	0.366388
0.0538029	0.305132	0.364121
0.0549124	0.311424	0.359493
0.0559999	0.317591	0.354877
0.0570666	0.323641	0.350271
0.0581138	0.32958	0.345673
0.0591424	0.335413	0.341082
0.0601535	0.341147	0.336498
0.0611478	0.346787	0.331917
0.0621263	0.352336	0.327339
0.0630895	0.357798	0.322762
0.0640383	0.363179	0.318185
0.0649732	0.368481	0.313607
0.0658949	0.373708	0.309025
0.0668038	0.378863	0.304438
0.0677005	0.383949	0.299846
0.0685855	0.388968	0.295245
0.0694593	0.393923	0.290635
0.0703222	0.398817	0.286014
0.0711746	0.403651	0.281381
0.0720169	0.408428	0.276733
0.0728495	0.41315	0.272069
0.0736727	0.417819	0.267387
0.0744868	0.422435	0.262685
0.0752921	0.427002	0.257962
0.0760888	0.431521	0.253214
0.0768773	0.435993	0.24844
0.0776578	0.440419	0.243638
0.0784306	0.444802	0.238803
0.0791958	0.449141	0.233935
0.0799536	0.45344	0.229028
0.0807044	0.457697	0.224079
0.0814482	0.461916	0.219084
0.0821853	0.466096	0.214037
0.0829159	0.470239	0.208931
0.08364	0.474346	0.203759
0.084358	0.478418	0.198509
0.0850699	0.482455	0.193165
0.0857759	0.486459	0.187702
0.0864761	0.49043	0.182072
0.0871707	0.49437	0.176107
0.0878598	0.498278	0.170543
0.0885435	0.502155	0.165327
0.089222	0.506003	0.160384
0.0898954	0.509822	0.155675
0.0905638	0.513613	0.151174
0.0912273	0.517376	0.146862
0.091886	0.521111	0.142723
0.09254	0.52482	0.138745
0.0931894	0.528503	0.134914
0.0938343	0.532161	0.131222
0.0944748	0.535793	0.127656
0.095111	0.539401	0.124209
0.095743	0.542986	0.120869
0.0963708	0.546546	0.117629
0.0969946	0.550084	0.114478
0.0976144	0.553599	0.111406
0.0982302	0.557091	0.108404
0.0988423	0.560562	0.105459
0.0994505	0.564012	0.10256
0.100055	0.567441	0.0996919
0.100656	0.570849	0.0968385
0.101253	0.574237	0.0939793
0.101847	0.577605	0.091087
0.102438	0.580953	0.0881218
0.103025	0.584282	0.0850105
0.103608	0.587593	0.0814495
0.104189	0.590885	0.0785956
0.104766	0.594158	0.0761527
0.10534	0.597414	0.0740654
0.105911	0.600652	0.0723075
0.106479	0.603873	0.0708635
0.107044	0.607076	0.0697236
0.107606	0.610263	0.0688813
0.108165	0.613433	0.0683319
0.108721	0.616587	0.0680725
0.109274	0.619725	0.0681012
0.109825	0.622847	0.0684168
0.110373	0.625954	0.0690193
0.110918	0.629045	0.0699092
0.11146	0.632121	0.071088
0.112	0.635182	0.0725581
0.112537	0.638228	0.0743232
0.113072	0.64126	0.076389
0.113604	0.644278	0.0787638
0.114133	0.647282	0.0814609
0.11466	0.650271	0.0845023
0.115185	0.653248	0.0879332
0.115708	0.65621	0.0919181
0.116228	0.659159	0.0957193
0.116745	0.662096	0.0993861
0.117261	0.665019	0.10299
0.117774	0.667929	0.106567
0.118285	0.670827	0.110139
0.118794	0.673712	0.113723
0.1193	0.676585	0.11733
0.119805	0.679446	0.120969
0.120307	0.682295	0.12465
0.120807	0.685132	0.128378
0.121305	0.687957	0.132159
0.121802	0.690771	0.136001
0.122296	0.693573	0.139907
0.122788	0.696364	0.143883
0.123278	0.699144	0.147935
0.123766	0.701913	0.152068
0.124253	0.704671	0.156289
0.124737	0.707418	0.160605
0.125219	0.710155	0.165023
0.1257	0.712881	0.169556
0.126179	0.715597	0.174214
0.126656	0.718302	0.179016
0.127131	0.720998	0.183984
0.127605	0.723683	0.189156
0.128077	0.726358	0.194602
0.128547	0.729024	0.200623
0.129015	0.73168	0.204187
0.129481	0.734326	0.207592
0.129946	0.736963	0.210887
0.13041	0.73959	0.214096
0.130871	0.742208	0.217232
0.131331	0.744817	0.220302
0.13179	0.747417	0.223312
0.132247	0.750007	0.226264
0.132702	0.752589	0.229162
0.133155	0.755162	0.232006
0.133608	0.757726	0.234797
0.134058	0.760282	0.237535
0.134507	0.762829	0.240221
0.134955	0.765367	0.242853
0.135401	0.767897	0.245431
0.135846	0.770419	0.247955
0.136289	0.772933	0.250422
0.136731	0.775438	0.252833
0.137171	0.777936	0.255186
0.13761	0.780425	0.257479
0.138048	0.782907	0.259712
0.138484	0.78538	0.261883
0.138919	0.787846	0.263991
0	0	0.427215
0.0120678	0.0620836	0.424813
0.0170665	0.0877994	0.422418
0.0209021	0.107532	0.42003
0.0241356	0.124167	0.417648
0.0269845	0.138823	0.415272
0.02956	0.152073	0.412901
0.0319285	0.164258	0.410536
0.034133	0.175599	0.408175
0.0362035	0.186251	0.405818
0.0381618	0.196325	0.403466
0.0400244	0.205908	0.401117
0.0418042	0.215064	0.398771
0.0435111	0.223845	0.396429
0.0451536	0.232295	0.394089
0.0467385	0.240449	0.391751
0.0482713	0.248334	0.389416
0.0497569	0.255977	0.387081
0.0511994	0.263398	0.384749
0.0526024	0.270616	0.382417
0.0539689	0.277646	0.380085
0.0553017	0.284503	0.377754
0.0566031	0.291198	0.375423
0.0578752	0.297742	0.373091
0.05912	0.304146	0.370758
0.0603391	0.310418	0.365989
0.0615341	0.316565	0.361232
0.0627062	0.322596	0.356486
0.0638569	0.328515	0.351751
0.0649872	0.33433	0.347023
0.0660982	0.340046	0.342303
0.0671908	0.345667	0.337587
0.0682659	0.351198	0.332875
0.0693244	0.356643	0.328165
0.0703669	0.362006	0.323455
0.0713942	0.367291	0.318744
0.0724069	0.372501	0.314031
0.0734057	0.37764	0.309313
0.074391	0.382709	0.30459
0.0753635	0.387712	0.299859
0.0763236	0.392651	0.295119
0.0772718	0.397529	0.290368
0.0782084	0.402347	0.285604
0.079134	0.407109	0.280826
0.0800489	0.411816	0.276032
0.0809534	0.416469	0.271219
0.0818479	0.421071	0.266386
0.0827328	0.425623	0.261531
0.0836083	0.430127	0.25665
0.0844747	0.434585	0.251742
0.0853324	0.438997	0.246804
0.0861815	0.443365	0.241833
0.0870223	0.447691	0.236824
0.0878551	0.451975	0.231775
0.08868	0.456219	0.226681
0.0894974	0.460424	0.221537
0.0903073	0.464591	0.216336
0.09111	0.468721	0.21107
0.0919058	0.472814	0.205728
0.0926947	0.476873	0.200297
0.0934769	0.480897	0.194754
0.0942527	0.484888	0.189061
0.0950221	0.488846	0.183124
0.0957854	0.492773	0.177249
0.0965426	0.496668	0.171793
0.0972939	0.500534	0.166643
0.0980394	0.504369	0.161748
0.0987794	0.508176	0.15708
0.0995138	0.511954	0.152617
0.100243	0.515705	0.148341
0.100967	0.519428	0.144238
0.101685	0.523125	0.140297
0.102399	0.526796	0.136506
0.103108	0.530442	0.132855
0.103811	0.534063	0.129335
0.10451	0.537659	0.125937
0.105205	0.541232	0.122652
0.105895	0.544781	0.119471
0.10658	0.548307	0.116384
0.107261	0.551811	0.113384
0.107938	0.555292	0.110461
0.10861	0.558752	0.107604
0.109279	0.56219	0.104803
0.109943	0.565608	0.102045
0.110603	0.569005	0.0993169
0.11126	0.572382	0.0966025
0.111912	0.575739	0.0938817
0.112561	0.579077	0.0911284
0.113206	0.582395	0.0883045
0.113848	0.585695	0.0853434
0.114485	0.588976	0.0820236
0.11512	0.592239	0.0792246
0.11575	0.595485	0.076864
0.116378	0.598712	0.0748755
0.117002	0.601922	0.0732287
0.117623	0.605116	0.0719064
0.11824	0.608292	0.0708974
0.118854	0.611452	0.0701947
0.119465	0.614596	0.0697932
0.120073	0.617724	0.0696898
0.120678	0.620836	0.0698826
0.12128	0.623932	0.0703709
0.121879	0.627013	0.0711551
0.122475	0.630079	0.0722366
0.123068	0.633131	0.0736185
0.123658	0.636167	0.0753054
0.124246	0.639189	0.0773045
0.124831	0.642197	0.0796271
0.125412	0.645191	0.0822919
0.125992	0.648171	0.085334
0.126568	0.651138	0.0888441
0.127142	0.654091	0.0925131
0.127714	0.657031	0.0959807
0.128283	0.659957	0.0993571
0.128849	0.662871	0.102688
0.129413	0.665772	0.106
0.129974	0.66866	0.10931
0.130533	0.671536	0.112633
0.13109	0.6744	0.115979
0.131644	0.677252	0.119355
0.132196	0.680091	0.122769
0.132746	0.682919	0.126227
0.133293	0.685735	0.129734
0.133839	0.68854	0.133294
0.134382	0.691333	0.136914
0.134922	0.694115	0.140596
0.135461	0.696886	0.144346
0.135997	0.699646	0.148168
0.136532	0.702395	0.152067
0.137064	0.705134	0.15605
0.137594	0.707861	0.160124
0.138123	0.710579	0.164295
0.138649	0.713286	0.168574
0.139173	0.715982	0.172973
0.139695	0.718669	0.17751
0.140215	0.721346	0.182206
0.140734	0.724012	0.187097
0.14125	0.726669	0.192247
0.141765	0.729317	0.196083
0.142278	0.731954	0.19966
0.142788	0.734583	0.203052
0.143297	0.737201	0.206318
0.143805	0.739811	0.209486
0.14431	0.742411	0.212571
0.144814	0.745003	0.215582
0.145316	0.747585	0.218525
0.145816	0.750158	0.221404
0.146315	0.752723	0.224222
0.146811	0.755279	0.226979
0.147307	0.757826	0.229678
0.1478	0.760365	0.232318
0.148292	0.762895	0.234899
0.148782	0.765417	0.237422
0.149271	0.767931	0.239884
0.149758	0.770437	0.242287
0.150243	0.772934	0.244629
0.150727	0.775423	0.246908
0.151209	0.777905	0.249124
0.15169	0.780378	0.251276
0.152169	0.782844	0.253362
0.152647	0.785302	0.255381
0	0	0.435292
0.0131495	0.0618635	0.432819
0.0185962	0.0874882	0.430353
0.0227756	0.107151	0.427895
0.026299	0.123727	0.425442
0.0294032	0.138331	0.422997
0.0322095	0.151534	0.420557
0.0347903	0.163675	0.418122
0.0371924	0.174976	0.415693
0.0394485	0.18559	0.413269
0.0415823	0.19563	0.410849
0.0436119	0.205178	0.408433
0.0455512	0.214301	0.40602
0.0474112	0.223052	0.403611
0.0492009	0.231472	0.401205
0.0509278	0.239596	0.398802
0.052598	0.247454	0.3964
0.0542167	0.25507	0.394001
0.0557886	0.262465	0.391603
0.0573173	0.269657	0.389206
0.0588063	0.276662	0.38681
0.0602585	0.283494	0.384415
0.0616766	0.290165	0.382019
0.0630627	0.296687	0.379624
0.0644191	0.303068	0.377228
0.0657474	0.309317	0.372322
0.0670495	0.315443	0.36743
0.0683268	0.321452	0.362551
0.0695806	0.327351	0.357682
0.0708122	0.333145	0.352823
0.0720227	0.33884	0.347971
0.0732133	0.344441	0.343125
0.0743847	0.349953	0.338284
0.0755381	0.355379	0.333445
0.076674	0.360723	0.328608
0.0777934	0.365989	0.32377
0.0788969	0.371181	0.31893
0.0799852	0.376301	0.314086
0.0810589	0.381352	0.309236
0.0821185	0.386337	0.30438
0.0831647	0.391259	0.299514
0.0841978	0.39612	0.294638
0.0852184	0.400921	0.289749
0.086227	0.405666	0.284845
0.0872238	0.410356	0.279925
0.0882095	0.414993	0.274987
0.0891842	0.419579	0.270027
0.0901484	0.424115	0.265044
0.0911023	0.428603	0.260036
0.0920464	0.433044	0.254998
0.0929809	0.437441	0.24993
0.0939061	0.441794	0.244826
0.0948223	0.446104	0.239683
0.0957297	0.450373	0.234497
0.0966286	0.454602	0.229263
0.0975192	0.458792	0.223975
0.0984018	0.462944	0.218625
0.0992765	0.467059	0.213203
0.100144	0.471138	0.207697
0.101003	0.475182	0.202088
0.101856	0.479193	0.196346
0.102701	0.483169	0.190412
0.103539	0.487114	0.183963
0.104371	0.491026	0.178212
0.105196	0.494908	0.172814
0.106015	0.498759	0.167701
0.106827	0.502581	0.162836
[truncated: 56,122 more rows]

## Sheet: Fig.5c
px (a.u.)	pz (a.u.)	Re[σ] (rad)
0	0	0.333527
0	0.0632456	0.345962
0	0.0894427	0.358123
0	0.109545	0.370023
0	0.126491	0.381673
0	0.141421	0.393083
0	0.154919	0.404264
0	0.167332	0.415225
0	0.178885	0.425976
0	0.189737	0.436523
0	0.2	0.446876
0	0.209762	0.457042
0	0.219089	0.467028
0	0.228035	0.476841
0	0.236643	0.486488
0	0.244949	0.495973
0	0.252982	0.505303
0	0.260768	0.514485
0	0.268328	0.523521
0	0.275681	0.532419
0	0.282843	0.541182
0	0.289828	0.549815
0	0.296648	0.558322
0	0.303315	0.566707
0	0.309839	0.574975
0	0.316228	0.583129
0	0.32249	0.591172
0	0.328634	0.599108
0	0.334664	0.60694
0	0.340588	0.614672
0	0.34641	0.622305
0	0.352136	0.629844
0	0.357771	0.637291
0	0.363318	0.644649
0	0.368782	0.651919
0	0.374166	0.659105
0	0.379473	0.666209
0	0.384708	0.673233
0	0.389872	0.680179
0	0.394968	0.68705
0	0.4	0.693846
0	0.404969	0.700572
0	0.409878	0.707227
0	0.414729	0.713814
0	0.419524	0.720334
0	0.424264	0.72679
0	0.428952	0.733183
0	0.43359	0.739514
0	0.438178	0.745785
0	0.442719	0.751997
0	0.447214	0.758152
0	0.451664	0.764251
0	0.45607	0.770296
0	0.460435	0.776287
0	0.464758	0.782226
0	0.469042	0.788114
0	0.473286	0.793952
0	0.477493	0.799741
0	0.481664	0.805482
0	0.485798	0.811177
0	0.489898	0.816826
0	0.493964	0.822431
0	0.497996	0.827992
0	0.501996	0.83351
0	0.505964	0.838986
0	0.509902	0.84442
0	0.513809	0.849815
0	0.517687	0.85517
0	0.521536	0.860487
0	0.525357	0.865765
0	0.52915	0.871007
0	0.532917	0.876212
0	0.536656	0.881381
0	0.54037	0.886515
0	0.544059	0.891615
0	0.547723	0.896681
0	0.551362	0.901714
0	0.554977	0.906714
0	0.55857	0.911682
0	0.562139	0.916619
0	0.565685	0.921526
0	0.56921	0.926402
0	0.572713	0.931248
0	0.576194	0.936065
0	0.579655	0.940854
0	0.583095	0.945614
0	0.586515	0.950347
0	0.589915	0.955052
0	0.593296	0.959731
0	0.596657	0.964383
0	0.6	0.96901
0	0.603324	0.973611
0	0.60663	0.978187
0	0.609918	0.982738
0	0.613188	0.987265
0	0.616441	0.991768
0	0.619677	0.996248
0	0.622896	1.0007
0	0.626099	1.00514
0	0.629285	1.00955
0	0.632456	1.01394
0	0.63561	1.01831
0	0.638749	1.02265
0	0.641872	1.02698
0	0.644981	1.03128
0	0.648074	1.03557
0	0.651153	1.03983
0	0.654217	1.04407
0	0.657267	1.0483
0	0.660303	1.0525
0	0.663325	1.05669
0	0.666333	1.06086
0	0.669328	1.06501
0	0.672309	1.06914
0	0.675278	1.07325
0	0.678233	1.07735
0	0.681175	1.08142
0	0.684105	1.08548
0	0.687023	1.08953
0	0.689928	1.09355
0	0.69282	1.09756
0	0.695701	1.10156
0	0.69857	1.10553
0	0.701427	1.1095
0	0.704273	1.11344
0	0.707107	1.11737
0	0.70993	1.12129
0	0.712741	1.12519
0	0.715542	1.12907
0	0.718331	1.13294
0	0.72111	1.1368
0	0.723878	1.14064
0	0.726636	1.14447
0	0.729383	1.14828
0	0.73212	1.15208
0	0.734847	1.15587
0	0.737564	1.15964
0	0.74027	1.1634
0	0.742967	1.16715
0	0.745654	1.17088
0	0.748331	1.1746
0	0.750999	1.17831
0	0.753658	1.182
0	0.756307	1.18568
0	0.758947	1.18935
0	0.761577	1.19301
0	0.764199	1.19666
0	0.766812	1.20029
0	0.769415	1.20391
0	0.77201	1.20753
0	0.774597	1.21112
0	0.777174	1.21471
0	0.779744	1.21829
0	0.782304	1.22186
0	0.784857	1.22541
0	0.787401	1.22895
0	0.789937	1.23249
0	0.792465	1.23601
0	0.794984	1.23952
0	0.797496	1.24302
0	0.8	1.24651
0	0	0.351061
0.00110379	0.0632359	0.363234
0.00156099	0.0894291	0.37514
0.00191182	0.109528	0.386791
0.00220757	0.126472	0.398199
0.00246814	0.1414	0.409374
0.00270372	0.154896	0.420326
0.00292035	0.167307	0.431063
0.00312198	0.178858	0.441595
0.00331136	0.189708	0.45193
0.00349048	0.19997	0.462075
0.00366085	0.20973	0.472039
0.00382363	0.219056	0.481826
0.00397976	0.228	0.491446
0.00412999	0.236607	0.500903
0.00427495	0.244912	0.510203
0.00441515	0.252944	0.519352
0.00455103	0.260728	0.528356
0.00468297	0.268287	0.53722
0.0048113	0.275639	0.545947
0.00493629	0.2828	0.554544
0.00505819	0.289783	0.563014
0.00517722	0.296603	0.571361
0.00529358	0.303269	0.57959
0.00540743	0.309791	0.587704
0.00551894	0.31618	0.595707
0.00562823	0.322441	0.603602
0.00573545	0.328583	0.611393
0.00584069	0.334613	0.619082
0.00594408	0.340536	0.626674
0.00604569	0.346357	0.63417
0.00614563	0.352083	0.641574
0.00624396	0.357716	0.648889
0.00634077	0.363263	0.656116
0.00643613	0.368726	0.663258
0.00653009	0.374109	0.670318
0.00662272	0.379416	0.677298
0.00671407	0.384649	0.6842
0.0068042	0.389812	0.691026
0.00689315	0.394908	0.697778
0.00698096	0.399939	0.704459
0.00706769	0.404907	0.711069
0.00715336	0.409816	0.717612
0.00723802	0.414666	0.724088
0.0073217	0.41946	0.730499
0.00740443	0.424199	0.736847
0.00748625	0.428887	0.743133
0.00756718	0.433524	0.74936
0.00764726	0.438111	0.755528
0.00772651	0.442651	0.761638
0.00780495	0.447145	0.767693
0.00788262	0.451595	0.773693
0.00795952	0.456001	0.77964
0.00803569	0.460364	0.785535
0.00811115	0.464687	0.791379
0.0081859	0.46897	0.797173
0.00825999	0.473214	0.802918
0.00833341	0.477421	0.808616
0.00840619	0.48159	0.814268
0.00847835	0.485724	0.819873
0.0085499	0.489823	0.825435
0.00862085	0.493888	0.830952
0.00869123	0.49792	0.836427
0.00876104	0.50192	0.841861
0.0088303	0.505887	0.847253
0.00889902	0.509824	0.852605
0.00896721	0.513731	0.857918
0.00903489	0.517608	0.863192
0.00910206	0.521457	0.868429
0.00916874	0.525277	0.873629
0.00923495	0.52907	0.878792
0.00930068	0.532835	0.88392
0.00936594	0.536575	0.889013
0.00943076	0.540288	0.894071
0.00949514	0.543976	0.899096
0.00955908	0.547639	0.904088
0.00962259	0.551278	0.909048
0.00968569	0.554893	0.913976
0.00974838	0.558485	0.918873
0.00981067	0.562053	0.92374
0.00987257	0.565599	0.928576
0.00993408	0.569123	0.933382
0.00999522	0.572626	0.93816
0.010056	0.576107	0.942909
0.0101164	0.579567	0.947631
0.0101764	0.583006	0.952324
0.0102361	0.586426	0.956991
0.0102954	0.589825	0.961631
0.0103544	0.593206	0.966245
0.0104131	0.596566	0.970833
0.0104714	0.599909	0.975396
0.0105295	0.603232	0.979934
0.0105872	0.606538	0.984448
0.0106445	0.609825	0.988937
0.0107016	0.613095	0.993403
0.0107584	0.616348	0.997845
0.0108149	0.619583	1.00226
0.010871	0.622802	1.00666
0.0109269	0.626004	1.01104
0.0109825	0.629189	1.01539
0.0110379	0.632359	1.01972
0.0110929	0.635513	1.02403
0.0111477	0.638651	1.02832
0.0112022	0.641775	1.03259
0.0112565	0.644882	1.03684
0.0113105	0.647975	1.04107
0.0113642	0.651054	1.04527
0.0114177	0.654117	1.04946
0.0114709	0.657167	1.05363
0.0115239	0.660202	1.05778
0.0115766	0.663224	1.06192
0.0116291	0.666232	1.06603
0.0116814	0.669226	1.07013
0.0117334	0.672207	1.07421
0.0117852	0.675175	1.07827
0.0118368	0.67813	1.08231
0.0118882	0.681072	1.08634
0.0119393	0.684001	1.09035
0.0119902	0.686918	1.09434
0.0120409	0.689822	1.09832
0.0120914	0.692715	1.10228
0.0121417	0.695595	1.10622
0.0121917	0.698464	1.11015
0.0122416	0.70132	1.11406
0.0122913	0.704165	1.11796
0.0123407	0.706999	1.12185
0.01239	0.709821	1.12571
0.012439	0.712633	1.12957
0.0124879	0.715433	1.1334
0.0125366	0.718222	1.13723
0.0125851	0.721	1.14104
0.0126334	0.723768	1.14483
0.0126815	0.726525	1.14862
0.0127295	0.729272	1.15238
0.0127773	0.732009	1.15614
0.0128248	0.734735	1.15988
0.0128723	0.737451	1.16361
0.0129195	0.740157	1.16732
0.0129666	0.742854	1.17103
0.0130135	0.745541	1.17472
0.0130602	0.748218	1.17839
0.0131067	0.750885	1.18206
0.0131531	0.753543	1.18571
0.0131994	0.756192	1.18935
0.0132454	0.758831	1.19298
0.0132914	0.761461	1.19659
0.0133371	0.764083	1.2002
0.0133827	0.766695	1.20379
0.0134281	0.769298	1.20737
0.0134734	0.771893	1.21094
0.0135186	0.774479	1.2145
0.0135636	0.777056	1.21805
0.0136084	0.779625	1.22158
0.0136531	0.782185	1.22511
0.0136976	0.784737	1.22863
0.013742	0.787281	1.23213
0.0137863	0.789816	1.23562
0.0138304	0.792344	1.23911
0.0138744	0.794863	1.24258
0.0139182	0.797375	1.24604
0.0139619	0.799878	1.2495
0	0	0.368816
0.00220724	0.063207	0.380718
0.00312151	0.0893882	0.392362
0.00382305	0.109478	0.403758
0.00441448	0.126414	0.414918
0.00493553	0.141335	0.425851
0.00540661	0.154825	0.436567
0.0058398	0.16723	0.447074
0.00624301	0.178776	0.457382
0.00662171	0.189621	0.467498
0.0069799	0.199878	0.47743
0.00732058	0.209634	0.487185
0.0076461	0.218956	0.496769
0.00795831	0.227896	0.506189
0.00825873	0.236499	0.515451
0.0085486	0.2448	0.524561
0.00882895	0.252828	0.533524
0.00910068	0.260609	0.542346
0.00936452	0.268165	0.551031
0.00962113	0.275513	0.559584
0.00987107	0.28267	0.568009
0.0101148	0.289651	0.576312
0.0103529	0.296467	0.584495
0.0105855	0.30313	0.592562
0.0108132	0.30965	0.600518
0.0110362	0.316035	0.608366
0.0112547	0.322294	0.616109
0.0114691	0.328433	0.62375
0.0116796	0.33446	0.631293
0.0118863	0.34038	0.638741
0.0120895	0.346199	0.646096
0.0122894	0.351922	0.653361
0.012486	0.357553	0.660539
0.0126796	0.363097	0.667631
0.0128703	0.368557	0.674642
0.0130582	0.373938	0.681572
0.0132434	0.379242	0.688424
0.0134261	0.384473	0.6952
0.0136063	0.389634	0.701903
0.0137842	0.394728	0.708533
0.0139598	0.399756	0.715094
0.0141332	0.404722	0.721587
0.0143045	0.409628	0.728013
0.0144738	0.414476	0.734375
0.0146412	0.419268	0.740673
0.0148066	0.424006	0.74691
0.0149702	0.428691	0.753088
0.0151321	0.433326	0.759206
0.0152922	0.437911	0.765268
0.0154507	0.442449	0.771273
0.0156075	0.446941	0.777225
0.0157628	0.451388	0.783123
0.0159166	0.455792	0.788969
0.0160689	0.460154	0.794765
0.0162198	0.464475	0.800511
0.0163693	0.468756	0.806208
0.0165175	0.472998	0.811859
0.0166643	0.477203	0.817462
0.0168098	0.48137	0.823021
0.0169541	0.485502	0.828535
0.0170972	0.4896	0.834006
0.0172391	0.493663	0.839434
0.0173798	0.497693	0.84482
0.0175194	0.50169	0.850166
0.0176579	0.505656	0.855472
0.0177953	0.509591	0.860739
0.0179317	0.513496	0.865968
0.018067	0.517372	0.871159
0.0182014	0.521218	0.876313
0.0183347	0.525037	0.881431
0.0184671	0.528828	0.886514
0.0185985	0.532592	0.891562
0.018729	0.536329	0.896576
0.0188586	0.540041	0.901557
0.0189874	0.543727	0.906505
0.0191152	0.547389	0.911421
0.0192423	0.551026	0.916305
0.0193684	0.554639	0.921159
0.0194938	0.558229	0.925982
0.0196184	0.561796	0.930775
0.0197421	0.565341	0.935539
0.0198651	0.568863	0.940274
0.0199874	0.572364	0.944981
0.0201089	0.575843	0.94966
0.0202297	0.579302	0.954312
0.0203497	0.58274	0.958936
0.0204691	0.586158	0.963535
0.0205877	0.589556	0.968107
0.0207057	0.592934	0.972654
0.020823	0.596294	0.977176
0.0209397	0.599634	0.981674
0.0210557	0.602957	0.986147
0.0211711	0.60626	0.990596
0.0212858	0.609546	0.995021
0.0214	0.612815	0.999424
0.0215135	0.616066	1.0038
0.0216264	0.6193	1.00816
0.0217388	0.622517	1.0125
0.0218505	0.625718	1.01681
0.0219617	0.628902	1.0211
0.0220724	0.63207	1.02537
0.0221825	0.635223	1.02962
0.022292	0.63836	1.03385
0.022401	0.641481	1.03806
0.0225095	0.644588	1.04226
0.0226175	0.647679	1.04643
0.0227249	0.650756	1.05058
0.0228318	0.653819	1.05471
0.0229383	0.656867	1.05882
0.0230442	0.659901	1.06292
0.0231497	0.662921	1.067
0.0232547	0.665927	1.07106
0.0233592	0.66892	1.0751
0.0234633	0.6719	1.07912
0.0235669	0.674866	1.08313
0.02367	0.67782	1.08712
0.0237727	0.680761	1.09109
0.0238749	0.683689	1.09505
0.0239767	0.686604	1.09899
0.0240781	0.689507	1.10292
0.0241791	0.692398	1.10683
0.0242796	0.695277	1.11072
0.0243797	0.698144	1.1146
0.0244795	0.701	1.11846
0.0245788	0.703844	1.12231
0.0246777	0.706676	1.12614
0.0247762	0.709497	1.12996
0.0248743	0.712307	1.13377
0.024972	0.715106	1.13756
0.0250694	0.717894	1.14133
0.0251664	0.720671	1.1451
0.025263	0.723437	1.14884
0.0253592	0.726193	1.15258
0.0254551	0.728939	1.1563
0.0255506	0.731674	1.16001
0.0256458	0.734399	1.1637
0.0257406	0.737114	1.16739
0.0258351	0.739819	1.17105
0.0259292	0.742514	1.17471
0.026023	0.7452	1.17836
0.0261164	0.747876	1.18199
0.0262095	0.750542	1.18561
0.0263023	0.753199	1.18922
0.0263947	0.755846	1.19281
0.0264869	0.758484	1.1964
0.0265787	0.761113	1.19997
0.0266702	0.763733	1.20353
0.0267613	0.766344	1.20708
0.0268522	0.768947	1.21062
0.0269428	0.77154	1.21415
0.027033	0.774125	1.21766
0.027123	0.776701	1.22117
0.0272127	0.779269	1.22466
0.027302	0.781828	1.22815
0.0273911	0.784379	1.23162
0.0274799	0.786921	1.23509
0.0275684	0.789455	1.23854
0.0276566	0.791982	1.24198
0.0277446	0.7945	1.24541
0.0278322	0.79701	1.24884
0.0279196	0.799513	1.25225
0	0	0.386781
0.00331002	0.0631589	0.398407
0.00468107	0.0893201	0.409782
0.00573312	0.109394	0.420916
0.00662003	0.126318	0.431821
0.00740142	0.141228	0.442506
0.00810785	0.154707	0.45298
0.00875748	0.167103	0.463251
0.00936214	0.17864	0.473329
0.00993005	0.189477	0.483221
0.0104672	0.199726	0.492933
0.0109781	0.209474	0.502474
0.0114662	0.218789	0.511849
0.0119344	0.227723	0.521065
0.0123849	0.236319	0.530127
0.0128196	0.244613	0.539042
0.0132401	0.252636	0.547814
0.0136475	0.260411	0.556449
0.0140432	0.26796	0.56495
0.014428	0.275303	0.573324
0.0148028	0.282455	0.581574
0.0151684	0.28943	0.589703
0.0155254	0.296241	0.597718
0.0158743	0.302899	0.60562
0.0162157	0.309414	0.613413
0.0165501	0.315794	0.621102
0.0168778	0.322048	0.628688
0.0171994	0.328183	0.636177
0.017515	0.334205	0.643569
0.017825	0.340121	0.650869
0.0181297	0.345935	0.658078
0.0184294	0.351654	0.6652
0.0187243	0.357281	0.672237
0.0190146	0.36282	0.679192
0.0193005	0.368276	0.686067
0.0195823	0.373653	0.692864
0.0198601	0.378953	0.699585
0.020134	0.38418	0.706232
0.0204043	0.389337	0.712807
0.020671	0.394427	0.719313
0.0209344	0.399452	0.725751
0.0211944	0.404414	0.732122
0.0214514	0.409316	0.738429
0.0217052	0.41416	0.744673
0.0219562	0.418949	0.750856
0.0222043	0.423683	0.756978
0.0224496	0.428364	0.763043
0.0226923	0.432995	0.769051
0.0229325	0.437578	0.775003
0.0231701	0.442112	0.780901
0.0234054	0.446601	0.786746
0.0236382	0.451045	0.792539
0.0238689	0.455445	0.798282
0.0240973	0.459804	0.803976
0.0243236	0.464121	0.809621
0.0245477	0.468399	0.815219
0.0247699	0.472638	0.820771
0.0249901	0.476839	0.826278
0.0252083	0.481004	0.831741
0.0254247	0.485133	0.83716
0.0256393	0.489227	0.842538
0.0258521	0.493287	0.847874
0.0260631	0.497313	0.853169
0.0262724	0.501308	0.858425
0.0264801	0.505271	0.863642
0.0266862	0.509203	0.868821
0.0268907	0.513105	0.873963
0.0270937	0.516978	0.879068
0.0272951	0.520821	0.884138
0.0274951	0.524637	0.889172
0.0276936	0.528425	0.894172
0.0278907	0.532186	0.899138
0.0280864	0.535921	0.904071
0.0282808	0.53963	0.908972
0.0284738	0.543313	0.91384
0.0286656	0.546972	0.918678
0.0288561	0.550606	0.923484
0.0290453	0.554217	0.928261
0.0292333	0.557804	0.933008
0.0294201	0.561368	0.937726
0.0296057	0.56491	0.942415
0.0297901	0.56843	0.947076
0.0299735	0.571928	0.95171
0.0301557	0.575405	0.956317
0.0303368	0.578861	0.960897
0.0305168	0.582296	0.965451
0.0306958	0.585711	0.969979
0.0308738	0.589107	0.974482
0.0310507	0.592483	0.97896
0.0312266	0.59584	0.983414
0.0314016	0.599178	0.987843
0.0315755	0.602497	0.992249
0.0317486	0.605799	0.996632
0.0319206	0.609082	1.00099
0.0320918	0.612348	1.00533
0.0322621	0.615597	1.00964
0.0324314	0.618828	1.01394
0.0325999	0.622043	1.01821
0.0327675	0.625241	1.02246
0.0329342	0.628423	1.02669
0.0331002	0.631589	1.0309
0.0332653	0.634739	1.03509
0.0334295	0.637873	1.03926
0.033593	0.640993	1.04341
0.0337557	0.644097	1.04754
0.0339176	0.647186	1.05165
0.0340787	0.65026	1.05574
0.0342391	0.653321	1.05982
0.0343987	0.656366	1.06387
0.0345576	0.659398	1.06791
0.0347157	0.662416	1.07193
0.0348732	0.66542	1.07593
0.0350299	0.668411	1.07992
0.035186	0.671388	1.08389
0.0353413	0.674352	1.08784
0.035496	0.677304	1.09178
0.03565	0.680242	1.0957
0.0358033	0.683168	1.0996
0.035956	0.686081	1.10349
0.036108	0.688982	1.10736
0.0362594	0.691871	1.11121
0.0364102	0.694748	1.11505
0.0365603	0.697613	1.11888
0.0367099	0.700466	1.12269
0.0368588	0.703307	1.12649
0.0370071	0.706138	1.13027
0.0371548	0.708957	1.13404
0.037302	0.711764	1.13779
0.0374486	0.714561	1.14153
0.0375946	0.717347	1.14526
0.03774	0.720122	1.14897
0.0378849	0.722886	1.15267
0.0380292	0.72564	1.15636
0.038173	0.728384	1.16003
0.0383162	0.731117	1.16369
0.0384589	0.73384	1.16734
0.0386011	0.736553	1.17097
0.0387427	0.739256	1.1746
0.0388839	0.741949	1.17821
0.0390245	0.744632	1.1818
0.0391646	0.747306	1.18539
0.0393043	0.74997	1.18896
0.0394434	0.752625	1.19253
0.039582	0.75527	1.19608
0.0397202	0.757907	1.19962
0.0398579	0.760534	1.20314
0.0399951	0.763152	1.20666
0.0401318	0.765761	1.21017
0.0402681	0.768361	1.21366
0.0404039	0.770952	1.21714
0.0405393	0.773535	1.22062
0.0406742	0.776109	1.22408
0.0408086	0.778675	1.22753
0.0409426	0.781232	1.23097
0.0410762	0.783781	1.2344
0.0412094	0.786322	1.23782
0.0413421	0.788854	1.24124
0.0414744	0.791378	1.24464
0.0416063	0.793895	1.24803
0.0417377	0.796403	1.25141
0.0418688	0.798904	1.25478
0	0	0.40495
0.00441179	0.0630915	0.416293
0.00623921	0.0892248	0.427392
0.00764144	0.109278	0.438258
0.00882357	0.126183	0.448901
0.00986506	0.141077	0.459332
0.0108066	0.154542	0.469558
0.0116725	0.166924	0.479588
0.0124784	0.17845	0.48943
0.0132354	0.189274	0.499091
0.0139513	0.199513	0.508579
0.0146322	0.209251	0.5179
0.0152829	0.218555	0.527061
0.0159069	0.22748	0.536067
0.0165074	0.236067	0.544925
0.0170868	0.244352	0.553639
0.0176471	0.252366	0.562215
0.0181903	0.260133	0.570658
0.0187176	0.267675	0.578972
0.0192305	0.275009	0.587162
0.0197301	0.282154	0.595231
0.0202173	0.289122	0.603184
0.0206931	0.295925	0.611025
0.0211582	0.302576	0.618757
0.0216133	0.309084	0.626385
0.0220589	0.315457	0.63391
0.0224958	0.321705	0.641336
0.0229243	0.327833	0.648667
0.023345	0.333849	0.655904
0.0237582	0.339758	0.663052
0.0241644	0.345566	0.670113
0.0245638	0.351279	0.677088
0.0249568	0.356899	0.683982
0.0253438	0.362433	0.690795
0.0257249	0.367883	0.69753
0.0261005	0.373254	0.70419
0.0264707	0.378549	0.710776
0.0268359	0.383771	0.717291
0.0271961	0.388922	0.723736
0.0275516	0.394006	0.730113
0.0279026	0.399026	0.736424
0.0282492	0.403983	0.742671
0.0285916	0.40888	0.748856
0.02893	0.413719	0.754979
0.0292645	0.418502	0.761043
0.0295952	0.423231	0.767048
0.0299222	0.427907	0.772997
0.0302457	0.432533	0.778891
0.0305658	0.437111	0.784731
0.0308825	0.44164	0.790518
0.031196	0.446124	0.796254
0.0315065	0.450563	0.80194
0.0318138	0.454959	0.807576
0.0321183	0.459313	0.813165
0.0324199	0.463626	0.818707
0.0327187	0.467899	0.824203
0.0330148	0.472133	0.829654
0.0333083	0.47633	0.835061
0.0335992	0.48049	0.840426
0.0338876	0.484615	0.845748
0.0341736	0.488705	0.85103
0.0344572	0.49276	0.856271
0.0347384	0.496783	0.861473
0.0350175	0.500773	0.866636
0.0352943	0.504732	0.871762
0.035569	0.50866	0.876851
0.0358415	0.512558	0.881903
0.036112	0.516426	0.88692
0.0363805	0.520266	0.891903
0.0366471	0.524077	0.896851
0.0369117	0.527861	0.901765
0.0371744	0.531618	0.906647
0.0374353	0.535349	0.911497
0.0376943	0.539054	0.916315
0.0379516	0.542734	0.921102
0.0382072	0.546388	0.925859
0.0384611	0.550019	0.930585
0.0387133	0.553626	0.935283
0.0389638	0.557209	0.939951
0.0392128	0.560769	0.944592
0.0394602	0.564307	0.949204
0.0397061	0.567823	0.95379
0.0399504	0.571318	0.958348
0.0401933	0.574791	0.962881
0.0404347	0.578243	0.967387
0.0406747	0.581675	0.971868
0.0409132	0.585086	0.976324
0.0411504	0.588478	0.980755
0.0413862	0.591851	0.985162
0.0416207	0.595204	0.989546
0.0418539	0.598538	0.993906
0.0420858	0.601854	0.998242
0.0423164	0.605152	1.00256
0.0425457	0.608432	1.00685
0.0427739	0.611695	1.01112
0.0430008	0.61494	1.01537
0.0432265	0.618168	1.01959
0.0434511	0.621379	1.0238
0.0436745	0.624574	1.02799
0.0438967	0.627752	1.03215
0.0441179	0.630915	1.0363
0.0443379	0.634062	1.04042
0.0445569	0.637193	1.04453
0.0447747	0.640309	1.04862
0.0449916	0.643409	1.05269
0.0452074	0.646495	1.05674
0.0454221	0.649567	1.06077
0.0456359	0.652623	1.06478
0.0458486	0.655666	1.06878
0.0460604	0.658694	1.07276
0.0462712	0.661709	1.07672
0.0464811	0.66471	1.08066
0.04669	0.667698	1.08459
0.0468979	0.670672	1.0885
0.047105	0.673633	1.0924
0.0473111	0.676581	1.09628
0.0475164	0.679516	1.10014
0.0477208	0.682439	1.10399
0.0479243	0.685349	1.10782
0.0481269	0.688247	1.11164
0.0483287	0.691133	1.11544
0.0485297	0.694006	1.11923
0.0487298	0.696868	1.123
0.0489291	0.699718	1.12676
0.0491276	0.702557	1.1305
0.0493253	0.705384	1.13423
0.0495222	0.7082	1.13794
0.0497183	0.711005	1.14165
0.0499137	0.713799	1.14534
0.0501083	0.716582	1.14901
0.0503021	0.719354	1.15267
0.0504952	0.722115	1.15632
0.0506876	0.724866	1.15996
0.0508792	0.727607	1.16358
0.0510701	0.730337	1.16719
0.0512603	0.733057	1.17079
0.0514498	0.735767	1.17437
0.0516386	0.738467	1.17795
0.0518268	0.741157	1.18151
0.0520142	0.743838	1.18506
0.052201	0.746509	1.1886
0.0523871	0.74917	1.19212
0.0525725	0.751822	1.19564
0.0527573	0.754464	1.19914
0.0529414	0.757098	1.20264
0.0531249	0.759722	1.20612
0.0533078	0.762337	1.20959
0.0534901	0.764944	1.21305
0.0536717	0.767541	1.2165
0.0538527	0.77013	1.21993
0.0540331	0.77271	1.22336
0.0542129	0.775281	1.22678
0.0543922	0.777844	1.23019
0.0545708	0.780399	1.23359
0.0547488	0.782945	1.23697
0.0549263	0.785483	1.24035
0.0551032	0.788012	1.24372
0.0552795	0.790534	1.24708
0.0554553	0.793048	1.25042
0.0556305	0.795553	1.25376
0.0558052	0.798051	1.25709
0	0	0.423314
0.00551221	0.0630049	0.434366
0.00779545	0.0891024	0.445183
0.00954743	0.109128	0.455775
0.0110244	0.12601	0.466151
0.0123257	0.140883	0.476321
0.0135021	0.15433	0.486293
0.0145839	0.166695	0.496076
0.0155909	0.178205	0.505676
0.0165366	0.189015	0.515102
0.0174311	0.199239	0.52436
0.0182819	0.208964	0.533457
0.0190949	0.218255	0.542398
0.0198746	0.227167	0.55119
0.0206248	0.235743	0.559838
0.0213487	0.244017	0.568347
0.0220489	0.25202	0.576723
0.0227274	0.259776	0.584969
0.0233863	0.267307	0.59309
0.0240272	0.274632	0.601092
0.0246514	0.281766	0.608976
0.0252601	0.288725	0.616749
0.0258546	0.295519	0.624412
0.0264356	0.302161	0.631971
0.0270042	0.30866	0.639427
0.0275611	0.315024	0.646785
0.0281069	0.321263	0.654047
0.0286423	0.327383	0.661216
0.0291679	0.333391	0.668296
0.0296842	0.339292	0.675288
0.0301916	0.345092	0.682196
0.0306907	0.350796	0.689021
0.0311818	0.356409	0.695767
0.0316653	0.361936	0.702435
0.0321414	0.367378	0.709028
0.0326107	0.372742	0.715547
0.0330733	0.378029	0.721995
0.0335295	0.383244	0.728374
0.0339796	0.388388	0.734685
0.0344238	0.393465	0.740931
0.0348623	0.398478	0.747113
0.0352954	0.403428	0.753232
0.0357232	0.408318	0.759291
0.036146	0.413151	0.76529
0.0365639	0.417927	0.771232
0.0369771	0.42265	0.777117
0.0373856	0.42732	0.782948
0.0377898	0.43194	0.788725
0.0381897	0.436511	0.79445
0.0385855	0.441034	0.800123
0.0389772	0.445512	0.805747
0.0393651	0.449945	0.811322
0.0397491	0.454335	0.81685
0.0401295	0.458682	0.822331
0.0405063	0.462989	0.827766
0.0408797	0.467257	0.833157
0.0412496	0.471485	0.838505
0.0416163	0.475676	0.84381
0.0419798	0.479831	0.849074
0.0423401	0.48395	0.854297
0.0426974	0.488034	0.85948
0.0430518	0.492084	0.864624
0.0434032	0.496101	0.86973
0.0437518	0.500086	0.874799
0.0440977	0.504039	0.879831
0.0444409	0.507962	0.884827
0.0447814	0.511854	0.889788
0.0451194	0.515717	0.894714
0.0454549	0.519552	0.899607
0.0457879	0.523358	0.904466
0.0461185	0.527137	0.909294
0.0464467	0.530889	0.914089
0.0467727	0.534614	0.918853
0.0470964	0.538314	0.923586
0.0474179	0.541989	0.928289
0.0477372	0.545638	0.932963
0.0480544	0.549264	0.937608
0.0483695	0.552866	0.942224
0.0486825	0.556444	0.946812
0.0489936	0.56	0.951373
0.0493027	0.563533	0.955907
0.0496099	0.567044	0.960414
0.0499152	0.570533	0.964895
0.0502187	0.574002	0.969351
0.0505203	0.577449	0.973782
0.0508201	0.580876	0.978188
0.0511182	0.584283	0.982569
0.0514145	0.58767	0.986927
0.0517091	0.591038	0.991261
0.0520021	0.594387	0.995572
0.0522934	0.597717	0.999861
0.0525832	0.601028	1.00413
0.0528713	0.604322	1.00837
0.0531579	0.607597	1.01259
0.0534429	0.610855	1.01679
0.0537264	0.614096	1.02097
0.0540084	0.617319	1.02513
0.054289	0.620526	1.02927
0.0545681	0.623717	1.03339
0.0548458	0.626891	1.03749
0.0551221	0.630049	1.04157
0.0553971	0.633191	1.04563
0.0556706	0.636318	1.04967
0.0559429	0.63943	1.0537
0.0562138	0.642526	1.0577
0.0564834	0.645608	1.06169
0.0567517	0.648675	1.06566
0.0570188	0.651728	1.06961
0.0572846	0.654766	1.07355
0.0575492	0.65779	1.07747
0.0578126	0.660801	1.08137
0.0580748	0.663798	1.08525
0.0583358	0.666781	1.08912
0.0585956	0.669751	1.09297
0.0588543	0.672708	1.09681
0.0591119	0.675652	1.10063
0.0593684	0.678583	1.10443
0.0596237	0.681502	1.10822
0.059878	0.684408	1.112
0.0601311	0.687302	1.11576
0.0603833	0.690184	1.1195
0.0606343	0.693054	1.12324
0.0608844	0.695912	1.12695
0.0611334	0.698758	1.13066
0.0613814	0.701593	1.13434
0.0616284	0.704416	1.13802
0.0618744	0.707228	1.14168
0.0621195	0.710029	1.14533
0.0623636	0.712819	1.14897
0.0626067	0.715598	1.15259
0.0628489	0.718366	1.1562
0.0630902	0.721124	1.15979
0.0633305	0.723871	1.16338
0.0635699	0.726608	1.16695
0.0638085	0.729334	1.17051
0.0640461	0.732051	1.17406
0.0642829	0.734757	1.17759
0.0645188	0.737453	1.18112
0.0647538	0.74014	1.18463
0.064988	0.742817	1.18813
0.0652214	0.745484	1.19162
0.0654539	0.748142	1.19509
0.0656856	0.75079	1.19856
0.0659165	0.753429	1.20202
0.0661466	0.756059	1.20546
0.0663758	0.758679	1.20889
0.0666043	0.761291	1.21232
0.066832	0.763894	1.21573
0.067059	0.766488	1.21913
0.0672851	0.769073	1.22252
0.0675105	0.771649	1.22591
0.0677352	0.774217	1.22928
0.0679591	0.776776	1.23264
0.0681823	0.779327	1.23599
0.0684048	0.78187	1.23933
0.0686265	0.784404	1.24267
0.0688475	0.786931	1.24599
0.0690678	0.789449	1.2493
0.0692874	0.791959	1.2526
0.0695064	0.794461	1.2559
0.0697246	0.796956	1.25919
0	0	0.441863
0.00661096	0.0628991	0.452619
0.00934931	0.0889527	0.463148
0.0114505	0.108944	0.473459
0.0132219	0.125798	0.483562
0.0147826	0.140647	0.493466
0.0161935	0.154071	0.503178
0.017491	0.166415	0.512708
0.0186986	0.177905	0.522062
0.0198329	0.188697	0.531247
0.0209057	0.198904	0.54027
0.0219261	0.208613	0.549137
0.022901	0.217889	0.557854
0.0238362	0.226786	0.566427
0.0247359	0.235347	0.57486
0.0256041	0.243607	0.58316
0.0264438	0.251596	0.59133
0.0272577	0.25934	0.599375
0.0280479	0.266858	0.6073
0.0288165	0.274171	0.615108
0.0295651	0.281293	0.622805
0.0302952	0.28824	0.630392
0.0310082	0.295023	0.637874
0.0317051	0.301653	0.645254
0.032387	0.308141	0.652536
0.0330548	0.314495	0.659723
0.0337094	0.320724	0.666817
0.0343516	0.326833	0.673821
0.0349819	0.332831	0.680739
0.0356011	0.338722	0.687572
0.0362097	0.344512	0.694323
0.0368083	0.350207	0.700995
0.0373972	0.355811	0.707589
0.0379771	0.361328	0.714109
0.0385482	0.366762	0.720556
0.039111	0.372116	0.726931
0.0396658	0.377395	0.733238
0.0402129	0.3826	0.739478
0.0407527	0.387736	0.745653
0.0412854	0.392805	0.751763
0.0418114	0.397809	0.757812
0.0423308	0.402751	0.763801
0.0428439	0.407633	0.769731
0.043351	0.412457	0.775604
0.0438522	0.417225	0.781421
0.0443477	0.42194	0.787183
0.0448377	0.426602	0.792892
0.0453225	0.431214	0.798549
0.0458021	0.435778	0.804156
0.0462767	0.440294	0.809713
0.0467465	0.444764	0.815223
0.0472117	0.449189	0.820684
0.0476723	0.453572	0.8261
0.0481285	0.457912	0.831471
0.0485804	0.462212	0.836798
0.0490282	0.466472	0.842082
0.0494719	0.470694	0.847323
0.0499117	0.474878	0.852524
0.0503476	0.479025	0.857684
0.0507798	0.483137	0.862805
0.0512083	0.487214	0.867888
0.0516333	0.491258	0.872932
0.0520548	0.495268	0.87794
0.0524729	0.499246	0.882911
0.0528877	0.503193	0.887847
0.0532993	0.507109	0.892748
0.0537077	0.510995	0.897615
0.054113	0.514851	0.902449
0.0545154	0.518679	0.90725
0.0549148	0.522479	0.912018
0.0553113	0.526252	0.916756
0.0557049	0.529997	0.921462
0.0560959	0.533716	0.926138
0.0564841	0.53741	0.930785
0.0568696	0.541078	0.935402
0.0572526	0.544722	0.939991
0.057633	0.548342	0.944551
0.0580109	0.551937	0.949084
0.0583864	0.55551	0.95359
0.0587595	0.559059	0.958069
0.0591302	0.562587	0.962522
0.0594986	0.566092	0.966949
0.0598648	0.569575	0.971351
0.0602287	0.573038	0.975729
0.0605905	0.57648	0.980082
0.06095	0.579901	0.98441
0.0613075	0.583302	0.988716
0.0616629	0.586684	0.992998
0.0620163	0.590046	0.997257
0.0623677	0.593389	1.00149
0.0627171	0.596713	1.00571
0.0630645	0.600019	1.0099
0.0634101	0.603307	1.01407
0.0637538	0.606577	1.01823
0.0640956	0.609829	1.02236
0.0644357	0.613064	1.02647
0.0647739	0.616283	1.03056
0.0651104	0.619484	1.03463
0.0654452	0.622669	1.03868
0.0657782	0.625838	1.04271
0.0661096	0.628991	1.04672
0.0664393	0.632128	1.05071
0.0667674	0.63525	1.05469
0.0670939	0.638356	1.05865
0.0674188	0.641447	1.06259
0.0677422	0.644524	1.06651
0.068064	0.647586	1.07042
0.0683843	0.650633	1.07431
0.0687031	0.653666	1.07818
0.0690205	0.656686	1.08203
0.0693363	0.659691	1.08587
0.0696508	0.662683	1.08969
0.0699638	0.665661	1.0935
0.0702755	0.668626	1.09729
0.0705857	0.671578	1.10107
0.0708947	0.674518	1.10483
0.0712022	0.677444	1.10858
0.0715085	0.680358	1.11231
0.0718134	0.683259	1.11602
0.0721171	0.686148	1.11973
0.0724194	0.689025	1.12341
0.0727206	0.69189	1.12709
0.0730204	0.694743	1.13075
0.0733191	0.697585	1.13439
0.0736165	0.700415	1.13803
0.0739128	0.703233	1.14165
0.0742078	0.706041	1.14525
0.0745017	0.708837	1.14885
0.0747945	0.711622	1.15243
0.0750861	0.714396	1.15599
0.0753765	0.71716	1.15955
0.0756659	0.719913	1.16309
0.0759542	0.722655	1.16662
0.0762413	0.725388	1.17014
0.0765274	0.72811	1.17365
0.0768124	0.730821	1.17715
0.0770964	0.733523	1.18063
0.0773793	0.736215	1.1841
0.0776612	0.738897	1.18756
0.0779421	0.741569	1.19101
0.0782219	0.744232	1.19445
0.0785008	0.746885	1.19788
0.0787787	0.749529	1.20129
0.0790556	0.752164	1.2047
0.0793315	0.754789	1.20809
0.0796065	0.757405	1.21148
0.0798805	0.760013	1.21485
0.0801536	0.762611	1.21822
0.0804258	0.7652	1.22157
0.0806971	0.767781	1.22492
0.0809674	0.770353	1.22825
0.0812368	0.772917	1.23157
0.0815054	0.775472	1.23489
0.0817731	0.778019	1.23819
0.0820399	0.780557	1.24149
0.0823058	0.783087	1.24477
0.0825709	0.785609	1.24805
0.0828351	0.788123	1.25132
0.0830985	0.790629	1.25458
0.083361	0.793127	1.25783
0.0836228	0.795618	1.26107
0	0	0.460589
0.00770769	0.0627741	0.471043
0.0109003	0.088776	0.481277
0.0133501	0.108728	0.491302
0.0154154	0.125548	0.501126
0.0172349	0.140367	0.510758
0.0188799	0.153765	0.520206
0.0203926	0.166085	0.529477
0.0218007	0.177552	0.538579
0.0231231	0.188322	0.547519
0.0243739	0.198509	0.556302
0.0255635	0.208198	0.564934
0.0267002	0.217456	0.573422
0.0277905	0.226335	0.581771
0.0288396	0.234879	0.589985
0.0298518	0.243123	0.598071
0.0308308	0.251097	0.606031
0.0317796	0.258824	0.613871
0.032701	0.266328	0.621595
0.0335971	0.273626	0.629207
0.0344699	0.280734	0.63671
0.0353211	0.287667	0.644108
0.0361523	0.294437	0.651405
0.0369648	0.301054	0.658604
0.0377598	0.307529	0.665707
0.0385385	0.313871	0.672719
0.0393017	0.320087	0.679641
0.0400504	0.326184	0.686477
0.0407853	0.332169	0.693229
0.0415072	0.338049	0.699899
0.0422168	0.343828	0.70649
0.0429146	0.349512	0.713005
0.0436013	0.355104	0.719445
0.0442773	0.36061	0.725813
0.0449432	0.366033	0.73211
0.0455993	0.371377	0.738339
0.0462462	0.376645	0.744502
0.0468841	0.38184	0.750599
0.0475134	0.386966	0.756634
0.0481345	0.392024	0.762607
0.0487477	0.397018	0.76852
0.0493533	0.401951	0.774375
0.0499516	0.406823	0.780174
0.0505427	0.411638	0.785917
0.0511271	0.416396	0.791606
0.0517048	0.421102	0.797242
0.0522761	0.425755	0.802827
0.0528413	0.430358	0.808362
0.0534005	0.434912	0.813849
0.0539539	0.439419	0.819287
0.0545016	0.44388	0.824679
0.0550439	0.448297	0.830025
0.055581	0.452671	0.835326
0.0561129	0.457003	0.840584
0.0566398	0.461294	0.8458
0.0571618	0.465545	0.850974
0.0576791	0.469759	0.856107
0.0581918	0.473934	0.861201
0.0587	0.478074	0.866255
0.0592039	0.482177	0.871272
0.0597035	0.486246	0.876251
0.060199	0.490282	0.881193
0.0606904	0.494284	0.8861
0.0611779	0.498254	0.890972
0.0616616	0.502193	0.895809
0.0621414	0.506101	0.900613
0.0626176	0.509979	0.905384
0.0630902	0.513828	0.910123
0.0635593	0.517649	0.91483
0.0640249	0.521441	0.919506
0.0644872	0.525206	0.924151
0.0649462	0.528944	0.928767
0.065402	0.532656	0.933353
0.0658546	0.536342	0.93791
0.0663041	0.540003	0.94244
0.0667506	0.54364	0.946941
0.0671941	0.547252	0.951415
0.0676347	0.550841	0.955863
0.0680725	0.554406	0.960284
0.0685075	0.557949	0.96468
0.0689397	0.561469	0.96905
0.0693692	0.564967	0.973395
0.0697961	0.568444	0.977716
0.0702204	0.5719	0.982013
0.0706422	0.575334	0.986287
0.0710614	0.578749	0.990537
0.0714782	0.582143	0.994764
0.0718926	0.585518	0.998969
0.0723046	0.588874	1.00315
0.0727142	0.59221	1.00731
0.0731216	0.595528	1.01145
0.0735267	0.598827	1.01557
0.0739296	0.602108	1.01967
0.0743303	0.605372	1.02375
0.0747289	0.608618	1.0278
0.0751253	0.611847	1.03184
0.0755197	0.615058	1.03586
0.075912	0.618253	1.03986
0.0763023	0.621432	1.04384
0.0766906	0.624595	1.0478
0.0770769	0.627741	1.05175
0.0774614	0.630872	1.05567
0.0778439	0.633988	1.05958
0.0782246	0.637088	1.06347
0.0786034	0.640173	1.06734
0.0789804	0.643243	1.0712
0.0793556	0.646299	1.07504
0.079729	0.649341	1.07886
0.0801007	0.652368	1.08267
0.0804707	0.655381	1.08646
0.080839	0.658381	1.09024
0.0812056	0.661367	1.094
0.0815706	0.664339	1.09774
0.0819339	0.667298	1.10147
0.0822957	0.670244	1.10518
0.0826558	0.673178	1.10888
0.0830144	0.676098	1.11257
0.0833715	0.679006	1.11624
0.083727	0.681902	1.1199
0.084081	0.684785	1.12354
0.0844336	0.687656	1.12717
0.0847846	0.690515	1.13078
0.0851343	0.693363	1.13438
0.0854825	0.696199	1.13797
0.0858292	0.699023	1.14155
0.0861746	0.701836	1.14511
0.0865187	0.704638	1.14866
0.0868613	0.707429	1.1522
0.0872026	0.710208	1.15572
0.0875426	0.712977	1.15923
0.0878812	0.715735	1.16273
0.0882186	0.718483	1.16622
0.0885547	0.72122	1.1697
0.0888895	0.723947	1.17316
0.089223	0.726663	1.17662
0.0895553	0.729369	1.18006
0.0898864	0.732066	1.18349
0.0902162	0.734752	1.18691
0.0905449	0.737429	1.19032
0.0908724	0.740096	1.19371
0.0911987	0.742754	1.1971
0.0915238	0.745401	1.20047
0.0918478	0.74804	1.20384
0.0921706	0.750669	1.20719
0.0924923	0.75329	1.21054
0.0928129	0.755901	1.21387
0.0931324	0.758503	1.2172
0.0934508	0.761096	1.22051
0.0937681	0.76368	1.22382
0.0940844	0.766256	1.22711
0.0943996	0.768823	1.2304
0.0947137	0.771381	1.23367
0.0950268	0.773931	1.23694
0.0953389	0.776473	1.24019
0.09565	0.779006	1.24344
0.09596	0.781532	1.24668
0.0962691	0.784049	1.24991
0.0965771	0.786558	1.25313
0.0968842	0.789059	1.25634
0.0971903	0.791552	1.25954
0.0974955	0.794037	1.26274
0	0	0.479483
0.00880208	0.0626301	0.489628
0.012448	0.0885723	0.499563
0.0152456	0.108478	0.509295
0.0176042	0.12526	0.518835
0.019682	0.140045	0.52819
0.0215606	0.153412	0.537368
0.0232881	0.165704	0.546376
0.024896	0.177145	0.555221
0.0264062	0.18789	0.56391
0.0278346	0.198054	0.572448
0.0291932	0.20772	0.580841
0.0304913	0.216957	0.589095
0.0317363	0.225816	0.597216
0.0329344	0.23434	0.605207
0.0340903	0.242565	0.613073
0.0352083	0.25052	0.62082
0.0362919	0.25823	0.62845
0.0373441	0.265717	0.635969
0.0383674	0.272998	0.64338
0.0393641	0.28009	0.650687
0.0403362	0.287007	0.657892
0.0412854	0.293761	0.665
0.0422133	0.300363	0.672013
0.0431212	0.306823	0.678934
0.0440104	0.31315	0.685767
0.044882	0.319352	0.692514
0.0457369	0.325435	0.699178
0.0465762	0.331407	0.705761
0.0474007	0.337273	0.712265
0.048211	0.343039	0.718693
0.0490079	0.348709	0.725048
0.0497921	0.354289	0.73133
0.0505641	0.359782	0.737543
0.0513245	0.365193	0.743688
0.0520738	0.370524	0.749767
0.0528125	0.37578	0.755782
0.053541	0.380964	0.761734
0.0542597	0.386078	0.767626
0.054969	0.391125	0.773458
0.0556692	0.396107	0.779233
0.0563608	0.401028	0.784952
0.057044	0.405889	0.790616
0.0577191	0.410693	0.796227
0.0583864	0.415441	0.801785
0.0590461	0.420135	0.807293
0.0596986	0.424778	0.812751
0.060344	0.42937	0.818161
0.0609826	0.433914	0.823524
0.0616146	0.43841	0.828841
0.0622401	0.442861	0.834113
0.0628594	0.447268	0.83934
0.0634727	0.451632	0.844525
0.0640801	0.455954	0.849668
0.0646818	0.460235	0.85477
0.065278	0.464477	0.859832
0.0658687	0.46868	0.864854
0.0664542	0.472847	0.869838
0.0670346	0.476976	0.874785
0.0676101	0.481071	0.879694
0.0681806	0.48513	0.884568
0.0687464	0.489156	0.889406
0.0693076	0.49315	0.89421
0.0698643	0.497111	0.89898
0.0704166	0.50104	0.903717
0.0709646	0.50494	0.908422
0.0715084	0.508809	0.913095
0.0720481	0.512649	0.917736
0.0725838	0.516461	0.922347
0.0731156	0.520244	0.926928
0.0736435	0.524001	0.931479
0.0741676	0.52773	0.936002
0.0746881	0.531434	0.940496
0.075205	0.535111	0.944962
0.0757184	0.538764	0.949402
0.0762282	0.542392	0.953814
0.0767348	0.545996	0.9582
0.0772379	0.549576	0.962561
0.0777379	0.553134	0.966896
0.0782346	0.556668	0.971206
0.0787282	0.56018	0.975491
0.0792187	0.56367	0.979753
0.0797062	0.567139	0.983991
0.0801908	0.570587	0.988205
0.0806724	0.574014	0.992397
0.0811512	0.577421	0.996567
0.0816271	0.580807	1.00071
0.0821003	0.584174	1.00484
0.0825708	0.587522	1.00894
0.0830387	0.590851	1.01303
0.0835039	0.594161	1.01709
0.0839665	0.597453	1.02113
0.0844266	0.600726	1.02515
0.0848842	0.603982	1.02916
0.0853393	0.607221	1.03314
0.0857921	0.610442	1.0371
0.0862424	0.613647	1.04105
0.0866904	0.616834	1.04498
0.0871361	0.620006	1.04889
0.0875796	0.623161	1.05278
0.0880208	0.626301	1.05665
0.0884598	0.629424	1.06051
0.0888966	0.632533	1.06434
0.0893314	0.635626	1.06817
0.089764	0.638704	1.07197
0.0901945	0.641767	1.07576
0.090623	0.644816	1.07953
0.0910494	0.64785	1.08329
0.0914739	0.650871	1.08703
0.0918964	0.653877	1.09075
0.092317	0.65687	1.09446
0.0927357	0.659849	1.09816
0.0931525	0.662814	1.10184
0.0935674	0.665767	1.1055
0.0939805	0.668706	1.10916
0.0943918	0.671632	1.11279
0.0948013	0.674546	1.11642
0.095209	0.677448	1.12002
0.0956151	0.680337	1.12362
0.0960194	0.683213	1.1272
0.096422	0.686078	1.13077
0.0968229	0.688931	1.13432
0.0972221	0.691772	1.13787
0.0976198	0.694601	1.14139
0.0980158	0.697419	1.14491
0.0984102	0.700225	1.14841
0.0988031	0.703021	1.15191
0.0991944	0.705805	1.15539
0.0995842	0.708578	1.15885
0.0999724	0.711341	1.16231
0.100359	0.714092	1.16575
0.100744	0.716834	1.16918
0.101128	0.719565	1.1726
0.101511	0.722285	1.17601
0.101891	0.724995	1.17941
0.102271	0.727695	1.1828
0.102649	0.730386	1.18617
0.103026	0.733066	1.18954
0.103401	0.735737	1.19289
0.103775	0.738397	1.19624
0.104148	0.741049	1.19957
0.104519	0.743691	1.20289
0.104889	0.746323	1.2062
0.105258	0.748946	1.20951
0.105625	0.751561	1.2128
0.105991	0.754166	1.21608
0.106356	0.756762	1.21935
0.10672	0.759349	1.22262
0.107082	0.761927	1.22587
0.107443	0.764497	1.22912
0.107803	0.767058	1.23235
0.108162	0.769611	1.23558
0.108519	0.772155	1.23879
0.108876	0.774691	1.242
0.109231	0.777219	1.2452
0.109585	0.779738	1.24839
0.109938	0.782249	1.25157
0.11029	0.784752	1.25474
0.11064	0.787248	1.2579
0.11099	0.789735	1.26106
0.111338	0.792214	1.2642
0	0	0.498536
0.00989378	0.0624669	0.508367
0.0139919	0.0883415	0.517995
0.0171365	0.108196	0.527431
0.0197876	0.124934	0.536681
0.0221232	0.13968	0.545753
0.0242347	0.153012	0.554656
0.0261765	0.165272	0.563396
0.0279838	0.176683	0.571979
0.0296814	0.187401	0.580412
0.0312869	0.197538	0.588701
0.032814	0.207179	0.596851
0.0342731	0.216392	0.604867
0.0356725	0.225228	0.612754
0.0370192	0.23373	0.620518
0.0383185	0.241933	0.628161
0.0395751	0.249868	0.63569
0.0407931	0.257558	0.643107
0.0419758	0.265025	0.650417
0.043126	0.272287	0.657623
0.0442463	0.27936	0.664729
0.045339	0.286259	0.671738
0.046406	0.292996	0.678653
0.0474489	0.299581	0.685477
0.0484694	0.306024	0.692213
0.0494689	0.312334	0.698864
0.0504486	0.31852	0.705432
0.0514096	0.324588	0.71192
0.052353	0.330544	0.718331
0.0532797	0.336395	0.724666
0.0541905	0.342145	0.730928
0.0550863	0.347801	0.737119
0.0559677	0.353366	0.74324
0.0568355	0.358845	0.749295
0.0576902	0.364241	0.755285
0.0585324	0.369559	0.761211
0.0593627	0.374801	0.767075
0.0601815	0.379971	0.77288
0.0609894	0.385072	0.778626
0.0617867	0.390106	0.784314
0.0625738	0.395075	0.789948
0.0633511	0.399983	0.795528
0.0641191	0.404832	0.801054
0.0648779	0.409623	0.80653
0.0656279	0.414359	0.811955
0.0663695	0.419041	0.817332
0.0671029	0.423671	0.822661
0.0678284	0.428251	0.827943
0.0685461	0.432783	0.83318
0.0692565	0.437268	0.838373
0.0699596	0.441708	0.843523
0.0706558	0.446103	0.84863
0.0713451	0.450455	0.853695
0.0720278	0.454766	0.858721
0.0727042	0.459036	0.863706
0.0733743	0.463267	0.868654
0.0740383	0.467459	0.873563
0.0746964	0.471615	0.878435
0.0753488	0.475734	0.883271
0.0759956	0.479817	0.888072
0.0766369	0.483866	0.892838
0.0772729	0.487882	0.89757
0.0779037	0.491865	0.902269
0.0785295	0.495816	0.906935
0.0791503	0.499735	0.91157
0.0797662	0.503624	0.916173
0.0803775	0.507483	0.920745
0.0809841	0.511314	0.925287
0.0815862	0.515115	0.9298
0.0821839	0.518889	0.934284
0.0827773	0.522636	0.938739
0.0833665	0.526355	0.943167
0.0839515	0.530049	0.947567
0.0845325	0.533717	0.951941
0.0851096	0.537361	0.956288
0.0856827	0.540979	0.960609
0.086252	0.544574	0.964906
0.0868176	0.548145	0.969177
0.0873795	0.551693	0.973423
0.0879379	0.555218	0.977646
0.0884927	0.558721	0.981845
0.0890441	0.562202	0.986021
0.089592	0.565662	0.990174
0.0901367	0.569101	0.994305
0.090678	0.572519	0.998414
0.0912162	0.575916	1.0025
0.0917512	0.579294	1.00657
0.0922831	0.582652	1.01061
0.0928119	0.585991	1.01464
0.0933378	0.589312	1.01864
0.0938607	0.592613	1.02262
0.0943807	0.595896	1.02659
0.0948978	0.599161	1.03053
0.0954122	0.602409	1.03446
0.0959238	0.605639	1.03837
0.0964327	0.608852	1.04225
0.0969389	0.612048	1.04613
0.0974425	0.615228	1.04998
0.0979435	0.618391	1.05381
0.0984419	0.621538	1.05763
0.0989378	0.624669	1.06143
0.0994313	0.627785	1.06522
0.0999223	0.630885	1.06898
0.100411	0.63397	1.07274
0.100897	0.63704	1.07647
0.101381	0.640095	1.08019
0.101863	0.643136	1.08389
0.102342	0.646163	1.08758
0.102819	0.649175	1.09125
0.103294	0.652174	1.09491
0.103767	0.655158	1.09856
0.104237	0.65813	1.10218
0.104706	0.661087	1.1058
0.105172	0.664032	1.1094
0.105637	0.666964	1.11299
0.106099	0.669883	1.11656
0.106559	0.672789	1.12012
0.107018	0.675683	1.12366
0.107474	0.678564	1.12719
0.107928	0.681433	1.13071
0.108381	0.684291	1.13422
0.108832	0.687136	1.13771
0.10928	0.689969	1.14119
0.109727	0.692791	1.14466
0.110173	0.695602	1.14812
0.110616	0.698401	1.15156
0.111057	0.701189	1.15499
0.111497	0.703966	1.15841
0.111935	0.706732	1.16182
0.112372	0.709488	1.16522
0.112806	0.712232	1.1686
0.11324	0.714966	1.17198
0.113671	0.71769	1.17534
0.114101	0.720403	1.17869
0.114529	0.723107	1.18204
0.114955	0.7258	1.18537
0.11538	0.728483	1.18869
0.115804	0.731156	1.192
0.116226	0.73382	1.19529
0.116646	0.736474	1.19858
0.117065	0.739118	1.20186
0.117482	0.741753	1.20513
0.117898	0.744379	1.20839
0.118312	0.746995	1.21164
0.118725	0.749603	1.21488
0.119137	0.752201	1.21811
0.119547	0.75479	1.22133
0.119956	0.757371	1.22454
0.120363	0.759943	1.22774
0.120769	0.762506	1.23093
0.121174	0.76506	1.23412
0.121577	0.767606	1.23729
0.121979	0.770144	1.24046
0.122379	0.772673	1.24361
0.122779	0.775194	1.24676
0.123177	0.777707	1.2499
0.123573	0.780211	1.25303
0.123969	0.782708	1.25615
0.124363	0.785197	1.25927
0.124756	0.787678	1.26237
0.125148	0.790151	1.26547
0	0	0.517737
0.0109825	0.0622847	0.527249
0.0155316	0.0880839	0.536566
0.0190222	0.10788	0.545699
0.021965	0.124569	0.554654
0.0245576	0.139273	0.56344
0.0269015	0.152566	0.572062
0.0290569	0.16479	0.580529
0.0310631	0.176168	0.588846
0.0329474	0.186854	0.597019
0.0347296	0.196962	0.605054
0.0364247	0.206575	0.612956
0.0380444	0.215761	0.620729
0.0395979	0.224571	0.62838
0.0410927	0.233048	0.635912
0.0425349	0.241228	0.643329
0.0439299	0.249139	0.650635
0.0452819	0.256806	0.657835
0.0465947	0.264252	0.664933
0.0478715	0.271493	0.67193
0.0491151	0.278546	0.678832
0.050328	0.285424	0.68564
0.0515124	0.292141	0.692359
0.0526701	0.298707	0.69899
0.0538029	0.305132	0.705538
0.0549124	0.311424	0.712003
0.0559999	0.317591	0.718389
0.0570666	0.323641	0.724699
0.0581138	0.32958	0.730934
0.0591424	0.335413	0.737097
0.0601535	0.341147	0.743189
0.0611478	0.346787	0.749213
0.0621263	0.352336	0.755171
0.0630895	0.357798	0.761065
0.0640383	0.363179	0.766896
0.0649732	0.368481	0.772667
0.0658949	0.373708	0.778378
0.0668038	0.378863	0.784031
0.0677005	0.383949	0.789629
0.0685855	0.388968	0.795172
0.0694593	0.393923	0.800661
0.0703222	0.398817	0.806099
0.0711746	0.403651	0.811486
0.0720169	0.408428	0.816824
0.0728495	0.41315	0.822114
0.0736727	0.417819	0.827357
0.0744868	0.422435	0.832554
0.0752921	0.427002	0.837706
0.0760888	0.431521	0.842815
0.0768773	0.435993	0.847881
0.0776578	0.440419	0.852906
0.0784306	0.444802	0.85789
0.0791958	0.449141	0.862834
0.0799536	0.45344	0.86774
0.0807044	0.457697	0.872607
0.0814482	0.461916	0.877438
0.0821853	0.466096	0.882232
0.0829159	0.470239	0.88699
0.08364	0.474346	0.891714
0.084358	0.478418	0.896403
0.0850699	0.482455	0.90106
0.0857759	0.486459	0.905683
0.0864761	0.49043	0.910275
0.0871707	0.49437	0.914835
0.0878598	0.498278	0.919365
0.0885435	0.502155	0.923864
0.089222	0.506003	0.928334
0.0898954	0.509822	0.932775
0.0905638	0.513613	0.937188
0.0912273	0.517376	0.941573
0.091886	0.521111	0.945931
0.09254	0.52482	0.950261
0.0931894	0.528503	0.954566
0.0938343	0.532161	0.958845
0.0944748	0.535793	0.963098
0.095111	0.539401	0.967327
0.095743	0.542986	0.971531
0.0963708	0.546546	0.975711
0.0969946	0.550084	0.979868
0.0976144	0.553599	0.984001
0.0982302	0.557091	0.988112
0.0988423	0.560562	0.992201
0.0994505	0.564012	0.996267
0.100055	0.567441	1.00031
0.100656	0.570849	1.00434
0.101253	0.574237	1.00834
0.101847	0.577605	1.01232
0.102438	0.580953	1.01628
0.103025	0.584282	1.02023
0.103608	0.587593	1.02415
0.104189	0.590885	1.02805
0.104766	0.594158	1.03194
0.10534	0.597414	1.0358
0.105911	0.600652	1.03965
0.106479	0.603873	1.04348
0.107044	0.607076	1.04729
0.107606	0.610263	1.05109
0.108165	0.613433	1.05486
0.108721	0.616587	1.05863
0.109274	0.619725	1.06237
0.109825	0.622847	1.0661
0.110373	0.625954	1.06981
0.110918	0.629045	1.0735
0.11146	0.632121	1.07718
0.112	0.635182	1.08084
0.112537	0.638228	1.08449
0.113072	0.64126	1.08813
0.113604	0.644278	1.09175
0.114133	0.647282	1.09535
0.11466	0.650271	1.09894
0.115185	0.653248	1.10251
0.115708	0.65621	1.10607
0.116228	0.659159	1.10962
0.116745	0.662096	1.11316
0.117261	0.665019	1.11668
0.117774	0.667929	1.12018
0.118285	0.670827	1.12368
0.118794	0.673712	1.12716
0.1193	0.676585	1.13062
0.119805	0.679446	1.13408
0.120307	0.682295	1.13752
0.120807	0.685132	1.14095
0.121305	0.687957	1.14437
0.121802	0.690771	1.14778
0.122296	0.693573	1.15117
0.122788	0.696364	1.15455
0.123278	0.699144	1.15792
0.123766	0.701913	1.16128
0.124253	0.704671	1.16463
0.124737	0.707418	1.16797
0.125219	0.710155	1.1713
0.1257	0.712881	1.17461
0.126179	0.715597	1.17792
0.126656	0.718302	1.18121
0.127131	0.720998	1.18449
0.127605	0.723683	1.18777
0.128077	0.726358	1.19103
0.128547	0.729024	1.19428
0.129015	0.73168	1.19753
0.129481	0.734326	1.20076
0.129946	0.736963	1.20398
0.13041	0.73959	1.20719
0.130871	0.742208	1.2104
0.131331	0.744817	1.21359
0.13179	0.747417	1.21678
0.132247	0.750007	1.21995
0.132702	0.752589	1.22312
0.133155	0.755162	1.22628
0.133608	0.757726	1.22943
0.134058	0.760282	1.23256
0.134507	0.762829	1.2357
0.134955	0.765367	1.23882
0.135401	0.767897	1.24193
0.135846	0.770419	1.24504
0.136289	0.772933	1.24813
0.136731	0.775438	1.25122
0.137171	0.777936	1.2543
0.13761	0.780425	1.25737
0.138048	0.782907	1.26044
0.138484	0.78538	1.26349
0.138919	0.787846	1.26654
0	0	0.537079
0.0120678	0.0620836	0.546265
0.0170665	0.0877994	0.555267
0.0209021	0.107532	0.564091
0.0241356	0.124167	0.572747
0.0269845	0.138823	0.581241
0.02956	0.152073	0.589579
0.0319285	0.164258	0.597768
0.034133	0.175599	0.605814
0.0362035	0.186251	0.613723
0.0381618	0.196325	0.621499
0.0400244	0.205908	0.629149
0.0418042	0.215064	0.636676
0.0435111	0.223845	0.644086
0.0451536	0.232295	0.651382
0.0467385	0.240449	0.658568
0.0482713	0.248334	0.665649
0.0497569	0.255977	0.672629
0.0511994	0.263398	0.679509
0.0526024	0.270616	0.686295
0.0539689	0.277646	0.692989
0.0553017	0.284503	0.699594
0.0566031	0.291198	0.706113
0.0578752	0.297742	0.712548
0.05912	0.304146	0.718903
0.0603391	0.310418	0.72518
0.0615341	0.316565	0.731381
0.0627062	0.322596	0.737509
0.0638569	0.328515	0.743565
0.0649872	0.33433	0.749553
0.0660982	0.340046	0.755473
0.0671908	0.345667	0.761328
0.0682659	0.351198	0.767119
0.0693244	0.356643	0.772849
0.0703669	0.362006	0.778519
0.0713942	0.367291	0.784131
0.0724069	0.372501	0.789686
0.0734057	0.37764	0.795186
0.074391	0.382709	0.800632
0.0753635	0.387712	0.806026
0.0763236	0.392651	0.811369
0.0772718	0.397529	0.816663
0.0782084	0.402347	0.821908
0.079134	0.407109	0.827105
0.0800489	0.411816	0.832257
0.0809534	0.416469	0.837364
0.0818479	0.421071	0.842427
0.0827328	0.425623	0.847447
0.0836083	0.430127	0.852425
0.0844747	0.434585	0.857363
0.0853324	0.438997	0.862261
0.0861815	0.443365	0.867119
0.0870223	0.447691	0.87194
0.0878551	0.451975	0.876723
0.08868	0.456219	0.88147
0.0894974	0.460424	0.886182
0.0903073	0.464591	0.890858
0.09111	0.468721	0.895501
0.0919058	0.472814	0.90011
0.0926947	0.476873	0.904687
0.0934769	0.480897	0.909231
0.0942527	0.484888	0.913744
0.0950221	0.488846	0.918227
0.0957854	0.492773	0.922679
0.0965426	0.496668	0.927102
0.0972939	0.500534	0.931496
0.0980394	0.504369	0.935862
0.0987794	0.508176	0.9402
0.0995138	0.511954	0.944511
0.100243	0.515705	0.948795
0.100967	0.519428	0.953052
0.101685	0.523125	0.957285
0.102399	0.526796	0.961492
0.103108	0.530442	0.965674
0.103811	0.534063	0.969832
0.10451	0.537659	0.973966
0.105205	0.541232	0.978076
0.105895	0.544781	0.982164
0.10658	0.548307	0.986229
0.107261	0.551811	0.990272
0.107938	0.555292	0.994292
0.10861	0.558752	0.998292
0.109279	0.56219	1.00227
0.109943	0.565608	1.00623
0.110603	0.569005	1.01017
0.11126	0.572382	1.01408
0.111912	0.575739	1.01798
0.112561	0.579077	1.02186
0.113206	0.582395	1.02572
0.113848	0.585695	1.02956
0.114485	0.588976	1.03338
0.11512	0.592239	1.03718
0.11575	0.595485	1.04097
0.116378	0.598712	1.04474
0.117002	0.601922	1.04849
0.117623	0.605116	1.05222
0.11824	0.608292	1.05594
0.118854	0.611452	1.05964
0.119465	0.614596	1.06332
0.120073	0.617724	1.06699
0.120678	0.620836	1.07064
0.12128	0.623932	1.07428
0.121879	0.627013	1.0779
0.122475	0.630079	1.0815
0.123068	0.633131	1.0851
0.123658	0.636167	1.08867
0.124246	0.639189	1.09223
0.124831	0.642197	1.09578
0.125412	0.645191	1.09931
0.125992	0.648171	1.10283
0.126568	0.651138	1.10634
0.127142	0.654091	1.10983
0.127714	0.657031	1.11331
0.128283	0.659957	1.11677
0.128849	0.662871	1.12023
0.129413	0.665772	1.12367
0.129974	0.66866	1.12709
0.130533	0.671536	1.13051
0.13109	0.6744	1.13391
0.131644	0.677252	1.1373
0.132196	0.680091	1.14068
0.132746	0.682919	1.14405
0.133293	0.685735	1.1474
0.133839	0.68854	1.15074
0.134382	0.691333	1.15407
0.134922	0.694115	1.15739
0.135461	0.696886	1.1607
0.135997	0.699646	1.164
0.136532	0.702395	1.16729
0.137064	0.705134	1.17056
0.137594	0.707861	1.17383
0.138123	0.710579	1.17709
0.138649	0.713286	1.18033
0.139173	0.715982	1.18356
0.139695	0.718669	1.18679
0.140215	0.721346	1.19
0.140734	0.724012	1.19321
0.14125	0.726669	1.1964
0.141765	0.729317	1.19959
0.142278	0.731954	1.20276
0.142788	0.734583	1.20593
0.143297	0.737201	1.20909
0.143805	0.739811	1.21223
0.14431	0.742411	1.21537
0.144814	0.745003	1.2185
0.145316	0.747585	1.22162
0.145816	0.750158	1.22473
0.146315	0.752723	1.22784
0.146811	0.755279	1.23093
0.147307	0.757826	1.23402
0.1478	0.760365	1.23709
0.148292	0.762895	1.24016
0.148782	0.765417	1.24322
0.149271	0.767931	1.24628
0.149758	0.770437	1.24932
0.150243	0.772934	1.25236
0.150727	0.775423	1.25538
0.151209	0.777905	1.2584
0.15169	0.780378	1.26142
0.152169	0.782844	1.26442
0.152647	0.785302	1.26742
0	0	0.55655
0.0131495	0.0618635	0.565407
0.0185962	0.0874882	0.574087
0.0227756	0.107151	0.582599
0.026299	0.123727	0.590951
0.0294032	0.138331	0.599148
0.0322095	0.151534	0.607197
0.0347903	0.163675	0.615104
0.0371924	0.174976	0.622875
0.0394485	0.18559	0.630515
0.0415823	0.19563	0.63803
0.0436119	0.205178	0.645423
0.0455512	0.214301	0.6527
0.0474112	0.223052	0.659865
0.0492009	0.231472	0.666921
0.0509278	0.239596	0.673874
0.052598	0.247454	0.680725
0.0542167	0.25507	0.68748
0.0557886	0.262465	0.694141
0.0573173	0.269657	0.700711
0.0588063	0.276662	0.707194
0.0602585	0.283494	0.713592
0.0616766	0.290165	0.719908
0.0630627	0.296687	0.726145
0.0644191	0.303068	0.732304
0.0657474	0.309317	0.73839
0.0670495	0.315443	0.744403
0.0683268	0.321452	0.750345
0.0695806	0.327351	0.75622
0.0708122	0.333145	0.762029
0.0720227	0.33884	0.767774
0.0732133	0.344441	0.773457
0.0743847	0.349953	0.779079
0.0755381	0.355379	0.784643
0.076674	0.360723	0.790149
0.0777934	0.365989	0.7956
0.0788969	0.371181	0.800996
0.0799852	0.376301	0.80634
0.0810589	0.381352	0.811633
0.0821185	0.386337	0.816875
0.0831647	0.391259	0.822069
0.0841978	0.39612	0.827216
0.0852184	0.400921	0.832316
0.086227	0.405666	0.837372
0.0872238	0.410356	0.842383
0.0882095	0.414993	0.847351
0.0891842	0.419579	0.852278
0.0901484	0.424115	0.857163
0.0911023	0.428603	0.862009
0.0920464	0.433044	0.866816
0.0929809	0.437441	0.871584
0.0939061	0.441794	0.876315
0.0948223	0.446104	0.88101
0.0957297	0.450373	0.88567
0.0966286	0.454602	0.890294
0.0975192	0.458792	0.894884
0.0984018	0.462944	0.899442
0.0992765	0.467059	0.903966
0.100144	0.471138	0.908459
0.101003	0.475182	0.91292
0.101856	0.479193	0.917351
0.102701	0.483169	0.921751
0.103539	0.487114	0.926123
0.104371	0.491026	0.930465
0.105196	0.494908	0.93478
0.106015	0.498759	0.939067
0.106827	0.502581	0.943326
[truncated: 56,122 more rows]

## Sheet: Fig.5d
px (a.u.)	pz (a.u.)	Counts
0	0	7
0	0.0857335	18
0	0.121246	7
0	0.148495	18
0	0.171467	11
0	0.191706	7
0	0.210003	15
0	0.22683	22
0	0.242491	15
0	0.257201	44
0	0.271113	29
0	0.284346	29
0	0.29699	33
0	0.309117	29
0	0.320786	52
0	0.332045	55
0	0.342934	37
0	0.353488	22
0	0.363737	22
0	0.373704	29
0	0.383412	26
0	0.39288	59
0	0.402126	11
0	0.411164	22
0	0.420007	18
0	0.428668	22
0	0.437157	41
0	0.445485	33
0	0.453659	41
0	0.461689	29
0	0.469582	26
0	0.477344	7
0	0.484982	15
0	0.492502	15
0	0.499908	33
0	0.507206	7
0	0.514401	11
0	0.521497	26
0	0.528497	26
0	0.535406	33
0	0.542226	26
0	0.548962	15
0	0.555617	26
0	0.562192	15
0	0.568692	11
0	0.575118	26
0	0.581473	18
0	0.587759	26
0	0.593979	11
0	0.600135	4
0	0.606228	11
0	0.61226	18
0	0.618233	11
0	0.62415	15
0	0.63001	15
0	0.635817	7
0	0.641571	4
0	0.647274	4
0	0.652927	22
0	0.658532	4
0	0.664089	0
0	0.6696	4
0	0.675067	4
0	0.680489	4
0	0.685868	4
0	0.691206	7
0	0.696503	4
0	0.701759	4
0	0.706977	4
0	0.712156	0
0	0.717298	0
0	0.722404	0
0	0.727473	0
0	0.732508	0
0	0.737508	0
0	0.742474	0
0	0.747408	0
0	0.752309	4
0	0.757178	0
0	0.762016	4
0	0.766824	0
0	0.771602	0
0	0.77635	0
0	0.78107	0
0	0.785761	0
0	0.790424	0
0	0.79506	0
0	0.799669	0
0	0.804252	0
0	0.808809	4
0	0.81334	0
0	0.817846	0
0	0.822327	0
0	0.826784	0
0	0.831217	0
0	0.835627	0
0	0.840014	0
0	0.844377	4
0	0.848719	0
0	0.853038	0
0	0.857335	0
0	0.861611	0
0	0.865866	0
0	0.8701	0
0	0.874314	0
0	0.878507	0
0	0.882681	0
0	0.886835	0
0	0.890969	0
0	0.895084	0
0	0.899181	0
0	0.903259	0
0	0.907318	0
0	0.91136	0
0	0.915384	0
0	0.91939	0
0	0.923378	0
0	0.92735	0
0	0.931305	0
0	0.935242	0
0	0.939164	4
0	0	7
0.00149626	0.0857205	11
0.00211603	0.121227	15
0.00259159	0.148472	11
0.00299251	0.171441	18
0.00334573	0.191677	18
0.00366506	0.209971	22
0.00395872	0.226795	18
0.00423205	0.242454	18
0.00448877	0.257161	29
0.00473158	0.271072	29
0.00496252	0.284303	48
0.00518318	0.296944	48
0.00539483	0.30907	52
0.00559848	0.320737	44
0.00579498	0.331994	44
0.00598503	0.342882	52
0.00616922	0.353435	29
0.00634808	0.363681	22
0.00652203	0.373647	41
0.00669146	0.383354	37
0.00685671	0.392821	44
0.00701806	0.402065	55
0.00717579	0.411101	22
0.00733013	0.419943	37
0.00748128	0.428602	26
0.00762944	0.43709	44
0.00777478	0.445417	44
0.00791745	0.45359	26
0.00805759	0.461619	22
0.00819533	0.46951	37
0.0083308	0.477271	15
0.0084641	0.484908	22
0.00859534	0.492427	33
0.0087246	0.499832	18
0.00885197	0.507129	18
0.00897754	0.514323	29
0.00910137	0.521417	37
0.00922354	0.528417	37
0.00934412	0.535324	41
0.00946316	0.542144	52
0.00958072	0.548879	44
0.00969685	0.555532	22
0.00981161	0.562107	26
0.00992504	0.568605	26
0.0100372	0.57503	37
0.0101481	0.581385	15
0.0102578	0.58767	22
0.0103664	0.593889	26
0.0104738	0.600043	15
0.0105801	0.606135	18
0.0106854	0.612167	26
0.0107897	0.618139	18
0.0108929	0.624054	18
0.0109952	0.629914	18
0.0110965	0.63572	29
0.011197	0.641473	11
0.0112965	0.647175	4
0.0113951	0.652828	15
0.011493	0.658431	7
0.01159	0.663988	7
0.0116861	0.669498	4
0.0117815	0.674964	4
0.0118762	0.680385	4
0.0119701	0.685764	4
0.0120632	0.691101	4
0.0121556	0.696396	4
0.0122474	0.701652	4
0.0123384	0.706869	0
0.0124288	0.712048	4
0.0125186	0.717189	4
0.0126077	0.722294	4
0.0126962	0.727362	0
0.012784	0.732396	4
0.0128713	0.737395	0
0.012958	0.742361	4
0.0130441	0.747294	4
0.0131296	0.752194	0
0.0132146	0.757063	4
0.013299	0.7619	4
0.0133829	0.766707	4
0.0134663	0.771484	0
0.0135492	0.776232	4
0.0136315	0.780951	4
0.0137134	0.785641	4
0.0137948	0.790304	0
0.0138757	0.794939	0
0.0139562	0.799547	4
0.0140361	0.804129	0
0.0141157	0.808685	0
0.0141947	0.813216	0
0.0142734	0.817721	0
0.0143516	0.822202	0
0.0144294	0.826658	0
0.0145067	0.831091	0
0.0145837	0.8355	0
0.0146603	0.839886	0
0.0147364	0.844249	4
0.0148122	0.848589	0
0.0148876	0.852908	0
0.0149626	0.857205	0
0.0150372	0.86148	0
0.0151114	0.865734	0
0.0151853	0.869968	4
0.0152589	0.874181	0
0.0153321	0.878374	0
0.0154049	0.882546	4
0.0154774	0.8867	0
0.0155496	0.890833	4
0.0156214	0.894948	0
0.0156929	0.899044	0
0.015764	0.903121	0
0.0158349	0.90718	0
0.0159054	0.911221	0
0.0159756	0.915244	0
0.0160456	0.91925	0
0.0161152	0.923238	0
0.0161845	0.927209	4
0.0162535	0.931163	0
0.0163222	0.9351	0
0.0163907	0.939021	0
0	0	11
0.00299206	0.0856813	22
0.00423141	0.121172	22
0.0051824	0.148404	33
0.00598411	0.171363	15
0.00669044	0.191589	22
0.00732901	0.209875	22
0.00791624	0.226691	37
0.00846282	0.242343	22
0.00897617	0.257044	22
0.00946172	0.270948	37
0.00992353	0.284173	41
0.0103648	0.296809	41
0.010788	0.308928	52
0.0111953	0.32059	44
0.0115882	0.331842	48
0.0119682	0.342725	52
0.0123366	0.353273	37
0.0126942	0.363515	22
0.0130421	0.373476	48
0.0133809	0.383178	15
0.0137113	0.392641	70
0.014034	0.401881	37
0.0143494	0.410913	44
0.014658	0.419751	52
0.0149603	0.428407	41
0.0152566	0.436891	41
0.0155472	0.445213	44
0.0158325	0.453383	29
0.0161127	0.461408	15
0.0163882	0.469296	18
0.0166591	0.477053	22
0.0169256	0.484687	22
0.0171881	0.492202	26
0.0174465	0.499604	18
0.0177012	0.506897	48
0.0179523	0.514088	33
0.0182	0.521179	41
0.0184443	0.528175	33
0.0186854	0.53508	52
0.0189234	0.541896	55
0.0191585	0.548628	33
0.0193907	0.555278	41
0.0196202	0.56185	26
0.0198471	0.568345	22
0.0200713	0.574768	18
0.0202931	0.581119	29
0.0205125	0.587401	11
0.0207296	0.593618	22
0.0209444	0.599769	18
0.021157	0.605858	22
0.0213676	0.611887	26
0.021576	0.617857	29
0.0217825	0.623769	29
0.021987	0.629626	18
0.0221897	0.63543	4
0.0223905	0.64118	11
0.0225895	0.64688	22
0.0227868	0.652529	11
0.0229824	0.658131	4
0.0231764	0.663685	4
0.0233687	0.669192	4
0.0235595	0.674655	7
0.0237487	0.680074	4
0.0239365	0.68545	4
0.0241227	0.690785	0
0.0243076	0.696078	4
0.024491	0.701332	4
0.0246731	0.706546	4
0.0248539	0.711722	4
0.0250333	0.716861	4
0.0252115	0.721964	4
0.0253884	0.72703	0
0.0255641	0.732061	4
0.0257386	0.737058	4
0.025912	0.742022	4
0.0260841	0.746952	4
0.0262552	0.75185	0
0.0264251	0.756717	7
0.026594	0.761552	0
0.0267618	0.766357	4
0.0269285	0.771132	0
0.0270942	0.775877	0
0.0272589	0.780594	0
0.0274227	0.785282	4
0.0275854	0.789943	0
0.0277472	0.794576	0
0.0279081	0.799182	4
0.028068	0.803762	0
0.028227	0.808316	0
0.0283851	0.812844	0
0.0285424	0.817348	0
0.0286988	0.821826	0
0.0288544	0.826281	0
0.0290091	0.830711	0
0.029163	0.835118	0
0.0293161	0.839502	0
0.0294683	0.843863	0
0.0296199	0.848202	0
0.0297706	0.852518	0
0.0299206	0.856813	0
0.0300698	0.861086	0
0.0302183	0.865339	0
0.0303661	0.86957	0
0.0305131	0.873781	4
0.0306595	0.877972	0
0.0308051	0.882143	0
0.0309501	0.886294	0
0.0310944	0.890426	0
0.031238	0.894539	0
0.031381	0.898633	0
0.0315233	0.902709	0
0.031665	0.906766	0
0.031806	0.910805	0
0.0319464	0.914826	0
0.0320862	0.91883	0
0.0322254	0.922816	0
0.032364	0.926785	0
0.0325021	0.930737	4
0.0326395	0.934673	0
0.0327763	0.938592	0
0	0	0
0.00448695	0.085616	18
0.0063455	0.121079	18
0.00777162	0.148291	22
0.00897389	0.171232	15
0.0100331	0.191443	15
0.0109907	0.209716	26
0.0118713	0.226519	26
0.012691	0.242159	26
0.0134608	0.256848	22
0.014189	0.270742	55
0.0148815	0.283956	37
0.0155432	0.296583	33
0.0161779	0.308693	59
0.0167886	0.320346	70
0.0173779	0.331589	52
0.0179478	0.342464	44
0.0185002	0.353004	37
0.0190365	0.363238	22
0.0195581	0.373192	44
0.0200662	0.382887	37
0.0205618	0.392342	44
0.0210456	0.401575	26
0.0215186	0.4106	59
0.0219815	0.419431	52
0.0224347	0.42808	41
0.022879	0.436558	37
0.0233149	0.444874	41
0.0237427	0.453037	41
0.0241629	0.461056	29
0.024576	0.468938	29
0.0249823	0.47669	22
0.025382	0.484317	22
0.0257755	0.491827	22
0.0261632	0.499223	29
0.0265451	0.506511	26
0.0269217	0.513696	22
0.027293	0.520782	22
0.0276594	0.527773	29
0.028021	0.534672	44
0.0283779	0.541483	48
0.0287305	0.54821	48
0.0290787	0.554855	37
0.0294229	0.561422	52
0.029763	0.567913	29
0.0300994	0.57433	15
0.030432	0.580676	22
0.030761	0.586954	26
0.0310865	0.593165	26
0.0314086	0.599312	18
0.0317275	0.605397	18
0.0320432	0.611421	52
0.0323558	0.617386	33
0.0326655	0.623294	29
0.0329722	0.629147	18
0.0332761	0.634946	18
0.0335772	0.640692	11
0.0338757	0.646387	26
0.0341716	0.652032	11
0.0344649	0.657629	0
0.0347557	0.663179	7
0.0350442	0.668683	4
0.0353303	0.674141	7
0.035614	0.679556	7
0.0358956	0.684928	4
0.0361749	0.690259	4
0.0364521	0.695548	4
0.0367272	0.700797	4
0.0370003	0.706008	4
0.0372714	0.71118	4
0.0375405	0.716315	4
0.0378077	0.721414	4
0.038073	0.726476	4
0.0383365	0.731504	0
0.0385982	0.736497	0
0.0388581	0.741457	4
0.0391163	0.746383	0
0.0393728	0.751278	0
0.0396276	0.75614	0
0.0398809	0.760972	0
0.0401325	0.765773	4
0.0403825	0.770544	4
0.040631	0.775286	0
0.040878	0.779999	0
0.0411235	0.784684	0
0.0413676	0.789341	0
0.0416102	0.79397	4
0.0418515	0.798573	4
0.0420913	0.80315	0
0.0423298	0.8077	0
0.0425669	0.812225	0
0.0428027	0.816725	0
0.0430373	0.8212	0
0.0432705	0.825651	0
0.0435026	0.830078	4
0.0437333	0.834482	0
0.0439629	0.838862	0
0.0441913	0.84322	0
0.0444185	0.847556	4
0.0446446	0.851869	4
0.0448695	0.85616	0
0.0450933	0.860431	0
0.0453159	0.86468	4
0.0455375	0.868908	0
0.0457581	0.873116	0
0.0459775	0.877303	0
0.0461959	0.881471	0
0.0464133	0.885619	0
0.0466297	0.889748	0
0.0468451	0.893858	0
0.0470595	0.897949	0
0.0472729	0.902021	0
0.0474854	0.906075	0
0.0476969	0.910111	0
0.0479075	0.914129	0
0.0481171	0.91813	4
0.0483259	0.922113	0
0.0485337	0.926079	0
0.0487407	0.930028	0
0.0489468	0.933961	0
0.049152	0.937877	0
0	0	11
0.00598047	0.0855247	18
0.00845766	0.12095	18
0.0103585	0.148133	18
0.0119609	0.171049	26
0.0133727	0.191239	22
0.0146491	0.209492	29
0.0158228	0.226277	18
0.0169153	0.2419	29
0.0179414	0.256574	22
0.0189119	0.270453	41
0.019835	0.283653	44
0.020717	0.296266	41
0.0215629	0.308364	63
0.0223769	0.320004	37
0.0231623	0.331236	37
0.0239219	0.342099	41
0.0246581	0.352627	33
0.025373	0.362851	26
0.0260683	0.372793	37
0.0267455	0.382478	37
0.027406	0.391923	44
0.0280509	0.401146	48
0.0286813	0.410162	22
0.0292982	0.418984	29
0.0299023	0.427623	44
0.0304945	0.436092	33
0.0310754	0.444399	52
0.0316457	0.452554	52
0.0322058	0.460565	29
0.0327564	0.468438	22
0.0332978	0.476181	15
0.0338306	0.483801	29
0.0343552	0.491302	7
0.0348718	0.49869	29
0.0353809	0.505971	26
0.0358828	0.513148	29
0.0363778	0.520226	33
0.0368661	0.52721	44
0.037348	0.534102	37
0.0378238	0.540906	44
0.0382937	0.547625	48
0.0387579	0.554263	26
0.0392166	0.560823	37
0.0396699	0.567307	33
0.0401182	0.573717	22
0.0405615	0.580057	15
0.041	0.586328	22
0.0414339	0.592532	15
0.0418633	0.598673	22
0.0422883	0.604751	33
0.0427091	0.610768	22
0.0431258	0.616727	41
0.0435385	0.622629	29
0.0439473	0.628476	33
0.0443523	0.634268	15
0.0447537	0.640008	11
0.0451516	0.645697	11
0.0455459	0.651337	18
0.0459369	0.656928	4
0.0463245	0.662471	0
0.046709	0.667969	4
0.0470903	0.673422	7
0.0474685	0.678831	4
0.0478438	0.684198	4
0.0482161	0.689522	4
0.0485856	0.694806	4
0.0489522	0.70005	4
0.0493162	0.705255	7
0.0496775	0.710421	4
0.0500362	0.715551	7
0.0503923	0.720644	4
0.050746	0.725701	0
0.0510971	0.730723	0
0.0514459	0.735711	0
0.0517924	0.740666	0
0.0521365	0.745587	4
0.0524784	0.750476	4
0.0528181	0.755334	4
0.0531556	0.76016	0
0.0534909	0.764956	0
0.0538242	0.769722	0
0.0541555	0.774459	4
0.0544847	0.779167	0
0.0548119	0.783847	0
0.0551372	0.788499	4
0.0554606	0.793123	0
0.0557821	0.797721	0
0.0561018	0.802293	0
0.0564196	0.806838	0
0.0567357	0.811358	0
0.05705	0.815854	0
0.0573626	0.820324	0
0.0576736	0.82477	0
0.0579828	0.829193	0
0.0582904	0.833592	0
0.0585964	0.837967	0
0.0589008	0.842321	0
0.0592036	0.846651	0
0.0595049	0.85096	0
0.0598047	0.855247	0
0.060103	0.859513	0
0.0603998	0.863757	0
0.0606951	0.867981	0
0.0609891	0.872184	0
0.0612816	0.876367	0
0.0615727	0.880531	0
0.0618625	0.884674	0
0.0621509	0.888799	0
0.0624379	0.892904	0
0.0627237	0.896991	0
0.0630082	0.901059	0
0.0632913	0.905108	0
0.0635733	0.90914	0
0.0638539	0.913154	0
0.0641334	0.91715	0
0.0644116	0.921129	0
0.0646887	0.925091	0
0.0649645	0.929036	0
0.0652392	0.932964	0
0.0655128	0.936876	0
0	0	4
0.00747217	0.0854073	22
0.0105672	0.120784	15
0.0129422	0.14793	15
0.0149443	0.170815	11
0.0167083	0.190977	15
0.018303	0.209204	22
0.0197695	0.225966	37
0.0211345	0.241568	22
0.0224165	0.256222	33
0.0236291	0.270082	26
0.0247824	0.283264	44
0.0258844	0.29586	48
0.0269413	0.30794	63
0.0279583	0.319565	63
0.0289396	0.330781	37
0.0298887	0.341629	29
0.0308085	0.352143	44
0.0317017	0.362352	29
0.0325704	0.372282	33
0.0334166	0.381953	59
0.0342418	0.391385	41
0.0350476	0.400596	48
0.0358353	0.409599	26
0.036606	0.418409	55
0.0373608	0.427036	55
0.0381007	0.435493	44
0.0388265	0.443789	48
0.039539	0.451933	52
0.0402389	0.459932	29
0.0409268	0.467795	41
0.0416033	0.475528	22
0.042269	0.483137	18
0.0429243	0.490628	26
0.0435699	0.498006	22
0.044206	0.505276	26
0.044833	0.512444	37
0.0454514	0.519512	29
0.0460615	0.526486	48
0.0466637	0.533368	29
0.0472582	0.540163	44
0.0478452	0.546874	33
0.0484252	0.553503	44
0.0489983	0.560053	29
0.0495648	0.566528	29
0.0501248	0.57293	29
0.0506787	0.57926	11
0.0512266	0.585523	15
0.0517687	0.591719	26
0.0523052	0.597851	41
0.0528362	0.603921	18
0.053362	0.60993	29
0.0538826	0.615881	18
0.0543982	0.621774	18
0.054909	0.627613	29
0.0554151	0.633397	15
0.0559166	0.63913	15
0.0564136	0.644811	22
0.0569064	0.650443	26
0.0573948	0.656026	0
0.0578792	0.661562	4
0.0583595	0.667052	4
0.0588359	0.672498	4
0.0593085	0.677899	7
0.0597774	0.683258	4
0.0602426	0.688576	0
0.0607042	0.693852	4
0.0611623	0.699089	4
0.0616171	0.704287	0
0.0620685	0.709446	4
0.0625167	0.714569	4
0.0629616	0.719655	0
0.0634035	0.724705	4
0.0638422	0.72972	4
0.064278	0.734701	4
0.0647109	0.739649	4
0.0651409	0.744564	4
0.065568	0.749446	0
0.0659924	0.754297	4
0.0664141	0.759117	0
0.0668331	0.763906	0
0.0672495	0.768666	4
0.0676634	0.773396	0
0.0680747	0.778097	0
0.0684836	0.782771	0
0.06889	0.787416	4
0.0692941	0.792035	0
0.0696958	0.796626	0
0.0700952	0.801191	0
0.0704923	0.805731	0
0.0708872	0.810245	0
0.07128	0.814734	0
0.0716705	0.819198	0
0.072059	0.823638	0
0.0724454	0.828054	0
0.0728297	0.832447	0
0.073212	0.836817	0
0.0735923	0.841164	0
0.0739707	0.845489	0
0.0743472	0.849792	0
0.0747217	0.854073	0
0.0750944	0.858333	0
0.0754652	0.862571	4
0.0758342	0.866789	0
0.0762015	0.870987	0
0.076567	0.875164	0
0.0769307	0.879322	0
0.0772927	0.88346	0
0.0776531	0.887579	0
0.0780117	0.891678	0
0.0783688	0.895759	0
0.0787242	0.899822	0
0.079078	0.903866	4
0.0794303	0.907892	0
0.0797809	0.9119	0
0.0801301	0.915891	0
0.0804777	0.919865	0
0.0808239	0.923821	0
0.0811685	0.927761	0
0.0815117	0.931684	0
0.0818535	0.93559	0
0	0	7
0.00896159	0.0852639	18
0.0126736	0.120581	22
0.0155219	0.147681	22
0.0179232	0.170528	22
0.0200387	0.190656	15
0.0219513	0.208853	11
0.0237102	0.225587	26
0.0253472	0.241163	15
0.0268848	0.255792	22
0.0283391	0.269628	33
0.0297222	0.282788	33
0.0310439	0.295363	52
0.0323115	0.307423	44
0.0335312	0.319028	52
0.0347081	0.330226	63
0.0358464	0.341056	55
0.0369496	0.351552	33
0.0380208	0.361744	29
0.0390627	0.371657	37
0.0400775	0.381312	18
0.0410672	0.390728	66
0.0420336	0.399923	37
0.0429783	0.408911	41
0.0439027	0.417706	59
0.044808	0.426319	48
0.0456953	0.434762	41
0.0465658	0.443044	41
0.0474203	0.451174	48
0.0482597	0.45916	37
0.0490847	0.467009	41
0.049896	0.474729	29
0.0506944	0.482325	18
0.0514804	0.489804	26
0.0522546	0.49717	22
0.0530175	0.504428	18
0.0537696	0.511583	37
0.0545113	0.51864	37
0.055243	0.525602	44
0.0559651	0.532473	63
0.0566781	0.539256	33
0.0573822	0.545955	52
0.0580778	0.552573	22
0.0587651	0.559113	33
0.0594445	0.565577	26
0.0601162	0.571967	37
0.0607805	0.578288	15
0.0614376	0.58454	7
0.0620877	0.590725	18
0.0627312	0.596847	44
0.063368	0.602907	37
0.0639986	0.608906	18
0.064623	0.614847	18
0.0652414	0.62073	33
0.065854	0.626559	29
0.066461	0.632334	18
0.0670624	0.638056	22
0.0676586	0.643728	11
0.0682495	0.64935	22
0.0688353	0.654924	4
0.0694162	0.660451	4
0.0699923	0.665932	4
0.0705637	0.671368	7
0.0711305	0.676761	4
0.0716928	0.682111	4
0.0722507	0.687419	4
0.0728043	0.692687	4
0.0733538	0.697915	7
0.0738992	0.703104	0
0.0744406	0.708255	4
0.0749781	0.713369	7
0.0755117	0.718446	4
0.0760417	0.723488	4
0.0765679	0.728495	4
0.0770906	0.733468	0
0.0776097	0.738407	0
0.0781254	0.743313	0
0.0786377	0.748187	4
0.0791467	0.75303	4
0.0796524	0.757842	4
0.0801549	0.762623	0
0.0806544	0.767375	0
0.0811507	0.772097	4
0.081644	0.776791	0
0.0821344	0.781456	4
0.0826218	0.786094	4
0.0831064	0.790705	0
0.0835882	0.795288	0
0.0840672	0.799846	0
0.0845435	0.804378	4
0.0850172	0.808884	0
0.0854882	0.813366	0
0.0859566	0.817822	0
0.0864225	0.822255	0
0.0868859	0.826664	0
0.0873468	0.831049	0
0.0878053	0.835412	4
0.0882615	0.839752	0
0.0887153	0.844069	4
0.0891667	0.848365	0
0.0896159	0.852639	0
0.0900629	0.856891	0
0.0905077	0.861123	0
0.0909503	0.865334	0
0.0913907	0.869524	0
0.091829	0.873695	0
0.0922653	0.877845	0
0.0926995	0.881976	0
0.0931316	0.886088	0
0.0935618	0.890181	0
0.09399	0.894255	0
0.0944163	0.898311	0
0.0948406	0.902348	0
0.0952631	0.906367	0
0.0956836	0.910369	0
0.0961024	0.914353	0
0.0965193	0.91832	0
0.0969345	0.92227	0
0.0973478	0.926203	0
0.0977595	0.930119	0
0.0981694	0.934019	0
0	0	15
0.0104483	0.0850945	22
0.0147761	0.120342	11
0.018097	0.147388	33
0.0208966	0.170189	26
0.0233631	0.190277	7
0.025593	0.208438	22
0.0276436	0.225139	22
0.0295522	0.240684	26
0.0313449	0.255283	33
0.0330404	0.269092	22
0.0346531	0.282226	41
0.0361939	0.294776	44
0.0376718	0.306813	66
0.0390939	0.318394	26
0.0404661	0.32957	44
0.0417932	0.340378	26
0.0430794	0.350854	37
0.0443283	0.361025	29
0.045543	0.370918	37
0.0467262	0.380554	55
0.0478801	0.389952	55
0.0490068	0.399129	37
0.0501082	0.408099	48
0.051186	0.416876	55
0.0522414	0.425472	33
0.053276	0.433898	44
0.0542909	0.442164	37
0.0552872	0.450278	37
0.0562658	0.458248	41
0.0572276	0.466082	33
0.0581736	0.473786	22
0.0591045	0.481367	37
0.0600209	0.488831	15
0.0609235	0.496182	29
0.0618129	0.503426	18
0.0626897	0.510567	37
0.0635545	0.51761	33
0.0644076	0.524558	26
0.0652495	0.531415	48
0.0660808	0.538185	52
0.0669017	0.544871	18
0.0677127	0.551475	33
0.068514	0.558002	37
0.0693061	0.564453	29
0.0700893	0.570831	22
0.0708637	0.577139	4
0.0716299	0.583378	18
0.0723879	0.589552	22
0.073138	0.595661	22
0.0738806	0.601709	26
0.0746157	0.607696	15
0.0753437	0.613625	18
0.0760647	0.619497	37
0.0767789	0.625314	26
0.0774866	0.631078	22
0.0781878	0.636789	22
0.0788829	0.642449	4
0.0795718	0.64806	11
0.0802548	0.653623	7
0.0809321	0.659139	7
0.0816037	0.664609	4
0.0822699	0.670035	4
0.0829307	0.675417	4
0.0835863	0.680756	4
0.0842368	0.686054	4
0.0848823	0.691311	4
0.0855229	0.696528	4
0.0861588	0.701707	4
0.08679	0.706848	0
0.0874167	0.711952	0
0.0880389	0.717019	4
0.0886567	0.722051	0
0.0892702	0.727048	0
0.0898796	0.73201	4
0.0904848	0.73694	0
0.0910861	0.741837	4
0.0916834	0.746701	4
0.0922768	0.751534	4
0.0928664	0.756336	0
0.0934523	0.761108	4
0.0940346	0.76585	0
0.0946133	0.770563	4
0.0951884	0.775248	0
0.0957602	0.779904	0
0.0963285	0.784532	4
0.0968935	0.789134	0
0.0974552	0.793709	4
0.0980136	0.798257	0
0.098569	0.80278	0
0.0991212	0.807277	0
0.0996703	0.81175	0
0.100216	0.816198	0
0.10076	0.820622	0
0.1013	0.825022	0
0.101837	0.829398	0
0.102372	0.833752	0
0.102904	0.838084	0
0.103433	0.842392	0
0.103959	0.846679	0
0.104483	0.850945	0
0.105004	0.855189	4
0.105523	0.859412	0
0.106039	0.863615	4
0.106552	0.867797	0
0.107063	0.871959	0
0.107572	0.876101	0
0.108078	0.880224	0
0.108582	0.884328	0
0.109083	0.888413	0
0.109583	0.892479	0
0.11008	0.896526	0
0.110574	0.900555	0
0.111067	0.904567	0
0.111557	0.908561	4
0.112045	0.912537	0
0.112532	0.916496	0
0.113016	0.920438	0
0.113497	0.924363	0
0.113977	0.928271	0
0.114455	0.932163	0
0	0	0
0.0119318	0.0848992	11
0.0168741	0.120066	7
0.0206665	0.14705	18
0.0238636	0.169798	26
0.0266803	0.18984	18
0.0292268	0.20796	15
0.0315686	0.224622	29
0.0337482	0.240131	22
0.0357954	0.254698	29
0.0377317	0.268475	55
0.0395733	0.281579	48
0.041333	0.294099	44
0.0430207	0.306108	41
0.0446447	0.317664	37
0.0462117	0.328813	44
0.0477272	0.339597	26
0.0491961	0.350048	44
0.0506223	0.360197	29
0.0520095	0.370067	44
0.0533606	0.379681	41
0.0546784	0.389057	33
0.0559651	0.398212	44
0.0572229	0.407162	41
0.0584537	0.415919	52
0.059659	0.424496	63
0.0608405	0.432903	33
0.0619995	0.441149	41
0.0631372	0.449244	37
0.0642547	0.457196	41
0.0653532	0.465012	33
0.0664335	0.472699	33
0.0674965	0.480262	29
0.068543	0.487709	22
0.0695738	0.495043	37
0.0705895	0.50227	37
0.0715908	0.509395	11
0.0725783	0.516422	18
0.0735526	0.523354	7
0.0745141	0.530195	37
0.0754633	0.53695	41
0.0764008	0.54362	37
0.0773269	0.55021	29
0.0782421	0.556721	37
0.0791466	0.563157	33
0.080041	0.569521	26
0.0809254	0.575814	11
0.0818003	0.582039	15
0.0826659	0.588199	15
0.0835226	0.594294	44
0.0843706	0.600328	37
0.0852101	0.606301	15
0.0860414	0.612217	15
0.0868648	0.618075	41
0.0876805	0.623879	15
0.0884886	0.629629	22
0.0892894	0.635327	11
0.0900831	0.640975	11
0.0908699	0.646573	7
0.0916499	0.652123	7
0.0924233	0.657626	0
0.0931904	0.663084	0
0.0939511	0.668497	4
0.0947057	0.673866	4
0.0954544	0.679193	4
0.0961973	0.684479	4
0.0969344	0.689724	7
0.097666	0.69493	4
0.0983922	0.700097	4
0.099113	0.705226	4
0.0998286	0.710318	4
0.100539	0.715373	4
0.101245	0.720393	0
0.101945	0.725379	4
0.102641	0.73033	0
0.103332	0.735248	4
0.104019	0.740134	4
0.104701	0.744987	4
0.105379	0.749809	0
0.106052	0.7546	0
0.106721	0.759361	4
0.107386	0.764093	4
0.108047	0.768795	4
0.108704	0.773468	4
0.109357	0.778114	0
0.110006	0.782732	0
0.110651	0.787323	0
0.111292	0.791887	0
0.11193	0.796425	0
0.112564	0.800937	0
0.113195	0.805424	0
0.113822	0.809887	0
0.114446	0.814324	4
0.115066	0.818738	0
0.115683	0.823128	0
0.116297	0.827495	4
0.116907	0.831839	0
0.117515	0.83616	0
0.118119	0.840459	4
0.11872	0.844736	0
0.119318	0.848992	0
0.119913	0.853226	0
0.120505	0.85744	0
0.121095	0.861633	0
0.121681	0.865805	0
0.122265	0.869958	0
0.122845	0.874091	0
0.123424	0.878204	0
0.123999	0.882298	0
0.124572	0.886373	0
0.125142	0.89043	0
0.125709	0.894468	0
0.126274	0.898488	4
0.126837	0.902491	0
0.127397	0.906475	0
0.127954	0.910442	0
0.128509	0.914392	0
0.129062	0.918325	0
0.129613	0.922241	0
0.130161	0.926141	0
0.130706	0.930024	0
0	0	4
0.0134117	0.084678	18
0.018967	0.119753	29
0.0232297	0.146667	15
0.0268234	0.169356	18
0.0299894	0.189346	11
0.0328518	0.207418	26
0.035484	0.224037	33
0.037934	0.239506	22
0.040235	0.254034	33
0.0424115	0.267775	44
0.0444815	0.280845	37
0.0464594	0.293333	41
0.0483565	0.305311	37
0.0501819	0.316836	48
0.0519432	0.327957	59
0.0536467	0.338712	33
0.0552978	0.349136	22
0.0569009	0.359258	33
0.0584602	0.369103	37
0.0599789	0.378692	48
0.06146	0.388043	48
0.0629064	0.397175	55
0.0643202	0.406101	55
0.0657035	0.414836	55
0.0670584	0.42339	41
0.0683864	0.431775	48
0.0696891	0.44	48
0.0709679	0.448074	37
0.0722241	0.456005	29
0.0734588	0.463801	26
0.0746731	0.471467	26
0.0758679	0.479011	29
0.0770442	0.486438	33
0.0782029	0.493753	11
0.0793446	0.500962	33
0.0804701	0.508068	26
0.0815801	0.515076	37
0.0826751	0.52199	26
0.0837559	0.528814	48
0.0848229	0.535551	37
0.0858767	0.542204	37
0.0869176	0.548776	29
0.0879463	0.555271	29
0.088963	0.56169	37
0.0899683	0.568037	18
0.0909624	0.574314	29
0.0919458	0.580523	33
0.0929188	0.586666	26
0.0938818	0.592746	22
0.0948349	0.598764	33
0.0957785	0.604722	37
0.096713	0.610622	22
0.0976385	0.616465	33
0.0985553	0.622254	11
0.0994637	0.627989	18
0.100364	0.633672	7
0.101256	0.639305	22
0.10214	0.644889	7
0.103017	0.650424	4
0.103886	0.655913	4
0.104749	0.661356	4
0.105604	0.666755	0
0.106452	0.672111	4
0.107293	0.677424	7
0.108128	0.682696	4
0.108957	0.687927	7
0.109779	0.693119	4
0.110596	0.698273	4
0.111406	0.703388	4
0.11221	0.708467	4
0.113009	0.71351	4
0.113802	0.718517	4
0.114589	0.723489	0
0.115372	0.728428	4
0.116149	0.733333	0
0.11692	0.738206	4
0.117687	0.743047	0
0.118449	0.747856	0
0.119206	0.752635	4
0.119958	0.757383	0
0.120705	0.762102	0
0.121448	0.766792	0
0.122186	0.771453	0
0.12292	0.776087	0
0.12365	0.780693	0
0.124375	0.785272	0
0.125096	0.789824	4
0.125813	0.79435	0
0.126526	0.798851	0
0.127234	0.803326	0
0.127939	0.807777	4
0.12864	0.812203	0
0.129338	0.816605	0
0.130031	0.820984	0
0.130721	0.825339	4
0.131407	0.829672	0
0.13209	0.833982	0
0.132769	0.83827	0
0.133445	0.842536	0
0.134117	0.84678	0
0.134786	0.851003	0
0.135451	0.855206	0
0.136114	0.859388	0
0.136773	0.86355	0
0.137429	0.867691	0
0.138082	0.871813	0
0.138731	0.875916	0
0.139378	0.88	0
0.140022	0.884064	0
0.140663	0.88811	4
0.141301	0.892138	0
0.141936	0.896148	0
0.142568	0.90014	0
0.143198	0.904114	0
0.143824	0.908071	0
0.144448	0.91201	0
0.145069	0.915933	0
0.145688	0.919839	0
0.146304	0.923728	0
0.146918	0.927601	0
0	0	7
0.0148875	0.084431	15
0.0210541	0.119404	29
0.0257859	0.146239	15
0.0297749	0.168862	29
0.0332894	0.188794	26
0.0364667	0.206813	22
0.0393885	0.223384	22
0.0421081	0.238807	22
0.0446624	0.253293	33
0.0470783	0.266994	44
0.0493762	0.280026	44
0.0515717	0.292478	55
0.0536775	0.30442	41
0.0557038	0.315912	63
0.0576589	0.327	44
0.0595499	0.337724	44
0.0613826	0.348118	48
0.0631622	0.358211	22
0.064893	0.368026	29
0.0665788	0.377587	37
0.068223	0.386912	52
0.0698284	0.396017	29
0.0713978	0.404917	41
0.0729334	0.413626	48
0.0744374	0.422155	63
0.0759115	0.430516	41
0.0773576	0.438717	29
0.0787771	0.446767	44
0.0801715	0.454675	29
0.081542	0.462448	48
0.0828899	0.470092	15
0.0842163	0.477614	15
0.085522	0.485019	15
0.0868081	0.492313	22
0.0880755	0.499501	18
0.0893248	0.506586	29
0.090557	0.513574	37
0.0917725	0.520468	37
0.0929722	0.527272	33
0.0941566	0.533989	55
0.0953263	0.540622	41
0.0964818	0.547176	55
0.0976237	0.553651	22
0.0987523	0.560052	44
0.0998682	0.566381	22
0.100972	0.572639	33
0.102063	0.57883	22
0.103143	0.584955	18
0.104212	0.591017	26
0.10527	0.597018	37
0.106318	0.602958	26
0.107355	0.608841	37
0.108382	0.614667	22
0.1094	0.620439	18
0.110408	0.626157	26
0.111408	0.631824	18
0.112398	0.63744	22
0.11338	0.643008	15
0.114353	0.648527	4
0.115318	0.654	4
0.116275	0.659428	7
0.117224	0.664811	7
0.118166	0.670151	4
0.1191	0.675448	4
0.120027	0.680705	7
0.120946	0.685921	7
0.121859	0.691098	4
0.122765	0.696236	4
0.123665	0.701337	7
0.124558	0.706401	4
0.125444	0.711429	4
0.126324	0.716421	4
0.127199	0.721379	4
0.128067	0.726303	0
0.128929	0.731194	0
0.129786	0.736053	4
0.130637	0.740879	4
0.131483	0.745675	4
0.132323	0.75044	4
0.133158	0.755174	4
0.133987	0.759879	4
0.134812	0.764556	4
0.135631	0.769203	4
0.136446	0.773823	4
0.137256	0.778416	0
0.138061	0.782981	0
0.138861	0.78752	0
0.139657	0.792033	0
0.140448	0.796521	0
0.141235	0.800983	0
0.142017	0.805421	0
0.142796	0.809834	0
0.14357	0.814224	0
0.144339	0.818589	0
0.145105	0.822932	0
0.145867	0.827252	4
0.146625	0.831549	0
0.147378	0.835825	0
0.148128	0.840078	0
0.148875	0.84431	0
0.149617	0.848522	0
0.150356	0.852712	4
0.151091	0.856882	0
0.151823	0.861031	0
0.152551	0.865161	0
0.153276	0.869271	0
0.153997	0.873362	0
0.154715	0.877433	0
0.15543	0.881486	4
0.156141	0.88552	0
0.156849	0.889536	0
0.157554	0.893534	0
0.158256	0.897514	0
0.158955	0.901477	0
0.15965	0.905422	0
0.160343	0.90935	0
0.161033	0.913261	0
0.161719	0.917156	0
0.162403	0.921034	0
0.163084	0.924896	0
0	0	11
0.0163587	0.0841584	18
0.0231347	0.119018	18
0.0283342	0.145767	11
0.0327175	0.168317	15
0.0365792	0.188184	18
0.0400705	0.206145	18
0.0432811	0.222662	26
0.0462695	0.238036	22
0.0490762	0.252475	29
0.0517308	0.266132	41
0.0542558	0.279122	33
0.0566683	0.291533	44
0.0589822	0.303437	55
0.0612088	0.314892	52
0.0633571	0.325944	48
0.0654349	0.336633	37
0.0674488	0.346994	33
0.0694042	0.357054	29
0.071306	0.366838	37
0.0731585	0.376368	41
0.0749651	0.385662	63
0.0767292	0.394738	55
0.0784537	0.403609	59
0.0801411	0.41229	52
0.0817936	0.420792	52
0.0834135	0.429125	48
0.0850025	0.4373	37
0.0865623	0.445324	26
0.0880945	0.453207	33
0.0896005	0.460954	22
0.0910816	0.468574	15
0.0925389	0.476072	22
0.0939737	0.483453	18
0.095387	0.490723	15
0.0967795	0.497888	18
0.0981524	0.50495	26
0.0995063	0.511915	33
0.100842	0.518787	18
0.10216	0.525569	44
0.103462	0.532264	41
0.104747	0.538876	33
0.106017	0.545409	41
0.107271	0.551863	44
0.108512	0.558243	22
0.109738	0.564551	33
0.11095	0.57079	26
0.11215	0.576961	26
0.113337	0.583066	7
0.114511	0.589109	15
0.115674	0.59509	18
0.116825	0.601011	29
0.117964	0.606875	18
0.119093	0.612682	4
0.120212	0.618435	15
0.12132	0.624135	18
0.122418	0.629784	15
0.123506	0.635382	22
0.124584	0.640931	18
0.125654	0.646433	4
0.126714	0.651888	4
0.127766	0.657298	7
0.128809	0.662664	4
0.129843	0.667986	4
0.13087	0.673267	7
0.131888	0.678506	7
0.132899	0.683706	4
0.133902	0.688866	7
0.134898	0.693988	4
0.135886	0.699072	0
0.136867	0.704119	4
0.137841	0.709131	0
0.138808	0.714107	4
0.139769	0.719049	0
0.140723	0.723958	0
0.141671	0.728833	0
0.142612	0.733676	4
0.143547	0.738487	7
0.144476	0.743267	4
0.1454	0.748016	0
0.146317	0.752735	4
0.147229	0.757425	0
0.148135	0.762086	0
0.149035	0.766719	0
0.14993	0.771324	0
0.15082	0.775902	0
0.151705	0.780453	0
0.152584	0.784977	0
0.153458	0.789475	0
0.154328	0.793948	0
0.155193	0.798396	0
0.156052	0.80282	0
0.156907	0.807219	0
0.157758	0.811594	0
0.158604	0.815946	0
0.159445	0.820274	0
0.160282	0.82458	0
0.161115	0.828864	0
0.161943	0.833125	0
0.162767	0.837365	0
0.163587	0.841584	0
0.164403	0.845781	0
0.165215	0.849958	0
0.166023	0.854114	0
0.166827	0.85825	4
0.167627	0.862367	0
0.168423	0.866463	0
0.169216	0.870541	0
0.170005	0.874599	0
0.17079	0.878639	0
0.171572	0.88266	0
0.17235	0.886663	0
0.173125	0.890648	0
0.173896	0.894616	0
0.174663	0.898565	0
0.175428	0.902498	0
0.176189	0.906413	0
0.176947	0.910312	0
0.177701	0.914194	0
0.178453	0.918059	0
0.179201	0.921909	0
0	0	7
0.017825	0.0838601	15
0.0252084	0.118596	18
0.0308738	0.14525	15
0.03565	0.16772	11
0.0398579	0.187517	18
0.0436622	0.205414	26
0.0471605	0.221873	26
0.0504167	0.237192	22
0.053475	0.25158	26
0.0563676	0.265189	37
0.0591189	0.278132	48
0.0617476	0.2905	44
0.064269	0.302362	52
0.0666951	0.313776	41
0.0690359	0.324789	59
0.0713	0.33544	33
0.0734944	0.345764	29
0.0756251	0.355788	48
0.0776974	0.365537	33
0.0797158	0.375034	41
0.0816844	0.384295	41
0.0836067	0.393339	55
0.0854857	0.402179	44
0.0873243	0.410829	52
0.089125	0.4193	41
0.09089	0.427604	48
0.0926214	0.43575	70
0.0943211	0.443746	44
0.0959906	0.4516	41
0.0976316	0.45932	33
0.0992454	0.466913	26
0.100833	0.474384	15
0.102397	0.481739	33
0.103937	0.488984	18
0.105454	0.496123	18
0.10695	0.50316	22
0.108425	0.510101	37
0.109881	0.516948	37
0.111317	0.523706	29
0.112735	0.530378	55
0.114136	0.536966	48
0.115519	0.543475	37
0.116886	0.549907	18
0.118238	0.556265	29
0.119574	0.56255	22
0.120895	0.568767	26
0.122202	0.574916	18
0.123495	0.580999	11
0.124775	0.58702	15
0.126042	0.59298	11
0.127296	0.598881	29
0.128538	0.604723	26
0.129768	0.61051	22
0.130986	0.616243	22
0.132194	0.621923	29
0.13339	0.627551	18
0.134576	0.633129	15
0.135751	0.638659	22
0.136916	0.644141	0
0.138072	0.649577	7
0.139218	0.654968	7
0.140354	0.660315	7
0.141482	0.665619	7
0.1426	0.67088	0
0.14371	0.676101	4
0.144811	0.681282	7
0.145904	0.686424	4
0.146989	0.691528	4
0.148066	0.696594	4
0.149135	0.701624	4
0.150196	0.706617	4
0.15125	0.711576	4
0.152297	0.716501	4
0.153336	0.721391	4
0.154369	0.726249	0
0.155395	0.731075	4
0.156414	0.735869	0
0.157426	0.740632	0
0.158432	0.745364	0
0.159432	0.750067	4
0.160425	0.75474	0
0.161412	0.759385	0
0.162394	0.764001	0
0.163369	0.76859	4
0.164338	0.773151	4
0.165302	0.777686	4
0.166261	0.782194	4
0.167213	0.786677	0
0.168161	0.791134	0
0.169103	0.795566	0
0.17004	0.799974	0
0.170971	0.804357	0
0.171898	0.808717	0
0.17282	0.813053	0
0.173737	0.817367	0
0.174649	0.821657	0
0.175556	0.825926	0
0.176459	0.830172	0
0.177357	0.834397	0
0.17825	0.838601	0
0.179139	0.842783	0
0.180024	0.846945	0
0.180904	0.851087	0
0.18178	0.855208	0
0.182652	0.85931	0
0.18352	0.863392	0
0.184383	0.867455	4
0.185243	0.871499	0
0.186099	0.875525	0
0.18695	0.879532	0
0.187798	0.88352	0
0.188642	0.887491	0
0.189482	0.891445	0
0.190319	0.89538	0
0.191152	0.899299	0
0.191981	0.9032	0
0.192807	0.907085	0
0.193629	0.910953	0
0.194448	0.914805	0
0.195263	0.918641	0
0	0	4
0.0192858	0.0835362	11
0.0272743	0.118138	15
0.0334041	0.144689	26
0.0385717	0.167072	11
0.0431245	0.186793	11
0.0472405	0.204621	29
0.0510256	0.221016	22
0.0545486	0.236276	26
0.0578575	0.250609	33
0.0609872	0.264165	37
0.0639639	0.277058	26
0.0668081	0.289378	33
0.0695361	0.301194	48
0.072161	0.312564	66
0.0746938	0.323534	59
0.0771434	0.334145	41
0.0795176	0.344429	33
0.0818229	0.354414	33
0.0840651	0.364126	33
0.0862489	0.373585	33
0.0883789	0.382811	63
0.0904586	0.391819	48
0.0924917	0.400625	37
0.094481	0.409242	48
0.0964292	0.417681	48
0.0983389	0.425953	48
0.100212	0.434067	33
0.102051	0.442032	29
0.103857	0.449856	22
0.105633	0.457547	41
0.107379	0.46511	29
0.109097	0.472552	22
0.110789	0.479879	18
0.112455	0.487096	18
0.114097	0.494207	18
0.115715	0.501217	22
0.117311	0.508131	37
0.118886	0.514952	48
0.12044	0.521683	33
0.121974	0.528329	22
0.12349	0.534893	33
0.124987	0.541376	41
0.126466	0.547783	41
0.127928	0.554116	22
0.129373	0.560378	33
0.130803	0.56657	22
0.132217	0.572695	11
0.133616	0.578756	18
0.135001	0.584753	15
0.136372	0.59069	22
0.137729	0.596568	22
0.139072	0.602388	18
0.140403	0.608153	26
0.141721	0.613863	26
0.143028	0.619521	11
0.144322	0.625128	11
0.145605	0.630684	22
0.146877	0.636193	0
0.148137	0.641654	7
0.149388	0.647069	4
0.150627	0.652438	4
0.151857	0.657765	11
0.153077	0.663048	4
0.154287	0.66829	11
0.155487	0.67349	4
0.156679	0.678651	4
0.157861	0.683773	4
0.159035	0.688857	7
0.1602	0.693904	4
0.161357	0.698914	4
0.162505	0.703888	4
0.163646	0.708828	4
0.164778	0.713734	0
0.165903	0.718605	4
0.16702	0.723445	0
0.16813	0.728252	4
0.169233	0.733027	4
0.170328	0.737772	0
0.171416	0.742486	0
0.172498	0.74717	0
0.173573	0.751826	0
0.174641	0.756452	4
0.175702	0.761051	0
0.176758	0.765622	0
0.177807	0.770166	0
0.17885	0.774683	4
0.179886	0.779174	0
0.180917	0.783639	0
0.181942	0.788079	0
0.182962	0.792494	0
0.183975	0.796884	0
0.184983	0.801251	0
0.185986	0.805594	0
0.186983	0.809913	0
0.187975	0.81421	0
0.188962	0.818484	0
0.189944	0.822736	0
0.19092	0.826966	0
0.191892	0.831175	0
0.192858	0.835362	0
0.19382	0.839528	0
0.194778	0.843674	0
0.19573	0.8478	0
0.196678	0.851905	0
0.197621	0.855991	0
0.19856	0.860058	0
0.199494	0.864105	0
0.200424	0.868134	0
0.20135	0.872143	0
0.202272	0.876135	0
0.203189	0.880108	0
0.204102	0.884064	0
0.205011	0.888002	0
0.205917	0.891922	0
0.206818	0.895826	0
0.207715	0.899712	0
0.208608	0.903582	0
0.209498	0.907435	0
0.210384	0.911272	0
0.211266	0.915093	0
0	0	7
0.0207408	0.0831869	15
0.0293319	0.117644	11
0.0359242	0.144084	18
0.0414816	0.166374	37
0.0463779	0.186012	18
0.0508044	0.203765	22
0.054875	0.220092	15
0.0586639	0.235288	15
0.0622225	0.249561	26
0.0655882	0.26306	18
0.0687895	0.2759	29
0.0718483	0.288168	48
0.0747821	0.299935	33
0.077605	0.311257	52
0.0803288	0.322181	55
0.0829633	0.332748	29
0.0855166	0.342988	26
0.0879958	0.352932	18
0.0904071	0.362603	37
0.0927558	0.372023	44
0.0950464	0.38121	55
0.0972831	0.390181	41
0.0994695	0.39895	44
0.101609	0.407531	41
0.103704	0.415934	44
0.105758	0.424172	52
0.107772	0.432252	29
0.10975	0.440184	29
0.111693	0.447975	26
0.113602	0.455633	22
0.11548	0.463165	29
0.117328	0.470576	22
0.119147	0.477872	18
0.120939	0.485059	18
0.122704	0.49214	26
0.124445	0.499121	18
0.126161	0.506006	37
0.127855	0.512798	41
0.129526	0.519502	33
0.131176	0.52612	41
0.132806	0.532656	33
0.134416	0.539113	48
0.136007	0.545493	26
0.137579	0.551799	26
0.139134	0.558035	26
0.140671	0.564201	22
0.142192	0.570301	22
0.143697	0.576336	22
0.145186	0.582308	18
0.14666	0.58822	29
0.148119	0.594073	26
0.149564	0.599869	22
0.150995	0.60561	15
0.152413	0.611296	26
0.153818	0.61693	22
0.15521	0.622514	15
0.15659	0.628047	15
0.157957	0.633532	15
0.159313	0.638971	7
0.160658	0.644363	7
0.161991	0.64971	7
0.163313	0.655014	7
0.164625	0.660275	4
0.165927	0.665495	4
0.167218	0.670674	4
0.168499	0.675813	7
0.169771	0.680914	4
0.171033	0.685977	7
0.172286	0.691002	4
0.17353	0.695991	7
0.174765	0.700945	4
0.175992	0.705864	0
0.17721	0.710749	4
0.178419	0.715601	4
0.179621	0.72042	4
0.180814	0.725206	4
0.182	0.729962	0
0.183178	0.734687	4
0.184348	0.739381	4
0.185512	0.744046	0
0.186667	0.748682	0
0.187816	0.753289	4
0.188958	0.757869	4
0.190093	0.76242	4
0.191221	0.766945	0
0.192342	0.771443	0
0.193457	0.775916	4
0.194566	0.780362	0
0.195668	0.784783	4
0.196765	0.78918	0
0.197855	0.793552	0
0.198939	0.797901	0
0.200017	0.802225	0
0.20109	0.806527	0
0.202156	0.810805	0
0.203218	0.815062	0
0.204273	0.819296	0
0.205324	0.823508	0
0.206369	0.827699	0
0.207408	0.831869	0
0.208443	0.836018	0
0.209472	0.840146	0
0.210496	0.844255	4
0.211516	0.848343	0
0.21253	0.852412	0
0.21354	0.856461	0
0.214545	0.860492	4
0.215545	0.864503	0
0.216541	0.868497	0
0.217532	0.872471	0
0.218518	0.876428	0
0.2195	0.880367	0
0.220478	0.884289	0
0.221451	0.888193	0
0.222421	0.89208	0
0.223385	0.89595	0
0.224346	0.899804	0
0.225303	0.903641	0
0.226256	0.907462	0
0.227204	0.911267	0
0	0	4
0.0221895	0.0828122	7
0.0313807	0.117114	22
0.0384333	0.143435	7
0.0443789	0.165624	22
0.0496172	0.185174	15
0.0543529	0.202848	18
0.0587078	0.219101	29
0.0627613	0.234228	33
0.0665684	0.248437	29
0.0701693	0.261875	37
0.0735942	0.274657	33
0.0768666	0.28687	37
0.0800053	0.298584	37
0.0830254	0.309855	66
0.0859395	0.32073	48
0.0887579	0.331249	41
0.0914895	0.341444	29
0.094142	0.351343	26
0.0967217	0.36097	29
0.0992343	0.370348	29
0.101685	0.379493	59
0.104078	0.388424	41
0.106417	0.397154	44
0.108706	0.405695	55
0.110947	0.414061	66
0.113145	0.422261	52
0.1153	0.430305	48
0.117416	0.438201	41
0.119494	0.445958	44
0.121537	0.453581	33
0.123546	0.461079	33
0.125523	0.468457	33
0.127469	0.47572	11
0.129386	0.482874	22
0.131275	0.489924	33
0.133137	0.496873	29
0.134973	0.503727	33
0.136785	0.510489	41
0.138573	0.517162	52
0.140339	0.523751	37
0.142082	0.530257	37
0.143804	0.536685	44
0.145506	0.543036	22
0.147188	0.549314	41
0.148851	0.555521	22
0.150496	0.56166	18
0.152123	0.567732	15
0.153733	0.57374	26
0.155326	0.579686	26
0.156903	0.585571	33
0.158465	0.591398	26
0.160011	0.597168	15
0.161542	0.602882	18
0.163059	0.608543	15
0.164562	0.614152	15
0.166051	0.61971	11
0.167527	0.625219	15
0.16899	0.630679	18
0.170441	0.636093	4
0.171879	0.641461	7
0.173305	0.646784	4
0.17472	0.652064	4
0.176123	0.657302	4
0.177516	0.662498	4
0.178897	0.667654	7
0.180268	0.67277	7
0.181629	0.677847	7
0.182979	0.682887	11
0.18432	0.68789	4
0.18565	0.692857	4
0.186972	0.697788	4
0.188284	0.702685	4
0.189587	0.707548	4
0.190881	0.712378	4
0.192166	0.717175	0
0.193443	0.72194	0
0.194712	0.726674	4
0.195972	0.731378	4
0.197224	0.736051	0
0.198469	0.740695	4
0.199705	0.74531	0
0.200934	0.749897	0
0.202156	0.754455	4
0.20337	0.758987	0
0.204577	0.763491	0
0.205777	0.767969	4
0.20697	0.772421	0
0.208156	0.776848	0
0.209335	0.781249	0
0.210508	0.785626	0
0.211674	0.789978	0
0.212834	0.794307	0
0.213988	0.798612	0
0.215135	0.802894	0
0.216276	0.807154	0
0.217412	0.811391	4
0.218541	0.815606	0
0.219665	0.819799	0
0.220782	0.823971	0
0.221895	0.828122	0
0.223001	0.832253	4
0.224103	0.836363	0
0.225199	0.840452	0
0.226289	0.844522	0
0.227374	0.848573	0
0.228455	0.852604	0
0.22953	0.856616	0
0.2306	0.86061	0
0.231665	0.864585	0
0.232725	0.868542	0
0.233781	0.872481	0
0.234831	0.876402	0
0.235877	0.880306	0
0.236919	0.884193	0
0.237956	0.888062	0
0.238988	0.891915	0
0.240016	0.895751	0
0.241039	0.899571	0
0.242059	0.903375	0
0.243073	0.907163	0
0	0	7
0.0236314	0.0824124	7
0.0334198	0.116549	11
0.0409307	0.142742	22
0.0472627	0.164825	11
0.0528413	0.18428	26
0.0578848	0.201868	26
0.0625227	0.218043	26
0.0668396	0.233097	22
0.0708941	0.247237	22
0.0747289	0.260611	26
0.0783764	0.273331	52
0.0818614	0.285485	29
0.0852041	0.297142	48
0.0884205	0.308359	41
0.0915239	0.319182	55
0.0945255	0.329649	52
0.0974346	0.339795	29
0.100259	0.349646	29
0.103007	0.359227	37
0.105683	0.368559	29
0.108293	0.377661	44
0.110841	0.386548	37
0.113332	0.395236	48
0.11577	0.403736	63
0.118157	0.412062	55
0.120497	0.420222	63
0.122792	0.428227	55
0.125045	0.436085	33
0.127259	0.443804	22
0.129434	0.451391	41
0.131574	0.458853	33
0.133679	0.466195	26
0.135752	0.473423	22
0.137793	0.480543	26
0.139805	0.487558	15
0.141788	0.494474	26
0.143744	0.501295	41
0.145674	0.508024	37
0.147578	0.514665	44
0.149458	0.521222	48
0.151315	0.527697	41
0.153149	0.534093	44
0.154961	0.540414	33
0.156753	0.546662	33
0.158524	0.552839	29
0.160276	0.558948	18
0.162008	0.564991	18
0.163723	0.57097	33
0.16542	0.576887	29
0.167099	0.582743	33
0.168762	0.588542	37
0.170408	0.594284	29
0.172039	0.599971	18
0.173654	0.605605	18
0.175255	0.611186	11
0.176841	0.616718	15
0.178413	0.6222	4
0.179971	0.627634	15
0.181516	0.633021	7
0.183048	0.638363	4
0.184567	0.643661	7
0.186074	0.648916	4
[truncated: 41,682 more rows]

## Sheet: Fig.5e
px (a.u.)	pz (a.u.)	Im[σ]
0	0	0.553909
0	0.0857335	0.553909
0	0.121246	0.5472
0	0.148495	0.540633
0	0.171467	0.534202
0	0.191706	0.527896
0	0.210003	0.521711
0	0.22683	0.513368
0	0.242491	0.502915
0	0.257201	0.490488
0	0.271113	0.478434
0	0.284346	0.466723
0	0.29699	0.455328
0	0.309117	0.444222
0	0.320786	0.433382
0	0.332045	0.422787
0	0.342934	0.412415
0	0.353488	0.402248
0	0.363737	0.392268
0	0.373704	0.382458
0	0.383412	0.372801
0	0.39288	0.363284
0	0.402126	0.35392
0	0.411164	0.344763
0	0.420007	0.335928
0	0.428668	0.327558
0	0.437157	0.319771
0	0.445485	0.312627
0	0.453659	0.30613
0	0.461689	0.300255
0	0.469582	0.294978
0	0.477344	0.290271
0	0.484982	0.286108
0	0.492502	0.282461
0	0.499908	0.279301
0	0.507206	0.276595
0	0.514401	0.274281
0	0.521497	0.272255
0	0.528497	0.270348
0	0.535406	0.268358
0	0.542226	0.266099
0	0.548962	0.263434
0	0.555617	0.260267
0	0.562192	0.256496
0	0.568692	0.251936
0	0.575118	0.246713
0	0.581473	0.240922
0	0.587759	0.234566
0	0.593979	0.227591
0	0.600135	0.220788
0	0.606228	0.215259
0	0.61226	0.211892
0	0.618233	0.21076
0	0.62415	0.211801
0	0.63001	0.214932
0	0.635817	0.220158
0	0.641571	0.227533
0	0.647274	0.237169
0	0.652927	0.249287
0	0.658532	0.263817
0	0.664089	0.280736
0	0.6696	0.30014
0	0.675067	0.322203
0	0.680489	0.346287
0	0.685868	0.371481
0	0.691206	0.397139
0	0.696503	0.4235
0	0.701759	0.450997
0	0.706977	0.479188
0	0.712156	0.505856
0	0.717298	0.527294
0	0.722404	0.543836
0	0.727473	0.557478
0	0.732508	0.571482
0	0.737508	0.585881
0	0.742474	0.600689
0	0.747408	0.406849
0	0	0.560689
0.00149626	0.0857205	0.560689
0.00211603	0.121227	0.553913
0.00259159	0.148472	0.547283
0.00299251	0.171441	0.540789
0.00334573	0.191677	0.534424
0.00366506	0.209971	0.52818
0.00395872	0.226795	0.519758
0.00423205	0.242454	0.509207
0.00448877	0.257161	0.496662
0.00473158	0.271072	0.484497
0.00496252	0.284303	0.47268
0.00518318	0.296944	0.461183
0.00539483	0.30907	0.44998
0.00559848	0.320737	0.439047
0.00579498	0.331994	0.428363
0.00598503	0.342882	0.417907
0.00616922	0.353435	0.407659
0.00634808	0.363681	0.397601
0.00652203	0.373647	0.387717
0.00669146	0.383354	0.377989
0.00685671	0.392821	0.368401
0.00701806	0.402065	0.358945
0.00717579	0.411101	0.349639
0.00733013	0.419943	0.340558
0.00748128	0.428602	0.331829
0.00762944	0.43709	0.323598
0.00777478	0.445417	0.315969
0.00791745	0.45359	0.308982
0.00805759	0.461619	0.30263
0.00819533	0.46951	0.296885
0.0083308	0.477271	0.291721
0.0084641	0.484908	0.287112
0.00859534	0.492427	0.283029
0.0087246	0.499832	0.279443
0.00885197	0.507129	0.276324
0.00897754	0.514323	0.273632
0.00910137	0.521417	0.2713
0.00922354	0.528417	0.269197
0.00934412	0.535324	0.267136
0.00946316	0.542144	0.264907
0.00958072	0.548879	0.262328
0.00969685	0.555532	0.259266
0.00981161	0.562107	0.255608
0.00992504	0.568605	0.251171
0.0100372	0.57503	0.246084
0.0101481	0.581385	0.240451
0.0102578	0.58767	0.234294
0.0103664	0.593889	0.22753
0.0104738	0.600043	0.220816
0.0105801	0.606135	0.215133
0.0106854	0.612167	0.211436
0.0107897	0.618139	0.20993
0.0108929	0.624054	0.210661
0.0109952	0.629914	0.21351
0.0110965	0.63572	0.218467
0.011197	0.641473	0.225583
0.0112965	0.647175	0.234962
0.0113951	0.652828	0.24682
0.011493	0.658431	0.261081
0.01159	0.663988	0.277715
0.0116861	0.669498	0.296795
0.0117815	0.674964	0.318526
0.0118762	0.680385	0.3424
0.0119701	0.685764	0.367628
0.0120632	0.691101	0.393497
0.0121556	0.696396	0.420111
0.0122474	0.701652	0.447818
0.0123384	0.706869	0.476222
0.0124288	0.712048	0.503118
0.0125186	0.717189	0.524741
0.0126077	0.722294	0.541415
0.0126962	0.727362	0.555144
0.012784	0.732396	0.569236
0.0128713	0.737395	0.583725
0.012958	0.742361	0.59863
0.0130441	0.747294	0.405505
0	0	0.569856
0.00299206	0.0856813	0.569856
0.00423141	0.121172	0.563024
0.0051824	0.148404	0.55634
0.00598411	0.171363	0.549793
0.00669044	0.191589	0.543376
0.00732901	0.209875	0.537083
0.00791624	0.226691	0.528592
0.00846282	0.242343	0.517956
0.00897617	0.257044	0.505311
0.00946172	0.270948	0.493049
0.00992353	0.284173	0.48114
0.0103648	0.296809	0.469554
0.010788	0.308928	0.458266
0.0111953	0.32059	0.447251
0.0115882	0.331842	0.436489
0.0119682	0.342725	0.425957
0.0123366	0.353273	0.415636
0.0126942	0.363515	0.405509
0.0130421	0.373476	0.395558
0.0133809	0.383178	0.385766
0.0137113	0.392641	0.376117
0.014034	0.401881	0.366597
0.0143494	0.410913	0.357199
0.014658	0.419751	0.347958
0.0149603	0.428407	0.338965
0.0152566	0.436891	0.330362
0.0155472	0.445213	0.32229
0.0158325	0.453383	0.314834
0.0161127	0.461408	0.308016
0.0163882	0.469296	0.301816
0.0166591	0.477053	0.296208
0.0169256	0.484687	0.291165
0.0171881	0.492202	0.286659
0.0174465	0.499604	0.28266
0.0177012	0.506897	0.279139
0.0179523	0.514088	0.276064
0.0182	0.521179	0.273388
0.0184443	0.528175	0.271027
0.0186854	0.53508	0.268829
0.0189234	0.541896	0.266588
0.0191585	0.548628	0.264091
0.0193907	0.555278	0.261163
0.0196202	0.56185	0.257672
0.0198471	0.568345	0.253458
0.0200713	0.574768	0.248566
0.0202931	0.581119	0.242991
0.0205125	0.587401	0.236736
0.0207296	0.593618	0.229801
0.0209444	0.599769	0.222828
0.021157	0.605858	0.216689
0.0213676	0.611887	0.212385
0.021576	0.617857	0.210256
0.0217825	0.623769	0.210447
0.021987	0.629626	0.212798
0.0221897	0.63543	0.217283
0.0223905	0.64118	0.223941
0.0225895	0.64688	0.232863
0.0227868	0.652529	0.244231
0.0229824	0.658131	0.258053
0.0231764	0.663685	0.274406
0.0233687	0.669192	0.293382
0.0235595	0.674655	0.315101
0.0237487	0.680074	0.339076
0.0239365	0.68545	0.364624
0.0241227	0.690785	0.390989
0.0243076	0.696078	0.418144
0.024491	0.701332	0.446362
0.0246731	0.706546	0.475169
0.0248539	0.711722	0.502208
0.0250333	0.716861	0.523838
0.0252115	0.721964	0.540506
0.0253884	0.72703	0.554367
0.0255641	0.732061	0.568578
0.0257386	0.737058	0.58317
0.025912	0.742022	0.598156
0.0260841	0.746952	0.405213
0	0	0.577827
0.00448695	0.085616	0.577827
0.0063455	0.121079	0.570917
0.00777162	0.148291	0.564156
0.00897389	0.171232	0.557535
0.0100331	0.191443	0.551046
0.0109907	0.209716	0.544681
0.0118713	0.226519	0.536095
0.012691	0.242159	0.52534
0.0134608	0.256848	0.512553
0.014189	0.270742	0.500156
0.0148815	0.283956	0.488116
0.0155432	0.296583	0.476406
0.0161779	0.308693	0.464998
0.0167886	0.320346	0.453869
0.0173779	0.331589	0.442996
0.0179478	0.342464	0.432358
0.0185002	0.353004	0.421936
0.0190365	0.363238	0.41171
0.0195581	0.373192	0.401663
0.0200662	0.382887	0.39178
0.0205618	0.392342	0.382042
0.0210456	0.401575	0.372436
0.0215186	0.4106	0.362946
0.0219815	0.419431	0.353576
0.0224347	0.42808	0.344374
0.022879	0.436558	0.335454
0.0233149	0.444874	0.326965
0.0237427	0.453037	0.319038
0.0241629	0.461056	0.311735
0.024576	0.468938	0.305058
0.0249823	0.47669	0.298983
0.025382	0.484317	0.293482
0.0257755	0.491827	0.288527
0.0261632	0.499223	0.284089
0.0265451	0.506511	0.280138
0.0269217	0.513696	0.276641
0.027293	0.520782	0.273563
0.0276594	0.527773	0.270848
0.028021	0.534672	0.268389
0.0283779	0.541483	0.26601
0.0287305	0.54821	0.263489
0.0290787	0.554855	0.260613
0.0294229	0.561422	0.257212
0.029763	0.567913	0.253135
0.0300994	0.57433	0.24833
0.030432	0.580676	0.242666
0.030761	0.586954	0.236153
0.0310865	0.593165	0.228932
0.0314086	0.599312	0.221753
0.0317275	0.605397	0.215456
0.0320432	0.611421	0.210995
0.0323558	0.617386	0.208724
0.0326655	0.623294	0.208782
0.0329722	0.629147	0.211007
0.0332761	0.634946	0.215371
0.0335772	0.640692	0.221907
0.0338757	0.646387	0.2307
0.0341716	0.652032	0.241903
0.0344649	0.657629	0.255617
0.0347557	0.663179	0.272047
0.0350442	0.668683	0.291279
0.0353303	0.674141	0.31329
0.035614	0.679556	0.337487
0.0358956	0.684928	0.36322
0.0361749	0.690259	0.389779
0.0364521	0.695548	0.417128
0.0367272	0.700797	0.445546
0.0370003	0.706008	0.474463
0.0372714	0.71118	0.501464
0.0375405	0.716315	0.523
0.0378077	0.721414	0.539614
0.038073	0.726476	0.553509
0.0383365	0.731504	0.567744
0.0385982	0.736497	0.582347
0.0388581	0.741457	0.597327
0.0391163	0.746383	0.404655
0	0	0.584672
0.00598047	0.0855247	0.584672
0.00845766	0.12095	0.577683
0.0103585	0.148133	0.570845
0.0119609	0.171049	0.564149
0.0133727	0.191239	0.557587
0.0146491	0.209492	0.551152
0.0158228	0.226277	0.542471
0.0169153	0.2419	0.531595
0.0179414	0.256574	0.518667
0.0189119	0.270453	0.506134
0.019835	0.283653	0.493963
0.020717	0.296266	0.482128
0.0215629	0.308364	0.470599
0.0223769	0.320004	0.459354
0.0231623	0.331236	0.448369
0.0239219	0.342099	0.437622
0.0246581	0.352627	0.427095
0.025373	0.362851	0.416767
0.0260683	0.372793	0.406622
0.0267455	0.382478	0.396643
0.027406	0.391923	0.386813
0.0280509	0.401146	0.377116
0.0286813	0.410162	0.367538
0.0292982	0.418984	0.358066
0.0299023	0.427623	0.348715
0.0304945	0.436092	0.339552
0.0310754	0.444399	0.330712
0.0316457	0.452554	0.322348
0.0322058	0.460565	0.31457
0.0327564	0.468438	0.307415
0.0332978	0.476181	0.30087
0.0338306	0.483801	0.294907
0.0343552	0.491302	0.289499
0.0348718	0.49869	0.284614
0.0353809	0.505971	0.280224
0.0358828	0.513148	0.276296
0.0363778	0.520226	0.272794
0.0368661	0.52721	0.269678
0.037348	0.534102	0.266876
0.0378238	0.540906	0.264256
0.0382937	0.547625	0.261615
0.0387579	0.554263	0.258714
0.0392166	0.560823	0.255347
0.0396699	0.567307	0.251349
0.0401182	0.573717	0.246559
0.0405615	0.580057	0.240711
0.041	0.586328	0.233803
0.0414339	0.592532	0.226273
0.0418633	0.598673	0.219016
0.0422883	0.604751	0.212841
0.0427091	0.610768	0.208498
0.0431258	0.616727	0.206323
0.0435385	0.622629	0.206467
0.0439473	0.628476	0.208775
0.0443523	0.634268	0.213219
0.0447537	0.640008	0.219831
0.0451516	0.645697	0.228693
0.0455459	0.651337	0.239934
0.0459369	0.656928	0.253753
0.0463245	0.662471	0.27049
0.046709	0.667969	0.290245
0.0470903	0.673422	0.312701
0.0474685	0.678831	0.337116
0.0478438	0.684198	0.362877
0.0482161	0.689522	0.389476
0.0485856	0.694806	0.4169
0.0489522	0.70005	0.445415
0.0493162	0.705255	0.474344
0.0496775	0.710421	0.501221
0.0500362	0.715551	0.522593
0.0503923	0.720644	0.539103
0.050746	0.725701	0.552992
0.0510971	0.730723	0.567213
0.0514459	0.735711	0.581791
0.0517924	0.740666	0.596728
0.0521365	0.745587	0.404238
0	0	0.587152
0.00747217	0.0854073	0.587152
0.0105672	0.120784	0.580084
0.0129422	0.14793	0.573169
0.0149443	0.170815	0.566398
0.0167083	0.190977	0.559764
0.018303	0.209204	0.553258
0.0197695	0.225966	0.544481
0.0211345	0.241568	0.533485
0.0224165	0.256222	0.520414
0.0236291	0.270082	0.507745
0.0247824	0.283264	0.495444
0.0258844	0.29586	0.483482
0.0269413	0.30794	0.471833
0.0279583	0.319565	0.460471
0.0289396	0.330781	0.449372
0.0298887	0.341629	0.438517
0.0308085	0.352143	0.427883
0.0317017	0.362352	0.417453
0.0325704	0.372282	0.407208
0.0334166	0.381953	0.397131
0.0342418	0.391385	0.387206
0.0350476	0.400596	0.377417
0.0358353	0.409599	0.367749
0.036606	0.418409	0.358185
0.0373608	0.427036	0.348719
0.0381007	0.435493	0.33938
0.0388265	0.443789	0.330261
0.039539	0.451933	0.321513
0.0402389	0.459932	0.313283
0.0409268	0.467795	0.305654
0.0416033	0.475528	0.298637
0.042269	0.483137	0.292208
0.0429243	0.490628	0.28634
0.0435699	0.498006	0.281001
0.044206	0.505276	0.276161
0.044833	0.512444	0.271787
0.0454514	0.519512	0.267842
0.0460615	0.526486	0.264288
0.0466637	0.533368	0.261073
0.0472582	0.540163	0.258105
0.0478452	0.546874	0.255216
0.0484252	0.553503	0.252168
0.0489983	0.560053	0.248714
0.0495648	0.566528	0.244636
0.0501248	0.57293	0.239739
0.0506787	0.57926	0.233726
0.0512266	0.585523	0.226606
0.0517687	0.591719	0.218996
0.0523052	0.597851	0.211953
0.0528362	0.603921	0.206357
0.053362	0.60993	0.202745
0.0538826	0.615881	0.201295
0.0543982	0.621774	0.202074
0.054909	0.627613	0.204968
0.0554151	0.633397	0.209967
0.0559166	0.63913	0.217114
0.0564136	0.644811	0.226499
0.0569064	0.650443	0.238259
0.0573948	0.656026	0.252609
0.0578792	0.661562	0.269916
0.0583595	0.667052	0.290266
0.0588359	0.672498	0.313167
0.0593085	0.677899	0.337714
0.0597774	0.683258	0.363222
0.0602426	0.688576	0.389399
0.0607042	0.693852	0.416382
0.0611623	0.699089	0.444524
0.0616171	0.704287	0.473136
0.0620685	0.709446	0.499853
0.0625167	0.714569	0.521144
0.0629616	0.719655	0.537617
0.0634035	0.724705	0.551401
0.0638422	0.72972	0.565526
0.064278	0.734701	0.580017
0.0647109	0.739649	0.594878
0.0651409	0.744564	0.402976
0	0	0.589519
0.00896159	0.0852639	0.589519
0.0126736	0.120581	0.582419
0.0155219	0.147681	0.575473
0.0179232	0.170528	0.568673
0.0200387	0.190656	0.562009
0.0219513	0.208853	0.555475
0.0237102	0.225587	0.546659
0.0253472	0.241163	0.535616
0.0268848	0.255792	0.522489
0.0283391	0.269628	0.509765
0.0297222	0.282788	0.497412
0.0310439	0.295363	0.485402
0.0323115	0.307423	0.473706
0.0335312	0.319028	0.462299
0.0347081	0.330226	0.451159
0.0358464	0.341056	0.440264
0.0369496	0.351552	0.429592
0.0380208	0.361744	0.419126
0.0390627	0.371657	0.408848
0.0400775	0.381312	0.398739
0.0410672	0.390728	0.388784
0.0420336	0.399923	0.378967
0.0429783	0.408911	0.369272
0.0439027	0.417706	0.359685
0.044808	0.426319	0.350189
0.0456953	0.434762	0.340787
0.0465658	0.443044	0.331529
0.0474203	0.451174	0.322536
0.0482597	0.45916	0.313969
0.0490847	0.467009	0.305954
0.049896	0.474729	0.298543
0.0506944	0.482325	0.291729
0.0514804	0.489804	0.285482
0.0522546	0.49717	0.279773
0.0530175	0.504428	0.27457
0.0537696	0.511583	0.26984
0.0545113	0.51864	0.265547
0.055243	0.525602	0.261651
0.0559651	0.532473	0.258108
0.0566781	0.539256	0.254853
0.0573822	0.545955	0.251761
0.0580778	0.552573	0.248625
0.0587651	0.559113	0.24518
0.0594445	0.565577	0.241163
0.0601162	0.571967	0.236335
0.0607805	0.578288	0.230371
0.0614376	0.58454	0.223261
0.0620877	0.590725	0.215798
0.0627312	0.596847	0.209158
0.063368	0.602907	0.204238
0.0639986	0.608906	0.201268
0.064623	0.614847	0.200212
0.0652414	0.62073	0.201026
0.065854	0.626559	0.203768
0.066461	0.632334	0.208554
0.0670624	0.638056	0.215549
0.0676586	0.643728	0.2248
0.0682495	0.64935	0.236436
0.0688353	0.654924	0.250669
0.0694162	0.660451	0.267874
0.0699923	0.665932	0.288154
0.0705637	0.671368	0.31084
0.0711305	0.676761	0.334904
0.0716928	0.682111	0.359643
0.0722507	0.687419	0.385069
0.0728043	0.692687	0.41153
0.0733538	0.697915	0.439487
0.0738992	0.703104	0.468049
0.0744406	0.708255	0.494936
0.0749781	0.713369	0.516362
0.0755117	0.718446	0.533005
0.0760417	0.723488	0.546801
0.0765679	0.728495	0.560933
0.0770906	0.733468	0.57543
0.0776097	0.738407	0.590302
0.0781254	0.743313	0.399919
0	0	0.590681
0.0104483	0.0850945	0.590681
0.0147761	0.120342	0.58355
0.018097	0.147388	0.576575
0.0208966	0.170189	0.569746
0.0233631	0.190277	0.563055
0.025593	0.208438	0.556495
0.0276436	0.225139	0.547644
0.0295522	0.240684	0.536557
0.0313449	0.255283	0.523378
0.0330404	0.269092	0.510606
0.0346531	0.282226	0.498209
0.0361939	0.294776	0.486156
0.0376718	0.306813	0.474422
0.0390939	0.318394	0.46298
0.0404661	0.32957	0.451807
0.0417932	0.340378	0.440882
0.0430794	0.350854	0.430184
0.0443283	0.361025	0.419694
0.045543	0.370918	0.409394
0.0467262	0.380554	0.399267
0.0478801	0.389952	0.389296
0.0490068	0.399129	0.379465
0.0501082	0.408099	0.369758
0.051186	0.416876	0.360162
0.0522414	0.425472	0.35066
0.053276	0.433898	0.341241
0.0542909	0.442164	0.331918
0.0552872	0.450278	0.322771
0.0562658	0.458248	0.313945
0.0572276	0.466082	0.305599
0.0581736	0.473786	0.29783
0.0591045	0.481367	0.290661
0.0600209	0.488831	0.284067
0.0609235	0.496182	0.27802
0.0618129	0.503426	0.272488
0.0626897	0.510567	0.267438
0.0635545	0.51761	0.262833
0.0644076	0.524558	0.258634
0.0652495	0.531415	0.254798
0.0660808	0.538185	0.251271
0.0669017	0.544871	0.247967
0.0677127	0.551475	0.244719
0.068514	0.558002	0.241277
0.0693061	0.564453	0.237344
0.0700893	0.570831	0.232623
0.0708637	0.577139	0.226827
0.0716299	0.583378	0.219974
0.0723879	0.589552	0.212878
0.073138	0.595661	0.206723
0.0738806	0.601709	0.202376
0.0746157	0.607696	0.199925
0.0753437	0.613625	0.199148
0.0760647	0.619497	0.199878
0.0767789	0.625314	0.202344
0.0774866	0.631078	0.206783
0.0781878	0.636789	0.213486
0.0788829	0.642449	0.222454
0.0795718	0.64806	0.233806
0.0802548	0.653623	0.247756
0.0809321	0.659139	0.264608
0.0816037	0.664609	0.284429
0.0822699	0.670035	0.30652
0.0829307	0.675417	0.329846
0.0835863	0.680756	0.353726
0.0842368	0.686054	0.378309
0.0848823	0.691311	0.404123
0.0855229	0.696528	0.43174
0.0861588	0.701707	0.460307
0.08679	0.706848	0.48768
0.0874167	0.711952	0.509628
0.0880389	0.717019	0.526666
0.0886567	0.722051	0.540515
0.0892702	0.727048	0.554714
0.0898796	0.73201	0.569302
0.0904848	0.73694	0.584302
0.0910861	0.741837	0.395953
0	0	0.59339
0.0119318	0.0848992	0.59339
0.0168741	0.120066	0.586243
0.0206665	0.14705	0.579252
0.0238636	0.169798	0.572409
0.0266803	0.18984	0.565704
0.0292268	0.20796	0.559132
0.0315686	0.224622	0.550263
0.0337482	0.240131	0.539154
0.0357954	0.254698	0.525949
0.0377317	0.268475	0.513155
0.0395733	0.281579	0.500738
0.041333	0.294099	0.488669
0.0430207	0.306108	0.476921
0.0446447	0.317664	0.465467
0.0462117	0.328813	0.454286
0.0477272	0.339597	0.443354
0.0491961	0.350048	0.432652
0.0506223	0.360197	0.422161
0.0520095	0.370067	0.411863
0.0533606	0.379681	0.401739
0.0546784	0.389057	0.391775
0.0559651	0.398212	0.381953
0.0572229	0.407162	0.372259
0.0584537	0.415919	0.362678
0.059659	0.424496	0.353195
0.0608405	0.432903	0.343794
0.0619995	0.441149	0.33447
0.0631372	0.449244	0.325259
0.0642547	0.457196	0.31627
0.0653532	0.465012	0.307667
0.0664335	0.472699	0.29959
0.0674965	0.480262	0.292103
0.068543	0.487709	0.285203
0.0695738	0.495043	0.278858
0.0705895	0.50227	0.27304
0.0715908	0.509395	0.267714
0.0725783	0.516422	0.262845
0.0735526	0.523354	0.258395
0.0745141	0.530195	0.254321
0.0754633	0.53695	0.250572
0.0764008	0.54362	0.247085
0.0773269	0.55021	0.243737
0.0782421	0.556721	0.240316
0.0791466	0.563157	0.236523
0.080041	0.569521	0.232015
0.0809254	0.575814	0.22655
0.0818003	0.582039	0.220147
0.0826659	0.588199	0.213512
0.0835226	0.594294	0.207725
0.0843706	0.600328	0.203544
0.0852101	0.606301	0.201083
0.0860414	0.612217	0.20004
0.0868648	0.618075	0.20022
0.0876805	0.623879	0.201984
0.0884886	0.629629	0.205674
0.0892894	0.635327	0.211692
0.0900831	0.640975	0.219991
0.0908699	0.646573	0.230671
0.0916499	0.652123	0.243939
0.0924233	0.657626	0.260008
0.0931904	0.663084	0.278915
0.0939511	0.668497	0.30007
0.0947057	0.673866	0.322533
0.0954544	0.679193	0.345731
0.0961973	0.684479	0.369779
0.0969344	0.689724	0.395279
0.097666	0.69493	0.422818
0.0983922	0.700097	0.45164
0.099113	0.705226	0.479687
0.0998286	0.710318	0.502299
0.100539	0.715373	0.519816
0.101245	0.720393	0.53381
0.101945	0.725379	0.548163
0.102641	0.73033	0.562926
0.103332	0.735248	0.578138
0.104019	0.740134	0.391906
0	0	0.595947
0.0134117	0.084678	0.595947
0.018967	0.119753	0.588769
0.0232297	0.146667	0.581749
0.0268234	0.169356	0.574878
0.0299894	0.189346	0.568147
0.0328518	0.207418	0.561549
0.035484	0.224037	0.552646
0.037934	0.239506	0.541494
0.040235	0.254034	0.528239
0.0424115	0.267775	0.515398
0.0444815	0.280845	0.502938
0.0464594	0.293333	0.490829
0.0483565	0.305311	0.479044
0.0501819	0.316836	0.467557
0.0519432	0.327957	0.456346
0.0536467	0.338712	0.445387
0.0552978	0.349136	0.434661
0.0569009	0.359258	0.424149
0.0584602	0.369103	0.413832
0.0599789	0.378692	0.403693
0.06146	0.388043	0.393715
0.0629064	0.397175	0.383883
0.0643202	0.406101	0.374182
0.0657035	0.414836	0.364596
0.0670584	0.42339	0.355111
0.0683864	0.431775	0.345711
0.0696891	0.44	0.336384
0.0709679	0.448074	0.327134
0.0722241	0.456005	0.318028
0.0734588	0.463801	0.309205
0.0746731	0.471467	0.300833
0.0758679	0.479011	0.293021
0.0770442	0.486438	0.285798
0.0782029	0.493753	0.279141
0.0793446	0.500962	0.273019
0.0804701	0.508068	0.2674
0.0815801	0.515076	0.262248
0.0826751	0.52199	0.257526
0.0837559	0.528814	0.253191
0.0848229	0.535551	0.249196
0.0858767	0.542204	0.245483
0.0869176	0.548776	0.241965
0.0879463	0.555271	0.238473
0.088963	0.56169	0.234737
0.0899683	0.568037	0.230387
0.0909624	0.574314	0.225228
0.0919458	0.580523	0.219281
0.0929188	0.586666	0.212969
0.0938818	0.592746	0.207185
0.0948349	0.598764	0.202659
0.0957785	0.604722	0.199795
0.096713	0.610622	0.198377
0.0976385	0.616465	0.198206
0.0985553	0.622254	0.199624
0.0994637	0.627989	0.202961
0.100364	0.633672	0.208614
0.101256	0.639305	0.216527
0.10214	0.644889	0.226797
0.103017	0.650424	0.239627
0.103886	0.655913	0.255133
0.104749	0.661356	0.273318
0.105604	0.666755	0.293864
0.106452	0.672111	0.316016
0.107293	0.677424	0.339223
0.108128	0.682696	0.363307
0.108957	0.687927	0.388775
0.109779	0.693119	0.416213
0.110596	0.698273	0.445163
0.111406	0.703388	0.473709
0.11221	0.708467	0.496902
0.113009	0.71351	0.514806
0.113802	0.718517	0.528893
0.114589	0.723489	0.543361
0.115372	0.728428	0.558271
0.116149	0.733333	0.573675
0.11692	0.738206	0.388991
0	0	0.599353
0.0148875	0.084431	0.599353
0.0210541	0.119404	0.592134
0.0257859	0.146239	0.585075
0.0297749	0.168862	0.578167
0.0332894	0.188794	0.571401
0.0364667	0.206813	0.56477
0.0393885	0.223384	0.555821
0.0421081	0.238807	0.544611
0.0446624	0.253293	0.531288
0.0470783	0.266994	0.518385
0.0493762	0.280026	0.505868
0.0515717	0.292478	0.493707
0.0536775	0.30442	0.481874
0.0557038	0.315912	0.470344
0.0576589	0.327	0.459093
0.0595499	0.337724	0.448099
0.0613826	0.348118	0.437342
0.0631622	0.358211	0.426801
0.064893	0.368026	0.41646
0.0665788	0.377587	0.4063
0.068223	0.386912	0.396305
0.0698284	0.396017	0.38646
0.0713978	0.404917	0.376748
0.0729334	0.413626	0.367155
0.0744374	0.422155	0.357667
0.0759115	0.430516	0.348267
0.0773576	0.438717	0.338943
0.0787771	0.446767	0.329684
0.0801715	0.454675	0.320517
0.081542	0.462448	0.31154
0.0828899	0.470092	0.302921
0.0842163	0.477614	0.294808
0.085522	0.485019	0.287276
0.0868081	0.492313	0.280319
0.0880755	0.499501	0.273908
0.0893248	0.506586	0.268011
0.090557	0.513574	0.262594
0.0917725	0.520468	0.257619
0.0929722	0.527272	0.253046
0.0941566	0.533989	0.248828
0.0953263	0.540622	0.244911
0.0964818	0.547176	0.241226
0.0976237	0.553651	0.237651
0.0987523	0.560052	0.233961
0.0998682	0.566381	0.229802
0.100972	0.572639	0.224969
0.102063	0.57883	0.219443
0.103143	0.584955	0.213321
0.104212	0.591017	0.207376
0.10527	0.597018	0.202335
0.106318	0.602958	0.198912
0.107355	0.608841	0.196974
0.108382	0.614667	0.196314
0.1094	0.620439	0.197247
0.110408	0.626157	0.200095
0.111408	0.631824	0.205243
0.112398	0.63744	0.212625
0.11338	0.643008	0.222327
0.114353	0.648527	0.234537
0.115318	0.654	0.249336
0.116275	0.659428	0.266719
0.117224	0.664811	0.286674
0.118166	0.670151	0.308561
0.1191	0.675448	0.331827
0.120027	0.680705	0.355977
0.120946	0.685921	0.381429
0.121859	0.691098	0.408766
0.122765	0.696236	0.437775
0.123665	0.701337	0.4668
0.124558	0.706401	0.490559
0.125444	0.711429	0.508896
0.126324	0.716421	0.523068
0.127199	0.721379	0.537638
0.128067	0.726303	0.55268
0.128929	0.731194	0.568259
0.129786	0.736053	0.385431
0	0	0.603546
0.0163587	0.0841584	0.603546
0.0231347	0.119018	0.596229
0.0283342	0.145767	0.589075
0.0327175	0.168317	0.582074
0.0365792	0.188184	0.575219
0.0400705	0.206145	0.568502
0.0432811	0.222662	0.559435
0.0462695	0.238036	0.548078
0.0490762	0.252475	0.534581
0.0517308	0.266132	0.521513
0.0542558	0.279122	0.508838
0.0566683	0.291533	0.496528
0.0589822	0.303437	0.484552
0.0612088	0.314892	0.472885
0.0633571	0.325944	0.461502
0.0654349	0.336633	0.450382
0.0674488	0.346994	0.439503
0.0694042	0.357054	0.428845
0.071306	0.366838	0.41839
0.0731585	0.376368	0.40812
0.0749651	0.385662	0.398019
0.0767292	0.394738	0.38807
0.0784537	0.403609	0.378258
0.0801411	0.41229	0.368567
0.0817936	0.420792	0.358983
0.0834135	0.429125	0.34949
0.0850025	0.4373	0.340075
0.0865623	0.445324	0.330722
0.0880945	0.453207	0.32143
0.0896005	0.460954	0.312258
0.0910816	0.468574	0.303342
0.0925389	0.476072	0.294854
0.0939737	0.483453	0.286911
0.095387	0.490723	0.279543
0.0967795	0.497888	0.272726
0.0981524	0.50495	0.266426
0.0995063	0.511915	0.260611
0.100842	0.518787	0.255241
0.10216	0.525569	0.250275
0.103462	0.532264	0.245668
0.104747	0.538876	0.241363
0.106017	0.545409	0.237297
0.107271	0.551863	0.233372
0.108512	0.558243	0.229407
0.109738	0.564551	0.225073
0.11095	0.57079	0.220145
0.11215	0.576961	0.214537
0.113337	0.583066	0.208262
0.114511	0.589109	0.20205
0.115674	0.59509	0.196728
0.116825	0.601011	0.193148
0.117964	0.606875	0.191305
0.119093	0.612682	0.191022
0.120212	0.618435	0.192476
0.12132	0.624135	0.195873
0.122418	0.629784	0.201481
0.123506	0.635382	0.209281
0.124584	0.640931	0.219371
0.125654	0.646433	0.231947
0.126714	0.651888	0.247093
0.127766	0.657298	0.264831
0.128809	0.662664	0.285195
0.129843	0.667986	0.307585
0.13087	0.673267	0.331347
0.131888	0.678506	0.355847
0.132899	0.683706	0.381372
0.133902	0.688866	0.408466
0.134898	0.693988	0.437176
0.135886	0.699072	0.466046
0.136867	0.704119	0.489805
0.137841	0.709131	0.50814
0.138808	0.714107	0.522218
0.139769	0.719049	0.536715
0.140723	0.723958	0.551703
0.141671	0.728833	0.567252
0.142612	0.733676	0.384751
0	0	0.608785
0.017825	0.0838601	0.608785
0.0252084	0.118596	0.601353
0.0308738	0.14525	0.594089
0.03565	0.16772	0.586981
0.0398579	0.187517	0.580023
0.0436622	0.205414	0.573204
0.0471605	0.221873	0.564
0.0504167	0.237192	0.55247
0.053475	0.25158	0.53877
0.0563676	0.265189	0.525507
0.0591189	0.278132	0.512647
0.0617476	0.2905	0.500158
0.064269	0.302362	0.488011
0.0666951	0.313776	0.476179
0.0690359	0.324789	0.464637
0.0713	0.33544	0.453363
0.0734944	0.345764	0.442334
0.0756251	0.355788	0.431531
0.0776974	0.365537	0.420935
0.0797158	0.375034	0.410528
0.0816844	0.384295	0.400292
0.0836067	0.393339	0.390211
0.0854857	0.402179	0.380269
0.0873243	0.410829	0.37045
0.089125	0.4193	0.36074
0.09089	0.427604	0.351123
0.0926214	0.43575	0.341584
0.0943211	0.443746	0.332109
0.0959906	0.4516	0.322683
0.0976316	0.45932	0.313327
0.0992454	0.466913	0.304136
0.100833	0.474384	0.295277
0.102397	0.481739	0.286905
0.103937	0.488984	0.279092
0.105454	0.496123	0.271832
0.10695	0.50316	0.265091
0.108425	0.510101	0.258835
0.109881	0.516948	0.253024
0.111317	0.523706	0.247617
0.112735	0.530378	0.242566
0.114136	0.536966	0.237815
0.115519	0.543475	0.233297
0.116886	0.549907	0.228926
0.118238	0.556265	0.224557
0.119574	0.56255	0.219905
0.120895	0.568767	0.214655
0.122202	0.574916	0.208635
0.123495	0.580999	0.201902
0.124775	0.58702	0.195349
0.126042	0.59298	0.189924
0.127296	0.598881	0.186472
0.128538	0.604723	0.184993
0.129768	0.61051	0.185341
0.130986	0.616243	0.187563
0.132194	0.621923	0.191757
0.13339	0.627551	0.198075
0.134576	0.633129	0.206549
0.135751	0.638659	0.217296
0.136916	0.644141	0.230515
0.138072	0.649577	0.246389
0.139218	0.654968	0.264992
0.140354	0.660315	0.286274
0.141482	0.665619	0.309456
0.1426	0.67088	0.333762
0.14371	0.676101	0.358569
0.144811	0.681282	0.384157
0.145904	0.686424	0.411042
0.146989	0.691528	0.439384
0.148066	0.696594	0.467835
0.149135	0.701624	0.491294
0.150196	0.706617	0.509415
0.15125	0.711576	0.52335
0.152297	0.716501	0.537711
0.153336	0.721391	0.552569
0.154369	0.726249	0.567989
0.155395	0.731075	0.385201
0	0	0.612832
0.0192858	0.0835362	0.612832
0.0272743	0.118138	0.605305
0.0334041	0.144689	0.597948
0.0385717	0.167072	0.590751
0.0431245	0.186793	0.583705
0.0472405	0.204621	0.576802
0.0510256	0.221016	0.567482
0.0545486	0.236276	0.555808
0.0578575	0.250609	0.541936
0.0609872	0.264165	0.528509
0.0639639	0.277058	0.515491
0.0668081	0.289378	0.50285
0.0695361	0.301194	0.490555
0.072161	0.312564	0.478581
0.0746938	0.323534	0.466901
0.0771434	0.334145	0.455493
0.0795176	0.344429	0.444333
0.0818229	0.354414	0.433402
0.0840651	0.364126	0.422681
0.0862489	0.373585	0.41215
0.0883789	0.382811	0.401793
0.0904586	0.391819	0.391593
0.0924917	0.400625	0.381533
0.094481	0.409242	0.371598
0.0964292	0.417681	0.361772
0.0983389	0.425953	0.35204
0.100212	0.434067	0.342386
0.102051	0.442032	0.332795
0.103857	0.449856	0.323251
0.105633	0.457547	0.31375
0.107379	0.46511	0.304344
0.109097	0.472552	0.29517
0.110789	0.479879	0.286403
0.112455	0.487096	0.278159
0.114097	0.494207	0.270463
0.115715	0.501217	0.263286
0.117311	0.508131	0.256592
0.118886	0.514952	0.250342
0.12044	0.521683	0.244492
0.121974	0.528329	0.238992
0.12349	0.534893	0.233786
0.124987	0.541376	0.228804
0.126466	0.547783	0.22396
0.127928	0.554116	0.219127
0.129373	0.560378	0.214065
0.130803	0.56657	0.208383
0.132217	0.572695	0.2018
0.133616	0.578756	0.194603
0.135001	0.584753	0.187809
0.136372	0.59069	0.182514
0.137729	0.596568	0.179364
0.139072	0.602388	0.178398
0.140403	0.608153	0.179512
0.141721	0.613863	0.18263
0.143028	0.619521	0.187746
0.144322	0.625128	0.194902
0.145605	0.630684	0.204185
0.146877	0.636193	0.215727
0.148137	0.641654	0.22974
0.149388	0.647069	0.246515
0.150627	0.652438	0.26622
0.151857	0.657765	0.288535
0.153077	0.663048	0.312526
0.154287	0.66829	0.337267
0.155487	0.67349	0.362336
0.156679	0.678651	0.387978
0.157861	0.683773	0.414668
0.159035	0.688857	0.442615
0.1602	0.693904	0.470538
0.161357	0.698914	0.493567
0.162505	0.703888	0.511386
0.163646	0.708828	0.525156
0.164778	0.713734	0.539359
0.165903	0.718605	0.554056
0.16702	0.723445	0.569309
0.16813	0.728252	0.386026
0	0	0.615046
0.0207408	0.0831869	0.615046
0.0293319	0.117644	0.607455
0.0359242	0.144084	0.600036
0.0414816	0.166374	0.59278
0.0463779	0.186012	0.585677
0.0508044	0.203765	0.578719
0.054875	0.220092	0.569325
0.0586639	0.235288	0.557558
0.0622225	0.249561	0.543575
0.0655882	0.26306	0.530046
0.0687895	0.2759	0.516932
0.0718483	0.288168	0.504202
0.0747821	0.299935	0.491825
0.077605	0.311257	0.479772
0.0803288	0.322181	0.46802
0.0829633	0.332748	0.456543
0.0855166	0.342988	0.44532
0.0879958	0.352932	0.43433
0.0904071	0.362603	0.423553
0.0927558	0.372023	0.412971
0.0950464	0.38121	0.402565
0.0972831	0.390181	0.39232
0.0994695	0.39895	0.382219
0.101609	0.407531	0.372245
0.103704	0.415934	0.362384
0.105758	0.424172	0.35262
0.107772	0.432252	0.342936
0.10975	0.440184	0.333319
0.111693	0.447975	0.323753
0.113602	0.455633	0.314221
0.11548	0.463165	0.304742
0.117328	0.470576	0.295411
0.119147	0.477872	0.286398
0.120939	0.485059	0.277857
0.122704	0.49214	0.269855
0.124445	0.499121	0.262379
0.126161	0.506006	0.255393
0.127855	0.512798	0.248858
0.129526	0.519502	0.242731
0.131176	0.52612	0.236963
0.132806	0.532656	0.231497
0.134416	0.539113	0.226265
0.136007	0.545493	0.221181
0.137579	0.551799	0.216135
0.139134	0.558035	0.210929
0.140671	0.564201	0.20513
0.142192	0.570301	0.198433
0.143697	0.576336	0.191247
0.145186	0.582308	0.184627
0.14666	0.58822	0.179556
0.148119	0.594073	0.176489
0.149564	0.599869	0.175478
0.150995	0.60561	0.176531
0.152413	0.611296	0.179578
0.153818	0.61693	0.184606
0.15521	0.622514	0.191654
0.15659	0.628047	0.200802
0.157957	0.633532	0.212181
0.159313	0.638971	0.225987
0.160658	0.644363	0.242596
0.161991	0.64971	0.262203
0.163313	0.655014	0.284321
0.164625	0.660275	0.307938
0.165927	0.665495	0.332219
0.167218	0.670674	0.356926
0.168499	0.675813	0.382284
0.169771	0.680914	0.408648
0.171033	0.685977	0.436234
0.172286	0.691002	0.464007
0.17353	0.695991	0.486978
0.174765	0.700945	0.504814
0.175992	0.705864	0.518457
0.17721	0.710749	0.532531
0.178419	0.715601	0.547101
0.179621	0.72042	0.562232
0.180814	0.725206	0.381251
0	0	0.61528
0.0221895	0.0828122	0.61528
0.0313807	0.117114	0.607634
0.0384333	0.143435	0.600163
0.0443789	0.165624	0.592858
0.0496172	0.185174	0.585709
0.0543529	0.202848	0.578707
0.0587078	0.219101	0.569252
0.0627613	0.234228	0.557408
0.0665684	0.248437	0.543336
0.0701693	0.261875	0.529725
0.0735942	0.274657	0.516536
0.0768666	0.28687	0.503737
0.0800053	0.298584	0.491297
0.0830254	0.309855	0.479187
0.0859395	0.32073	0.467382
0.0887579	0.331249	0.455858
0.0914895	0.341444	0.444592
0.094142	0.351343	0.433563
0.0967217	0.36097	0.422751
0.0992343	0.370348	0.412138
0.101685	0.379493	0.401706
0.104078	0.388424	0.391437
0.106417	0.397154	0.381316
0.108706	0.405695	0.371326
0.110947	0.414061	0.361451
0.113145	0.422261	0.351677
0.1153	0.430305	0.341988
0.117416	0.438201	0.332368
0.119494	0.445958	0.322802
0.121537	0.453581	0.313274
0.123546	0.461079	0.303778
0.125523	0.468457	0.294367
0.127469	0.47572	0.285183
0.129386	0.482874	0.276401
0.131275	0.489924	0.268133
0.133137	0.496873	0.260395
0.134973	0.503727	0.253155
0.136785	0.510489	0.246375
0.138573	0.517162	0.240011
0.140339	0.523751	0.234015
0.142082	0.530257	0.228332
0.143804	0.536685	0.222893
0.145506	0.543036	0.217616
0.147188	0.549314	0.212389
0.148851	0.555521	0.207043
0.150496	0.56166	0.201187
0.152123	0.567732	0.194515
0.153733	0.57374	0.187624
0.155326	0.579686	0.181381
0.156903	0.585571	0.176623
0.158465	0.591398	0.173584
0.160011	0.597168	0.172464
0.161542	0.602882	0.173398
0.163059	0.608543	0.176315
0.164562	0.614152	0.18119
0.166051	0.61971	0.188055
0.167527	0.625219	0.196988
0.16899	0.630679	0.208112
0.170441	0.636093	0.221622
0.171879	0.641461	0.237889
0.173305	0.646784	0.25713
0.17472	0.652064	0.278651
0.176123	0.657302	0.301575
0.177516	0.662498	0.325177
0.178897	0.667654	0.349431
0.180268	0.67277	0.374403
0.181629	0.677847	0.400307
0.182979	0.682887	0.427341
0.18432	0.68789	0.454701
0.18565	0.692857	0.47737
0.186972	0.697788	0.495039
0.188284	0.702685	0.508445
0.189587	0.707548	0.522272
0.190881	0.712378	0.536583
0.192166	0.717175	0.551445
0.193443	0.72194	0.373944
0	0	0.613582
0.0236314	0.0824124	0.613582
0.0334198	0.116549	0.605898
0.0409307	0.142742	0.598392
0.0472627	0.164825	0.591054
0.0528413	0.18428	0.583874
0.0578848	0.201868	0.576845
0.0625227	0.218043	0.567351
0.0668396	0.233097	0.555458
0.0708941	0.247237	0.54133
0.0747289	0.260611	0.52767
0.0783764	0.273331	0.514441
0.0818614	0.285485	0.501608
0.0852041	0.297142	0.48914
0.0884205	0.308359	0.47701
0.0915239	0.319182	0.465189
0.0945255	0.329649	0.453655
0.0974346	0.339795	0.442383
0.100259	0.349646	0.431354
0.103007	0.359227	0.420548
0.105683	0.368559	0.409945
0.108293	0.377661	0.399527
0.110841	0.386548	0.389278
0.113332	0.395236	0.379181
0.11577	0.403736	0.36922
0.118157	0.412062	0.35938
0.120497	0.420222	0.349644
0.122792	0.428227	0.339999
0.125045	0.436085	0.330429
0.127259	0.443804	0.320918
0.129434	0.451391	0.311451
0.131574	0.458853	0.302013
0.133679	0.466195	0.292622
0.135752	0.473423	0.283381
0.137793	0.480543	0.274463
0.139805	0.487558	0.266018
0.141788	0.494474	0.258103
0.143744	0.501295	0.2507
0.145674	0.508024	0.243771
0.147578	0.514665	0.237274
0.149458	0.521222	0.231164
0.151315	0.527697	0.225386
0.153149	0.534093	0.219877
0.154961	0.540414	0.214558
0.156753	0.546662	0.209327
0.158524	0.552839	0.204031
0.160276	0.558948	0.198337
0.162008	0.564991	0.192044
0.163723	0.57097	0.185666
0.16542	0.576887	0.179782
0.167099	0.582743	0.174971
0.168762	0.588542	0.171531
0.170408	0.594284	0.169887
0.172039	0.599971	0.170309
0.173654	0.605605	0.172704
0.175255	0.611186	0.177026
0.176841	0.616718	0.183293
0.178413	0.6222	0.19157
0.179971	0.627634	0.201968
0.181516	0.633021	0.214664
0.183048	0.638363	0.230006
0.184567	0.643661	0.248138
0.186074	0.648916	0.268443
0.187568	0.654128	0.290284
0.189051	0.659299	0.313149
0.190522	0.66443	0.33692
0.191982	0.669521	0.361422
0.193431	0.674574	0.38671
0.194869	0.67959	0.413084
0.196297	0.684568	0.440092
0.197714	0.689511	0.46258
0.199121	0.694419	0.48017
0.200519	0.699292	0.493301
0.201906	0.704132	0.506843
0.203285	0.708938	0.520864
0.204654	0.713712	0.535439
0.206013	0.718454	0.363141
0	0	0.610598
0.0250661	0.0819874	0.610598
0.0354488	0.115948	0.602938
0.0434157	0.142006	0.595458
0.0501321	0.163975	0.588147
0.0560494	0.183329	0.580995
0.0613991	0.200827	0.573994
0.0663186	0.216918	0.564538
0.0708975	0.231895	0.552693
0.0751982	0.245962	0.538624
0.0792658	0.259267	0.525026
0.0831347	0.271921	0.511862
0.0868314	0.284013	0.499098
0.090377	0.29561	0.486703
0.0937886	0.306769	0.474648
0.0970804	0.317536	0.462906
0.100264	0.32795	0.451454
0.10335	0.338043	0.440269
0.106346	0.347843	0.42933
0.10926	0.357375	0.418617
0.112099	0.366659	0.408112
0.114867	0.375713	0.397796
0.11757	0.384555	0.387653
0.120213	0.393198	0.377667
0.122798	0.401655	0.367822
0.12533	0.409937	0.358103
0.127812	0.418055	0.348494
0.130247	0.426019	0.338982
0.132637	0.433836	0.329551
0.134985	0.441516	0.320187
0.137292	0.449063	0.310874
0.139562	0.456486	0.301597
0.141795	0.463791	0.292352
0.143994	0.470982	0.2832
0.146159	0.478065	0.274291
0.148293	0.485044	0.265801
0.150396	0.491924	0.257832
0.152471	0.49871	0.250391
0.154518	0.505404	0.243446
0.156537	0.512011	0.236957
0.158532	0.518534	0.230882
0.160501	0.524975	0.225172
0.162447	0.531339	0.21977
0.164369	0.537627	0.214607
0.166269	0.543843	0.209595
0.168148	0.549988	0.204608
0.170006	0.556066	0.1994
0.171844	0.562077	0.193773
0.173663	0.568025	0.188081
0.175462	0.573912	0.182487
0.177244	0.579738	0.177447
0.179007	0.585507	0.173334
0.180754	0.591219	0.170807
0.182484	0.596877	0.170119
0.184197	0.602482	0.171238
0.185895	0.608035	0.174192
0.187577	0.613537	0.179095
0.189245	0.618991	0.185972
0.190897	0.624397	0.194897
0.192536	0.629757	0.206009
0.194161	0.635072	0.219576
0.195772	0.640342	0.235777
0.19737	0.645569	0.254165
0.198956	0.650755	0.274487
0.200528	0.655899	0.296297
0.202089	0.661003	0.31936
0.203638	0.666069	0.343247
0.205175	0.671096	0.368005
0.2067	0.676085	0.393953
0.208214	0.681038	0.420948
0.209718	0.685956	0.443516
0.21121	0.690838	0.461234
0.212693	0.695686	0.474202
0.214165	0.700501	0.487561
0.215626	0.705282	0.501391
0.217078	0.710032	0.515772
0.218521	0.714749	0.34992
0	0	0.609742
0.0264931	0.0815374	0.609742
0.0374669	0.115311	0.602094
0.0458874	0.141227	0.594629
0.0529862	0.163075	0.587334
0.0592404	0.182323	0.5802
0.0648946	0.199725	0.573219
0.0700942	0.215728	0.563787
0.0749339	0.230623	0.551974
0.0794794	0.244612	0.537943
0.0837786	0.257844	0.524389
0.0878677	0.270429	0.511274
0.0917749	0.282454	0.498564
0.0955223	0.293987	0.486227
0.0991282	0.305085	0.474234
0.102607	0.315793	0.462559
0.105972	0.32615	0.451179
0.109234	0.336187	0.44007
0.112401	0.345934	0.429211
0.115481	0.355413	0.418583
0.118481	0.364647	0.408167
0.121407	0.373651	0.397945
0.124264	0.382444	0.387902
0.127057	0.39104	0.378021
0.129789	0.39945	0.368286
0.132466	0.407687	0.358682
0.135089	0.415761	0.349196
0.137662	0.423681	0.339813
0.140188	0.431456	0.330518
0.14267	0.439093	0.321298
0.145109	0.446599	0.312138
0.147507	0.453981	0.303023
0.149868	0.461245	0.29394
0.152191	0.468397	0.284915
0.15448	0.475441	0.276061
0.156735	0.482382	0.26756
0.158959	0.489225	0.259554
0.161151	0.495973	0.252091
0.163315	0.502631	0.245144
0.165449	0.509201	0.23868
0.167557	0.515688	0.23266
0.169639	0.522094	0.227041
0.171695	0.528423	0.221774
0.173727	0.534677	0.216801
0.175735	0.540858	0.212048
0.177721	0.54697	0.20742
0.179685	0.553014	0.202757
0.181628	0.558993	0.197896
0.18355	0.564908	0.19288
0.185452	0.570762	0.187514
0.187335	0.576557	0.181998
0.189199	0.582294	0.176947
0.191045	0.587975	0.17321
0.192873	0.593601	0.171125
0.194684	0.599175	0.170704
0.196478	0.604698	0.172042
0.198256	0.61017	0.175345
0.200019	0.615594	0.180593
0.201766	0.620971	0.187819
0.203498	0.626301	0.197117
0.205215	0.631586	0.208669
0.206918	0.636828	0.22264
0.208607	0.642026	0.238924
0.210283	0.647183	0.257608
0.211945	0.652299	0.278452
0.213594	0.657376	0.300927
0.215231	0.662413	0.324386
0.216856	0.667413	0.348768
0.218468	0.672375	0.37442
0.220068	0.677301	0.401501
0.221657	0.682191	0.424222
0.223235	0.687047	0.442116
0.224802	0.691868	0.454969
0.226357	0.696656	0.468191
0.227902	0.701412	0.481868
0.229437	0.706135	0.496094
0.230962	0.710827	0.336705
0	0	0.609083
0.0279121	0.0810626	0.609083
0.0394737	0.11464	0.601466
0.0483452	0.140405	0.594032
0.0558242	0.162125	0.58677
0.0624134	0.181262	0.57967
0.0683704	0.198562	0.572722
0.0738485	0.214472	0.563335
0.0789474	0.22928	0.551578
0.0837363	0.243188	0.537616
0.0882658	0.256343	0.524132
0.092574	0.268854	0.51109
0.0966904	0.280809	0.498454
0.100639	0.292276	0.486194
0.104438	0.303309	0.474281
0.108103	0.313954	0.462688
0.111648	0.324251	0.451392
0.115085	0.33423	0.44037
0.118421	0.34392	0.429601
0.121666	0.353344	0.419066
0.124827	0.362523	0.408746
0.127909	0.371476	0.398624
0.130919	0.380218	0.388684
0.133862	0.388763	0.378909
0.136741	0.397124	0.369285
0.139561	0.405313	0.359797
0.142324	0.41334	0.350431
0.145036	0.421214	0.341173
0.147697	0.428943	0.33201
0.150311	0.436536	0.322926
0.152881	0.443998	0.31391
0.155408	0.451338	0.304947
0.157895	0.45856	0.296022
0.160343	0.465669	0.287136
0.162754	0.472672	0.278362
0.16513	0.479573	0.269867
0.167473	0.486376	0.26182
0.169783	0.493085	0.254315
0.172062	0.499704	0.247345
0.174311	0.506236	0.240879
0.176532	0.512685	0.234882
0.178725	0.519054	0.229315
0.180891	0.525346	0.224135
0.183032	0.531563	0.219293
0.185148	0.537709	0.21473
0.18724	0.543785	0.210373
0.189309	0.549794	0.206125
0.191356	0.555738	0.201806
0.193381	0.561619	0.197287
0.195385	0.567439	0.192172
0.197368	0.573199	0.18652
0.199332	0.578903	0.180958
0.201277	0.584551	0.176299
0.203203	0.590145	0.172943
0.205111	0.595686	0.171057
0.207002	0.601177	0.170903
0.208875	0.606617	0.172756
0.210732	0.61201	0.176549
0.212572	0.617355	0.182276
0.214397	0.622654	0.189992
0.216206	0.627909	0.199806
0.218001	0.63312	0.211918
0.21978	0.638288	0.226427
0.221545	0.643415	0.243627
0.223297	0.648501	0.263381
0.225035	0.653548	0.285097
0.226759	0.658556	0.30813
0.22847	0.663526	0.332339
0.230169	0.66846	0.357893
0.231855	0.673357	0.384934
0.233529	0.678219	0.407592
0.235192	0.683046	0.425466
0.236842	0.687839	0.438222
0.238481	0.6926	0.451313
0.240109	0.697327	0.464828
0.241726	0.702023	0.478864
0.243332	0.706688	0.325112
0	0	0.608896
0.0293226	0.0805632	0.608896
0.0414684	0.113934	0.601272
0.0507882	0.13954	0.593832
0.0586452	0.161126	0.586565
0.0655673	0.180145	0.579462
0.0718254	0.197339	0.572514
0.0775803	0.21315	0.563124
0.0829368	0.227867	0.551364
0.0879678	0.24169	0.537399
0.0927262	0.254763	0.523918
0.097252	0.267198	0.510882
0.101576	0.279079	0.498257
0.105724	0.290475	0.486012
0.109715	0.30144	0.474118
0.113566	0.31202	0.462548
0.11729	0.322253	0.451279
0.1209	0.33217	0.440287
0.124405	0.341801	0.429551
0.127814	0.351167	0.419053
0.131135	0.360289	0.408774
0.134373	0.369187	0.398696
0.137535	0.377875	0.388803
0.140626	0.386367	0.379079
0.143651	0.394677	0.36951
0.146613	0.402816	0.360081
0.149516	0.410793	0.350778
0.152365	0.418619	0.341587
0.155161	0.4263	0.332495
0.157907	0.433846	0.323489
0.160606	0.441263	0.314555
0.163261	0.448557	0.305679
0.165874	0.455734	0.296847
0.168445	0.4628	0.288049
0.170979	0.46976	0.279321
0.173475	0.476618	0.270796
0.175936	0.483379	0.262657
0.178362	0.490047	0.255036
0.180757	0.496625	0.247961
0.18312	0.503117	0.241404
0.185452	0.509526	0.235332
0.187756	0.515856	0.229709
0.190032	0.522109	0.224496
0.192281	0.528288	0.219648
0.194504	0.534396	0.215112
0.196702	0.540434	0.210826
0.198876	0.546406	0.206713
0.201026	0.552313	0.202665
0.203153	0.558158	0.198482
0.205258	0.563942	0.193734
0.207342	0.569668	0.188259
0.209405	0.575336	0.182592
0.211448	0.580949	0.177385
0.213472	0.586509	0.173184
0.215476	0.592016	0.170326
0.217462	0.597472	0.169243
0.21943	0.60288	0.170185
0.221381	0.608239	0.173054
0.223314	0.613551	0.177823
0.225231	0.618817	0.184526
0.227132	0.62404	0.193245
0.229017	0.629218	0.204112
0.230886	0.634355	0.217327
0.232741	0.63945	0.233247
0.234581	0.644505	0.251934
0.236406	0.649521	0.27284
0.238218	0.654498	0.295441
0.240016	0.659438	0.319429
0.2418	0.664341	0.344787
0.243572	0.669208	0.371519
0.24533	0.67404	0.393879
0.247077	0.678837	0.411519
0.24881	0.683601	0.424093
0.250532	0.688332	0.436969
0.252243	0.693031	0.45024
0.253941	0.697698	0.464001
0.255628	0.702333	0.315074
0	0	0.607348
0.0307242	0.0800391	0.607348
0.0434505	0.113192	0.599744
0.0532158	0.138632	0.592325
0.0614483	0.160078	0.585079
0.0687013	0.178973	0.577998
0.0752585	0.196055	0.571073
0.0812885	0.211764	0.561713
0.086901	0.226385	0.549991
0.0921725	0.240117	0.536071
0.0971583	0.253106	0.522639
0.1019	0.26546	0.509654
0.106432	0.277264	0.497083
0.110778	0.288585	0.484894
0.114959	0.299479	0.473058
0.118994	0.30999	0.461549
0.122897	0.320157	0.450342
0.126679	0.33001	0.439415
0.130352	0.339577	0.428748
0.133923	0.348883	0.41832
0.137403	0.357946	0.408114
0.140796	0.366785	0.398112
0.144109	0.375417	0.388298
0.147348	0.383854	0.378656
0.150517	0.39211	0.369173
0.153621	0.400196	0.359832
0.156663	0.408121	0.350622
0.159647	0.415896	0.341527
0.162577	0.423527	0.332536
0.165455	0.431024	0.323634
0.168283	0.438392	0.31481
0.171065	0.445639	0.306049
0.173802	0.45277	0.297339
0.176497	0.45979	0.288666
0.179151	0.466704	0.280036
0.181767	0.473518	0.271547
0.184345	0.480235	0.263373
0.186888	0.486859	0.255678
0.189396	0.493394	0.248531
0.191872	0.499844	0.241915
0.194317	0.506212	0.235799
0.196731	0.512501	0.230151
0.199115	0.518713	0.224932
0.201472	0.524852	0.220101
0.203801	0.53092	0.215612
0.206104	0.536919	0.211409
0.208381	0.542852	0.207423
0.210634	0.548721	0.203565
0.212863	0.554527	0.199693
0.215069	0.560274	0.195481
0.217253	0.565962	0.190677
0.219414	0.571594	0.185498
0.221555	0.577171	0.180217
0.223675	0.582694	0.175384
0.225775	0.588165	0.171498
0.227856	0.593586	0.169278
0.229918	0.598958	0.16905
0.231962	0.604282	0.170798
0.233988	0.60956	0.174445
0.235997	0.614792	0.179997
0.237988	0.619981	0.187512
0.239963	0.625126	0.197097
0.241922	0.630229	0.208916
0.243865	0.635291	0.22325
0.245793	0.640313	0.240253
0.247706	0.645296	0.259653
0.249604	0.650241	0.281255
0.251488	0.655149	0.304723
0.253358	0.66002	0.329859
0.255214	0.664855	0.356355
0.257057	0.669656	0.378529
0.258886	0.674422	0.395974
0.260703	0.679155	0.408415
0.262507	0.683855	0.421115
0.264299	0.688523	0.434167
0.266079	0.693159	0.447668
0.267847	0.697765	0.304057
0	0	0.608338
0.0321163	0.0794907	0.608338
0.0454194	0.112417	0.600688
0.0556271	0.137682	0.593225
0.0642327	0.158981	0.58594
0.0718143	0.177747	0.578822
0.0786687	0.194712	0.571861
0.0849719	0.210313	0.562453
0.0908387	0.224834	0.550669
0.096349	0.238472	0.536678
0.101561	0.251372	0.523182
0.106518	0.263641	0.510142
0.111254	0.275364	0.497521
0.115797	0.286608	0.485289
0.120168	0.297427	0.473415
0.124386	0.307866	0.461874
0.128465	0.317963	0.45064
0.132419	0.327749	0.43969
0.136258	0.337251	0.429005
0.139992	0.346492	0.418563
0.143629	0.355493	0.408347
0.147176	0.364272	0.398339
0.150639	0.372845	0.388523
0.154025	0.381224	0.378883
0.157337	0.389424	0.369405
0.160582	0.397454	0.360074
0.163762	0.405325	0.350877
0.166881	0.413046	0.3418
0.169944	0.420626	0.33283
0.172952	0.428071	0.323953
0.175908	0.435389	0.315159
0.178816	0.442586	0.306432
0.181677	0.449668	0.297761
0.184494	0.45664	0.289131
0.187269	0.463507	0.280535
0.190003	0.470274	0.272027
0.192698	0.476944	0.263762
0.195356	0.483523	0.255921
0.197978	0.490014	0.248612
0.200567	0.49642	0.241844
0.203122	0.502744	0.235585
0.205645	0.508989	0.229805
0.208138	0.515159	0.224469
0.210601	0.521256	0.219536
0.213036	0.527282	0.214964
0.215443	0.53324	0.210699
0.217824	0.539132	0.206681
0.220179	0.544961	0.20283
0.222509	0.550728	0.199037
0.224814	0.556435	0.195068
0.227097	0.562084	0.190546
0.229357	0.567677	0.185525
0.231594	0.573216	0.180108
0.233811	0.578701	0.174977
0.236006	0.584135	0.170625
0.238181	0.589519	0.167859
0.240337	0.594854	0.166988
0.242473	0.600142	0.16811
0.244591	0.605384	0.171119
0.24669	0.61058	0.176001
0.248772	0.615733	0.1828
0.250837	0.620843	0.191605
0.252884	0.625911	0.202558
0.254916	0.630938	0.215881
0.256931	0.635926	0.231871
0.25893	0.640875	0.250391
0.260914	0.645786	0.271367
0.262884	0.65066	0.294296
0.264838	0.655498	0.318967
0.266778	0.6603	0.344961
0.268705	0.665067	0.366771
0.270617	0.669801	0.383898
0.272516	0.674501	0.396124
0.274402	0.679169	0.408572
0.276275	0.683805	0.421341
0.278136	0.68841	0.434524
0.279984	0.692984	0.295153
0	0	0.608685
0.0334988	0.0789181	0.608685
0.0473744	0.111607	0.600994
0.0580216	0.13669	0.593493
0.0669975	0.157836	0.586172
0.0749055	0.176466	0.579021
0.0820549	0.193309	0.57203
0.0886294	0.208798	0.562579
0.0947488	0.223214	0.550742
0.100496	0.236754	0.53669
0.105932	0.249561	0.52314
0.111103	0.261742	0.510054
0.116043	0.27338	0.497394
0.120781	0.284543	0.485129
0.125341	0.295285	0.473229
0.12974	0.305649	0.461667
0.133995	0.315673	0.450417
0.138119	0.325388	0.439457
0.142123	0.334821	0.428766
0.146018	0.343996	0.418323
0.149811	0.352933	0.40811
0.153511	0.361648	0.398109
0.157123	0.370159	0.388305
0.160654	0.378478	0.378681
0.16411	0.386618	0.369223
0.167494	0.394591	0.359917
0.170811	0.402405	0.350748
0.174065	0.410071	0.341704
0.177259	0.417596	0.332771
0.180396	0.424987	0.323937
0.18348	0.432252	0.315189
0.186513	0.439398	0.306514
0.189498	0.446428	0.2979
0.192436	0.45335	0.289333
0.19533	0.460168	0.280801
0.198181	0.466886	0.272325
0.200993	0.473509	0.264025
0.203765	0.48004	0.256084
0.2065	0.486484	0.248648
0.2092	0.492844	0.24176
0.211865	0.499122	0.235392
0.214497	0.505323	0.229516
0.217097	0.511448	0.224097
0.219666	0.517501	0.2191
0.222206	0.523484	0.214482
0.224717	0.529399	0.210197
0.2272	0.535249	0.206188
0.229656	0.541035	0.202386
0.232086	0.546761	0.1987
0.234491	0.552427	0.194967
0.236872	0.558035	0.190808
0.239229	0.563588	0.186137
0.241563	0.569087	0.180926
0.243875	0.574533	0.175815
0.246165	0.579927	0.171209
0.248433	0.585273	0.167882
0.250682	0.590569	0.166174
0.25291	0.595819	0.166396
0.255119	0.601023	0.168509
0.257309	0.606182	0.172488
0.25948	0.611297	0.178348
0.261634	0.61637	0.186155
0.26377	0.621402	0.196026
0.265888	0.626393	0.208139
0.26799	0.631345	0.222815
0.270076	0.636258	0.240046
0.272145	0.641134	0.259843
0.274199	0.645973	0.281694
0.276238	0.650776	0.305454
0.278262	0.655543	0.330707
0.280271	0.660276	0.352094
0.282266	0.664976	0.368936
0.284246	0.669643	0.380973
0.286214	0.674277	0.393171
0.288167	0.678879	0.405638
0.290108	0.683451	0.418472
0.292035	0.687992	0.284292
0	0	0.610142
0.034871	0.0783215	0.610142
0.049315	0.110763	0.602395
0.0603983	0.135657	0.594842
0.0697419	0.156643	0.587473
0.0779739	0.175132	0.580276
0.0854161	0.191848	0.573243
0.0922599	0.207219	0.563732
0.09863	0.221527	0.55182
0.104613	0.234964	0.53768
0.110272	0.247674	0.524053
0.115654	0.259763	0.510897
0.120797	0.271314	0.498176
0.125729	0.282392	0.485856
0.130475	0.293052	0.473907
0.135055	0.303338	0.462303
0.139484	0.313286	0.451016
0.143777	0.322928	0.440025
0.147945	0.33229	0.429307
0.151999	0.341395	0.418842
0.155948	0.350264	0.408611
0.159799	0.358914	0.398598
0.163559	0.36736	0.388785
0.167235	0.375617	0.379157
0.170832	0.383695	0.369698
0.174355	0.391607	0.360395
0.177808	0.399363	0.351233
0.181195	0.40697	0.342201
0.18452	0.414438	0.333283
0.187786	0.421774	0.324469
0.190996	0.428984	0.315745
0.194153	0.436076	0.307098
0.19726	0.443053	0.298517
0.200318	0.449923	0.289989
0.203331	0.456689	0.2815
0.206299	0.463356	0.273049
0.209226	0.469929	0.264718
0.212112	0.476411	0.256677
0.214959	0.482806	0.249098
0.217769	0.489117	0.242062
0.220543	0.495349	0.235556
0.223283	0.501502	0.22955
0.22599	0.507581	0.224013
0.228664	0.513588	0.21891
0.231308	0.519526	0.2142
0.233922	0.525396	0.20984
0.236506	0.531202	0.205777
0.239063	0.536945	0.201945
0.241593	0.542627	0.198262
0.244097	0.54825	0.194596
0.246575	0.553817	0.190643
0.249029	0.559327	0.186293
0.251458	0.564784	0.181512
0.253864	0.570189	0.176818
0.256248	0.575543	0.172452
0.25861	0.580848	0.168961
0.26095	0.586104	0.166642
0.26327	0.591314	0.166016
0.265569	0.596479	0.167241
0.267849	0.601599	0.170378
0.270109	0.606676	0.175389
0.272351	0.61171	0.182316
0.274574	0.616704	0.191256
0.27678	0.621657	0.202365
0.278968	0.626572	0.215923
0.281139	0.631448	0.231945
0.283293	0.636287	0.250411
0.285431	0.641089	0.270881
0.287553	0.645855	0.293341
0.28966	0.650587	0.317579
0.291751	0.655285	0.338436
0.293828	0.659949	0.355053
0.29589	0.66458	0.367005
0.297938	0.669179	0.37902
0.299971	0.673747	0.391242
0.301991	0.678284	0.403778
0.303998	0.682791	0.274357
0	0	0.609503
0.0362326	0.077701	0.609503
0.0512406	0.109886	0.601768
0.0627566	0.134582	0.594229
0.0724651	0.155402	0.586874
0.0810185	0.173745	0.579693
0.0887513	0.190328	0.572676
0.0958623	0.205577	0.563187
0.102481	0.219772	0.551301
0.108698	0.233103	0.537195
0.114577	0.245712	0.523604
0.12017	0.257705	0.510488
0.125513	0.269164	0.49781
0.130638	0.280155	0.485537
0.13557	0.29073	0.473637
0.140328	0.300935	0.462084
0.14493	0.310804	0.450853
0.149391	0.320369	0.439919
0.153722	0.329657	0.429261
0.157934	0.338691	0.418859
0.162037	0.347489	0.408694
0.166038	0.356071	0.398749
0.169946	0.36445	0.389007
0.173765	0.372641	0.379453
0.177503	0.380655	0.370072
0.181163	0.388505	0.36085
0.184751	0.396199	0.351773
0.18827	0.403746	0.342828
0.191725	0.411155	0.334003
0.195118	0.418433	0.325285
0.198454	0.425586	0.316662
0.201734	0.432621	0.308121
0.204962	0.439543	0.299651
0.20814	0.446358	0.291239
0.21127	0.453071	0.282874
0.214355	0.459685	0.274543
0.217395	0.466206	0.266291
0.220394	0.472637	0.258267
0.223352	0.478981	0.250651
0.226272	0.485242	0.243566
0.229155	0.491424	0.237022
0.232002	0.497529	0.230993
0.234814	0.50356	0.225447
0.237593	0.509519	0.220353
0.24034	0.51541	0.215675
0.243055	0.521234	0.211372
0.245741	0.526994	0.207397
0.248398	0.532691	0.203695
0.251027	0.538328	0.200193
0.253628	0.543907	0.196793
0.256203	0.549429	0.193283
0.258752	0.554896	0.189505
0.261277	0.56031	0.185359
0.263777	0.565672	0.181041
0.266254	0.570983	0.176568
0.268708	0.576246	0.172353
0.27114	0.581461	0.168834
0.27355	0.586629	0.166831
0.275939	0.591753	0.166675
0.278308	0.596832	0.168494
0.280656	0.601869	0.172187
0.282985	0.606864	0.177765
0.285295	0.611818	0.185294
0.287587	0.616732	0.194898
0.28986	0.621608	0.206789
0.292116	0.626445	0.221044
0.294355	0.631246	0.237688
0.296576	0.63601	0.256548
0.298781	0.640739	0.277796
0.30097	0.645433	0.301328
0.303143	0.650093	0.321963
0.305301	0.65472	0.33857
0.307443	0.659315	0.350578
0.309571	0.663877	0.362538
[truncated: 25,798 more rows]

## Sheet: Fig.5f
px (a.u.)	pz (a.u.)	Re[σ] (rad)
0	0	0.507917
0	0.0857335	0.513553
0	0.121246	0.518875
0	0.148495	0.52388
0	0.171467	0.52857
0	0.191706	0.532954
0	0.210003	0.537047
0	0.22683	0.540873
0	0.242491	0.544462
0	0.257201	0.547851
0	0.271113	0.551076
0	0.284346	0.554175
0	0.29699	0.557184
0	0.309117	0.560135
0	0.320786	0.568776
0	0.332045	0.576994
0	0.342934	0.585006
0	0.353488	0.592814
0	0.363737	0.600425
0	0.373704	0.607842
0	0.383412	0.615077
0	0.39288	0.622139
0	0.402126	0.629041
0	0.411164	0.635798
0	0.420007	0.642429
0	0.428668	0.648954
0	0.437157	0.655394
0	0.445485	0.661776
0	0.453659	0.668125
0	0.461689	0.674467
0	0.469582	0.68083
0	0.477344	0.687237
0	0.484982	0.693781
0	0.492502	0.700572
0	0.499908	0.707629
0	0.507206	0.714959
0	0.514401	0.722563
0	0.521497	0.730435
0	0.528497	0.738564
0	0.535406	0.746935
0	0.542226	0.755534
0	0.548962	0.764347
0	0.555617	0.773303
0	0.562192	0.782229
0	0.568692	0.791164
0	0.575118	0.80015
0	0.581473	0.809227
0	0.587759	0.818439
0	0.593979	0.827829
0	0.600135	0.837445
0	0.606228	0.847338
0	0.61226	0.857562
0	0.618233	0.868173
0	0.62415	0.87923
0	0.63001	0.890788
0	0.635817	0.902895
0	0.641571	0.915584
0	0.647274	0.928872
0	0.652927	0.942753
0	0.658532	0.957134
0	0.664089	0.971882
0	0.6696	0.986945
0	0.675067	1.00227
0	0.680489	1.01781
0	0.685868	1.0335
0	0.691206	1.04932
0	0.696503	1.06521
0	0.701759	1.08115
0	0.706977	1.09709
0	0.712156	1.113
0	0.717298	1.12886
0	0.722404	1.14462
0	0.727473	1.16024
0	0.732508	1.1757
0	0.737508	1.19095
0	0.742474	1.20594
0	0.747408	1.22061
0	0	0.631801
0.00149626	0.0857205	0.639289
0.00211603	0.121227	0.646618
0.00259159	0.148472	0.65379
0.00299251	0.171441	0.660809
0.00334573	0.191677	0.667676
0.00366506	0.209971	0.674391
0.00395872	0.226795	0.680956
0.00423205	0.242454	0.68737
0.00448877	0.257161	0.693633
0.00473158	0.271072	0.699744
0.00496252	0.284303	0.705703
0.00518318	0.296944	0.711507
0.00539483	0.30907	0.717156
0.00559848	0.320737	0.730238
0.00579498	0.331994	0.742809
0.00598503	0.342882	0.75488
0.00616922	0.353435	0.766459
0.00634808	0.363681	0.777553
0.00652203	0.373647	0.788169
0.00669146	0.383354	0.798317
0.00685671	0.392821	0.808004
0.00701806	0.402065	0.817244
0.00717579	0.411101	0.826048
0.00733013	0.419943	0.834435
0.00748128	0.428602	0.842423
0.00762944	0.43709	0.850034
0.00777478	0.445417	0.857292
0.00791745	0.45359	0.864222
0.00805759	0.461619	0.870852
0.00819533	0.46951	0.877209
0.0083308	0.477271	0.883324
0.0084641	0.484908	0.889224
0.00859534	0.492427	0.894939
0.0087246	0.499832	0.900499
0.00885197	0.507129	0.905935
0.00897754	0.514323	0.911275
0.00910137	0.521417	0.916551
0.00922354	0.528417	0.921794
0.00934412	0.535324	0.927035
0.00946316	0.542144	0.932309
0.00958072	0.548879	0.937648
0.00969685	0.555532	0.94309
0.00981161	0.562107	0.948673
0.00992504	0.568605	0.954438
0.0100372	0.57503	0.96043
0.0101481	0.581385	0.9667
0.0102578	0.58767	0.973306
0.0103664	0.593889	0.980316
0.0104738	0.600043	0.987816
0.0105801	0.606135	0.995914
0.0106854	0.612167	1.00474
0.0107897	0.618139	1.01447
0.0108929	0.624054	1.02523
0.0109952	0.629914	1.03712
0.0110965	0.63572	1.04942
0.011197	0.641473	1.06087
0.0112965	0.647175	1.07163
0.0113951	0.652828	1.08183
0.011493	0.658431	1.09157
0.01159	0.663988	1.10091
0.0116861	0.669498	1.10991
0.0117815	0.674964	1.1186
0.0118762	0.680385	1.12699
0.0119701	0.685764	1.1351
0.0120632	0.691101	1.14293
0.0121556	0.696396	1.15047
0.0122474	0.701652	1.15771
0.0123384	0.706869	1.16466
0.0124288	0.712048	1.17128
0.0125186	0.717189	1.17756
0.0126077	0.722294	1.18347
0.0126962	0.727362	1.18897
0.012784	0.732396	1.19401
0.0128713	0.737395	1.19852
0.012958	0.742361	1.20241
0.0130441	0.747294	1.20557
0	0	0.676869
0.00299206	0.0856813	0.68657
0.00423141	0.121172	0.696145
0.0051824	0.148404	0.705596
0.00598411	0.171363	0.714928
0.00669044	0.191589	0.724145
0.00732901	0.209875	0.733227
0.00791624	0.226691	0.741675
0.00846282	0.242343	0.749569
0.00897617	0.257044	0.756975
0.00946172	0.270948	0.763951
0.00992353	0.284173	0.770544
0.0103648	0.296809	0.776796
0.010788	0.308928	0.78274
0.0111953	0.32059	0.797747
0.0115882	0.331842	0.81202
0.0119682	0.342725	0.825586
0.0123366	0.353273	0.838468
0.0126942	0.363515	0.850691
0.0130421	0.373476	0.862279
0.0133809	0.383178	0.873254
0.0137113	0.392641	0.883641
0.014034	0.401881	0.893464
0.0143494	0.410913	0.902748
0.014658	0.419751	0.911523
0.0149603	0.428407	0.919819
0.0152566	0.436891	0.927671
0.0155472	0.445213	0.935122
0.0158325	0.453383	0.942222
0.0161127	0.461408	0.949031
0.0163882	0.469296	0.955624
0.0166591	0.477053	0.962096
0.0169256	0.484687	0.968558
0.0171881	0.492202	0.975151
0.0174465	0.499604	0.982383
0.0177012	0.506897	0.990324
0.0179523	0.514088	0.998973
0.0182	0.521179	1.00734
0.0184443	0.528175	1.01536
0.0186854	0.53508	1.02314
0.0189234	0.541896	1.03078
0.0191585	0.548628	1.03838
0.0193907	0.555278	1.04598
0.0196202	0.56185	1.05365
0.0198471	0.568345	1.06141
0.0200713	0.574768	1.06929
0.0202931	0.581119	1.07732
0.0205125	0.587401	1.0855
0.0207296	0.593618	1.09385
0.0209444	0.599769	1.10238
0.021157	0.605858	1.11107
0.0213676	0.611887	1.11992
0.021576	0.617857	1.12894
0.0217825	0.623769	1.13809
0.021987	0.629626	1.14736
0.0221897	0.63543	1.15671
0.0223905	0.64118	1.16609
0.0225895	0.64688	1.17546
0.0227868	0.652529	1.18435
0.0229824	0.658131	1.19266
0.0231764	0.663685	1.20028
0.0233687	0.669192	1.20708
0.0235595	0.674655	1.213
0.0237487	0.680074	1.21803
0.0239365	0.68545	1.22315
0.0241227	0.690785	1.22844
0.0243076	0.696078	1.23377
0.024491	0.701332	1.23902
0.0246731	0.706546	1.2441
0.0248539	0.711722	1.24893
0.0250333	0.716861	1.25345
0.0252115	0.721964	1.25759
0.0253884	0.72703	1.26129
0.0255641	0.732061	1.2645
0.0257386	0.737058	1.26714
0.025912	0.742022	1.26915
0.0260841	0.746952	1.27043
0	0	0.692488
0.00448695	0.085616	0.701023
0.0063455	0.121079	0.709399
0.00777162	0.148291	0.717622
0.00897389	0.171232	0.725697
0.0100331	0.191443	0.733629
0.0109907	0.209716	0.741422
0.0118713	0.226519	0.74908
0.012691	0.242159	0.756607
0.0134608	0.256848	0.764006
0.014189	0.270742	0.771281
0.0148815	0.283956	0.778434
0.0155432	0.296583	0.785467
0.0161779	0.308693	0.792385
0.0167886	0.320346	0.807909
0.0173779	0.331589	0.822977
0.0179478	0.342464	0.837611
0.0185002	0.353004	0.851828
0.0190365	0.363238	0.865647
0.0195581	0.373192	0.879083
0.0200662	0.382887	0.89215
0.0205618	0.392342	0.904861
0.0210456	0.401575	0.917229
0.0215186	0.4106	0.929263
0.0219815	0.419431	0.940975
0.0224347	0.42808	0.952373
0.022879	0.436558	0.963466
0.0233149	0.444874	0.974263
0.0237427	0.453037	0.984771
0.0241629	0.461056	0.995001
0.024576	0.468938	1.00496
0.0249823	0.47669	1.01465
0.025382	0.484317	1.02409
0.0257755	0.491827	1.03329
0.0261632	0.499223	1.04225
0.0265451	0.506511	1.05099
0.0269217	0.513696	1.05951
0.027293	0.520782	1.06783
0.0276594	0.527773	1.07596
0.028021	0.534672	1.08391
0.0283779	0.541483	1.0917
0.0287305	0.54821	1.09934
0.0290787	0.554855	1.10685
0.0294229	0.561422	1.11423
0.029763	0.567913	1.12151
0.0300994	0.57433	1.12869
0.030432	0.580676	1.13581
0.030761	0.586954	1.14287
0.0310865	0.593165	1.14979
0.0314086	0.599312	1.15657
0.0317275	0.605397	1.16319
0.0320432	0.611421	1.16965
0.0323558	0.617386	1.17595
0.0326655	0.623294	1.18208
0.0329722	0.629147	1.18804
0.0332761	0.634946	1.19383
0.0335772	0.640692	1.19944
0.0338757	0.646387	1.20486
0.0341716	0.652032	1.21007
0.0344649	0.657629	1.21508
0.0347557	0.663179	1.21987
0.0350442	0.668683	1.22442
0.0353303	0.674141	1.22872
0.035614	0.679556	1.23274
0.0358956	0.684928	1.23647
0.0361749	0.690259	1.23987
0.0364521	0.695548	1.24293
0.0367272	0.700797	1.2456
0.0370003	0.706008	1.24785
0.0372714	0.71118	1.24963
0.0375405	0.716315	1.25092
0.0378077	0.721414	1.25166
0.038073	0.726476	1.2518
0.0383365	0.731504	1.25131
0.0385982	0.736497	1.25013
0.0388581	0.741457	1.24832
0.0391163	0.746383	1.2459
0	0	0.614072
0.00598047	0.0855247	0.620319
0.00845766	0.12095	0.626392
0.0103585	0.148133	0.632291
0.0119609	0.171049	0.638019
0.0133727	0.191239	0.643576
0.0146491	0.209492	0.648965
0.0158228	0.226277	0.654188
0.0169153	0.2419	0.659247
0.0179414	0.256574	0.664147
0.0189119	0.270453	0.668892
0.019835	0.283653	0.673488
0.020717	0.296266	0.677943
0.0215629	0.308364	0.682265
0.0223769	0.320004	0.692792
0.0231623	0.331236	0.702855
0.0239219	0.342099	0.712482
0.0246581	0.352627	0.721703
0.025373	0.362851	0.730547
0.0260683	0.372793	0.739046
0.0267455	0.382478	0.747234
0.027406	0.391923	0.755146
0.0280509	0.401146	0.762819
0.0286813	0.410162	0.77029
0.0292982	0.418984	0.7776
0.0299023	0.427623	0.784793
0.0304945	0.436092	0.791917
0.0310754	0.444399	0.799026
0.0316457	0.452554	0.806179
0.0322058	0.460565	0.813449
0.0327564	0.468438	0.820924
0.0332978	0.476181	0.828708
0.0338306	0.483801	0.836934
0.0343552	0.491302	0.845755
0.0348718	0.49869	0.855338
0.0353809	0.505971	0.865813
0.0358828	0.513148	0.877232
0.0363778	0.520226	0.889542
0.0368661	0.52721	0.902627
0.037348	0.534102	0.916354
0.0378238	0.540906	0.930607
0.0382937	0.547625	0.945294
0.0387579	0.554263	0.959866
0.0392166	0.560823	0.974214
0.0396699	0.567307	0.988372
0.0401182	0.573717	1.00236
0.0405615	0.580057	1.0162
0.041	0.586328	1.02988
0.0414339	0.592532	1.04341
0.0418633	0.598673	1.05678
0.0422883	0.604751	1.06998
0.0427091	0.610768	1.083
0.0431258	0.616727	1.09581
0.0435385	0.622629	1.10838
0.0439473	0.628476	1.1207
0.0443523	0.634268	1.13272
0.0447537	0.640008	1.14438
0.0451516	0.645697	1.15562
0.0455459	0.651337	1.16635
0.0459369	0.656928	1.17647
0.0463245	0.662471	1.18583
0.046709	0.667969	1.19428
0.0470903	0.673422	1.20173
0.0474685	0.678831	1.20812
0.0478438	0.684198	1.21352
0.0482161	0.689522	1.21808
0.0485856	0.694806	1.22192
0.0489522	0.70005	1.22518
0.0493162	0.705255	1.22796
0.0496775	0.710421	1.23081
0.0500362	0.715551	1.23385
0.0503923	0.720644	1.23705
0.050746	0.725701	1.2404
0.0510971	0.730723	1.2439
0.0514459	0.735711	1.24757
0.0517924	0.740666	1.25146
0.0521365	0.745587	1.2557
0	0	0.664935
0.00747217	0.0854073	0.672405
0.0105672	0.120784	0.67973
0.0129422	0.14793	0.686912
0.0149443	0.170815	0.693952
0.0167083	0.190977	0.70085
0.018303	0.209204	0.707606
0.0197695	0.225966	0.714219
0.0211345	0.241568	0.720685
0.0224165	0.256222	0.727
0.0236291	0.270082	0.73316
0.0247824	0.283264	0.739156
0.0258844	0.29586	0.744979
0.0269413	0.30794	0.750617
0.0279583	0.319565	0.763597
0.0289396	0.330781	0.776011
0.0298887	0.341629	0.787837
0.0308085	0.352143	0.799041
0.0317017	0.362352	0.809582
0.0325704	0.372282	0.819414
0.0334166	0.381953	0.828491
0.0342418	0.391385	0.83678
0.0350476	0.400596	0.844268
0.0358353	0.409599	0.850975
0.036606	0.418409	0.856946
0.0373608	0.427036	0.862246
0.0381007	0.435493	0.866951
0.0388265	0.443789	0.871135
0.039539	0.451933	0.874869
0.0402389	0.459932	0.878213
0.0409268	0.467795	0.881223
0.0416033	0.475528	0.883947
0.042269	0.483137	0.886425
0.0429243	0.490628	0.888697
0.0435699	0.498006	0.890796
0.044206	0.505276	0.892754
0.044833	0.512444	0.894604
0.0454514	0.519512	0.896374
0.0460615	0.526486	0.898098
0.0466637	0.533368	0.899808
0.0472582	0.540163	0.90154
0.0478452	0.546874	0.903333
0.0484252	0.553503	0.905233
0.0489983	0.560053	0.90729
0.0495648	0.566528	0.909562
0.0501248	0.57293	0.912109
0.0506787	0.57926	0.914997
0.0512266	0.585523	0.918284
0.0517687	0.591719	0.922013
0.0523052	0.597851	0.926196
0.0528362	0.603921	0.930807
0.053362	0.60993	0.935769
0.0538826	0.615881	0.940944
0.0543982	0.621774	0.946073
0.054909	0.627613	0.950537
0.0554151	0.633397	0.954496
0.0559166	0.63913	0.962155
0.0564136	0.644811	0.971209
0.0569064	0.650443	0.980766
0.0573948	0.656026	0.990522
0.0578792	0.661562	1.00033
0.0583595	0.667052	1.01012
0.0588359	0.672498	1.01982
0.0593085	0.677899	1.0294
0.0597774	0.683258	1.03884
0.0602426	0.688576	1.0481
0.0607042	0.693852	1.05717
0.0611623	0.699089	1.06603
0.0616171	0.704287	1.07467
0.0620685	0.709446	1.08306
0.0625167	0.714569	1.09119
0.0629616	0.719655	1.09905
0.0634035	0.724705	1.10662
0.0638422	0.72972	1.11388
0.064278	0.734701	1.12082
0.0647109	0.739649	1.12743
0.0651409	0.744564	1.13368
0	0	0.73143
0.00896159	0.0852639	0.739155
0.0126736	0.120581	0.746745
0.0155219	0.147681	0.754203
0.0179232	0.170528	0.761529
0.0200387	0.190656	0.768724
0.0219513	0.208853	0.775787
0.0237102	0.225587	0.782716
0.0253472	0.241163	0.789506
0.0268848	0.255792	0.796152
0.0283391	0.269628	0.802645
0.0297222	0.282788	0.808974
0.0310439	0.295363	0.815122
0.0323115	0.307423	0.821066
0.0335312	0.319028	0.834563
0.0347081	0.330226	0.847444
0.0358464	0.341056	0.85964
0.0369496	0.351552	0.871048
0.0380208	0.361744	0.881536
0.0390627	0.371657	0.890959
0.0400775	0.381312	0.899214
0.0410672	0.390728	0.906306
0.0420336	0.399923	0.912351
0.0429783	0.408911	0.917522
0.0439027	0.417706	0.921989
0.044808	0.426319	0.925891
0.0456953	0.434762	0.929341
0.0465658	0.443044	0.932422
0.0474203	0.451174	0.935201
0.0482597	0.45916	0.93773
0.0490847	0.467009	0.940055
0.049896	0.474729	0.942213
0.0506944	0.482325	0.944237
0.0514804	0.489804	0.946159
0.0522546	0.49717	0.94801
0.0530175	0.504428	0.949819
0.0537696	0.511583	0.951617
0.0545113	0.51864	0.953439
0.055243	0.525602	0.955322
0.0559651	0.532473	0.957311
0.0566781	0.539256	0.959459
0.0573822	0.545955	0.961832
0.0580778	0.552573	0.964514
0.0587651	0.559113	0.967612
0.0594445	0.565577	0.971268
0.0601162	0.571967	0.97565
0.0607805	0.578288	0.980942
0.0614376	0.58454	0.987284
0.0620877	0.590725	0.99471
0.0627312	0.596847	1.00314
0.063368	0.602907	1.01245
0.0639986	0.608906	1.02251
0.064623	0.614847	1.03322
0.0652414	0.62073	1.04451
0.065854	0.626559	1.05632
0.066461	0.632334	1.06864
0.0670624	0.638056	1.08142
0.0676586	0.643728	1.09466
0.0682495	0.64935	1.10774
0.0688353	0.654924	1.1202
0.0694162	0.660451	1.13203
0.0699923	0.665932	1.14324
0.0705637	0.671368	1.15383
0.0711305	0.676761	1.16382
0.0716928	0.682111	1.17321
0.0722507	0.687419	1.18202
0.0728043	0.692687	1.19025
0.0733538	0.697915	1.19791
0.0738992	0.703104	1.205
0.0744406	0.708255	1.21151
0.0749781	0.713369	1.21745
0.0755117	0.718446	1.22279
0.0760417	0.723488	1.22752
0.0765679	0.728495	1.23161
0.0770906	0.733468	1.23505
0.0776097	0.738407	1.23779
0.0781254	0.743313	1.2398
0	0	0.651753
0.0104483	0.0850945	0.659027
0.0147761	0.120342	0.666202
0.018097	0.147388	0.67328
0.0208966	0.170189	0.680266
0.0233631	0.190277	0.687163
0.025593	0.208438	0.693974
0.0276436	0.225139	0.700702
0.0295522	0.240684	0.707352
0.0313449	0.255283	0.713924
0.0330404	0.269092	0.720422
0.0346531	0.282226	0.726849
0.0361939	0.294776	0.733205
0.0376718	0.306813	0.739495
0.0390939	0.318394	0.753132
0.0404661	0.32957	0.766487
0.0417932	0.340378	0.779575
0.0430794	0.350854	0.79241
0.0443283	0.361025	0.805006
0.045543	0.370918	0.817375
0.0467262	0.380554	0.829528
0.0478801	0.389952	0.841474
0.0490068	0.399129	0.853222
0.0501082	0.408099	0.86478
0.051186	0.416876	0.876155
0.0522414	0.425472	0.887351
0.053276	0.433898	0.898374
0.0542909	0.442164	0.909226
0.0552872	0.450278	0.919909
0.0562658	0.458248	0.930423
0.0572276	0.466082	0.940765
0.0581736	0.473786	0.950928
0.0591045	0.481367	0.960899
0.0600209	0.488831	0.970656
0.0609235	0.496182	0.980159
0.0618129	0.503426	0.989328
0.0626897	0.510567	0.997994
0.0635545	0.51761	1.00569
0.0644076	0.524558	1.01087
0.0652495	0.531415	1.01206
0.0660808	0.538185	1.01147
0.0669017	0.544871	1.01048
0.0677127	0.551475	1.00957
0.068514	0.558002	1.00861
0.0693061	0.564453	1.00755
0.0700893	0.570831	1.00634
0.0708637	0.577139	1.00498
0.0716299	0.583378	1.00346
0.0723879	0.589552	1.00178
0.073138	0.595661	0.99995
0.0738806	0.601709	0.997981
0.0746157	0.607696	0.995893
0.0753437	0.613625	0.993716
0.0760647	0.619497	0.991494
0.0767789	0.625314	0.9893
0.0774866	0.631078	0.987256
0.0781878	0.636789	0.985586
0.0788829	0.642449	0.984733
0.0795718	0.64806	0.985471
0.0802548	0.653623	0.988312
0.0809321	0.659139	0.992674
0.0816037	0.664609	0.997878
0.0822699	0.670035	1.00361
0.0829307	0.675417	1.00985
0.0835863	0.680756	1.01695
0.0842368	0.686054	1.0264
0.0848823	0.691311	1.03964
0.0855229	0.696528	1.05443
0.0861588	0.701707	1.06936
0.08679	0.706848	1.08396
0.0874167	0.711952	1.09834
0.0880389	0.717019	1.11255
0.0886567	0.722051	1.1266
0.0892702	0.727048	1.14051
0.0898796	0.73201	1.15427
0.0904848	0.73694	1.16784
0.0910861	0.741837	1.1812
0	0	0.667355
0.0119318	0.0848992	0.675941
0.0168741	0.120066	0.684388
0.0206665	0.14705	0.692704
0.0238636	0.169798	0.700893
0.0266803	0.18984	0.708961
0.0292268	0.20796	0.716914
0.0315686	0.224622	0.724755
0.0337482	0.240131	0.732489
0.0357954	0.254698	0.740122
0.0377317	0.268475	0.747656
0.0395733	0.281579	0.755097
0.041333	0.294099	0.762447
0.0430207	0.306108	0.769711
0.0446447	0.317664	0.785662
0.0462117	0.328813	0.801243
0.0477272	0.339597	0.816475
0.0491961	0.350048	0.831378
0.0506223	0.360197	0.845971
0.0520095	0.370067	0.860272
0.0533606	0.379681	0.874298
0.0546784	0.389057	0.888065
0.0559651	0.398212	0.901589
0.0572229	0.407162	0.914885
0.0584537	0.415919	0.927966
0.059659	0.424496	0.940846
0.0608405	0.432903	0.953538
0.0619995	0.441149	0.966053
0.0631372	0.449244	0.978404
0.0642547	0.457196	0.990588
0.0653532	0.465012	1.00232
0.0664335	0.472699	1.0136
0.0674965	0.480262	1.02444
0.068543	0.487709	1.03484
0.0695738	0.495043	1.04481
0.0705895	0.50227	1.05434
0.0715908	0.509395	1.06344
0.0725783	0.516422	1.0721
0.0735526	0.523354	1.08033
0.0745141	0.530195	1.08811
0.0754633	0.53695	1.09545
0.0764008	0.54362	1.10232
0.0773269	0.55021	1.10872
0.0782421	0.556721	1.11463
0.0791466	0.563157	1.12002
0.080041	0.569521	1.12487
0.0809254	0.575814	1.12915
0.0818003	0.582039	1.13279
0.0826659	0.588199	1.13576
0.0835226	0.594294	1.13798
0.0843706	0.600328	1.13939
0.0852101	0.606301	1.13992
0.0860414	0.612217	1.13952
0.0868648	0.618075	1.13817
0.0876805	0.623879	1.13589
0.0884886	0.629629	1.13274
0.0892894	0.635327	1.1288
0.0900831	0.640975	1.12444
0.0908699	0.646573	1.11973
0.0916499	0.652123	1.11476
0.0924233	0.657626	1.10959
0.0931904	0.663084	1.10426
0.0939511	0.668497	1.09882
0.0947057	0.673866	1.09347
0.0954544	0.679193	1.08845
0.0961973	0.684479	1.08372
0.0969344	0.689724	1.07928
0.097666	0.69493	1.07511
0.0983922	0.700097	1.07121
0.099113	0.705226	1.06757
0.0998286	0.710318	1.0642
0.100539	0.715373	1.06111
0.101245	0.720393	1.0583
0.101945	0.725379	1.0558
0.102641	0.73033	1.05366
0.103332	0.735248	1.0519
0.104019	0.740134	1.0506
0	0	0.711911
0.0134117	0.084678	0.719592
0.018967	0.119753	0.727164
0.0232297	0.146667	0.734631
0.0268234	0.169356	0.741998
0.0299894	0.189346	0.749268
0.0328518	0.207418	0.756445
0.035484	0.224037	0.763533
0.037934	0.239506	0.770535
0.040235	0.254034	0.777453
0.0424115	0.267775	0.784292
0.0444815	0.280845	0.791053
0.0464594	0.293333	0.797738
0.0483565	0.305311	0.804351
0.0501819	0.316836	0.818735
0.0519432	0.327957	0.832806
0.0536467	0.338712	0.846582
0.0552978	0.349136	0.86008
0.0569009	0.359258	0.873313
0.0584602	0.369103	0.886294
0.0599789	0.378692	0.899032
0.06146	0.388043	0.911536
0.0629064	0.397175	0.923812
0.0643202	0.406101	0.935863
0.0657035	0.414836	0.947689
0.0670584	0.42339	0.959287
0.0683864	0.431775	0.970646
0.0696891	0.44	0.98175
0.0709679	0.448074	0.992566
0.0722241	0.456005	1.00304
0.0734588	0.463801	1.01309
0.0746731	0.471467	1.02253
0.0758679	0.479011	1.03105
0.0770442	0.486438	1.03804
0.0782029	0.493753	1.04288
0.0793446	0.500962	1.04579
0.0804701	0.508068	1.0475
0.0815801	0.515076	1.04848
0.0826751	0.52199	1.04899
0.0837559	0.528814	1.04919
0.0848229	0.535551	1.04916
0.0858767	0.542204	1.04895
0.0869176	0.548776	1.04862
0.0879463	0.555271	1.04818
0.088963	0.56169	1.04768
0.0899683	0.568037	1.04712
0.0909624	0.574314	1.04653
0.0919458	0.580523	1.04594
0.0929188	0.586666	1.04535
0.0938818	0.592746	1.0448
0.0948349	0.598764	1.04431
0.0957785	0.604722	1.0439
0.096713	0.610622	1.0436
0.0976385	0.616465	1.04345
0.0985553	0.622254	1.0435
0.0994637	0.627989	1.0438
0.100364	0.633672	1.04446
0.101256	0.639305	1.04559
0.10214	0.644889	1.04741
0.103017	0.650424	1.05028
0.103886	0.655913	1.05485
0.104749	0.661356	1.0618
0.105604	0.666755	1.07095
0.106452	0.672111	1.08163
0.107293	0.677424	1.0934
0.108128	0.682696	1.10602
0.108957	0.687927	1.11936
0.109779	0.693119	1.13333
0.110596	0.698273	1.14703
0.111406	0.703388	1.16004
0.11221	0.708467	1.17236
0.113009	0.71351	1.18402
0.113802	0.718517	1.19503
0.114589	0.723489	1.20539
0.115372	0.728428	1.21511
0.116149	0.733333	1.2242
0.11692	0.738206	1.23265
0	0	0.760959
0.0148875	0.084431	0.768459
0.0210541	0.119404	0.775862
0.0257859	0.146239	0.783172
0.0297749	0.168862	0.790392
0.0332894	0.188794	0.797524
0.0364667	0.206813	0.804572
0.0393885	0.223384	0.811536
0.0421081	0.238807	0.818419
0.0446624	0.253293	0.82522
0.0470783	0.266994	0.831942
0.0493762	0.280026	0.838584
0.0515717	0.292478	0.845144
0.0536775	0.30442	0.851622
0.0557038	0.315912	0.865629
0.0576589	0.327	0.879328
0.0595499	0.337724	0.892722
0.0613826	0.348118	0.90581
0.0631622	0.358211	0.918585
0.064893	0.368026	0.93103
0.0665788	0.377587	0.94312
0.068223	0.386912	0.954814
0.0698284	0.396017	0.966051
0.0713978	0.404917	0.976744
0.0729334	0.413626	0.986774
0.0744374	0.422155	0.995996
0.0759115	0.430516	1.00427
0.0773576	0.438717	1.01151
0.0787771	0.446767	1.01775
0.0801715	0.454675	1.02315
0.081542	0.462448	1.02786
0.0828899	0.470092	1.03206
0.0842163	0.477614	1.03586
0.085522	0.485019	1.03939
0.0868081	0.492313	1.0427
0.0880755	0.499501	1.04586
0.0893248	0.506586	1.04892
0.090557	0.513574	1.05193
0.0917725	0.520468	1.05491
0.0929722	0.527272	1.0579
0.0941566	0.533989	1.06092
0.0953263	0.540622	1.064
0.0964818	0.547176	1.06717
0.0976237	0.553651	1.07045
0.0987523	0.560052	1.07387
0.0998682	0.566381	1.07745
0.100972	0.572639	1.08124
0.102063	0.57883	1.08527
0.103143	0.584955	1.08961
0.104212	0.591017	1.09432
0.10527	0.597018	1.0995
0.106318	0.602958	1.10528
0.107355	0.608841	1.11181
0.108382	0.614667	1.11925
0.1094	0.620439	1.12768
0.110408	0.626157	1.13706
0.111408	0.631824	1.14701
0.112398	0.63744	1.15708
0.11338	0.643008	1.1671
0.114353	0.648527	1.17697
0.115318	0.654	1.18658
0.116275	0.659428	1.19587
0.117224	0.664811	1.20478
0.118166	0.670151	1.21328
0.1191	0.675448	1.22133
0.120027	0.680705	1.2289
0.120946	0.685921	1.23598
0.121859	0.691098	1.24253
0.122765	0.696236	1.24854
0.123665	0.701337	1.25399
0.124558	0.706401	1.25885
0.125444	0.711429	1.26312
0.126324	0.716421	1.26675
0.127199	0.721379	1.26973
0.128067	0.726303	1.27202
0.128929	0.731194	1.27356
0.129786	0.736053	1.27431
0	0	0.754866
0.0163587	0.0841584	0.762452
0.0231347	0.119018	0.769937
0.0283342	0.145767	0.777327
0.0327175	0.168317	0.784628
0.0365792	0.188184	0.791842
0.0400705	0.206145	0.798976
0.0432811	0.222662	0.806032
0.0462695	0.238036	0.813014
0.0490762	0.252475	0.819927
0.0517308	0.266132	0.826774
0.0542558	0.279122	0.833559
0.0566683	0.291533	0.840284
0.0589822	0.303437	0.846953
0.0612088	0.314892	0.86133
0.0633571	0.325944	0.875435
0.0654349	0.336633	0.889291
0.0674488	0.346994	0.902918
0.0694042	0.357054	0.916337
0.071306	0.366838	0.929539
0.0731585	0.376368	0.942214
0.0749651	0.385662	0.954368
0.0767292	0.394738	0.966007
0.0784537	0.403609	0.977134
0.0801411	0.41229	0.98775
0.0817936	0.420792	0.997853
0.0834135	0.429125	1.00744
0.0850025	0.4373	1.01649
0.0865623	0.445324	1.025
0.0880945	0.453207	1.03295
0.0896005	0.460954	1.04029
0.0910816	0.468574	1.04699
0.0925389	0.476072	1.05296
0.0939737	0.483453	1.05812
0.095387	0.490723	1.0623
0.0967795	0.497888	1.0653
0.0981524	0.50495	1.0669
0.0995063	0.511915	1.06692
0.100842	0.518787	1.06541
0.10216	0.525569	1.06257
0.103462	0.532264	1.05863
0.104747	0.538876	1.05378
0.106017	0.545409	1.04902
0.107271	0.551863	1.04447
0.108512	0.558243	1.04009
0.109738	0.564551	1.03582
0.11095	0.57079	1.03165
0.11215	0.576961	1.02789
0.113337	0.583066	1.02453
0.114511	0.589109	1.02156
0.115674	0.59509	1.019
0.116825	0.601011	1.01684
0.117964	0.606875	1.0151
0.119093	0.612682	1.01379
0.120212	0.618435	1.01293
0.12132	0.624135	1.01255
0.122418	0.629784	1.0127
0.123506	0.635382	1.01342
0.124584	0.640931	1.01478
0.125654	0.646433	1.01688
0.126714	0.651888	1.01985
0.127766	0.657298	1.02387
0.128809	0.662664	1.0292
0.129843	0.667986	1.03611
0.13087	0.673267	1.04482
0.131888	0.678506	1.05537
0.132899	0.683706	1.06763
0.133902	0.688866	1.08147
0.134898	0.693988	1.09676
0.135886	0.699072	1.11256
0.136867	0.704119	1.12874
0.137841	0.709131	1.14402
0.138808	0.714107	1.15814
0.139769	0.719049	1.17121
0.140723	0.723958	1.18332
0.141671	0.728833	1.19455
0.142612	0.733676	1.20496
0	0	0.744515
0.017825	0.0838601	0.749688
0.0252084	0.118596	0.754748
0.0308738	0.14525	0.759697
0.03565	0.16772	0.764538
0.0398579	0.187517	0.769274
0.0436622	0.205414	0.773909
0.0471605	0.221873	0.778446
0.0504167	0.237192	0.782887
0.053475	0.25158	0.787238
0.0563676	0.265189	0.7915
0.0591189	0.278132	0.79568
0.0617476	0.2905	0.799779
0.064269	0.302362	0.803804
0.0666951	0.313776	0.813041
0.0690359	0.324789	0.821979
0.0713	0.33544	0.830639
0.0734944	0.345764	0.839038
0.0756251	0.355788	0.847196
0.0776974	0.365537	0.85513
0.0797158	0.375034	0.86286
0.0816844	0.384295	0.870406
0.0836067	0.393339	0.87779
0.0854857	0.402179	0.885031
0.0873243	0.410829	0.892153
0.089125	0.4193	0.89918
0.09089	0.427604	0.906137
0.0926214	0.43575	0.913052
0.0943211	0.443746	0.919955
0.0959906	0.4516	0.926879
0.0976316	0.45932	0.93386
0.0992454	0.466913	0.940942
0.100833	0.474384	0.948172
0.102397	0.481739	0.955605
0.103937	0.488984	0.963308
0.105454	0.496123	0.971353
0.10695	0.50316	0.979823
0.108425	0.510101	0.988803
0.109881	0.516948	0.99837
0.111317	0.523706	1.00858
0.112735	0.530378	1.01944
0.114136	0.536966	1.03095
0.115519	0.543475	1.04225
0.116886	0.549907	1.05301
0.118238	0.556265	1.06328
0.119574	0.56255	1.07314
0.120895	0.568767	1.08263
0.122202	0.574916	1.0918
0.123495	0.580999	1.10067
0.124775	0.58702	1.10928
0.126042	0.59298	1.11763
0.127296	0.598881	1.12575
0.128538	0.604723	1.13362
0.129768	0.61051	1.14125
0.130986	0.616243	1.14863
0.132194	0.621923	1.15576
0.13339	0.627551	1.16261
0.134576	0.633129	1.16916
0.135751	0.638659	1.1754
0.136916	0.644141	1.18127
0.138072	0.649577	1.18673
0.139218	0.654968	1.19174
0.140354	0.660315	1.19622
0.141482	0.665619	1.20011
0.1426	0.67088	1.20331
0.14371	0.676101	1.20577
0.144811	0.681282	1.20743
0.145904	0.686424	1.20826
0.146989	0.691528	1.20831
0.148066	0.696594	1.20838
0.149135	0.701624	1.20883
0.150196	0.706617	1.20959
0.15125	0.711576	1.21055
0.152297	0.716501	1.21165
0.153336	0.721391	1.21277
0.154369	0.726249	1.21379
0.155395	0.731075	1.21444
0	0	0.842845
0.0192858	0.0835362	0.849228
0.0272743	0.118138	0.855533
0.0334041	0.144689	0.861762
0.0385717	0.167072	0.86792
0.0431245	0.186793	0.87401
0.0472405	0.204621	0.880033
0.0510256	0.221016	0.885994
0.0545486	0.236276	0.891895
0.0578575	0.250609	0.897737
0.0609872	0.264165	0.903525
0.0639639	0.277058	0.909259
0.0668081	0.289378	0.914831
0.0695361	0.301194	0.920154
0.072161	0.312564	0.931718
0.0746938	0.323534	0.942854
0.0771434	0.334145	0.953574
0.0795176	0.344429	0.963891
0.0818229	0.354414	0.973816
0.0840651	0.364126	0.983356
0.0862489	0.373585	0.992522
0.0883789	0.382811	1.00132
0.0904586	0.391819	1.00975
0.0924917	0.400625	1.01783
0.094481	0.409242	1.02556
0.0964292	0.417681	1.03293
0.0983389	0.425953	1.03996
0.100212	0.434067	1.04664
0.102051	0.442032	1.05298
0.103857	0.449856	1.05896
0.105633	0.457547	1.06459
0.107379	0.46511	1.06987
0.109097	0.472552	1.07478
0.110789	0.479879	1.07931
0.112455	0.487096	1.08346
0.114097	0.494207	1.0872
0.115715	0.501217	1.09052
0.117311	0.508131	1.09338
0.118886	0.514952	1.09578
0.12044	0.521683	1.09777
0.121974	0.528329	1.09945
0.12349	0.534893	1.10078
0.124987	0.541376	1.10176
0.126466	0.547783	1.10238
0.127928	0.554116	1.10267
0.129373	0.560378	1.10267
0.130803	0.56657	1.10243
0.132217	0.572695	1.102
0.133616	0.578756	1.10146
0.135001	0.584753	1.10087
0.136372	0.59069	1.10027
0.137729	0.596568	1.09972
0.139072	0.602388	1.09925
0.140403	0.608153	1.0989
0.141721	0.613863	1.09868
0.143028	0.619521	1.09861
0.144322	0.625128	1.0987
0.145605	0.630684	1.09896
0.146877	0.636193	1.09939
0.148137	0.641654	1.09998
0.149388	0.647069	1.10076
0.150627	0.652438	1.10172
0.151857	0.657765	1.10287
0.153077	0.663048	1.10424
0.154287	0.66829	1.10582
0.155487	0.67349	1.10765
0.156679	0.678651	1.10975
0.157861	0.683773	1.11214
0.159035	0.688857	1.11484
0.1602	0.693904	1.11785
0.161357	0.698914	1.12116
0.162505	0.703888	1.12477
0.163646	0.708828	1.12861
0.164778	0.713734	1.13264
0.165903	0.718605	1.1368
0.16702	0.723445	1.141
0.16813	0.728252	1.1452
0	0	0.83563
0.0207408	0.0831869	0.841649
0.0293319	0.117644	0.847579
0.0359242	0.144084	0.853421
0.0414816	0.166374	0.859178
0.0463779	0.186012	0.86485
0.0508044	0.203765	0.870439
0.054875	0.220092	0.875945
0.0586639	0.235288	0.881368
0.0622225	0.249561	0.886709
0.0655882	0.26306	0.891967
0.0687895	0.2759	0.89714
0.0718483	0.288168	0.902227
0.0747821	0.299935	0.907226
0.077605	0.311257	0.918226
0.0803288	0.322181	0.928927
0.0829633	0.332748	0.939331
0.0855166	0.342988	0.949435
0.0879958	0.352932	0.959232
0.0904071	0.362603	0.968709
0.0927558	0.372023	0.977852
0.0950464	0.38121	0.986637
0.0972831	0.390181	0.995036
0.0994695	0.39895	1.00301
0.101609	0.407531	1.01052
0.103704	0.415934	1.01752
0.105758	0.424172	1.02394
0.107772	0.432252	1.02976
0.10975	0.440184	1.03493
0.111693	0.447975	1.03944
0.113602	0.455633	1.04333
0.11548	0.463165	1.04662
0.117328	0.470576	1.04938
0.119147	0.477872	1.05167
0.120939	0.485059	1.05357
0.122704	0.49214	1.05513
0.124445	0.499121	1.05641
0.126161	0.506006	1.05746
0.127855	0.512798	1.05832
0.129526	0.519502	1.05904
0.131176	0.52612	1.05965
0.132806	0.532656	1.06018
0.134416	0.539113	1.06067
0.136007	0.545493	1.06116
0.137579	0.551799	1.06167
0.139134	0.558035	1.06224
0.140671	0.564201	1.06291
0.142192	0.570301	1.06373
0.143697	0.576336	1.06475
0.145186	0.582308	1.06602
0.14666	0.58822	1.06762
0.148119	0.594073	1.06961
0.149564	0.599869	1.07208
0.150995	0.60561	1.07513
0.152413	0.611296	1.07886
0.153818	0.61693	1.08335
0.15521	0.622514	1.0887
0.15659	0.628047	1.09498
0.157957	0.633532	1.10227
0.159313	0.638971	1.11064
0.160658	0.644363	1.12017
0.161991	0.64971	1.13087
0.163313	0.655014	1.14153
0.164625	0.660275	1.15142
0.165927	0.665495	1.16062
0.167218	0.670674	1.16924
0.168499	0.675813	1.17734
0.169771	0.680914	1.18498
0.171033	0.685977	1.1922
0.172286	0.691002	1.19905
0.17353	0.695991	1.20552
0.174765	0.700945	1.21165
0.175992	0.705864	1.21742
0.17721	0.710749	1.22284
0.178419	0.715601	1.2279
0.179621	0.72042	1.23259
0.180814	0.725206	1.2369
0	0	0.905385
0.0221895	0.0828122	0.910113
0.0313807	0.117114	0.914587
0.0384333	0.143435	0.918846
0.0443789	0.165624	0.922924
0.0496172	0.185174	0.926847
0.0543529	0.202848	0.930637
0.0587078	0.219101	0.934313
0.0627613	0.234228	0.937893
0.0665684	0.248437	0.94139
0.0701693	0.261875	0.944819
0.0735942	0.274657	0.948194
0.0768666	0.28687	0.951529
0.0800053	0.298584	0.954838
0.0830254	0.309855	0.963399
0.0859395	0.32073	0.971621
0.0887579	0.331249	0.979555
0.0914895	0.341444	0.987263
0.094142	0.351343	0.994829
0.0967217	0.36097	1.00237
0.0992343	0.370348	1.01005
0.101685	0.379493	1.01764
0.104078	0.388424	1.02397
0.106417	0.397154	1.02874
0.108706	0.405695	1.03204
0.110947	0.414061	1.03434
0.113145	0.422261	1.03598
0.1153	0.430305	1.03722
0.117416	0.438201	1.0382
0.119494	0.445958	1.03904
0.121537	0.453581	1.03979
0.123546	0.461079	1.04052
0.125523	0.468457	1.04124
0.127469	0.47572	1.04198
0.129386	0.482874	1.04276
0.131275	0.489924	1.04359
0.133137	0.496873	1.04447
0.134973	0.503727	1.04542
0.136785	0.510489	1.04643
0.138573	0.517162	1.04749
0.140339	0.523751	1.0486
0.142082	0.530257	1.04976
0.143804	0.536685	1.05093
0.145506	0.543036	1.0521
0.147188	0.549314	1.05322
0.148851	0.555521	1.05423
0.150496	0.56166	1.05503
0.152123	0.567732	1.05546
0.153733	0.57374	1.05579
0.155326	0.579686	1.05718
0.156903	0.585571	1.05997
0.158465	0.591398	1.06413
0.160011	0.597168	1.06938
0.161542	0.602882	1.07538
0.163059	0.608543	1.08188
0.164562	0.614152	1.08873
0.166051	0.61971	1.09583
0.167527	0.625219	1.10313
0.16899	0.630679	1.11059
0.170441	0.636093	1.11818
0.171879	0.641461	1.1259
0.173305	0.646784	1.13374
0.17472	0.652064	1.14172
0.176123	0.657302	1.14986
0.177516	0.662498	1.1582
0.178897	0.667654	1.16686
0.180268	0.67277	1.17605
0.181629	0.677847	1.18627
0.182979	0.682887	1.19522
0.18432	0.68789	1.20085
0.18565	0.692857	1.2046
0.186972	0.697788	1.20736
0.188284	0.702685	1.20947
0.189587	0.707548	1.21109
0.190881	0.712378	1.21227
0.192166	0.717175	1.21306
0.193443	0.72194	1.21348
0	0	0.917877
0.0236314	0.0824124	0.921249
0.0334198	0.116549	0.924494
0.0409307	0.142742	0.927635
0.0472627	0.164825	0.930691
0.0528413	0.18428	0.933676
0.0578848	0.201868	0.936603
0.0625227	0.218043	0.939484
0.0668396	0.233097	0.942329
0.0708941	0.247237	0.945148
0.0747289	0.260611	0.947952
0.0783764	0.273331	0.950749
0.0818614	0.285485	0.953551
0.0852041	0.297142	0.956368
0.0884205	0.308359	0.963677
0.0915239	0.319182	0.970609
0.0945255	0.329649	0.977212
0.0974346	0.339795	0.983538
0.100259	0.349646	0.989644
0.103007	0.359227	0.995593
0.105683	0.368559	1.00155
0.108293	0.377661	1.00783
0.110841	0.386548	1.0145
0.113332	0.395236	1.02163
0.11577	0.403736	1.02911
0.118157	0.412062	1.0361
0.120497	0.420222	1.0426
0.122792	0.428227	1.04865
0.125045	0.436085	1.05431
0.127259	0.443804	1.05965
0.129434	0.451391	1.06474
0.131574	0.458853	1.06965
0.133679	0.466195	1.07443
0.135752	0.473423	1.07912
0.137793	0.480543	1.08376
0.139805	0.487558	1.08837
0.141788	0.494474	1.09298
0.143744	0.501295	1.0976
0.145674	0.508024	1.10224
0.147578	0.514665	1.10691
0.149458	0.521222	1.1116
0.151315	0.527697	1.11632
0.153149	0.534093	1.12104
0.154961	0.540414	1.12577
0.156753	0.546662	1.13048
0.158524	0.552839	1.13514
0.160276	0.558948	1.13972
0.162008	0.564991	1.14417
0.163723	0.57097	1.14844
0.16542	0.576887	1.15246
0.167099	0.582743	1.15617
0.168762	0.588542	1.15969
0.170408	0.594284	1.1639
0.172039	0.599971	1.16878
0.173654	0.605605	1.17433
0.175255	0.611186	1.1805
0.176841	0.616718	1.18724
0.178413	0.6222	1.19449
0.179971	0.627634	1.20223
0.181516	0.633021	1.20983
0.183048	0.638363	1.21712
0.184567	0.643661	1.22401
0.186074	0.648916	1.23042
0.187568	0.654128	1.23626
0.189051	0.659299	1.24144
0.190522	0.66443	1.24588
0.191982	0.669521	1.24951
0.193431	0.674574	1.25231
0.194869	0.67959	1.25425
0.196297	0.684568	1.25538
0.197714	0.689511	1.25572
0.199121	0.694419	1.25534
0.200519	0.699292	1.25427
0.201906	0.704132	1.25256
0.203285	0.708938	1.25025
0.204654	0.713712	1.24736
0.206013	0.718454	1.24392
0	0	0.865509
0.0250661	0.0819874	0.870779
0.0354488	0.115948	0.875988
0.0434157	0.142006	0.881138
0.0501321	0.163975	0.88623
0.0560494	0.183329	0.891266
0.0613991	0.200827	0.896247
0.0663186	0.216918	0.901176
0.0708975	0.231895	0.906055
0.0751982	0.245962	0.910883
0.0792658	0.259267	0.915662
0.0831347	0.271921	0.920394
0.0868314	0.284013	0.925079
0.090377	0.29561	0.929718
0.0937886	0.306769	0.939658
0.0970804	0.317536	0.949417
0.100264	0.32795	0.959005
0.10335	0.338043	0.968427
0.106346	0.347843	0.977691
0.10926	0.357375	0.986801
0.112099	0.366659	0.995762
0.114867	0.375713	1.00458
0.11757	0.384555	1.01325
0.120213	0.393198	1.02177
0.122798	0.401655	1.03016
0.12533	0.409937	1.03839
0.127812	0.418055	1.04648
0.130247	0.426019	1.05441
0.132637	0.433836	1.06217
0.134985	0.441516	1.06975
0.137292	0.449063	1.07711
0.139562	0.456486	1.08421
0.141795	0.463791	1.09096
0.143994	0.470982	1.09721
0.146159	0.478065	1.10255
0.148293	0.485044	1.10593
0.150396	0.491924	1.10596
0.152471	0.49871	1.10378
0.154518	0.505404	1.10059
0.156537	0.512011	1.09685
0.158532	0.518534	1.09273
0.160501	0.524975	1.08833
0.162447	0.531339	1.08369
0.164369	0.537627	1.07883
0.166269	0.543843	1.07377
0.168148	0.549988	1.06852
0.170006	0.556066	1.06306
0.171844	0.562077	1.05741
0.173663	0.568025	1.05154
0.175462	0.573912	1.0457
0.177244	0.579738	1.03994
0.179007	0.585507	1.03428
0.180754	0.591219	1.02876
0.182484	0.596877	1.02342
0.184197	0.602482	1.01829
0.185895	0.608035	1.01342
0.187577	0.613537	1.00884
0.189245	0.618991	1.00462
0.190897	0.624397	1.00081
0.192536	0.629757	0.997495
0.194161	0.635072	0.994838
0.195772	0.640342	0.993219
0.19737	0.645569	0.993673
0.198956	0.650755	0.997578
0.200528	0.655899	1.00375
0.202089	0.661003	1.01096
0.203638	0.666069	1.01875
0.205175	0.671096	1.02691
0.2067	0.676085	1.03532
0.208214	0.681038	1.04393
0.209718	0.685956	1.05269
0.21121	0.690838	1.06158
0.212693	0.695686	1.07058
0.214165	0.700501	1.07969
0.215626	0.705282	1.0889
0.217078	0.710032	1.0982
0.218521	0.714749	1.10737
0	0	0.889176
0.0264931	0.0815374	0.894894
0.0374669	0.115311	0.900544
0.0458874	0.141227	0.90613
0.0529862	0.163075	0.911654
0.0592404	0.182323	0.91712
0.0648946	0.199725	0.92253
0.0700942	0.215728	0.927885
0.0749339	0.230623	0.933189
0.0794794	0.244612	0.938444
0.0837786	0.257844	0.94365
0.0878677	0.270429	0.948811
0.0917749	0.282454	0.953928
0.0955223	0.293987	0.959003
0.0991282	0.305085	0.969862
0.102607	0.315793	0.980531
0.105972	0.32615	0.991024
0.109234	0.336187	1.00129
0.112401	0.345934	1.01119
0.115481	0.355413	1.02072
0.118481	0.364647	1.0299
0.121407	0.373651	1.03873
0.124264	0.382444	1.0472
0.127057	0.39104	1.05532
0.129789	0.39945	1.06304
0.132466	0.407687	1.07003
0.135089	0.415761	1.06647
0.137662	0.423681	1.06315
0.140188	0.431456	1.05982
0.14267	0.439093	1.05642
0.145109	0.446599	1.05295
0.147507	0.453981	1.04941
0.149868	0.461245	1.0458
0.152191	0.468397	1.04212
0.15448	0.475441	1.03836
0.156735	0.482382	1.03453
0.158959	0.489225	1.03063
0.161151	0.495973	1.02666
0.163315	0.502631	1.02263
0.165449	0.509201	1.01852
0.167557	0.515688	1.01434
0.169639	0.522094	1.0101
0.171695	0.528423	1.00579
0.173727	0.534677	1.0014
0.175735	0.540858	0.997003
0.177721	0.54697	0.992746
0.179685	0.553014	0.988628
0.181628	0.558993	0.984646
0.18355	0.564908	0.980797
0.185452	0.570762	0.977077
0.187335	0.576557	0.97349
0.189199	0.582294	0.970065
0.191045	0.587975	0.967114
0.192873	0.593601	0.974438
0.194684	0.599175	0.981192
0.196478	0.604698	0.987572
0.198256	0.61017	0.993496
0.200019	0.615594	0.998769
0.201766	0.620971	1.00304
0.203498	0.626301	1.00656
0.205215	0.631586	1.01161
0.206918	0.636828	1.01789
0.208607	0.642026	1.02489
0.210283	0.647183	1.03226
0.211945	0.652299	1.03979
0.213594	0.657376	1.04736
0.215231	0.662413	1.0549
0.216856	0.667413	1.06234
0.218468	0.672375	1.06967
0.220068	0.677301	1.07684
0.221657	0.682191	1.08386
0.223235	0.687047	1.0907
0.224802	0.691868	1.09736
0.226357	0.696656	1.10383
0.227902	0.701412	1.1101
0.229437	0.706135	1.11618
0.230962	0.710827	1.12205
0	0	0.87881
0.0279121	0.0810626	0.884742
0.0394737	0.11464	0.890622
0.0483452	0.140405	0.896452
0.0558242	0.162125	0.902237
0.0624134	0.181262	0.907978
0.0683704	0.198562	0.913679
0.0738485	0.214472	0.919342
0.0789474	0.22928	0.924972
0.0837363	0.243188	0.93057
0.0882658	0.256343	0.93614
0.092574	0.268854	0.941685
0.0966904	0.280809	0.947208
0.100639	0.292276	0.952712
0.104438	0.303309	0.964244
0.108103	0.313954	0.975652
0.111648	0.324251	0.986885
0.115085	0.33423	0.997638
0.118421	0.34392	1.00791
0.121666	0.353344	1.0177
0.124827	0.362523	1.027
0.127909	0.371476	1.0358
0.130919	0.380218	1.04408
0.133862	0.388763	1.05182
0.136741	0.397124	1.05897
0.139561	0.405313	1.06549
0.142324	0.41334	1.0713
0.145036	0.421214	1.07628
0.147697	0.428943	1.08026
0.150311	0.436536	1.08301
0.152881	0.443998	1.08427
0.155408	0.451338	1.0839
0.157895	0.45856	1.08198
0.160343	0.465669	1.07876
0.162754	0.472672	1.07449
0.16513	0.479573	1.06933
0.167473	0.486376	1.06396
0.169783	0.493085	1.05884
0.172062	0.499704	1.05391
0.174311	0.506236	1.04912
0.176532	0.512685	1.04446
0.178725	0.519054	1.0399
0.180891	0.525346	1.03544
0.183032	0.531563	1.03114
0.185148	0.537709	1.02732
0.18724	0.543785	1.02399
0.189309	0.549794	1.02119
0.191356	0.555738	1.01894
0.193381	0.561619	1.01729
0.195385	0.567439	1.0163
0.197368	0.573199	1.01603
0.199332	0.578903	1.01655
0.201277	0.584551	1.01798
0.203203	0.590145	1.02044
0.205111	0.595686	1.02409
0.207002	0.601177	1.02914
0.208875	0.606617	1.03583
0.210732	0.61201	1.04443
0.212572	0.617355	1.05506
0.214397	0.622654	1.0676
0.216206	0.627909	1.08176
0.218001	0.63312	1.09727
0.21978	0.638288	1.11335
0.221545	0.643415	1.12896
0.223297	0.648501	1.1437
0.225035	0.653548	1.15765
0.226759	0.658556	1.17087
0.22847	0.663526	1.18341
0.230169	0.66846	1.1953
0.231855	0.673357	1.20657
0.233529	0.678219	1.21722
0.235192	0.683046	1.22727
0.236842	0.687839	1.23671
0.238481	0.6926	1.24553
0.240109	0.697327	1.25372
0.241726	0.702023	1.26126
0.243332	0.706688	1.26812
0	0	0.893356
0.0293226	0.0805632	0.897271
0.0414684	0.113934	0.901097
0.0507882	0.13954	0.904833
0.0586452	0.161126	0.908479
0.0655673	0.180145	0.912031
0.0718254	0.197339	0.915488
0.0775803	0.21315	0.918848
0.0829368	0.227867	0.922107
0.0879678	0.24169	0.925263
0.0927262	0.254763	0.928313
0.097252	0.267198	0.931255
0.101576	0.279079	0.934084
0.105724	0.290475	0.936799
0.109715	0.30144	0.943286
0.113566	0.31202	0.949461
0.11729	0.322253	0.955319
0.1209	0.33217	0.96086
0.124405	0.341801	0.966082
0.127814	0.351167	0.970986
0.131135	0.360289	0.975574
0.134373	0.369187	0.979853
0.137535	0.377875	0.983829
0.140626	0.386367	0.987514
0.143651	0.394677	0.99092
0.146613	0.402816	0.994064
0.149516	0.410793	0.996963
0.152365	0.418619	0.999636
0.155161	0.4263	1.0021
0.157907	0.433846	1.00439
0.160606	0.441263	1.00651
0.163261	0.448557	1.00849
0.165874	0.455734	1.01035
0.168445	0.4628	1.01212
0.170979	0.46976	1.01381
0.173475	0.476618	1.01545
0.175936	0.483379	1.01706
0.178362	0.490047	1.01866
0.180757	0.496625	1.02028
0.18312	0.503117	1.02193
0.185452	0.509526	1.02364
0.187756	0.515856	1.02542
0.190032	0.522109	1.0273
0.192281	0.528288	1.0293
0.194504	0.534396	1.03142
0.196702	0.540434	1.03369
0.198876	0.546406	1.03611
0.201026	0.552313	1.0387
0.203153	0.558158	1.04146
0.205258	0.563942	1.0444
0.207342	0.569668	1.0475
0.209405	0.575336	1.05078
0.211448	0.580949	1.05421
0.213472	0.586509	1.05778
0.215476	0.592016	1.06148
0.217462	0.597472	1.06527
0.21943	0.60288	1.0691
0.221381	0.608239	1.07284
0.223314	0.613551	1.07595
0.225231	0.618817	1.07827
0.227132	0.62404	1.08332
0.229017	0.629218	1.08878
0.230886	0.634355	1.09438
0.232741	0.63945	1.10004
0.234581	0.644505	1.1057
0.236406	0.649521	1.11135
0.238218	0.654498	1.11698
0.240016	0.659438	1.12256
0.2418	0.664341	1.12809
0.243572	0.669208	1.13356
0.24533	0.67404	1.13896
0.247077	0.678837	1.14428
0.24881	0.683601	1.14953
0.250532	0.688332	1.15469
0.252243	0.693031	1.15977
0.253941	0.697698	1.16476
0.255628	0.702333	1.16967
0	0	0.876383
0.0307242	0.0800391	0.88169
0.0434505	0.113192	0.886956
0.0532158	0.138632	0.892182
0.0614483	0.160078	0.897371
0.0687013	0.178973	0.902524
0.0752585	0.196055	0.907644
0.0812885	0.211764	0.912731
0.086901	0.226385	0.917788
0.0921725	0.240117	0.922815
0.0971583	0.253106	0.927814
0.1019	0.26546	0.932787
0.106432	0.277264	0.937734
0.110778	0.288585	0.942658
0.114959	0.299479	0.952933
0.118994	0.30999	0.963096
0.122897	0.320157	0.973154
0.126679	0.33001	0.983115
0.130352	0.339577	0.992985
0.133923	0.348883	1.00277
0.137403	0.357946	1.01248
0.140796	0.366785	1.02211
0.144109	0.375417	1.03167
0.147348	0.383854	1.04116
0.150517	0.39211	1.05059
0.153621	0.400196	1.05996
0.156663	0.408121	1.06926
0.159647	0.415896	1.0785
0.162577	0.423527	1.08747
0.165455	0.431024	1.09611
0.168283	0.438392	1.10445
0.171065	0.445639	1.11249
0.173802	0.45277	1.12025
0.176497	0.45979	1.12775
0.179151	0.466704	1.13501
0.181767	0.473518	1.14206
0.184345	0.480235	1.14892
0.186888	0.486859	1.15563
0.189396	0.493394	1.16223
0.191872	0.499844	1.16874
0.194317	0.506212	1.17519
0.196731	0.512501	1.1816
0.199115	0.518713	1.18798
0.201472	0.524852	1.19426
0.203801	0.53092	1.20026
0.206104	0.536919	1.20599
0.208381	0.542852	1.21148
0.210634	0.548721	1.21679
0.212863	0.554527	1.22193
0.215069	0.560274	1.22693
0.217253	0.565962	1.23182
0.219414	0.571594	1.23662
0.221555	0.577171	1.24134
0.223675	0.582694	1.24581
0.225775	0.588165	1.25
0.227856	0.593586	1.25411
0.229918	0.598958	1.25819
0.231962	0.604282	1.26221
0.233988	0.60956	1.26618
0.235997	0.614792	1.27007
0.237988	0.619981	1.27386
0.239963	0.625126	1.27753
0.241922	0.630229	1.28105
0.243865	0.635291	1.2844
0.245793	0.640313	1.28754
0.247706	0.645296	1.29044
0.249604	0.650241	1.29306
0.251488	0.655149	1.29537
0.253358	0.66002	1.29736
0.255214	0.664855	1.29902
0.257057	0.669656	1.3004
0.258886	0.674422	1.3017
0.260703	0.679155	1.30288
0.262507	0.683855	1.30389
0.264299	0.688523	1.3047
0.266079	0.693159	1.30525
0.267847	0.697765	1.30549
0	0	0.940972
0.0321163	0.0794907	0.947293
0.0454194	0.112417	0.953539
0.0556271	0.137682	0.959713
0.0642327	0.158981	0.96582
0.0718143	0.177747	0.971864
0.0786687	0.194712	0.977848
0.0849719	0.210313	0.983557
0.0908387	0.224834	0.988767
0.096349	0.238472	0.993541
0.101561	0.251372	0.997931
0.106518	0.263641	1.00198
0.111254	0.275364	1.00573
0.115797	0.286608	1.0092
0.120168	0.297427	1.01847
0.124386	0.307866	1.02715
0.128465	0.317963	1.03527
0.132419	0.327749	1.04284
0.136258	0.337251	1.04987
0.139992	0.346492	1.05636
0.143629	0.355493	1.06233
0.147176	0.364272	1.06779
0.150639	0.372845	1.07273
0.154025	0.381224	1.07716
0.157337	0.389424	1.08109
0.160582	0.397454	1.08451
0.163762	0.405325	1.08742
0.166881	0.413046	1.08981
0.169944	0.420626	1.09167
0.172952	0.428071	1.093
0.175908	0.435389	1.09377
0.178816	0.442586	1.09396
0.181677	0.449668	1.09354
0.184494	0.45664	1.09246
0.187269	0.463507	1.09084
0.190003	0.470274	1.08881
0.192698	0.476944	1.08628
0.195356	0.483523	1.08313
0.197978	0.490014	1.07923
0.200567	0.49642	1.07449
0.203122	0.502744	1.06887
0.205645	0.508989	1.06302
0.208138	0.515159	1.05823
0.210601	0.521256	1.05436
0.213036	0.527282	1.0513
0.215443	0.53324	1.04898
0.217824	0.539132	1.04732
0.220179	0.544961	1.04627
0.222509	0.550728	1.04579
0.224814	0.556435	1.04587
0.227097	0.562084	1.04647
0.229357	0.567677	1.04761
0.231594	0.573216	1.04927
0.233811	0.578701	1.05146
0.236006	0.584135	1.05419
0.238181	0.589519	1.05747
0.240337	0.594854	1.06133
0.242473	0.600142	1.0658
0.244591	0.605384	1.07091
0.24669	0.61058	1.07672
0.248772	0.615733	1.08328
0.250837	0.620843	1.09069
0.252884	0.625911	1.09904
0.254916	0.630938	1.10848
0.256931	0.635926	1.11916
0.25893	0.640875	1.13125
0.260914	0.645786	1.14491
0.262884	0.65066	1.16024
0.264838	0.655498	1.1755
0.266778	0.6603	1.18909
0.268705	0.665067	1.2011
0.270617	0.669801	1.21162
0.272516	0.674501	1.22078
0.274402	0.679169	1.22868
0.276275	0.683805	1.23544
0.278136	0.68841	1.24114
0.279984	0.692984	1.24587
0	0	0.914273
0.0334988	0.0789181	0.919214
0.0473744	0.111607	0.924119
0.0580216	0.13669	0.92899
0.0669975	0.157836	0.933829
0.0749055	0.176466	0.938638
0.0820549	0.193309	0.943418
0.0886294	0.208798	0.948171
0.0947488	0.223214	0.952898
0.100496	0.236754	0.9576
0.105932	0.249561	0.96228
0.111103	0.261742	0.966937
0.116043	0.27338	0.971574
0.120781	0.284543	0.976191
0.125341	0.295285	0.985793
0.12974	0.305649	0.995299
0.133995	0.315673	1.00472
0.138119	0.325388	1.01405
0.142123	0.334821	1.02331
0.146018	0.343996	1.0325
0.149811	0.352933	1.04163
0.153511	0.361648	1.0507
0.157123	0.370159	1.05971
0.160654	0.378478	1.06867
0.16411	0.386618	1.07759
0.167494	0.394591	1.08626
0.170811	0.402405	1.09461
0.174065	0.410071	1.10262
0.177259	0.417596	1.1103
0.180396	0.424987	1.11766
0.18348	0.432252	1.12471
0.186513	0.439398	1.13143
0.189498	0.446428	1.13785
0.192436	0.45335	1.14397
0.19533	0.460168	1.14979
0.198181	0.466886	1.15532
0.200993	0.473509	1.16058
0.203765	0.48004	1.16557
0.2065	0.486484	1.17031
0.2092	0.492844	1.1748
0.211865	0.499122	1.17906
0.214497	0.505323	1.18311
0.217097	0.511448	1.18694
0.219666	0.517501	1.19057
0.222206	0.523484	1.194
0.224717	0.529399	1.19725
0.2272	0.535249	1.2003
0.229656	0.541035	1.20317
0.232086	0.546761	1.20584
0.234491	0.552427	1.20832
0.236872	0.558035	1.21059
0.239229	0.563588	1.21266
0.241563	0.569087	1.21471
0.243875	0.574533	1.21682
0.246165	0.579927	1.219
0.248433	0.585273	1.22123
0.250682	0.590569	1.22351
0.25291	0.595819	1.22583
0.255119	0.601023	1.22817
0.257309	0.606182	1.23053
0.25948	0.611297	1.2329
0.261634	0.61637	1.23526
0.26377	0.621402	1.23761
0.265888	0.626393	1.23993
0.26799	0.631345	1.2422
0.270076	0.636258	1.24442
0.272145	0.641134	1.24655
0.274199	0.645973	1.2486
0.276238	0.650776	1.25054
0.278262	0.655543	1.25236
0.280271	0.660276	1.25405
0.282266	0.664976	1.25558
0.284246	0.669643	1.25695
0.286214	0.674277	1.25815
0.288167	0.678879	1.25916
0.290108	0.683451	1.25998
0.292035	0.687992	1.26059
0	0	0.952463
0.034871	0.0783215	0.956699
0.049315	0.110763	0.960909
0.0603983	0.135657	0.965093
0.0697419	0.156643	0.969253
0.0779739	0.175132	0.973392
0.0854161	0.191848	0.977511
0.0922599	0.207219	0.981611
0.09863	0.221527	0.985695
0.104613	0.234964	0.989764
0.110272	0.247674	0.993821
0.115654	0.259763	0.997867
0.120797	0.271314	1.00191
0.125729	0.282392	1.00594
0.130475	0.293052	1.01427
0.135055	0.303338	1.02255
0.139484	0.313286	1.03078
0.143777	0.322928	1.03899
0.147945	0.33229	1.04719
0.151999	0.341395	1.0554
0.155948	0.350264	1.06365
0.159799	0.358914	1.07197
0.163559	0.36736	1.08001
0.167235	0.375617	1.08756
0.170832	0.383695	1.09451
0.174355	0.391607	1.1007
0.177808	0.399363	1.10584
0.181195	0.40697	1.10951
0.18452	0.414438	1.11135
0.187786	0.421774	1.11146
0.190996	0.428984	1.11025
0.194153	0.436076	1.10812
0.19726	0.443053	1.10531
0.200318	0.449923	1.10198
0.203331	0.456689	1.09821
0.206299	0.463356	1.09407
0.209226	0.469929	1.08961
0.212112	0.476411	1.08485
0.214959	0.482806	1.07981
0.217769	0.489117	1.07452
0.220543	0.495349	1.06899
0.223283	0.501502	1.06323
0.22599	0.507581	1.05724
0.228664	0.513588	1.05104
0.231308	0.519526	1.04463
0.233922	0.525396	1.038
0.236506	0.531202	1.03115
0.239063	0.536945	1.02408
0.241593	0.542627	1.01677
0.244097	0.54825	1.00959
0.246575	0.553817	1.00276
0.249029	0.559327	0.996415
0.251458	0.564784	0.990743
0.253864	0.570189	0.986055
0.256248	0.575543	0.982791
0.25861	0.580848	0.981336
0.26095	0.586104	0.981626
0.26327	0.591314	0.983258
0.265569	0.596479	0.985871
0.267849	0.601599	0.98924
0.270109	0.606676	0.993229
0.272351	0.61171	0.997754
0.274574	0.616704	1.00275
0.27678	0.621657	1.00818
0.278968	0.626572	1.014
0.281139	0.631448	1.02016
0.283293	0.636287	1.02663
0.285431	0.641089	1.03336
0.287553	0.645855	1.04032
0.28966	0.650587	1.04746
0.291751	0.655285	1.05475
0.293828	0.659949	1.06217
0.29589	0.66458	1.06966
0.297938	0.669179	1.0772
0.299971	0.673747	1.08475
0.301991	0.678284	1.09228
0.303998	0.682791	1.09976
0	0	0.968679
0.0362326	0.077701	0.974437
0.0512406	0.109886	0.980205
0.0627566	0.134582	0.985985
0.0724651	0.155402	0.991782
0.0810185	0.173745	0.9976
0.0887513	0.190328	1.00344
0.0958623	0.205577	1.00931
0.102481	0.219772	1.01453
0.108698	0.233103	1.01916
0.114577	0.245712	1.02326
0.12017	0.257705	1.02688
0.125513	0.269164	1.03007
0.130638	0.280155	1.03285
0.13557	0.29073	1.04055
0.140328	0.300935	1.04761
0.14493	0.310804	1.05404
0.149391	0.320369	1.05983
0.153722	0.329657	1.06498
0.157934	0.338691	1.06947
0.162037	0.347489	1.07331
0.166038	0.356071	1.0765
0.169946	0.36445	1.07902
0.173765	0.372641	1.08088
0.177503	0.380655	1.08208
0.181163	0.388505	1.08261
0.184751	0.396199	1.08249
0.18827	0.403746	1.08171
0.191725	0.411155	1.08028
0.195118	0.418433	1.07819
0.198454	0.425586	1.07545
0.201734	0.432621	1.07206
0.204962	0.439543	1.06801
0.20814	0.446358	1.06331
0.21127	0.453071	1.05796
0.214355	0.459685	1.05249
0.217395	0.466206	1.04695
0.220394	0.472637	1.04132
0.223352	0.478981	1.03563
0.226272	0.485242	1.02987
0.229155	0.491424	1.02405
0.232002	0.497529	1.01817
0.234814	0.50356	1.01298
0.237593	0.509519	1.00856
0.24034	0.51541	1.00494
0.243055	0.521234	1.00217
0.245741	0.526994	1.00032
0.248398	0.532691	0.999446
0.251027	0.538328	0.999645
0.253628	0.543907	1.001
0.256203	0.549429	1.0036
0.258752	0.554896	1.00751
0.261277	0.56031	1.01272
0.263777	0.565672	1.0192
0.266254	0.570983	1.02687
0.268708	0.576246	1.03563
0.27114	0.581461	1.04541
0.27355	0.586629	1.0561
0.275939	0.591753	1.06765
0.278308	0.596832	1.08
0.280656	0.601869	1.093
0.282985	0.606864	1.10594
0.285295	0.611818	1.11885
0.287587	0.616732	1.13174
0.28986	0.621608	1.14463
0.292116	0.626445	1.15753
0.294355	0.631246	1.17044
0.296576	0.63601	1.18339
0.298781	0.640739	1.19638
0.30097	0.645433	1.20865
0.303143	0.650093	1.22014
0.305301	0.65472	1.23081
0.307443	0.659315	1.24059
0.309571	0.663877	1.2494
[truncated: 25,798 more rows]
