# Supplementary material for: Spatiotemporal imaging and shaping of electron wave functions using novel attoclock interferometry
Source: Nat Commun. 2024 Jan 12;15:497. doi: 10.1038/s41467-024-44775-5 (PMC10786904; doi:10.1038/s41467-024-44775-5)
Supplement: Supplementary file 3 — Source Data [file 41467_2024_44775_MOESM3_ESM.zip › source data/Supplementary Fig.1.xlsx]

## Sheet: Supplementary Fig.1a
px (a.u.)	pz (a.u.)	tr (T400)
0	0.0075	0.25
0.000130893	0.00749886	0.252778
0.000261746	0.00749543	0.255556
0.00039252	0.00748972	0.258333
0.000523174	0.00748173	0.261111
0.000653668	0.00747146	0.263889
0.000783963	0.00745891	0.266667
0.00091402	0.0074441	0.269444
0.0010438	0.00742701	0.272222
0.00117326	0.00740766	0.275
0.00130236	0.00738606	0.277778
0.00143107	0.0073622	0.280556
0.00155934	0.00733611	0.283333
0.00168713	0.00730778	0.286111
0.00181441	0.00727722	0.288889
0.00194114	0.00724444	0.291667
0.00206728	0.00720946	0.294444
0.00219279	0.00717229	0.297222
0.00231763	0.00713292	0.3
0.00244176	0.00709139	0.302778
0.00256515	0.00704769	0.305556
0.00268776	0.00700185	0.308333
0.00280955	0.00695388	0.311111
0.00293048	0.00690379	0.313889
0.00305052	0.00685159	0.316667
0.00316964	0.00679731	0.319444
0.00328778	0.00674096	0.322222
0.00340493	0.00668255	0.325
0.00352104	0.00662211	0.327778
0.00363607	0.00655965	0.330556
0.00375	0.00649519	0.333333
0.00386279	0.00642875	0.336111
0.00397439	0.00636036	0.338889
0.00408479	0.00629003	0.341667
0.00419395	0.00621778	0.344444
0.00430182	0.00614364	0.347222
0.00440839	0.00606763	0.35
0.00451361	0.00598977	0.352778
0.00461746	0.00591008	0.355556
0.0047199	0.00582859	0.358333
0.00482091	0.00574533	0.361111
0.00492044	0.00566032	0.363889
0.00501848	0.00557359	0.366667
0.00511499	0.00548515	0.369444
0.00520994	0.00539505	0.372222
0.0053033	0.0053033	0.375
0.00539505	0.00520994	0.377778
0.00548515	0.00511499	0.380556
0.00557359	0.00501848	0.383333
0.00566032	0.00492044	0.386111
0.00574533	0.00482091	0.388889
0.00582859	0.0047199	0.391667
0.00591008	0.00461746	0.394444
0.00598977	0.00451361	0.397222
0.00606763	0.00440839	0.4
0.00614364	0.00430182	0.402778
0.00621778	0.00419395	0.405556
0.00629003	0.00408479	0.408333
0.00636036	0.00397439	0.411111
0.00642875	0.00386279	0.413889
0.00649519	0.00375	0.416667
0.00655965	0.00363607	0.419444
0.00662211	0.00352104	0.422222
0.00668255	0.00340493	0.425
0.00674096	0.00328778	0.427778
0.00679731	0.00316964	0.430556
0.00685159	0.00305052	0.433333
0.00690379	0.00293048	0.436111
0.00695388	0.00280955	0.438889
0.00700185	0.00268776	0.441667
0.00704769	0.00256515	0.444444
0.00709139	0.00244176	0.447222
0.00713292	0.00231763	0.45
0.00717229	0.00219279	0.452778
0.00720946	0.00206728	0.455556
0.00724444	0.00194114	0.458333
0.00727722	0.00181441	0.461111
0.00730778	0.00168713	0.463889
0.00733611	0.00155934	0.466667
0.0073622	0.00143107	0.469444
0.00738606	0.00130236	0.472222
0.00740766	0.00117326	0.475
0.00742701	0.0010438	0.477778
0.0074441	0.00091402	0.480556
0.00745891	0.000783963	0.483333
0.00747146	0.000653668	0.486111
0.00748173	0.000523174	0.488889
0.00748972	0.00039252	0.491667
0.00749543	0.000261746	0.494444
0.00749886	0.000130893	0.497222
0.0075	4.59243e-19	0.5
0.00749886	-0.000130893	0.502778
0.00749543	-0.000261746	0.505556
0.00748972	-0.00039252	0.508333
0.00748173	-0.000523174	0.511111
0.00747146	-0.000653668	0.513889
0.00745891	-0.000783963	0.516667
0.0074441	-0.00091402	0.519444
0.00742701	-0.0010438	0.522222
0.00740766	-0.00117326	0.525
0.00738606	-0.00130236	0.527778
0.0073622	-0.00143107	0.530556
0.00733611	-0.00155934	0.533333
0.00730778	-0.00168713	0.536111
0.00727722	-0.00181441	0.538889
0.00724444	-0.00194114	0.541667
0.00720946	-0.00206728	0.544444
0.00717229	-0.00219279	0.547222
0.00713292	-0.00231763	0.55
0.00709139	-0.00244176	0.552778
0.00704769	-0.00256515	0.555556
0.00700185	-0.00268776	0.558333
0.00695388	-0.00280955	0.561111
0.00690379	-0.00293048	0.563889
0.00685159	-0.00305052	0.566667
0.00679731	-0.00316964	0.569444
0.00674096	-0.00328778	0.572222
0.00668255	-0.00340493	0.575
0.00662211	-0.00352104	0.577778
0.00655965	-0.00363607	0.580556
0.00649519	-0.00375	0.583333
0.00642875	-0.00386279	0.586111
0.00636036	-0.00397439	0.588889
0.00629003	-0.00408479	0.591667
0.00621778	-0.00419395	0.594444
0.00614364	-0.00430182	0.597222
0.00606763	-0.00440839	0.6
0.00598977	-0.00451361	0.602778
0.00591008	-0.00461746	0.605556
0.00582859	-0.0047199	0.608333
0.00574533	-0.00482091	0.611111
0.00566032	-0.00492044	0.613889
0.00557359	-0.00501848	0.616667
0.00548515	-0.00511499	0.619444
0.00539505	-0.00520994	0.622222
0.0053033	-0.0053033	0.625
0.00520994	-0.00539505	0.627778
0.00511499	-0.00548515	0.630556
0.00501848	-0.00557359	0.633333
0.00492044	-0.00566032	0.636111
0.00482091	-0.00574533	0.638889
0.0047199	-0.00582859	0.641667
0.00461746	-0.00591008	0.644444
0.00451361	-0.00598977	0.647222
0.00440839	-0.00606763	0.65
0.00430182	-0.00614364	0.652778
0.00419395	-0.00621778	0.655556
0.00408479	-0.00629003	0.658333
0.00397439	-0.00636036	0.661111
0.00386279	-0.00642875	0.663889
0.00375	-0.00649519	0.666667
0.00363607	-0.00655965	0.669444
0.00352104	-0.00662211	0.672222
0.00340493	-0.00668255	0.675
0.00328778	-0.00674096	0.677778
0.00316964	-0.00679731	0.680556
0.00305052	-0.00685159	0.683333
0.00293048	-0.00690379	0.686111
0.00280955	-0.00695388	0.688889
0.00268776	-0.00700185	0.691667
0.00256515	-0.00704769	0.694444
0.00244176	-0.00709139	0.697222
0.00231763	-0.00713292	0.7
0.00219279	-0.00717229	0.702778
0.00206728	-0.00720946	0.705556
0.00194114	-0.00724444	0.708333
0.00181441	-0.00727722	0.711111
0.00168713	-0.00730778	0.713889
0.00155934	-0.00733611	0.716667
0.00143107	-0.0073622	0.719444
0.00130236	-0.00738606	0.722222
0.00117326	-0.00740766	0.725
0.0010438	-0.00742701	0.727778
0.00091402	-0.0074441	0.730556
0.000783963	-0.00745891	0.733333
0.000653668	-0.00747146	0.736111
0.000523174	-0.00748173	0.738889
0.00039252	-0.00748972	0.741667
0.000261746	-0.00749543	0.744444
0.000130893	-0.00749886	0.747222
9.18485e-19	-0.0075	0.75
-0.000130893	-0.00749886	0.752778
-0.000261746	-0.00749543	0.755556
-0.00039252	-0.00748972	0.758333
-0.000523174	-0.00748173	0.761111
-0.000653668	-0.00747146	0.763889
-0.000783963	-0.00745891	0.766667
-0.00091402	-0.0074441	0.769444
-0.0010438	-0.00742701	0.772222
-0.00117326	-0.00740766	0.775
-0.00130236	-0.00738606	0.777778
-0.00143107	-0.0073622	0.780556
-0.00155934	-0.00733611	0.783333
-0.00168713	-0.00730778	0.786111
-0.00181441	-0.00727722	0.788889
-0.00194114	-0.00724444	0.791667
-0.00206728	-0.00720946	0.794444
-0.00219279	-0.00717229	0.797222
-0.00231763	-0.00713292	0.8
-0.00244176	-0.00709139	0.802778
-0.00256515	-0.00704769	0.805556
-0.00268776	-0.00700185	0.808333
-0.00280955	-0.00695388	0.811111
-0.00293048	-0.00690379	0.813889
-0.00305052	-0.00685159	0.816667
-0.00316964	-0.00679731	0.819444
-0.00328778	-0.00674096	0.822222
-0.00340493	-0.00668255	0.825
-0.00352104	-0.00662211	0.827778
-0.00363607	-0.00655965	0.830556
-0.00375	-0.00649519	0.833333
-0.00386279	-0.00642875	0.836111
-0.00397439	-0.00636036	0.838889
-0.00408479	-0.00629003	0.841667
-0.00419395	-0.00621778	0.844444
-0.00430182	-0.00614364	0.847222
-0.00440839	-0.00606763	0.85
-0.00451361	-0.00598977	0.852778
-0.00461746	-0.00591008	0.855556
-0.0047199	-0.00582859	0.858333
-0.00482091	-0.00574533	0.861111
-0.00492044	-0.00566032	0.863889
-0.00501848	-0.00557359	0.866667
-0.00511499	-0.00548515	0.869444
-0.00520994	-0.00539505	0.872222
-0.0053033	-0.0053033	0.875
-0.00539505	-0.00520994	0.877778
-0.00548515	-0.00511499	0.880556
-0.00557359	-0.00501848	0.883333
-0.00566032	-0.00492044	0.886111
-0.00574533	-0.00482091	0.888889
-0.00582859	-0.0047199	0.891667
-0.00591008	-0.00461746	0.894444
-0.00598977	-0.00451361	0.897222
-0.00606763	-0.00440839	0.9
-0.00614364	-0.00430182	0.902778
-0.00621778	-0.00419395	0.905556
-0.00629003	-0.00408479	0.908333
-0.00636036	-0.00397439	0.911111
-0.00642875	-0.00386279	0.913889
-0.00649519	-0.00375	0.916667
-0.00655965	-0.00363607	0.919444
-0.00662211	-0.00352104	0.922222
-0.00668255	-0.00340493	0.925
-0.00674096	-0.00328778	0.927778
-0.00679731	-0.00316964	0.930556
-0.00685159	-0.00305052	0.933333
-0.00690379	-0.00293048	0.936111
-0.00695388	-0.00280955	0.938889
-0.00700185	-0.00268776	0.941667
-0.00704769	-0.00256515	0.944444
-0.00709139	-0.00244176	0.947222
-0.00713292	-0.00231763	0.95
-0.00717229	-0.00219279	0.952778
-0.00720946	-0.00206728	0.955556
-0.00724444	-0.00194114	0.958333
-0.00727722	-0.00181441	0.961111
-0.00730778	-0.00168713	0.963889
-0.00733611	-0.00155934	0.966667
-0.0073622	-0.00143107	0.969444
-0.00738606	-0.00130236	0.972222
-0.00740766	-0.00117326	0.975
-0.00742701	-0.0010438	0.977778
-0.0074441	-0.00091402	0.980556
-0.00745891	-0.000783963	0.983333
-0.00747146	-0.000653668	0.986111
-0.00748173	-0.000523174	0.988889
-0.00748972	-0.00039252	0.991667
-0.00749543	-0.000261746	0.994444
-0.00749886	-0.000130893	0.997222
-0.0075	-1.37773e-18	2.66236e-15
-0.00749886	0.000130893	0.00277778
-0.00749543	0.000261746	0.00555556
-0.00748972	0.00039252	0.00833333
-0.00748173	0.000523174	0.0111111
-0.00747146	0.000653668	0.0138889
-0.00745891	0.000783963	0.0166667
-0.0074441	0.00091402	0.0194444
-0.00742701	0.0010438	0.0222222
-0.00740766	0.00117326	0.025
-0.00738606	0.00130236	0.0277778
-0.0073622	0.00143107	0.0305556
-0.00733611	0.00155934	0.0333333
-0.00730778	0.00168713	0.0361111
-0.00727722	0.00181441	0.0388889
-0.00724444	0.00194114	0.0416667
-0.00720946	0.00206728	0.0444444
-0.00717229	0.00219279	0.0472222
-0.00713292	0.00231763	0.05
-0.00709139	0.00244176	0.0527778
-0.00704769	0.00256515	0.0555556
-0.00700185	0.00268776	0.0583333
-0.00695388	0.00280955	0.0611111
-0.00690379	0.00293048	0.0638889
-0.00685159	0.00305052	0.0666667
-0.00679731	0.00316964	0.0694444
-0.00674096	0.00328778	0.0722222
-0.00668255	0.00340493	0.075
-0.00662211	0.00352104	0.0777778
-0.00655965	0.00363607	0.0805556
-0.00649519	0.00375	0.0833333
-0.00642875	0.00386279	0.0861111
-0.00636036	0.00397439	0.0888889
-0.00629003	0.00408479	0.0916667
-0.00621778	0.00419395	0.0944444
-0.00614364	0.00430182	0.0972222
-0.00606763	0.00440839	0.1
-0.00598977	0.00451361	0.102778
-0.00591008	0.00461746	0.105556
-0.00582859	0.0047199	0.108333
-0.00574533	0.00482091	0.111111
-0.00566032	0.00492044	0.113889
-0.00557359	0.00501848	0.116667
-0.00548515	0.00511499	0.119444
-0.00539505	0.00520994	0.122222
-0.0053033	0.0053033	0.125
-0.00520994	0.00539505	0.127778
-0.00511499	0.00548515	0.130556
-0.00501848	0.00557359	0.133333
-0.00492044	0.00566032	0.136111
-0.00482091	0.00574533	0.138889
-0.0047199	0.00582859	0.141667
-0.00461746	0.00591008	0.144444
-0.00451361	0.00598977	0.147222
-0.00440839	0.00606763	0.15
-0.00430182	0.00614364	0.152778
-0.00419395	0.00621778	0.155556
-0.00408479	0.00629003	0.158333
-0.00397439	0.00636036	0.161111
-0.00386279	0.00642875	0.163889
-0.00375	0.00649519	0.166667
-0.00363607	0.00655965	0.169444
-0.00352104	0.00662211	0.172222
-0.00340493	0.00668255	0.175
-0.00328778	0.00674096	0.177778
-0.00316964	0.00679731	0.180556
-0.00305052	0.00685159	0.183333
-0.00293048	0.00690379	0.186111
-0.00280955	0.00695388	0.188889
-0.00268776	0.00700185	0.191667
-0.00256515	0.00704769	0.194444
-0.00244176	0.00709139	0.197222
-0.00231763	0.00713292	0.2
-0.00219279	0.00717229	0.202778
-0.00206728	0.00720946	0.205556
-0.00194114	0.00724444	0.208333
-0.00181441	0.00727722	0.211111
-0.00168713	0.00730778	0.213889
-0.00155934	0.00733611	0.216667
-0.00143107	0.0073622	0.219444
-0.00130236	0.00738606	0.222222
-0.00117326	0.00740766	0.225
-0.0010438	0.00742701	0.227778
-0.00091402	0.0074441	0.230556
-0.000783963	0.00745891	0.233333
-0.000653668	0.00747146	0.236111
-0.000523174	0.00748173	0.238889
-0.00039252	0.00748972	0.241667
-0.000261746	0.00749543	0.244444
-0.000130893	0.00749886	0.247222
-1.83697e-18	0.0075	0.25
0	0.015	0.25
0.000261786	0.0149977	0.252778
0.000523492	0.0149909	0.255556
0.000785039	0.0149794	0.258333
0.00104635	0.0149635	0.261111
0.00130734	0.0149429	0.263889
0.00156793	0.0149178	0.266667
0.00182804	0.0148882	0.269444
0.0020876	0.014854	0.272222
0.00234652	0.0148153	0.275
0.00260472	0.0147721	0.277778
0.00286213	0.0147244	0.280556
0.00311868	0.0146722	0.283333
0.00337427	0.0146156	0.286111
0.00362883	0.0145544	0.288889
0.00388229	0.0144889	0.291667
0.00413456	0.0144189	0.294444
0.00438558	0.0143446	0.297222
0.00463525	0.0142658	0.3
0.00488352	0.0141828	0.302778
0.0051303	0.0140954	0.305556
0.00537552	0.0140037	0.308333
0.0056191	0.0139078	0.311111
0.00586097	0.0138076	0.313889
0.00610105	0.0137032	0.316667
0.00633927	0.0135946	0.319444
0.00657557	0.0134819	0.322222
0.00680986	0.0133651	0.325
0.00704207	0.0132442	0.327778
0.00727214	0.0131193	0.330556
0.0075	0.0129904	0.333333
0.00772557	0.0128575	0.336111
0.00794879	0.0127207	0.338889
0.00816959	0.0125801	0.341667
0.00838789	0.0124356	0.344444
0.00860365	0.0122873	0.347222
0.00881678	0.0121353	0.35
0.00902723	0.0119795	0.352778
0.00923492	0.0118202	0.355556
0.00943981	0.0116572	0.358333
0.00964181	0.0114907	0.361111
0.00984089	0.0113206	0.363889
0.010037	0.0111472	0.366667
0.01023	0.0109703	0.369444
0.0104199	0.0107901	0.372222
0.0106066	0.0106066	0.375
0.0107901	0.0104199	0.377778
0.0109703	0.01023	0.380556
0.0111472	0.010037	0.383333
0.0113206	0.00984089	0.386111
0.0114907	0.00964181	0.388889
0.0116572	0.00943981	0.391667
0.0118202	0.00923492	0.394444
0.0119795	0.00902723	0.397222
0.0121353	0.00881678	0.4
0.0122873	0.00860365	0.402778
0.0124356	0.00838789	0.405556
0.0125801	0.00816959	0.408333
0.0127207	0.00794879	0.411111
0.0128575	0.00772557	0.413889
0.0129904	0.0075	0.416667
0.0131193	0.00727214	0.419444
0.0132442	0.00704207	0.422222
0.0133651	0.00680986	0.425
0.0134819	0.00657557	0.427778
0.0135946	0.00633927	0.430556
0.0137032	0.00610105	0.433333
0.0138076	0.00586097	0.436111
0.0139078	0.0056191	0.438889
0.0140037	0.00537552	0.441667
0.0140954	0.0051303	0.444444
0.0141828	0.00488352	0.447222
0.0142658	0.00463525	0.45
0.0143446	0.00438558	0.452778
0.0144189	0.00413456	0.455556
0.0144889	0.00388229	0.458333
0.0145544	0.00362883	0.461111
0.0146156	0.00337427	0.463889
0.0146722	0.00311868	0.466667
0.0147244	0.00286213	0.469444
0.0147721	0.00260472	0.472222
0.0148153	0.00234652	0.475
0.014854	0.0020876	0.477778
0.0148882	0.00182804	0.480556
0.0149178	0.00156793	0.483333
0.0149429	0.00130734	0.486111
0.0149635	0.00104635	0.488889
0.0149794	0.000785039	0.491667
0.0149909	0.000523492	0.494444
0.0149977	0.000261786	0.497222
0.015	9.18485e-19	0.5
0.0149977	-0.000261786	0.502778
0.0149909	-0.000523492	0.505556
0.0149794	-0.000785039	0.508333
0.0149635	-0.00104635	0.511111
0.0149429	-0.00130734	0.513889
0.0149178	-0.00156793	0.516667
0.0148882	-0.00182804	0.519444
0.014854	-0.0020876	0.522222
0.0148153	-0.00234652	0.525
0.0147721	-0.00260472	0.527778
0.0147244	-0.00286213	0.530556
0.0146722	-0.00311868	0.533333
0.0146156	-0.00337427	0.536111
0.0145544	-0.00362883	0.538889
0.0144889	-0.00388229	0.541667
0.0144189	-0.00413456	0.544444
0.0143446	-0.00438558	0.547222
0.0142658	-0.00463525	0.55
0.0141828	-0.00488352	0.552778
0.0140954	-0.0051303	0.555556
0.0140037	-0.00537552	0.558333
0.0139078	-0.0056191	0.561111
0.0138076	-0.00586097	0.563889
0.0137032	-0.00610105	0.566667
0.0135946	-0.00633927	0.569444
0.0134819	-0.00657557	0.572222
0.0133651	-0.00680986	0.575
0.0132442	-0.00704207	0.577778
0.0131193	-0.00727214	0.580556
0.0129904	-0.0075	0.583333
0.0128575	-0.00772557	0.586111
0.0127207	-0.00794879	0.588889
0.0125801	-0.00816959	0.591667
0.0124356	-0.00838789	0.594444
0.0122873	-0.00860365	0.597222
0.0121353	-0.00881678	0.6
0.0119795	-0.00902723	0.602778
0.0118202	-0.00923492	0.605556
0.0116572	-0.00943981	0.608333
0.0114907	-0.00964181	0.611111
0.0113206	-0.00984089	0.613889
0.0111472	-0.010037	0.616667
0.0109703	-0.01023	0.619444
0.0107901	-0.0104199	0.622222
0.0106066	-0.0106066	0.625
0.0104199	-0.0107901	0.627778
0.01023	-0.0109703	0.630556
0.010037	-0.0111472	0.633333
0.00984089	-0.0113206	0.636111
0.00964181	-0.0114907	0.638889
0.00943981	-0.0116572	0.641667
0.00923492	-0.0118202	0.644444
0.00902723	-0.0119795	0.647222
0.00881678	-0.0121353	0.65
0.00860365	-0.0122873	0.652778
0.00838789	-0.0124356	0.655556
0.00816959	-0.0125801	0.658333
0.00794879	-0.0127207	0.661111
0.00772557	-0.0128575	0.663889
0.0075	-0.0129904	0.666667
0.00727214	-0.0131193	0.669444
0.00704207	-0.0132442	0.672222
0.00680986	-0.0133651	0.675
0.00657557	-0.0134819	0.677778
0.00633927	-0.0135946	0.680556
0.00610105	-0.0137032	0.683333
0.00586097	-0.0138076	0.686111
0.0056191	-0.0139078	0.688889
0.00537552	-0.0140037	0.691667
0.0051303	-0.0140954	0.694444
0.00488352	-0.0141828	0.697222
0.00463525	-0.0142658	0.7
0.00438558	-0.0143446	0.702778
0.00413456	-0.0144189	0.705556
0.00388229	-0.0144889	0.708333
0.00362883	-0.0145544	0.711111
0.00337427	-0.0146156	0.713889
0.00311868	-0.0146722	0.716667
0.00286213	-0.0147244	0.719444
0.00260472	-0.0147721	0.722222
0.00234652	-0.0148153	0.725
0.0020876	-0.014854	0.727778
0.00182804	-0.0148882	0.730556
0.00156793	-0.0149178	0.733333
0.00130734	-0.0149429	0.736111
0.00104635	-0.0149635	0.738889
0.000785039	-0.0149794	0.741667
0.000523492	-0.0149909	0.744444
0.000261786	-0.0149977	0.747222
1.83697e-18	-0.015	0.75
-0.000261786	-0.0149977	0.752778
-0.000523492	-0.0149909	0.755556
-0.000785039	-0.0149794	0.758333
-0.00104635	-0.0149635	0.761111
-0.00130734	-0.0149429	0.763889
-0.00156793	-0.0149178	0.766667
-0.00182804	-0.0148882	0.769444
-0.0020876	-0.014854	0.772222
-0.00234652	-0.0148153	0.775
-0.00260472	-0.0147721	0.777778
-0.00286213	-0.0147244	0.780556
-0.00311868	-0.0146722	0.783333
-0.00337427	-0.0146156	0.786111
-0.00362883	-0.0145544	0.788889
-0.00388229	-0.0144889	0.791667
-0.00413456	-0.0144189	0.794444
-0.00438558	-0.0143446	0.797222
-0.00463525	-0.0142658	0.8
-0.00488352	-0.0141828	0.802778
-0.0051303	-0.0140954	0.805556
-0.00537552	-0.0140037	0.808333
-0.0056191	-0.0139078	0.811111
-0.00586097	-0.0138076	0.813889
-0.00610105	-0.0137032	0.816667
-0.00633927	-0.0135946	0.819444
-0.00657557	-0.0134819	0.822222
-0.00680986	-0.0133651	0.825
-0.00704207	-0.0132442	0.827778
-0.00727214	-0.0131193	0.830556
-0.0075	-0.0129904	0.833333
-0.00772557	-0.0128575	0.836111
-0.00794879	-0.0127207	0.838889
-0.00816959	-0.0125801	0.841667
-0.00838789	-0.0124356	0.844444
-0.00860365	-0.0122873	0.847222
-0.00881678	-0.0121353	0.85
-0.00902723	-0.0119795	0.852778
-0.00923492	-0.0118202	0.855556
-0.00943981	-0.0116572	0.858333
-0.00964181	-0.0114907	0.861111
-0.00984089	-0.0113206	0.863889
-0.010037	-0.0111472	0.866667
-0.01023	-0.0109703	0.869444
-0.0104199	-0.0107901	0.872222
-0.0106066	-0.0106066	0.875
-0.0107901	-0.0104199	0.877778
-0.0109703	-0.01023	0.880556
-0.0111472	-0.010037	0.883333
-0.0113206	-0.00984089	0.886111
-0.0114907	-0.00964181	0.888889
-0.0116572	-0.00943981	0.891667
-0.0118202	-0.00923492	0.894444
-0.0119795	-0.00902723	0.897222
-0.0121353	-0.00881678	0.9
-0.0122873	-0.00860365	0.902778
-0.0124356	-0.00838789	0.905556
-0.0125801	-0.00816959	0.908333
-0.0127207	-0.00794879	0.911111
-0.0128575	-0.00772557	0.913889
-0.0129904	-0.0075	0.916667
-0.0131193	-0.00727214	0.919444
-0.0132442	-0.00704207	0.922222
-0.0133651	-0.00680986	0.925
-0.0134819	-0.00657557	0.927778
-0.0135946	-0.00633927	0.930556
-0.0137032	-0.00610105	0.933333
-0.0138076	-0.00586097	0.936111
-0.0139078	-0.0056191	0.938889
-0.0140037	-0.00537552	0.941667
-0.0140954	-0.0051303	0.944444
-0.0141828	-0.00488352	0.947222
-0.0142658	-0.00463525	0.95
-0.0143446	-0.00438558	0.952778
-0.0144189	-0.00413456	0.955556
-0.0144889	-0.00388229	0.958333
-0.0145544	-0.00362883	0.961111
-0.0146156	-0.00337427	0.963889
-0.0146722	-0.00311868	0.966667
-0.0147244	-0.00286213	0.969444
-0.0147721	-0.00260472	0.972222
-0.0148153	-0.00234652	0.975
-0.014854	-0.0020876	0.977778
-0.0148882	-0.00182804	0.980556
-0.0149178	-0.00156793	0.983333
-0.0149429	-0.00130734	0.986111
-0.0149635	-0.00104635	0.988889
-0.0149794	-0.000785039	0.991667
-0.0149909	-0.000523492	0.994444
-0.0149977	-0.000261786	0.997222
-0.015	-2.75546e-18	3.16622e-18
-0.0149977	0.000261786	0.00277778
-0.0149909	0.000523492	0.00555556
-0.0149794	0.000785039	0.00833333
-0.0149635	0.00104635	0.0111111
-0.0149429	0.00130734	0.0138889
-0.0149178	0.00156793	0.0166667
-0.0148882	0.00182804	0.0194444
-0.014854	0.0020876	0.0222222
-0.0148153	0.00234652	0.025
-0.0147721	0.00260472	0.0277778
-0.0147244	0.00286213	0.0305556
-0.0146722	0.00311868	0.0333333
-0.0146156	0.00337427	0.0361111
-0.0145544	0.00362883	0.0388889
-0.0144889	0.00388229	0.0416667
-0.0144189	0.00413456	0.0444444
-0.0143446	0.00438558	0.0472222
-0.0142658	0.00463525	0.05
-0.0141828	0.00488352	0.0527778
-0.0140954	0.0051303	0.0555556
-0.0140037	0.00537552	0.0583333
-0.0139078	0.0056191	0.0611111
-0.0138076	0.00586097	0.0638889
-0.0137032	0.00610105	0.0666667
-0.0135946	0.00633927	0.0694444
-0.0134819	0.00657557	0.0722222
-0.0133651	0.00680986	0.075
-0.0132442	0.00704207	0.0777778
-0.0131193	0.00727214	0.0805556
-0.0129904	0.0075	0.0833333
-0.0128575	0.00772557	0.0861111
-0.0127207	0.00794879	0.0888889
-0.0125801	0.00816959	0.0916667
-0.0124356	0.00838789	0.0944444
-0.0122873	0.00860365	0.0972222
-0.0121353	0.00881678	0.1
-0.0119795	0.00902723	0.102778
-0.0118202	0.00923492	0.105556
-0.0116572	0.00943981	0.108333
-0.0114907	0.00964181	0.111111
-0.0113206	0.00984089	0.113889
-0.0111472	0.010037	0.116667
-0.0109703	0.01023	0.119444
-0.0107901	0.0104199	0.122222
-0.0106066	0.0106066	0.125
-0.0104199	0.0107901	0.127778
-0.01023	0.0109703	0.130556
-0.010037	0.0111472	0.133333
-0.00984089	0.0113206	0.136111
-0.00964181	0.0114907	0.138889
-0.00943981	0.0116572	0.141667
-0.00923492	0.0118202	0.144444
-0.00902723	0.0119795	0.147222
-0.00881678	0.0121353	0.15
-0.00860365	0.0122873	0.152778
-0.00838789	0.0124356	0.155556
-0.00816959	0.0125801	0.158333
-0.00794879	0.0127207	0.161111
-0.00772557	0.0128575	0.163889
-0.0075	0.0129904	0.166667
-0.00727214	0.0131193	0.169444
-0.00704207	0.0132442	0.172222
-0.00680986	0.0133651	0.175
-0.00657557	0.0134819	0.177778
-0.00633927	0.0135946	0.180556
-0.00610105	0.0137032	0.183333
-0.00586097	0.0138076	0.186111
-0.0056191	0.0139078	0.188889
-0.00537552	0.0140037	0.191667
-0.0051303	0.0140954	0.194444
-0.00488352	0.0141828	0.197222
-0.00463525	0.0142658	0.2
-0.00438558	0.0143446	0.202778
-0.00413456	0.0144189	0.205556
-0.00388229	0.0144889	0.208333
-0.00362883	0.0145544	0.211111
-0.00337427	0.0146156	0.213889
-0.00311868	0.0146722	0.216667
-0.00286213	0.0147244	0.219444
-0.00260472	0.0147721	0.222222
-0.00234652	0.0148153	0.225
-0.0020876	0.014854	0.227778
-0.00182804	0.0148882	0.230556
-0.00156793	0.0149178	0.233333
-0.00130734	0.0149429	0.236111
-0.00104635	0.0149635	0.238889
-0.000785039	0.0149794	0.241667
-0.000523492	0.0149909	0.244444
-0.000261786	0.0149977	0.247222
-3.67394e-18	0.015	0.25
0	0.0225	0.25
0.000392679	0.0224966	0.252778
0.000785239	0.0224863	0.255556
0.00117756	0.0224692	0.258333
0.00156952	0.0224452	0.261111
0.001961	0.0224144	0.263889
0.00235189	0.0223767	0.266667
0.00274206	0.0223323	0.269444
0.00313139	0.022281	0.272222
0.00351978	0.022223	0.275
0.00390708	0.0221582	0.277778
0.0042932	0.0220866	0.280556
0.00467801	0.0220083	0.283333
0.0050614	0.0219233	0.286111
0.00544324	0.0218317	0.288889
0.00582343	0.0217333	0.291667
0.00620184	0.0216284	0.294444
0.00657836	0.0215169	0.297222
0.00695288	0.0213988	0.3
0.00732528	0.0212742	0.302778
0.00769545	0.0211431	0.305556
0.00806328	0.0210056	0.308333
0.00842865	0.0208616	0.311111
0.00879145	0.0207114	0.313889
0.00915157	0.0205548	0.316667
0.00950891	0.0203919	0.319444
0.00986335	0.0202229	0.322222
0.0102148	0.0200476	0.325
0.0105631	0.0198663	0.327778
0.0109082	0.0196789	0.330556
0.01125	0.0194856	0.333333
0.0115884	0.0192863	0.336111
0.0119232	0.0190811	0.338889
0.0122544	0.0188701	0.341667
0.0125818	0.0186533	0.344444
0.0129055	0.0184309	0.347222
0.0132252	0.0182029	0.35
0.0135408	0.0179693	0.352778
0.0138524	0.0177302	0.355556
0.0141597	0.0174858	0.358333
0.0144627	0.017236	0.361111
0.0147613	0.016981	0.363889
0.0150554	0.0167208	0.366667
0.015345	0.0164555	0.369444
0.0156298	0.0161851	0.372222
0.0159099	0.0159099	0.375
0.0161851	0.0156298	0.377778
0.0164555	0.015345	0.380556
0.0167208	0.0150554	0.383333
0.016981	0.0147613	0.386111
0.017236	0.0144627	0.388889
0.0174858	0.0141597	0.391667
0.0177302	0.0138524	0.394444
0.0179693	0.0135408	0.397222
0.0182029	0.0132252	0.4
0.0184309	0.0129055	0.402778
0.0186533	0.0125818	0.405556
0.0188701	0.0122544	0.408333
0.0190811	0.0119232	0.411111
0.0192863	0.0115884	0.413889
0.0194856	0.01125	0.416667
0.0196789	0.0109082	0.419444
0.0198663	0.0105631	0.422222
0.0200476	0.0102148	0.425
0.0202229	0.00986335	0.427778
0.0203919	0.00950891	0.430556
0.0205548	0.00915157	0.433333
0.0207114	0.00879145	0.436111
0.0208616	0.00842865	0.438889
0.0210056	0.00806328	0.441667
0.0211431	0.00769545	0.444444
0.0212742	0.00732528	0.447222
0.0213988	0.00695288	0.45
0.0215169	0.00657836	0.452778
0.0216284	0.00620184	0.455556
0.0217333	0.00582343	0.458333
0.0218317	0.00544324	0.461111
0.0219233	0.0050614	0.463889
0.0220083	0.00467801	0.466667
0.0220866	0.0042932	0.469444
0.0221582	0.00390708	0.472222
0.022223	0.00351978	0.475
0.022281	0.00313139	0.477778
0.0223323	0.00274206	0.480556
0.0223767	0.00235189	0.483333
0.0224144	0.001961	0.486111
0.0224452	0.00156952	0.488889
0.0224692	0.00117756	0.491667
0.0224863	0.000785239	0.494444
0.0224966	0.000392679	0.497222
0.0225	1.37773e-18	0.5
0.0224966	-0.000392679	0.502778
0.0224863	-0.000785239	0.505556
0.0224692	-0.00117756	0.508333
0.0224452	-0.00156952	0.511111
0.0224144	-0.001961	0.513889
0.0223767	-0.00235189	0.516667
0.0223323	-0.00274206	0.519444
0.022281	-0.00313139	0.522222
0.022223	-0.00351978	0.525
0.0221582	-0.00390708	0.527778
0.0220866	-0.0042932	0.530556
0.0220083	-0.00467801	0.533333
0.0219233	-0.0050614	0.536111
0.0218317	-0.00544324	0.538889
0.0217333	-0.00582343	0.541667
0.0216284	-0.00620184	0.544444
0.0215169	-0.00657836	0.547222
0.0213988	-0.00695288	0.55
0.0212742	-0.00732528	0.552778
0.0211431	-0.00769545	0.555556
0.0210056	-0.00806328	0.558333
0.0208616	-0.00842865	0.561111
0.0207114	-0.00879145	0.563889
0.0205548	-0.00915157	0.566667
0.0203919	-0.00950891	0.569444
0.0202229	-0.00986335	0.572222
0.0200476	-0.0102148	0.575
0.0198663	-0.0105631	0.577778
0.0196789	-0.0109082	0.580556
0.0194856	-0.01125	0.583333
0.0192863	-0.0115884	0.586111
0.0190811	-0.0119232	0.588889
0.0188701	-0.0122544	0.591667
0.0186533	-0.0125818	0.594444
0.0184309	-0.0129055	0.597222
0.0182029	-0.0132252	0.6
0.0179693	-0.0135408	0.602778
0.0177302	-0.0138524	0.605556
0.0174858	-0.0141597	0.608333
0.017236	-0.0144627	0.611111
0.016981	-0.0147613	0.613889
0.0167208	-0.0150554	0.616667
0.0164555	-0.015345	0.619444
0.0161851	-0.0156298	0.622222
0.0159099	-0.0159099	0.625
0.0156298	-0.0161851	0.627778
0.015345	-0.0164555	0.630556
0.0150554	-0.0167208	0.633333
0.0147613	-0.016981	0.636111
0.0144627	-0.017236	0.638889
0.0141597	-0.0174858	0.641667
0.0138524	-0.0177302	0.644444
0.0135408	-0.0179693	0.647222
0.0132252	-0.0182029	0.65
0.0129055	-0.0184309	0.652778
0.0125818	-0.0186533	0.655556
0.0122544	-0.0188701	0.658333
0.0119232	-0.0190811	0.661111
0.0115884	-0.0192863	0.663889
0.01125	-0.0194856	0.666667
0.0109082	-0.0196789	0.669444
0.0105631	-0.0198663	0.672222
0.0102148	-0.0200476	0.675
0.00986335	-0.0202229	0.677778
0.00950891	-0.0203919	0.680556
0.00915157	-0.0205548	0.683333
0.00879145	-0.0207114	0.686111
0.00842865	-0.0208616	0.688889
0.00806328	-0.0210056	0.691667
0.00769545	-0.0211431	0.694444
0.00732528	-0.0212742	0.697222
0.00695288	-0.0213988	0.7
0.00657836	-0.0215169	0.702778
0.00620184	-0.0216284	0.705556
0.00582343	-0.0217333	0.708333
0.00544324	-0.0218317	0.711111
0.0050614	-0.0219233	0.713889
0.00467801	-0.0220083	0.716667
0.0042932	-0.0220866	0.719444
0.00390708	-0.0221582	0.722222
0.00351978	-0.022223	0.725
0.00313139	-0.022281	0.727778
0.00274206	-0.0223323	0.730556
0.00235189	-0.0223767	0.733333
0.001961	-0.0224144	0.736111
0.00156952	-0.0224452	0.738889
0.00117756	-0.0224692	0.741667
0.000785239	-0.0224863	0.744444
0.000392679	-0.0224966	0.747222
2.75546e-18	-0.0225	0.75
-0.000392679	-0.0224966	0.752778
-0.000785239	-0.0224863	0.755556
-0.00117756	-0.0224692	0.758333
-0.00156952	-0.0224452	0.761111
-0.001961	-0.0224144	0.763889
-0.00235189	-0.0223767	0.766667
-0.00274206	-0.0223323	0.769444
-0.00313139	-0.022281	0.772222
-0.00351978	-0.022223	0.775
-0.00390708	-0.0221582	0.777778
-0.0042932	-0.0220866	0.780556
-0.00467801	-0.0220083	0.783333
-0.0050614	-0.0219233	0.786111
-0.00544324	-0.0218317	0.788889
-0.00582343	-0.0217333	0.791667
-0.00620184	-0.0216284	0.794444
-0.00657836	-0.0215169	0.797222
-0.00695288	-0.0213988	0.8
-0.00732528	-0.0212742	0.802778
-0.00769545	-0.0211431	0.805556
-0.00806328	-0.0210056	0.808333
-0.00842865	-0.0208616	0.811111
-0.00879145	-0.0207114	0.813889
-0.00915157	-0.0205548	0.816667
-0.00950891	-0.0203919	0.819444
-0.00986335	-0.0202229	0.822222
-0.0102148	-0.0200476	0.825
-0.0105631	-0.0198663	0.827778
-0.0109082	-0.0196789	0.830556
-0.01125	-0.0194856	0.833333
-0.0115884	-0.0192863	0.836111
-0.0119232	-0.0190811	0.838889
-0.0122544	-0.0188701	0.841667
-0.0125818	-0.0186533	0.844444
-0.0129055	-0.0184309	0.847222
-0.0132252	-0.0182029	0.85
-0.0135408	-0.0179693	0.852778
-0.0138524	-0.0177302	0.855556
-0.0141597	-0.0174858	0.858333
-0.0144627	-0.017236	0.861111
-0.0147613	-0.016981	0.863889
-0.0150554	-0.0167208	0.866667
-0.015345	-0.0164555	0.869444
-0.0156298	-0.0161851	0.872222
-0.0159099	-0.0159099	0.875
-0.0161851	-0.0156298	0.877778
-0.0164555	-0.015345	0.880556
-0.0167208	-0.0150554	0.883333
-0.016981	-0.0147613	0.886111
-0.017236	-0.0144627	0.888889
-0.0174858	-0.0141597	0.891667
-0.0177302	-0.0138524	0.894444
-0.0179693	-0.0135408	0.897222
-0.0182029	-0.0132252	0.9
-0.0184309	-0.0129055	0.902778
-0.0186533	-0.0125818	0.905556
-0.0188701	-0.0122544	0.908333
-0.0190811	-0.0119232	0.911111
-0.0192863	-0.0115884	0.913889
-0.0194856	-0.01125	0.916667
-0.0196789	-0.0109082	0.919444
-0.0198663	-0.0105631	0.922222
-0.0200476	-0.0102148	0.925
-0.0202229	-0.00986335	0.927778
-0.0203919	-0.00950891	0.930556
-0.0205548	-0.00915157	0.933333
-0.0207114	-0.00879145	0.936111
-0.0208616	-0.00842865	0.938889
-0.0210056	-0.00806328	0.941667
-0.0211431	-0.00769545	0.944444
-0.0212742	-0.00732528	0.947222
-0.0213988	-0.00695288	0.95
-0.0215169	-0.00657836	0.952778
-0.0216284	-0.00620184	0.955556
-0.0217333	-0.00582343	0.958333
-0.0218317	-0.00544324	0.961111
-0.0219233	-0.0050614	0.963889
-0.0220083	-0.00467801	0.966667
-0.0220866	-0.0042932	0.969444
-0.0221582	-0.00390708	0.972222
-0.022223	-0.00351978	0.975
-0.022281	-0.00313139	0.977778
-0.0223323	-0.00274206	0.980556
-0.0223767	-0.00235189	0.983333
-0.0224144	-0.001961	0.986111
-0.0224452	-0.00156952	0.988889
-0.0224692	-0.00117756	0.991667
-0.0224863	-0.000785239	0.994444
-0.0224966	-0.000392679	0.997222
-0.0225	-4.13318e-18	1
-0.0224966	0.000392679	0.00277778
-0.0224863	0.000785239	0.00555556
-0.0224692	0.00117756	0.00833333
-0.0224452	0.00156952	0.0111111
-0.0224144	0.001961	0.0138889
-0.0223767	0.00235189	0.0166667
-0.0223323	0.00274206	0.0194444
-0.022281	0.00313139	0.0222222
-0.022223	0.00351978	0.025
-0.0221582	0.00390708	0.0277778
-0.0220866	0.0042932	0.0305556
-0.0220083	0.00467801	0.0333333
-0.0219233	0.0050614	0.0361111
-0.0218317	0.00544324	0.0388889
-0.0217333	0.00582343	0.0416667
-0.0216284	0.00620184	0.0444444
-0.0215169	0.00657836	0.0472222
-0.0213988	0.00695288	0.05
-0.0212742	0.00732528	0.0527778
-0.0211431	0.00769545	0.0555556
-0.0210056	0.00806328	0.0583333
-0.0208616	0.00842865	0.0611111
-0.0207114	0.00879145	0.0638889
-0.0205548	0.00915157	0.0666667
-0.0203919	0.00950891	0.0694444
-0.0202229	0.00986335	0.0722222
-0.0200476	0.0102148	0.075
-0.0198663	0.0105631	0.0777778
-0.0196789	0.0109082	0.0805556
-0.0194856	0.01125	0.0833333
-0.0192863	0.0115884	0.0861111
-0.0190811	0.0119232	0.0888889
-0.0188701	0.0122544	0.0916667
-0.0186533	0.0125818	0.0944444
-0.0184309	0.0129055	0.0972222
-0.0182029	0.0132252	0.1
-0.0179693	0.0135408	0.102778
-0.0177302	0.0138524	0.105556
-0.0174858	0.0141597	0.108333
-0.017236	0.0144627	0.111111
-0.016981	0.0147613	0.113889
-0.0167208	0.0150554	0.116667
-0.0164555	0.015345	0.119444
-0.0161851	0.0156298	0.122222
-0.0159099	0.0159099	0.125
-0.0156298	0.0161851	0.127778
-0.015345	0.0164555	0.130556
-0.0150554	0.0167208	0.133333
-0.0147613	0.016981	0.136111
-0.0144627	0.017236	0.138889
-0.0141597	0.0174858	0.141667
-0.0138524	0.0177302	0.144444
-0.0135408	0.0179693	0.147222
-0.0132252	0.0182029	0.15
-0.0129055	0.0184309	0.152778
-0.0125818	0.0186533	0.155556
-0.0122544	0.0188701	0.158333
-0.0119232	0.0190811	0.161111
-0.0115884	0.0192863	0.163889
-0.01125	0.0194856	0.166667
-0.0109082	0.0196789	0.169444
-0.0105631	0.0198663	0.172222
-0.0102148	0.0200476	0.175
-0.00986335	0.0202229	0.177778
-0.00950891	0.0203919	0.180556
-0.00915157	0.0205548	0.183333
-0.00879145	0.0207114	0.186111
-0.00842865	0.0208616	0.188889
-0.00806328	0.0210056	0.191667
-0.00769545	0.0211431	0.194444
-0.00732528	0.0212742	0.197222
-0.00695288	0.0213988	0.2
-0.00657836	0.0215169	0.202778
-0.00620184	0.0216284	0.205556
-0.00582343	0.0217333	0.208333
-0.00544324	0.0218317	0.211111
-0.0050614	0.0219233	0.213889
-0.00467801	0.0220083	0.216667
-0.0042932	0.0220866	0.219444
-0.00390708	0.0221582	0.222222
-0.00351978	0.022223	0.225
-0.00313139	0.022281	0.227778
-0.00274206	0.0223323	0.230556
-0.00235189	0.0223767	0.233333
-0.001961	0.0224144	0.236111
-0.00156952	0.0224452	0.238889
-0.00117756	0.0224692	0.241667
-0.000785239	0.0224863	0.244444
-0.000392679	0.0224966	0.247222
-5.51091e-18	0.0225	0.25
0	0.03	0.25
0.000523572	0.0299954	0.252778
0.00104698	0.0299817	0.255556
0.00157008	0.0299589	0.258333
0.00209269	0.0299269	0.261111
0.00261467	0.0298858	0.263889
0.00313585	0.0298357	0.266667
0.00365608	0.0297764	0.269444
0.00417519	0.029708	0.272222
0.00469303	0.0296307	0.275
0.00520945	0.0295442	0.277778
0.00572427	0.0294488	0.280556
0.00623735	0.0293444	0.283333
0.00674853	0.0292311	0.286111
0.00725766	0.0291089	0.288889
0.00776457	0.0289778	0.291667
0.00826912	0.0288379	0.294444
0.00877115	0.0286891	0.297222
0.00927051	0.0285317	0.3
0.00976704	0.0283656	0.302778
0.0102606	0.0281908	0.305556
0.010751	0.0280074	0.308333
0.0112382	0.0278155	0.311111
0.0117219	0.0276151	0.313889
0.0122021	0.0274064	0.316667
0.0126785	0.0271892	0.319444
0.0131511	0.0269638	0.322222
0.0136197	0.0267302	0.325
0.0140841	0.0264884	0.327778
0.0145443	0.0262386	0.330556
0.015	0.0259808	0.333333
0.0154511	0.025715	0.336111
0.0158976	0.0254414	0.338889
0.0163392	0.0251601	0.341667
0.0167758	0.0248711	0.344444
0.0172073	0.0245746	0.347222
0.0176336	0.0242705	0.35
0.0180545	0.0239591	0.352778
0.0184698	0.0236403	0.355556
0.0188796	0.0233144	0.358333
0.0192836	0.0229813	0.361111
0.0196818	0.0226413	0.363889
0.0200739	0.0222943	0.366667
0.02046	0.0219406	0.369444
0.0208398	0.0215802	0.372222
0.0212132	0.0212132	0.375
0.0215802	0.0208398	0.377778
0.0219406	0.02046	0.380556
0.0222943	0.0200739	0.383333
0.0226413	0.0196818	0.386111
0.0229813	0.0192836	0.388889
0.0233144	0.0188796	0.391667
0.0236403	0.0184698	0.394444
0.0239591	0.0180545	0.397222
0.0242705	0.0176336	0.4
0.0245746	0.0172073	0.402778
0.0248711	0.0167758	0.405556
0.0251601	0.0163392	0.408333
0.0254414	0.0158976	0.411111
0.025715	0.0154511	0.413889
0.0259808	0.015	0.416667
0.0262386	0.0145443	0.419444
0.0264884	0.0140841	0.422222
0.0267302	0.0136197	0.425
0.0269638	0.0131511	0.427778
0.0271892	0.0126785	0.430556
0.0274064	0.0122021	0.433333
0.0276151	0.0117219	0.436111
0.0278155	0.0112382	0.438889
0.0280074	0.010751	0.441667
0.0281908	0.0102606	0.444444
0.0283656	0.00976704	0.447222
0.0285317	0.00927051	0.45
0.0286891	0.00877115	0.452778
0.0288379	0.00826912	0.455556
0.0289778	0.00776457	0.458333
0.0291089	0.00725766	0.461111
0.0292311	0.00674853	0.463889
0.0293444	0.00623735	0.466667
0.0294488	0.00572427	0.469444
0.0295442	0.00520945	0.472222
0.0296307	0.00469303	0.475
0.029708	0.00417519	0.477778
0.0297764	0.00365608	0.480556
0.0298357	0.00313585	0.483333
0.0298858	0.00261467	0.486111
0.0299269	0.00209269	0.488889
0.0299589	0.00157008	0.491667
0.0299817	0.00104698	0.494444
0.0299954	0.000523572	0.497222
0.03	1.83697e-18	0.5
0.0299954	-0.000523572	0.502778
0.0299817	-0.00104698	0.505556
0.0299589	-0.00157008	0.508333
0.0299269	-0.00209269	0.511111
0.0298858	-0.00261467	0.513889
0.0298357	-0.00313585	0.516667
0.0297764	-0.00365608	0.519444
0.029708	-0.00417519	0.522222
0.0296307	-0.00469303	0.525
0.0295442	-0.00520945	0.527778
0.0294488	-0.00572427	0.530556
0.0293444	-0.00623735	0.533333
0.0292311	-0.00674853	0.536111
0.0291089	-0.00725766	0.538889
0.0289778	-0.00776457	0.541667
0.0288379	-0.00826912	0.544444
0.0286891	-0.00877115	0.547222
0.0285317	-0.00927051	0.55
0.0283656	-0.00976704	0.552778
0.0281908	-0.0102606	0.555556
0.0280074	-0.010751	0.558333
0.0278155	-0.0112382	0.561111
0.0276151	-0.0117219	0.563889
0.0274064	-0.0122021	0.566667
0.0271892	-0.0126785	0.569444
0.0269638	-0.0131511	0.572222
0.0267302	-0.0136197	0.575
0.0264884	-0.0140841	0.577778
0.0262386	-0.0145443	0.580556
0.0259808	-0.015	0.583333
0.025715	-0.0154511	0.586111
0.0254414	-0.0158976	0.588889
0.0251601	-0.0163392	0.591667
0.0248711	-0.0167758	0.594444
0.0245746	-0.0172073	0.597222
0.0242705	-0.0176336	0.6
0.0239591	-0.0180545	0.602778
0.0236403	-0.0184698	0.605556
0.0233144	-0.0188796	0.608333
0.0229813	-0.0192836	0.611111
0.0226413	-0.0196818	0.613889
0.0222943	-0.0200739	0.616667
0.0219406	-0.02046	0.619444
0.0215802	-0.0208398	0.622222
0.0212132	-0.0212132	0.625
0.0208398	-0.0215802	0.627778
0.02046	-0.0219406	0.630556
0.0200739	-0.0222943	0.633333
0.0196818	-0.0226413	0.636111
0.0192836	-0.0229813	0.638889
0.0188796	-0.0233144	0.641667
0.0184698	-0.0236403	0.644444
0.0180545	-0.0239591	0.647222
0.0176336	-0.0242705	0.65
0.0172073	-0.0245746	0.652778
0.0167758	-0.0248711	0.655556
0.0163392	-0.0251601	0.658333
0.0158976	-0.0254414	0.661111
0.0154511	-0.025715	0.663889
0.015	-0.0259808	0.666667
0.0145443	-0.0262386	0.669444
0.0140841	-0.0264884	0.672222
0.0136197	-0.0267302	0.675
0.0131511	-0.0269638	0.677778
0.0126785	-0.0271892	0.680556
0.0122021	-0.0274064	0.683333
0.0117219	-0.0276151	0.686111
0.0112382	-0.0278155	0.688889
0.010751	-0.0280074	0.691667
0.0102606	-0.0281908	0.694444
0.00976704	-0.0283656	0.697222
0.00927051	-0.0285317	0.7
0.00877115	-0.0286891	0.702778
0.00826912	-0.0288379	0.705556
0.00776457	-0.0289778	0.708333
0.00725766	-0.0291089	0.711111
0.00674853	-0.0292311	0.713889
0.00623735	-0.0293444	0.716667
0.00572427	-0.0294488	0.719444
0.00520945	-0.0295442	0.722222
0.00469303	-0.0296307	0.725
0.00417519	-0.029708	0.727778
0.00365608	-0.0297764	0.730556
0.00313585	-0.0298357	0.733333
0.00261467	-0.0298858	0.736111
0.00209269	-0.0299269	0.738889
0.00157008	-0.0299589	0.741667
0.00104698	-0.0299817	0.744444
0.000523572	-0.0299954	0.747222
3.67394e-18	-0.03	0.75
-0.000523572	-0.0299954	0.752778
-0.00104698	-0.0299817	0.755556
-0.00157008	-0.0299589	0.758333
-0.00209269	-0.0299269	0.761111
-0.00261467	-0.0298858	0.763889
-0.00313585	-0.0298357	0.766667
-0.00365608	-0.0297764	0.769444
-0.00417519	-0.029708	0.772222
-0.00469303	-0.0296307	0.775
-0.00520945	-0.0295442	0.777778
-0.00572427	-0.0294488	0.780556
-0.00623735	-0.0293444	0.783333
-0.00674853	-0.0292311	0.786111
-0.00725766	-0.0291089	0.788889
-0.00776457	-0.0289778	0.791667
-0.00826912	-0.0288379	0.794444
-0.00877115	-0.0286891	0.797222
-0.00927051	-0.0285317	0.8
-0.00976704	-0.0283656	0.802778
-0.0102606	-0.0281908	0.805556
-0.010751	-0.0280074	0.808333
-0.0112382	-0.0278155	0.811111
-0.0117219	-0.0276151	0.813889
-0.0122021	-0.0274064	0.816667
-0.0126785	-0.0271892	0.819444
-0.0131511	-0.0269638	0.822222
-0.0136197	-0.0267302	0.825
-0.0140841	-0.0264884	0.827778
-0.0145443	-0.0262386	0.830556
-0.015	-0.0259808	0.833333
-0.0154511	-0.025715	0.836111
-0.0158976	-0.0254414	0.838889
-0.0163392	-0.0251601	0.841667
-0.0167758	-0.0248711	0.844444
-0.0172073	-0.0245746	0.847222
-0.0176336	-0.0242705	0.85
-0.0180545	-0.0239591	0.852778
-0.0184698	-0.0236403	0.855556
-0.0188796	-0.0233144	0.858333
-0.0192836	-0.0229813	0.861111
-0.0196818	-0.0226413	0.863889
-0.0200739	-0.0222943	0.866667
-0.02046	-0.0219406	0.869444
-0.0208398	-0.0215802	0.872222
-0.0212132	-0.0212132	0.875
-0.0215802	-0.0208398	0.877778
-0.0219406	-0.02046	0.880556
-0.0222943	-0.0200739	0.883333
-0.0226413	-0.0196818	0.886111
-0.0229813	-0.0192836	0.888889
-0.0233144	-0.0188796	0.891667
-0.0236403	-0.0184698	0.894444
-0.0239591	-0.0180545	0.897222
-0.0242705	-0.0176336	0.9
-0.0245746	-0.0172073	0.902778
-0.0248711	-0.0167758	0.905556
-0.0251601	-0.0163392	0.908333
-0.0254414	-0.0158976	0.911111
-0.025715	-0.0154511	0.913889
-0.0259808	-0.015	0.916667
-0.0262386	-0.0145443	0.919444
-0.0264884	-0.0140841	0.922222
-0.0267302	-0.0136197	0.925
-0.0269638	-0.0131511	0.927778
-0.0271892	-0.0126785	0.930556
-0.0274064	-0.0122021	0.933333
-0.0276151	-0.0117219	0.936111
-0.0278155	-0.0112382	0.938889
-0.0280074	-0.010751	0.941667
-0.0281908	-0.0102606	0.944444
-0.0283656	-0.00976704	0.947222
-0.0285317	-0.00927051	0.95
-0.0286891	-0.00877115	0.952778
-0.0288379	-0.00826912	0.955556
-0.0289778	-0.00776457	0.958333
-0.0291089	-0.00725766	0.961111
-0.0292311	-0.00674853	0.963889
-0.0293444	-0.00623735	0.966667
-0.0294488	-0.00572427	0.969444
-0.0295442	-0.00520945	0.972222
-0.0296307	-0.00469303	0.975
-0.029708	-0.00417519	0.977778
-0.0297764	-0.00365608	0.980556
-0.0298357	-0.00313585	0.983333
-0.0298858	-0.00261467	0.986111
-0.0299269	-0.00209269	0.988889
-0.0299589	-0.00157008	0.991667
-0.0299817	-0.00104698	0.994444
-0.0299954	-0.000523572	0.997222
-0.03	-5.51091e-18	1
-0.0299954	0.000523572	0.00277778
-0.0299817	0.00104698	0.00555556
-0.0299589	0.00157008	0.00833333
-0.0299269	0.00209269	0.0111111
-0.0298858	0.00261467	0.0138889
-0.0298357	0.00313585	0.0166667
-0.0297764	0.00365608	0.0194444
-0.029708	0.00417519	0.0222222
-0.0296307	0.00469303	0.025
-0.0295442	0.00520945	0.0277778
-0.0294488	0.00572427	0.0305556
-0.0293444	0.00623735	0.0333333
-0.0292311	0.00674853	0.0361111
-0.0291089	0.00725766	0.0388889
-0.0289778	0.00776457	0.0416667
-0.0288379	0.00826912	0.0444444
-0.0286891	0.00877115	0.0472222
-0.0285317	0.00927051	0.05
-0.0283656	0.00976704	0.0527778
-0.0281908	0.0102606	0.0555556
-0.0280074	0.010751	0.0583333
-0.0278155	0.0112382	0.0611111
-0.0276151	0.0117219	0.0638889
-0.0274064	0.0122021	0.0666667
-0.0271892	0.0126785	0.0694444
-0.0269638	0.0131511	0.0722222
-0.0267302	0.0136197	0.075
-0.0264884	0.0140841	0.0777778
-0.0262386	0.0145443	0.0805556
-0.0259808	0.015	0.0833333
-0.025715	0.0154511	0.0861111
-0.0254414	0.0158976	0.0888889
-0.0251601	0.0163392	0.0916667
-0.0248711	0.0167758	0.0944444
-0.0245746	0.0172073	0.0972222
-0.0242705	0.0176336	0.1
-0.0239591	0.0180545	0.102778
-0.0236403	0.0184698	0.105556
-0.0233144	0.0188796	0.108333
-0.0229813	0.0192836	0.111111
-0.0226413	0.0196818	0.113889
-0.0222943	0.0200739	0.116667
-0.0219406	0.02046	0.119444
-0.0215802	0.0208398	0.122222
-0.0212132	0.0212132	0.125
-0.0208398	0.0215802	0.127778
-0.02046	0.0219406	0.130556
-0.0200739	0.0222943	0.133333
-0.0196818	0.0226413	0.136111
-0.0192836	0.0229813	0.138889
-0.0188796	0.0233144	0.141667
-0.0184698	0.0236403	0.144444
-0.0180545	0.0239591	0.147222
-0.0176336	0.0242705	0.15
-0.0172073	0.0245746	0.152778
-0.0167758	0.0248711	0.155556
-0.0163392	0.0251601	0.158333
-0.0158976	0.0254414	0.161111
-0.0154511	0.025715	0.163889
-0.015	0.0259808	0.166667
-0.0145443	0.0262386	0.169444
-0.0140841	0.0264884	0.172222
-0.0136197	0.0267302	0.175
-0.0131511	0.0269638	0.177778
-0.0126785	0.0271892	0.180556
-0.0122021	0.0274064	0.183333
-0.0117219	0.0276151	0.186111
-0.0112382	0.0278155	0.188889
-0.010751	0.0280074	0.191667
-0.0102606	0.0281908	0.194444
-0.00976704	0.0283656	0.197222
-0.00927051	0.0285317	0.2
-0.00877115	0.0286891	0.202778
-0.00826912	0.0288379	0.205556
-0.00776457	0.0289778	0.208333
-0.00725766	0.0291089	0.211111
-0.00674853	0.0292311	0.213889
-0.00623735	0.0293444	0.216667
-0.00572427	0.0294488	0.219444
-0.00520945	0.0295442	0.222222
-0.00469303	0.0296307	0.225
-0.00417519	0.029708	0.227778
-0.00365608	0.0297764	0.230556
-0.00313585	0.0298357	0.233333
-0.00261467	0.0298858	0.236111
-0.00209269	0.0299269	0.238889
-0.00157008	0.0299589	0.241667
-0.00104698	0.0299817	0.244444
-0.000523572	0.0299954	0.247222
-7.34788e-18	0.03	0.25
0	0.0375	0.25
0.000654465	0.0374943	0.252778
0.00130873	0.0374772	0.255556
0.0019626	0.0374486	0.258333
0.00261587	0.0374087	0.261111
0.00326834	0.0373573	0.263889
0.00391982	0.0372946	0.266667
0.0045701	0.0372205	0.269444
0.00521899	0.0371351	0.272222
0.00586629	0.0370383	0.275
0.00651181	0.0369303	0.277778
0.00715534	0.036811	0.280556
0.00779669	0.0366805	0.283333
0.00843566	0.0365389	0.286111
0.00907207	0.0363861	0.288889
0.00970571	0.0362222	0.291667
0.0103364	0.0360473	0.294444
0.0109639	0.0358614	0.297222
0.0115881	0.0356646	0.3
0.0122088	0.0354569	0.302778
0.0128258	0.0352385	0.305556
0.0134388	0.0350093	0.308333
0.0140477	0.0347694	0.311111
0.0146524	0.0345189	0.313889
0.0152526	0.034258	0.316667
0.0158482	0.0339865	0.319444
0.0164389	0.0337048	0.322222
0.0170246	0.0334127	0.325
0.0176052	0.0331105	0.327778
0.0181804	0.0327982	0.330556
0.01875	0.032476	0.333333
0.0193139	0.0321438	0.336111
0.019872	0.0318018	0.338889
0.020424	0.0314501	0.341667
0.0209697	0.0310889	0.344444
0.0215091	0.0307182	0.347222
0.0220419	0.0303381	0.35
0.0225681	0.0299488	0.352778
0.0230873	0.0295504	0.355556
0.0235995	0.029143	0.358333
0.0241045	0.0287267	0.361111
0.0246022	0.0283016	0.363889
0.0250924	0.0278679	0.366667
0.0255749	0.0274258	0.369444
0.0260497	0.0269752	0.372222
0.0265165	0.0265165	0.375
0.0269752	0.0260497	0.377778
0.0274258	0.0255749	0.380556
0.0278679	0.0250924	0.383333
0.0283016	0.0246022	0.386111
0.0287267	0.0241045	0.388889
0.029143	0.0235995	0.391667
0.0295504	0.0230873	0.394444
0.0299488	0.0225681	0.397222
0.0303381	0.0220419	0.4
0.0307182	0.0215091	0.402778
0.0310889	0.0209697	0.405556
0.0314501	0.020424	0.408333
0.0318018	0.019872	0.411111
0.0321438	0.0193139	0.413889
0.032476	0.01875	0.416667
0.0327982	0.0181804	0.419444
0.0331105	0.0176052	0.422222
0.0334127	0.0170246	0.425
0.0337048	0.0164389	0.427778
0.0339865	0.0158482	0.430556
0.034258	0.0152526	0.433333
0.0345189	0.0146524	0.436111
0.0347694	0.0140477	0.438889
0.0350093	0.0134388	0.441667
0.0352385	0.0128258	0.444444
0.0354569	0.0122088	0.447222
0.0356646	0.0115881	0.45
0.0358614	0.0109639	0.452778
0.0360473	0.0103364	0.455556
0.0362222	0.00970571	0.458333
0.0363861	0.00907207	0.461111
0.0365389	0.00843566	0.463889
0.0366805	0.00779669	0.466667
0.036811	0.00715534	0.469444
0.0369303	0.00651181	0.472222
0.0370383	0.00586629	0.475
0.0371351	0.00521899	0.477778
0.0372205	0.0045701	0.480556
0.0372946	0.00391982	0.483333
0.0373573	0.00326834	0.486111
0.0374087	0.00261587	0.488889
0.0374486	0.0019626	0.491667
0.0374772	0.00130873	0.494444
0.0374943	0.000654465	0.497222
0.0375	2.29621e-18	0.5
0.0374943	-0.000654465	0.502778
0.0374772	-0.00130873	0.505556
0.0374486	-0.0019626	0.508333
0.0374087	-0.00261587	0.511111
0.0373573	-0.00326834	0.513889
0.0372946	-0.00391982	0.516667
0.0372205	-0.0045701	0.519444
0.0371351	-0.00521899	0.522222
0.0370383	-0.00586629	0.525
0.0369303	-0.00651181	0.527778
0.036811	-0.00715534	0.530556
0.0366805	-0.00779669	0.533333
0.0365389	-0.00843566	0.536111
0.0363861	-0.00907207	0.538889
0.0362222	-0.00970571	0.541667
0.0360473	-0.0103364	0.544444
0.0358614	-0.0109639	0.547222
0.0356646	-0.0115881	0.55
0.0354569	-0.0122088	0.552778
0.0352385	-0.0128258	0.555556
0.0350093	-0.0134388	0.558333
0.0347694	-0.0140477	0.561111
0.0345189	-0.0146524	0.563889
0.034258	-0.0152526	0.566667
0.0339865	-0.0158482	0.569444
0.0337048	-0.0164389	0.572222
0.0334127	-0.0170246	0.575
0.0331105	-0.0176052	0.577778
0.0327982	-0.0181804	0.580556
0.032476	-0.01875	0.583333
0.0321438	-0.0193139	0.586111
0.0318018	-0.019872	0.588889
0.0314501	-0.020424	0.591667
0.0310889	-0.0209697	0.594444
0.0307182	-0.0215091	0.597222
0.0303381	-0.0220419	0.6
0.0299488	-0.0225681	0.602778
0.0295504	-0.0230873	0.605556
0.029143	-0.0235995	0.608333
0.0287267	-0.0241045	0.611111
0.0283016	-0.0246022	0.613889
0.0278679	-0.0250924	0.616667
0.0274258	-0.0255749	0.619444
0.0269752	-0.0260497	0.622222
0.0265165	-0.0265165	0.625
0.0260497	-0.0269752	0.627778
0.0255749	-0.0274258	0.630556
0.0250924	-0.0278679	0.633333
0.0246022	-0.0283016	0.636111
0.0241045	-0.0287267	0.638889
0.0235995	-0.029143	0.641667
0.0230873	-0.0295504	0.644444
0.0225681	-0.0299488	0.647222
0.0220419	-0.0303381	0.65
0.0215091	-0.0307182	0.652778
0.0209697	-0.0310889	0.655556
0.020424	-0.0314501	0.658333
0.019872	-0.0318018	0.661111
0.0193139	-0.0321438	0.663889
0.01875	-0.032476	0.666667
0.0181804	-0.0327982	0.669444
0.0176052	-0.0331105	0.672222
0.0170246	-0.0334127	0.675
0.0164389	-0.0337048	0.677778
0.0158482	-0.0339865	0.680556
0.0152526	-0.034258	0.683333
0.0146524	-0.0345189	0.686111
0.0140477	-0.0347694	0.688889
0.0134388	-0.0350093	0.691667
0.0128258	-0.0352385	0.694444
0.0122088	-0.0354569	0.697222
0.0115881	-0.0356646	0.7
0.0109639	-0.0358614	0.702778
0.0103364	-0.0360473	0.705556
0.00970571	-0.0362222	0.708333
0.00907207	-0.0363861	0.711111
0.00843566	-0.0365389	0.713889
0.00779669	-0.0366805	0.716667
0.00715534	-0.036811	0.719444
0.00651181	-0.0369303	0.722222
0.00586629	-0.0370383	0.725
0.00521899	-0.0371351	0.727778
0.0045701	-0.0372205	0.730556
0.00391982	-0.0372946	0.733333
0.00326834	-0.0373573	0.736111
0.00261587	-0.0374087	0.738889
0.0019626	-0.0374486	0.741667
0.00130873	-0.0374772	0.744444
0.000654465	-0.0374943	0.747222
4.59243e-18	-0.0375	0.75
-0.000654465	-0.0374943	0.752778
-0.00130873	-0.0374772	0.755556
-0.0019626	-0.0374486	0.758333
-0.00261587	-0.0374087	0.761111
-0.00326834	-0.0373573	0.763889
-0.00391982	-0.0372946	0.766667
-0.0045701	-0.0372205	0.769444
-0.00521899	-0.0371351	0.772222
-0.00586629	-0.0370383	0.775
-0.00651181	-0.0369303	0.777778
-0.00715534	-0.036811	0.780556
-0.00779669	-0.0366805	0.783333
-0.00843566	-0.0365389	0.786111
-0.00907207	-0.0363861	0.788889
-0.00970571	-0.0362222	0.791667
-0.0103364	-0.0360473	0.794444
-0.0109639	-0.0358614	0.797222
-0.0115881	-0.0356646	0.8
-0.0122088	-0.0354569	0.802778
-0.0128258	-0.0352385	0.805556
-0.0134388	-0.0350093	0.808333
-0.0140477	-0.0347694	0.811111
-0.0146524	-0.0345189	0.813889
-0.0152526	-0.034258	0.816667
-0.0158482	-0.0339865	0.819444
-0.0164389	-0.0337048	0.822222
-0.0170246	-0.0334127	0.825
-0.0176052	-0.0331105	0.827778
-0.0181804	-0.0327982	0.830556
-0.01875	-0.032476	0.833333
-0.0193139	-0.0321438	0.836111
-0.019872	-0.0318018	0.838889
-0.020424	-0.0314501	0.841667
-0.0209697	-0.0310889	0.844444
-0.0215091	-0.0307182	0.847222
-0.0220419	-0.0303381	0.85
-0.0225681	-0.0299488	0.852778
-0.0230873	-0.0295504	0.855556
-0.0235995	-0.029143	0.858333
-0.0241045	-0.0287267	0.861111
-0.0246022	-0.0283016	0.863889
-0.0250924	-0.0278679	0.866667
-0.0255749	-0.0274258	0.869444
-0.0260497	-0.0269752	0.872222
-0.0265165	-0.0265165	0.875
-0.0269752	-0.0260497	0.877778
-0.0274258	-0.0255749	0.880556
-0.0278679	-0.0250924	0.883333
-0.0283016	-0.0246022	0.886111
-0.0287267	-0.0241045	0.888889
-0.029143	-0.0235995	0.891667
-0.0295504	-0.0230873	0.894444
-0.0299488	-0.0225681	0.897222
-0.0303381	-0.0220419	0.9
-0.0307182	-0.0215091	0.902778
-0.0310889	-0.0209697	0.905556
-0.0314501	-0.020424	0.908333
-0.0318018	-0.019872	0.911111
-0.0321438	-0.0193139	0.913889
-0.032476	-0.01875	0.916667
-0.0327982	-0.0181804	0.919444
-0.0331105	-0.0176052	0.922222
-0.0334127	-0.0170246	0.925
-0.0337048	-0.0164389	0.927778
-0.0339865	-0.0158482	0.930556
-0.034258	-0.0152526	0.933333
-0.0345189	-0.0146524	0.936111
-0.0347694	-0.0140477	0.938889
-0.0350093	-0.0134388	0.941667
-0.0352385	-0.0128258	0.944444
-0.0354569	-0.0122088	0.947222
-0.0356646	-0.0115881	0.95
-0.0358614	-0.0109639	0.952778
-0.0360473	-0.0103364	0.955556
-0.0362222	-0.00970571	0.958333
-0.0363861	-0.00907207	0.961111
-0.0365389	-0.00843566	0.963889
-0.0366805	-0.00779669	0.966667
-0.036811	-0.00715534	0.969444
-0.0369303	-0.00651181	0.972222
-0.0370383	-0.00586629	0.975
-0.0371351	-0.00521899	0.977778
-0.0372205	-0.0045701	0.980556
-0.0372946	-0.00391982	0.983333
-0.0373573	-0.00326834	0.986111
-0.0374087	-0.00261587	0.988889
-0.0374486	-0.0019626	0.991667
-0.0374772	-0.00130873	0.994444
-0.0374943	-0.000654465	0.997222
-0.0375	-6.88864e-18	1.61451e-17
-0.0374943	0.000654465	0.00277778
-0.0374772	0.00130873	0.00555556
-0.0374486	0.0019626	0.00833333
-0.0374087	0.00261587	0.0111111
-0.0373573	0.00326834	0.0138889
-0.0372946	0.00391982	0.0166667
-0.0372205	0.0045701	0.0194444
-0.0371351	0.00521899	0.0222222
-0.0370383	0.00586629	0.025
-0.0369303	0.00651181	0.0277778
-0.036811	0.00715534	0.0305556
-0.0366805	0.00779669	0.0333333
-0.0365389	0.00843566	0.0361111
-0.0363861	0.00907207	0.0388889
-0.0362222	0.00970571	0.0416667
-0.0360473	0.0103364	0.0444444
-0.0358614	0.0109639	0.0472222
-0.0356646	0.0115881	0.05
-0.0354569	0.0122088	0.0527778
-0.0352385	0.0128258	0.0555556
-0.0350093	0.0134388	0.0583333
-0.0347694	0.0140477	0.0611111
-0.0345189	0.0146524	0.0638889
-0.034258	0.0152526	0.0666667
-0.0339865	0.0158482	0.0694444
-0.0337048	0.0164389	0.0722222
-0.0334127	0.0170246	0.075
-0.0331105	0.0176052	0.0777778
-0.0327982	0.0181804	0.0805556
-0.032476	0.01875	0.0833333
-0.0321438	0.0193139	0.0861111
-0.0318018	0.019872	0.0888889
-0.0314501	0.020424	0.0916667
-0.0310889	0.0209697	0.0944444
-0.0307182	0.0215091	0.0972222
-0.0303381	0.0220419	0.1
-0.0299488	0.0225681	0.102778
-0.0295504	0.0230873	0.105556
-0.029143	0.0235995	0.108333
-0.0287267	0.0241045	0.111111
-0.0283016	0.0246022	0.113889
-0.0278679	0.0250924	0.116667
-0.0274258	0.0255749	0.119444
-0.0269752	0.0260497	0.122222
-0.0265165	0.0265165	0.125
-0.0260497	0.0269752	0.127778
-0.0255749	0.0274258	0.130556
-0.0250924	0.0278679	0.133333
-0.0246022	0.0283016	0.136111
-0.0241045	0.0287267	0.138889
-0.0235995	0.029143	0.141667
-0.0230873	0.0295504	0.144444
-0.0225681	0.0299488	0.147222
-0.0220419	0.0303381	0.15
-0.0215091	0.0307182	0.152778
-0.0209697	0.0310889	0.155556
-0.020424	0.0314501	0.158333
-0.019872	0.0318018	0.161111
-0.0193139	0.0321438	0.163889
-0.01875	0.032476	0.166667
-0.0181804	0.0327982	0.169444
-0.0176052	0.0331105	0.172222
-0.0170246	0.0334127	0.175
-0.0164389	0.0337048	0.177778
-0.0158482	0.0339865	0.180556
-0.0152526	0.034258	0.183333
-0.0146524	0.0345189	0.186111
-0.0140477	0.0347694	0.188889
-0.0134388	0.0350093	0.191667
-0.0128258	0.0352385	0.194444
-0.0122088	0.0354569	0.197222
-0.0115881	0.0356646	0.2
-0.0109639	0.0358614	0.202778
-0.0103364	0.0360473	0.205556
-0.00970571	0.0362222	0.208333
-0.00907207	0.0363861	0.211111
-0.00843566	0.0365389	0.213889
-0.00779669	0.0366805	0.216667
-0.00715534	0.036811	0.219444
-0.00651181	0.0369303	0.222222
-0.00586629	0.0370383	0.225
-0.00521899	0.0371351	0.227778
-0.0045701	0.0372205	0.230556
-0.00391982	0.0372946	0.233333
-0.00326834	0.0373573	0.236111
-0.00261587	0.0374087	0.238889
-0.0019626	0.0374486	0.241667
-0.00130873	0.0374772	0.244444
-0.000654465	0.0374943	0.247222
-9.18485e-18	0.0375	0.25
0	0.045	0.25
0.000785358	0.0449931	0.252778
0.00157048	0.0449726	0.255556
0.00235512	0.0449383	0.258333
0.00313904	0.0448904	0.261111
0.00392201	0.0448288	0.263889
0.00470378	0.0447535	0.266667
0.00548412	0.0446646	0.269444
0.00626279	0.0445621	0.272222
0.00703955	0.044446	0.275
0.00781417	0.0443163	0.277778
0.0085864	0.0441732	0.280556
0.00935603	0.0440166	0.283333
0.0101228	0.0438467	0.286111
0.0108865	0.0436633	0.288889
0.0116469	0.0434667	0.291667
0.0124037	0.0432568	0.294444
0.0131567	0.0430337	0.297222
0.0139058	0.0427975	0.3
0.0146506	0.0425483	0.302778
0.0153909	0.0422862	0.305556
0.0161266	0.0420111	0.308333
0.0168573	0.0417233	0.311111
0.0175829	0.0414227	0.313889
0.0183031	0.0411095	0.316667
0.0190178	0.0407839	0.319444
0.0197267	0.0404457	0.322222
0.0204296	0.0400953	0.325
0.0211262	0.0397326	0.327778
0.0218164	0.0393579	0.330556
0.0225	0.0389711	0.333333
0.0231767	0.0385725	0.336111
0.0238464	0.0381622	0.338889
0.0245088	0.0377402	0.341667
0.0251637	0.0373067	0.344444
0.0258109	0.0368618	0.347222
0.0264503	0.0364058	0.35
0.0270817	0.0359386	0.352778
0.0277048	0.0354605	0.355556
0.0283194	0.0349716	0.358333
0.0289254	0.034472	0.361111
0.0295227	0.0339619	0.363889
0.0301109	0.0334415	0.366667
0.0306899	0.0329109	0.369444
0.0312596	0.0323703	0.372222
0.0318198	0.0318198	0.375
0.0323703	0.0312596	0.377778
0.0329109	0.0306899	0.380556
0.0334415	0.0301109	0.383333
0.0339619	0.0295227	0.386111
0.034472	0.0289254	0.388889
0.0349716	0.0283194	0.391667
0.0354605	0.0277048	0.394444
0.0359386	0.0270817	0.397222
0.0364058	0.0264503	0.4
0.0368618	0.0258109	0.402778
0.0373067	0.0251637	0.405556
0.0377402	0.0245088	0.408333
0.0381622	0.0238464	0.411111
0.0385725	0.0231767	0.413889
0.0389711	0.0225	0.416667
0.0393579	0.0218164	0.419444
0.0397326	0.0211262	0.422222
0.0400953	0.0204296	0.425
0.0404457	0.0197267	0.427778
0.0407839	0.0190178	0.430556
0.0411095	0.0183031	0.433333
0.0414227	0.0175829	0.436111
0.0417233	0.0168573	0.438889
0.0420111	0.0161266	0.441667
0.0422862	0.0153909	0.444444
0.0425483	0.0146506	0.447222
0.0427975	0.0139058	0.45
0.0430337	0.0131567	0.452778
0.0432568	0.0124037	0.455556
0.0434667	0.0116469	0.458333
0.0436633	0.0108865	0.461111
0.0438467	0.0101228	0.463889
0.0440166	0.00935603	0.466667
0.0441732	0.0085864	0.469444
0.0443163	0.00781417	0.472222
0.044446	0.00703955	0.475
0.0445621	0.00626279	0.477778
0.0446646	0.00548412	0.480556
0.0447535	0.00470378	0.483333
0.0448288	0.00392201	0.486111
0.0448904	0.00313904	0.488889
0.0449383	0.00235512	0.491667
0.0449726	0.00157048	0.494444
0.0449931	0.000785358	0.497222
0.045	2.75546e-18	0.5
0.0449931	-0.000785358	0.502778
0.0449726	-0.00157048	0.505556
0.0449383	-0.00235512	0.508333
0.0448904	-0.00313904	0.511111
0.0448288	-0.00392201	0.513889
0.0447535	-0.00470378	0.516667
0.0446646	-0.00548412	0.519444
0.0445621	-0.00626279	0.522222
0.044446	-0.00703955	0.525
0.0443163	-0.00781417	0.527778
0.0441732	-0.0085864	0.530556
0.0440166	-0.00935603	0.533333
0.0438467	-0.0101228	0.536111
0.0436633	-0.0108865	0.538889
0.0434667	-0.0116469	0.541667
0.0432568	-0.0124037	0.544444
0.0430337	-0.0131567	0.547222
0.0427975	-0.0139058	0.55
0.0425483	-0.0146506	0.552778
0.0422862	-0.0153909	0.555556
0.0420111	-0.0161266	0.558333
0.0417233	-0.0168573	0.561111
0.0414227	-0.0175829	0.563889
0.0411095	-0.0183031	0.566667
0.0407839	-0.0190178	0.569444
0.0404457	-0.0197267	0.572222
0.0400953	-0.0204296	0.575
0.0397326	-0.0211262	0.577778
0.0393579	-0.0218164	0.580556
0.0389711	-0.0225	0.583333
0.0385725	-0.0231767	0.586111
0.0381622	-0.0238464	0.588889
0.0377402	-0.0245088	0.591667
0.0373067	-0.0251637	0.594444
0.0368618	-0.0258109	0.597222
0.0364058	-0.0264503	0.6
0.0359386	-0.0270817	0.602778
0.0354605	-0.0277048	0.605556
0.0349716	-0.0283194	0.608333
0.034472	-0.0289254	0.611111
0.0339619	-0.0295227	0.613889
0.0334415	-0.0301109	0.616667
0.0329109	-0.0306899	0.619444
0.0323703	-0.0312596	0.622222
0.0318198	-0.0318198	0.625
0.0312596	-0.0323703	0.627778
0.0306899	-0.0329109	0.630556
0.0301109	-0.0334415	0.633333
0.0295227	-0.0339619	0.636111
0.0289254	-0.034472	0.638889
0.0283194	-0.0349716	0.641667
0.0277048	-0.0354605	0.644444
0.0270817	-0.0359386	0.647222
0.0264503	-0.0364058	0.65
0.0258109	-0.0368618	0.652778
0.0251637	-0.0373067	0.655556
0.0245088	-0.0377402	0.658333
0.0238464	-0.0381622	0.661111
0.0231767	-0.0385725	0.663889
0.0225	-0.0389711	0.666667
0.0218164	-0.0393579	0.669444
0.0211262	-0.0397326	0.672222
0.0204296	-0.0400953	0.675
0.0197267	-0.0404457	0.677778
0.0190178	-0.0407839	0.680556
0.0183031	-0.0411095	0.683333
0.0175829	-0.0414227	0.686111
0.0168573	-0.0417233	0.688889
0.0161266	-0.0420111	0.691667
0.0153909	-0.0422862	0.694444
0.0146506	-0.0425483	0.697222
0.0139058	-0.0427975	0.7
0.0131567	-0.0430337	0.702778
0.0124037	-0.0432568	0.705556
0.0116469	-0.0434667	0.708333
0.0108865	-0.0436633	0.711111
0.0101228	-0.0438467	0.713889
0.00935603	-0.0440166	0.716667
0.0085864	-0.0441732	0.719444
0.00781417	-0.0443163	0.722222
0.00703955	-0.044446	0.725
0.00626279	-0.0445621	0.727778
0.00548412	-0.0446646	0.730556
0.00470378	-0.0447535	0.733333
0.00392201	-0.0448288	0.736111
0.00313904	-0.0448904	0.738889
0.00235512	-0.0449383	0.741667
0.00157048	-0.0449726	0.744444
0.000785358	-0.0449931	0.747222
5.51091e-18	-0.045	0.75
-0.000785358	-0.0449931	0.752778
-0.00157048	-0.0449726	0.755556
-0.00235512	-0.0449383	0.758333
-0.00313904	-0.0448904	0.761111
-0.00392201	-0.0448288	0.763889
-0.00470378	-0.0447535	0.766667
-0.00548412	-0.0446646	0.769444
-0.00626279	-0.0445621	0.772222
-0.00703955	-0.044446	0.775
-0.00781417	-0.0443163	0.777778
-0.0085864	-0.0441732	0.780556
-0.00935603	-0.0440166	0.783333
-0.0101228	-0.0438467	0.786111
[truncated: 70,562 more rows]

## Sheet: Supplementary Fig.1b
px (a.u.)	pz (a.u.)	ti (a.u.)
0	0.0075	27.1642
0.000130893	0.00749886	27.1642
0.000261746	0.00749543	27.1642
0.00039252	0.00748972	27.1642
0.000523174	0.00748173	27.1642
0.000653668	0.00747146	27.1642
0.000783963	0.00745891	27.1642
0.00091402	0.0074441	27.1642
0.0010438	0.00742701	27.1642
0.00117326	0.00740766	27.1642
0.00130236	0.00738606	27.1642
0.00143107	0.0073622	27.1642
0.00155934	0.00733611	27.1642
0.00168713	0.00730778	27.1642
0.00181441	0.00727722	27.1642
0.00194114	0.00724444	27.1642
0.00206728	0.00720946	27.1642
0.00219279	0.00717229	27.1642
0.00231763	0.00713292	27.1642
0.00244176	0.00709139	27.1642
0.00256515	0.00704769	27.1642
0.00268776	0.00700185	27.1642
0.00280955	0.00695388	27.1642
0.00293048	0.00690379	27.1642
0.00305052	0.00685159	27.1642
0.00316964	0.00679731	27.1642
0.00328778	0.00674096	27.1642
0.00340493	0.00668255	27.1642
0.00352104	0.00662211	27.1642
0.00363607	0.00655965	27.1642
0.00375	0.00649519	27.1642
0.00386279	0.00642875	27.1642
0.00397439	0.00636036	27.1642
0.00408479	0.00629003	27.1642
0.00419395	0.00621778	27.1642
0.00430182	0.00614364	27.1642
0.00440839	0.00606763	27.1642
0.00451361	0.00598977	27.1642
0.00461746	0.00591008	27.1642
0.0047199	0.00582859	27.1642
0.00482091	0.00574533	27.1642
0.00492044	0.00566032	27.1642
0.00501848	0.00557359	27.1642
0.00511499	0.00548515	27.1642
0.00520994	0.00539505	27.1642
0.0053033	0.0053033	27.1642
0.00539505	0.00520994	27.1642
0.00548515	0.00511499	27.1642
0.00557359	0.00501848	27.1642
0.00566032	0.00492044	27.1642
0.00574533	0.00482091	27.1642
0.00582859	0.0047199	27.1642
0.00591008	0.00461746	27.1642
0.00598977	0.00451361	27.1642
0.00606763	0.00440839	27.1642
0.00614364	0.00430182	27.1642
0.00621778	0.00419395	27.1642
0.00629003	0.00408479	27.1642
0.00636036	0.00397439	27.1642
0.00642875	0.00386279	27.1642
0.00649519	0.00375	27.1642
0.00655965	0.00363607	27.1642
0.00662211	0.00352104	27.1642
0.00668255	0.00340493	27.1642
0.00674096	0.00328778	27.1642
0.00679731	0.00316964	27.1642
0.00685159	0.00305052	27.1642
0.00690379	0.00293048	27.1642
0.00695388	0.00280955	27.1642
0.00700185	0.00268776	27.1642
0.00704769	0.00256515	27.1642
0.00709139	0.00244176	27.1642
0.00713292	0.00231763	27.1642
0.00717229	0.00219279	27.1642
0.00720946	0.00206728	27.1642
0.00724444	0.00194114	27.1642
0.00727722	0.00181441	27.1642
0.00730778	0.00168713	27.1642
0.00733611	0.00155934	27.1642
0.0073622	0.00143107	27.1642
0.00738606	0.00130236	27.1642
0.00740766	0.00117326	27.1642
0.00742701	0.0010438	27.1642
0.0074441	0.00091402	27.1642
0.00745891	0.000783963	27.1642
0.00747146	0.000653668	27.1642
0.00748173	0.000523174	27.1642
0.00748972	0.00039252	27.1642
0.00749543	0.000261746	27.1642
0.00749886	0.000130893	27.1642
0.0075	4.59243e-19	27.1642
0.00749886	-0.000130893	27.1642
0.00749543	-0.000261746	27.1642
0.00748972	-0.00039252	27.1642
0.00748173	-0.000523174	27.1642
0.00747146	-0.000653668	27.1642
0.00745891	-0.000783963	27.1642
0.0074441	-0.00091402	27.1642
0.00742701	-0.0010438	27.1642
0.00740766	-0.00117326	27.1642
0.00738606	-0.00130236	27.1642
0.0073622	-0.00143107	27.1642
0.00733611	-0.00155934	27.1642
0.00730778	-0.00168713	27.1642
0.00727722	-0.00181441	27.1642
0.00724444	-0.00194114	27.1642
0.00720946	-0.00206728	27.1642
0.00717229	-0.00219279	27.1642
0.00713292	-0.00231763	27.1642
0.00709139	-0.00244176	27.1642
0.00704769	-0.00256515	27.1642
0.00700185	-0.00268776	27.1642
0.00695388	-0.00280955	27.1642
0.00690379	-0.00293048	27.1642
0.00685159	-0.00305052	27.1642
0.00679731	-0.00316964	27.1642
0.00674096	-0.00328778	27.1642
0.00668255	-0.00340493	27.1642
0.00662211	-0.00352104	27.1642
0.00655965	-0.00363607	27.1642
0.00649519	-0.00375	27.1642
0.00642875	-0.00386279	27.1642
0.00636036	-0.00397439	27.1642
0.00629003	-0.00408479	27.1642
0.00621778	-0.00419395	27.1642
0.00614364	-0.00430182	27.1642
0.00606763	-0.00440839	27.1642
0.00598977	-0.00451361	27.1642
0.00591008	-0.00461746	27.1642
0.00582859	-0.0047199	27.1642
0.00574533	-0.00482091	27.1642
0.00566032	-0.00492044	27.1642
0.00557359	-0.00501848	27.1642
0.00548515	-0.00511499	27.1642
0.00539505	-0.00520994	27.1642
0.0053033	-0.0053033	27.1642
0.00520994	-0.00539505	27.1642
0.00511499	-0.00548515	27.1642
0.00501848	-0.00557359	27.1642
0.00492044	-0.00566032	27.1642
0.00482091	-0.00574533	27.1642
0.0047199	-0.00582859	27.1642
0.00461746	-0.00591008	27.1642
0.00451361	-0.00598977	27.1642
0.00440839	-0.00606763	27.1642
0.00430182	-0.00614364	27.1642
0.00419395	-0.00621778	27.1642
0.00408479	-0.00629003	27.1642
0.00397439	-0.00636036	27.1642
0.00386279	-0.00642875	27.1642
0.00375	-0.00649519	27.1642
0.00363607	-0.00655965	27.1642
0.00352104	-0.00662211	27.1642
0.00340493	-0.00668255	27.1642
0.00328778	-0.00674096	27.1642
0.00316964	-0.00679731	27.1642
0.00305052	-0.00685159	27.1642
0.00293048	-0.00690379	27.1642
0.00280955	-0.00695388	27.1642
0.00268776	-0.00700185	27.1642
0.00256515	-0.00704769	27.1642
0.00244176	-0.00709139	27.1642
0.00231763	-0.00713292	27.1642
0.00219279	-0.00717229	27.1642
0.00206728	-0.00720946	27.1642
0.00194114	-0.00724444	27.1642
0.00181441	-0.00727722	27.1642
0.00168713	-0.00730778	27.1642
0.00155934	-0.00733611	27.1642
0.00143107	-0.0073622	27.1642
0.00130236	-0.00738606	27.1642
0.00117326	-0.00740766	27.1642
0.0010438	-0.00742701	27.1642
0.00091402	-0.0074441	27.1642
0.000783963	-0.00745891	27.1642
0.000653668	-0.00747146	27.1642
0.000523174	-0.00748173	27.1642
0.00039252	-0.00748972	27.1642
0.000261746	-0.00749543	27.1642
0.000130893	-0.00749886	27.1642
9.18485e-19	-0.0075	27.1642
-0.000130893	-0.00749886	27.1642
-0.000261746	-0.00749543	27.1642
-0.00039252	-0.00748972	27.1642
-0.000523174	-0.00748173	27.1642
-0.000653668	-0.00747146	27.1642
-0.000783963	-0.00745891	27.1642
-0.00091402	-0.0074441	27.1642
-0.0010438	-0.00742701	27.1642
-0.00117326	-0.00740766	27.1642
-0.00130236	-0.00738606	27.1642
-0.00143107	-0.0073622	27.1642
-0.00155934	-0.00733611	27.1642
-0.00168713	-0.00730778	27.1642
-0.00181441	-0.00727722	27.1642
-0.00194114	-0.00724444	27.1642
-0.00206728	-0.00720946	27.1642
-0.00219279	-0.00717229	27.1642
-0.00231763	-0.00713292	27.1642
-0.00244176	-0.00709139	27.1642
-0.00256515	-0.00704769	27.1642
-0.00268776	-0.00700185	27.1642
-0.00280955	-0.00695388	27.1642
-0.00293048	-0.00690379	27.1642
-0.00305052	-0.00685159	27.1642
-0.00316964	-0.00679731	27.1642
-0.00328778	-0.00674096	27.1642
-0.00340493	-0.00668255	27.1642
-0.00352104	-0.00662211	27.1642
-0.00363607	-0.00655965	27.1642
-0.00375	-0.00649519	27.1642
-0.00386279	-0.00642875	27.1642
-0.00397439	-0.00636036	27.1642
-0.00408479	-0.00629003	27.1642
-0.00419395	-0.00621778	27.1642
-0.00430182	-0.00614364	27.1642
-0.00440839	-0.00606763	27.1642
-0.00451361	-0.00598977	27.1642
-0.00461746	-0.00591008	27.1642
-0.0047199	-0.00582859	27.1642
-0.00482091	-0.00574533	27.1642
-0.00492044	-0.00566032	27.1642
-0.00501848	-0.00557359	27.1642
-0.00511499	-0.00548515	27.1642
-0.00520994	-0.00539505	27.1642
-0.0053033	-0.0053033	27.1642
-0.00539505	-0.00520994	27.1642
-0.00548515	-0.00511499	27.1642
-0.00557359	-0.00501848	27.1642
-0.00566032	-0.00492044	27.1642
-0.00574533	-0.00482091	27.1642
-0.00582859	-0.0047199	27.1642
-0.00591008	-0.00461746	27.1642
-0.00598977	-0.00451361	27.1642
-0.00606763	-0.00440839	27.1642
-0.00614364	-0.00430182	27.1642
-0.00621778	-0.00419395	27.1642
-0.00629003	-0.00408479	27.1642
-0.00636036	-0.00397439	27.1642
-0.00642875	-0.00386279	27.1642
-0.00649519	-0.00375	27.1642
-0.00655965	-0.00363607	27.1642
-0.00662211	-0.00352104	27.1642
-0.00668255	-0.00340493	27.1642
-0.00674096	-0.00328778	27.1642
-0.00679731	-0.00316964	27.1642
-0.00685159	-0.00305052	27.1642
-0.00690379	-0.00293048	27.1642
-0.00695388	-0.00280955	27.1642
-0.00700185	-0.00268776	27.1642
-0.00704769	-0.00256515	27.1642
-0.00709139	-0.00244176	27.1642
-0.00713292	-0.00231763	27.1642
-0.00717229	-0.00219279	27.1642
-0.00720946	-0.00206728	27.1642
-0.00724444	-0.00194114	27.1642
-0.00727722	-0.00181441	27.1642
-0.00730778	-0.00168713	27.1642
-0.00733611	-0.00155934	27.1642
-0.0073622	-0.00143107	27.1642
-0.00738606	-0.00130236	27.1642
-0.00740766	-0.00117326	27.1642
-0.00742701	-0.0010438	27.1642
-0.0074441	-0.00091402	27.1642
-0.00745891	-0.000783963	27.1642
-0.00747146	-0.000653668	27.1642
-0.00748173	-0.000523174	27.1642
-0.00748972	-0.00039252	27.1642
-0.00749543	-0.000261746	27.1642
-0.00749886	-0.000130893	27.1642
-0.0075	-1.37773e-18	27.1642
-0.00749886	0.000130893	27.1642
-0.00749543	0.000261746	27.1642
-0.00748972	0.00039252	27.1642
-0.00748173	0.000523174	27.1642
-0.00747146	0.000653668	27.1642
-0.00745891	0.000783963	27.1642
-0.0074441	0.00091402	27.1642
-0.00742701	0.0010438	27.1642
-0.00740766	0.00117326	27.1642
-0.00738606	0.00130236	27.1642
-0.0073622	0.00143107	27.1642
-0.00733611	0.00155934	27.1642
-0.00730778	0.00168713	27.1642
-0.00727722	0.00181441	27.1642
-0.00724444	0.00194114	27.1642
-0.00720946	0.00206728	27.1642
-0.00717229	0.00219279	27.1642
-0.00713292	0.00231763	27.1642
-0.00709139	0.00244176	27.1642
-0.00704769	0.00256515	27.1642
-0.00700185	0.00268776	27.1642
-0.00695388	0.00280955	27.1642
-0.00690379	0.00293048	27.1642
-0.00685159	0.00305052	27.1642
-0.00679731	0.00316964	27.1642
-0.00674096	0.00328778	27.1642
-0.00668255	0.00340493	27.1642
-0.00662211	0.00352104	27.1642
-0.00655965	0.00363607	27.1642
-0.00649519	0.00375	27.1642
-0.00642875	0.00386279	27.1642
-0.00636036	0.00397439	27.1642
-0.00629003	0.00408479	27.1642
-0.00621778	0.00419395	27.1642
-0.00614364	0.00430182	27.1642
-0.00606763	0.00440839	27.1642
-0.00598977	0.00451361	27.1642
-0.00591008	0.00461746	27.1642
-0.00582859	0.0047199	27.1642
-0.00574533	0.00482091	27.1642
-0.00566032	0.00492044	27.1642
-0.00557359	0.00501848	27.1642
-0.00548515	0.00511499	27.1642
-0.00539505	0.00520994	27.1642
-0.0053033	0.0053033	27.1642
-0.00520994	0.00539505	27.1642
-0.00511499	0.00548515	27.1642
-0.00501848	0.00557359	27.1642
-0.00492044	0.00566032	27.1642
-0.00482091	0.00574533	27.1642
-0.0047199	0.00582859	27.1642
-0.00461746	0.00591008	27.1642
-0.00451361	0.00598977	27.1642
-0.00440839	0.00606763	27.1642
-0.00430182	0.00614364	27.1642
-0.00419395	0.00621778	27.1642
-0.00408479	0.00629003	27.1642
-0.00397439	0.00636036	27.1642
-0.00386279	0.00642875	27.1642
-0.00375	0.00649519	27.1642
-0.00363607	0.00655965	27.1642
-0.00352104	0.00662211	27.1642
-0.00340493	0.00668255	27.1642
-0.00328778	0.00674096	27.1642
-0.00316964	0.00679731	27.1642
-0.00305052	0.00685159	27.1642
-0.00293048	0.00690379	27.1642
-0.00280955	0.00695388	27.1642
-0.00268776	0.00700185	27.1642
-0.00256515	0.00704769	27.1642
-0.00244176	0.00709139	27.1642
-0.00231763	0.00713292	27.1642
-0.00219279	0.00717229	27.1642
-0.00206728	0.00720946	27.1642
-0.00194114	0.00724444	27.1642
-0.00181441	0.00727722	27.1642
-0.00168713	0.00730778	27.1642
-0.00155934	0.00733611	27.1642
-0.00143107	0.0073622	27.1642
-0.00130236	0.00738606	27.1642
-0.00117326	0.00740766	27.1642
-0.0010438	0.00742701	27.1642
-0.00091402	0.0074441	27.1642
-0.000783963	0.00745891	27.1642
-0.000653668	0.00747146	27.1642
-0.000523174	0.00748173	27.1642
-0.00039252	0.00748972	27.1642
-0.000261746	0.00749543	27.1642
-0.000130893	0.00749886	27.1642
-1.83697e-18	0.0075	27.1642
0	0.015	24.122
0.000261786	0.0149977	24.122
0.000523492	0.0149909	24.122
0.000785039	0.0149794	24.122
0.00104635	0.0149635	24.122
0.00130734	0.0149429	24.122
0.00156793	0.0149178	24.122
0.00182804	0.0148882	24.122
0.0020876	0.014854	24.122
0.00234652	0.0148153	24.122
0.00260472	0.0147721	24.122
0.00286213	0.0147244	24.122
0.00311868	0.0146722	24.122
0.00337427	0.0146156	24.122
0.00362883	0.0145544	24.122
0.00388229	0.0144889	24.122
0.00413456	0.0144189	24.122
0.00438558	0.0143446	24.122
0.00463525	0.0142658	24.122
0.00488352	0.0141828	24.122
0.0051303	0.0140954	24.122
0.00537552	0.0140037	24.122
0.0056191	0.0139078	24.122
0.00586097	0.0138076	24.122
0.00610105	0.0137032	24.122
0.00633927	0.0135946	24.122
0.00657557	0.0134819	24.122
0.00680986	0.0133651	24.122
0.00704207	0.0132442	24.122
0.00727214	0.0131193	24.122
0.0075	0.0129904	24.122
0.00772557	0.0128575	24.122
0.00794879	0.0127207	24.122
0.00816959	0.0125801	24.122
0.00838789	0.0124356	24.122
0.00860365	0.0122873	24.122
0.00881678	0.0121353	24.122
0.00902723	0.0119795	24.122
0.00923492	0.0118202	24.122
0.00943981	0.0116572	24.122
0.00964181	0.0114907	24.122
0.00984089	0.0113206	24.122
0.010037	0.0111472	24.122
0.01023	0.0109703	24.122
0.0104199	0.0107901	24.122
0.0106066	0.0106066	24.122
0.0107901	0.0104199	24.122
0.0109703	0.01023	24.122
0.0111472	0.010037	24.122
0.0113206	0.00984089	24.122
0.0114907	0.00964181	24.122
0.0116572	0.00943981	24.122
0.0118202	0.00923492	24.122
0.0119795	0.00902723	24.122
0.0121353	0.00881678	24.122
0.0122873	0.00860365	24.122
0.0124356	0.00838789	24.122
0.0125801	0.00816959	24.122
0.0127207	0.00794879	24.122
0.0128575	0.00772557	24.122
0.0129904	0.0075	24.122
0.0131193	0.00727214	24.122
0.0132442	0.00704207	24.122
0.0133651	0.00680986	24.122
0.0134819	0.00657557	24.122
0.0135946	0.00633927	24.122
0.0137032	0.00610105	24.122
0.0138076	0.00586097	24.122
0.0139078	0.0056191	24.122
0.0140037	0.00537552	24.122
0.0140954	0.0051303	24.122
0.0141828	0.00488352	24.122
0.0142658	0.00463525	24.122
0.0143446	0.00438558	24.122
0.0144189	0.00413456	24.122
0.0144889	0.00388229	24.122
0.0145544	0.00362883	24.122
0.0146156	0.00337427	24.122
0.0146722	0.00311868	24.122
0.0147244	0.00286213	24.122
0.0147721	0.00260472	24.122
0.0148153	0.00234652	24.122
0.014854	0.0020876	24.122
0.0148882	0.00182804	24.122
0.0149178	0.00156793	24.122
0.0149429	0.00130734	24.122
0.0149635	0.00104635	24.122
0.0149794	0.000785039	24.122
0.0149909	0.000523492	24.122
0.0149977	0.000261786	24.122
0.015	9.18485e-19	24.122
0.0149977	-0.000261786	24.122
0.0149909	-0.000523492	24.122
0.0149794	-0.000785039	24.122
0.0149635	-0.00104635	24.122
0.0149429	-0.00130734	24.122
0.0149178	-0.00156793	24.122
0.0148882	-0.00182804	24.122
0.014854	-0.0020876	24.122
0.0148153	-0.00234652	24.122
0.0147721	-0.00260472	24.122
0.0147244	-0.00286213	24.122
0.0146722	-0.00311868	24.122
0.0146156	-0.00337427	24.122
0.0145544	-0.00362883	24.122
0.0144889	-0.00388229	24.122
0.0144189	-0.00413456	24.122
0.0143446	-0.00438558	24.122
0.0142658	-0.00463525	24.122
0.0141828	-0.00488352	24.122
0.0140954	-0.0051303	24.122
0.0140037	-0.00537552	24.122
0.0139078	-0.0056191	24.122
0.0138076	-0.00586097	24.122
0.0137032	-0.00610105	24.122
0.0135946	-0.00633927	24.122
0.0134819	-0.00657557	24.122
0.0133651	-0.00680986	24.122
0.0132442	-0.00704207	24.122
0.0131193	-0.00727214	24.122
0.0129904	-0.0075	24.122
0.0128575	-0.00772557	24.122
0.0127207	-0.00794879	24.122
0.0125801	-0.00816959	24.122
0.0124356	-0.00838789	24.122
0.0122873	-0.00860365	24.122
0.0121353	-0.00881678	24.122
0.0119795	-0.00902723	24.122
0.0118202	-0.00923492	24.122
0.0116572	-0.00943981	24.122
0.0114907	-0.00964181	24.122
0.0113206	-0.00984089	24.122
0.0111472	-0.010037	24.122
0.0109703	-0.01023	24.122
0.0107901	-0.0104199	24.122
0.0106066	-0.0106066	24.122
0.0104199	-0.0107901	24.122
0.01023	-0.0109703	24.122
0.010037	-0.0111472	24.122
0.00984089	-0.0113206	24.122
0.00964181	-0.0114907	24.122
0.00943981	-0.0116572	24.122
0.00923492	-0.0118202	24.122
0.00902723	-0.0119795	24.122
0.00881678	-0.0121353	24.122
0.00860365	-0.0122873	24.122
0.00838789	-0.0124356	24.122
0.00816959	-0.0125801	24.122
0.00794879	-0.0127207	24.122
0.00772557	-0.0128575	24.122
0.0075	-0.0129904	24.122
0.00727214	-0.0131193	24.122
0.00704207	-0.0132442	24.122
0.00680986	-0.0133651	24.122
0.00657557	-0.0134819	24.122
0.00633927	-0.0135946	24.122
0.00610105	-0.0137032	24.122
0.00586097	-0.0138076	24.122
0.0056191	-0.0139078	24.122
0.00537552	-0.0140037	24.122
0.0051303	-0.0140954	24.122
0.00488352	-0.0141828	24.122
0.00463525	-0.0142658	24.122
0.00438558	-0.0143446	24.122
0.00413456	-0.0144189	24.122
0.00388229	-0.0144889	24.122
0.00362883	-0.0145544	24.122
0.00337427	-0.0146156	24.122
0.00311868	-0.0146722	24.122
0.00286213	-0.0147244	24.122
0.00260472	-0.0147721	24.122
0.00234652	-0.0148153	24.122
0.0020876	-0.014854	24.122
0.00182804	-0.0148882	24.122
0.00156793	-0.0149178	24.122
0.00130734	-0.0149429	24.122
0.00104635	-0.0149635	24.122
0.000785039	-0.0149794	24.122
0.000523492	-0.0149909	24.122
0.000261786	-0.0149977	24.122
1.83697e-18	-0.015	24.122
-0.000261786	-0.0149977	24.122
-0.000523492	-0.0149909	24.122
-0.000785039	-0.0149794	24.122
-0.00104635	-0.0149635	24.122
-0.00130734	-0.0149429	24.122
-0.00156793	-0.0149178	24.122
-0.00182804	-0.0148882	24.122
-0.0020876	-0.014854	24.122
-0.00234652	-0.0148153	24.122
-0.00260472	-0.0147721	24.122
-0.00286213	-0.0147244	24.122
-0.00311868	-0.0146722	24.122
-0.00337427	-0.0146156	24.122
-0.00362883	-0.0145544	24.122
-0.00388229	-0.0144889	24.122
-0.00413456	-0.0144189	24.122
-0.00438558	-0.0143446	24.122
-0.00463525	-0.0142658	24.122
-0.00488352	-0.0141828	24.122
-0.0051303	-0.0140954	24.122
-0.00537552	-0.0140037	24.122
-0.0056191	-0.0139078	24.122
-0.00586097	-0.0138076	24.122
-0.00610105	-0.0137032	24.122
-0.00633927	-0.0135946	24.122
-0.00657557	-0.0134819	24.122
-0.00680986	-0.0133651	24.122
-0.00704207	-0.0132442	24.122
-0.00727214	-0.0131193	24.122
-0.0075	-0.0129904	24.122
-0.00772557	-0.0128575	24.122
-0.00794879	-0.0127207	24.122
-0.00816959	-0.0125801	24.122
-0.00838789	-0.0124356	24.122
-0.00860365	-0.0122873	24.122
-0.00881678	-0.0121353	24.122
-0.00902723	-0.0119795	24.122
-0.00923492	-0.0118202	24.122
-0.00943981	-0.0116572	24.122
-0.00964181	-0.0114907	24.122
-0.00984089	-0.0113206	24.122
-0.010037	-0.0111472	24.122
-0.01023	-0.0109703	24.122
-0.0104199	-0.0107901	24.122
-0.0106066	-0.0106066	24.122
-0.0107901	-0.0104199	24.122
-0.0109703	-0.01023	24.122
-0.0111472	-0.010037	24.122
-0.0113206	-0.00984089	24.122
-0.0114907	-0.00964181	24.122
-0.0116572	-0.00943981	24.122
-0.0118202	-0.00923492	24.122
-0.0119795	-0.00902723	24.122
-0.0121353	-0.00881678	24.122
-0.0122873	-0.00860365	24.122
-0.0124356	-0.00838789	24.122
-0.0125801	-0.00816959	24.122
-0.0127207	-0.00794879	24.122
-0.0128575	-0.00772557	24.122
-0.0129904	-0.0075	24.122
-0.0131193	-0.00727214	24.122
-0.0132442	-0.00704207	24.122
-0.0133651	-0.00680986	24.122
-0.0134819	-0.00657557	24.122
-0.0135946	-0.00633927	24.122
-0.0137032	-0.00610105	24.122
-0.0138076	-0.00586097	24.122
-0.0139078	-0.0056191	24.122
-0.0140037	-0.00537552	24.122
-0.0140954	-0.0051303	24.122
-0.0141828	-0.00488352	24.122
-0.0142658	-0.00463525	24.122
-0.0143446	-0.00438558	24.122
-0.0144189	-0.00413456	24.122
-0.0144889	-0.00388229	24.122
-0.0145544	-0.00362883	24.122
-0.0146156	-0.00337427	24.122
-0.0146722	-0.00311868	24.122
-0.0147244	-0.00286213	24.122
-0.0147721	-0.00260472	24.122
-0.0148153	-0.00234652	24.122
-0.014854	-0.0020876	24.122
-0.0148882	-0.00182804	24.122
-0.0149178	-0.00156793	24.122
-0.0149429	-0.00130734	24.122
-0.0149635	-0.00104635	24.122
-0.0149794	-0.000785039	24.122
-0.0149909	-0.000523492	24.122
-0.0149977	-0.000261786	24.122
-0.015	-2.75546e-18	24.122
-0.0149977	0.000261786	24.122
-0.0149909	0.000523492	24.122
-0.0149794	0.000785039	24.122
-0.0149635	0.00104635	24.122
-0.0149429	0.00130734	24.122
-0.0149178	0.00156793	24.122
-0.0148882	0.00182804	24.122
-0.014854	0.0020876	24.122
-0.0148153	0.00234652	24.122
-0.0147721	0.00260472	24.122
-0.0147244	0.00286213	24.122
-0.0146722	0.00311868	24.122
-0.0146156	0.00337427	24.122
-0.0145544	0.00362883	24.122
-0.0144889	0.00388229	24.122
-0.0144189	0.00413456	24.122
-0.0143446	0.00438558	24.122
-0.0142658	0.00463525	24.122
-0.0141828	0.00488352	24.122
-0.0140954	0.0051303	24.122
-0.0140037	0.00537552	24.122
-0.0139078	0.0056191	24.122
-0.0138076	0.00586097	24.122
-0.0137032	0.00610105	24.122
-0.0135946	0.00633927	24.122
-0.0134819	0.00657557	24.122
-0.0133651	0.00680986	24.122
-0.0132442	0.00704207	24.122
-0.0131193	0.00727214	24.122
-0.0129904	0.0075	24.122
-0.0128575	0.00772557	24.122
-0.0127207	0.00794879	24.122
-0.0125801	0.00816959	24.122
-0.0124356	0.00838789	24.122
-0.0122873	0.00860365	24.122
-0.0121353	0.00881678	24.122
-0.0119795	0.00902723	24.122
-0.0118202	0.00923492	24.122
-0.0116572	0.00943981	24.122
-0.0114907	0.00964181	24.122
-0.0113206	0.00984089	24.122
-0.0111472	0.010037	24.122
-0.0109703	0.01023	24.122
-0.0107901	0.0104199	24.122
-0.0106066	0.0106066	24.122
-0.0104199	0.0107901	24.122
-0.01023	0.0109703	24.122
-0.010037	0.0111472	24.122
-0.00984089	0.0113206	24.122
-0.00964181	0.0114907	24.122
-0.00943981	0.0116572	24.122
-0.00923492	0.0118202	24.122
-0.00902723	0.0119795	24.122
-0.00881678	0.0121353	24.122
-0.00860365	0.0122873	24.122
-0.00838789	0.0124356	24.122
-0.00816959	0.0125801	24.122
-0.00794879	0.0127207	24.122
-0.00772557	0.0128575	24.122
-0.0075	0.0129904	24.122
-0.00727214	0.0131193	24.122
-0.00704207	0.0132442	24.122
-0.00680986	0.0133651	24.122
-0.00657557	0.0134819	24.122
-0.00633927	0.0135946	24.122
-0.00610105	0.0137032	24.122
-0.00586097	0.0138076	24.122
-0.0056191	0.0139078	24.122
-0.00537552	0.0140037	24.122
-0.0051303	0.0140954	24.122
-0.00488352	0.0141828	24.122
-0.00463525	0.0142658	24.122
-0.00438558	0.0143446	24.122
-0.00413456	0.0144189	24.122
-0.00388229	0.0144889	24.122
-0.00362883	0.0145544	24.122
-0.00337427	0.0146156	24.122
-0.00311868	0.0146722	24.122
-0.00286213	0.0147244	24.122
-0.00260472	0.0147721	24.122
-0.00234652	0.0148153	24.122
-0.0020876	0.014854	24.122
-0.00182804	0.0148882	24.122
-0.00156793	0.0149178	24.122
-0.00130734	0.0149429	24.122
-0.00104635	0.0149635	24.122
-0.000785039	0.0149794	24.122
-0.000523492	0.0149909	24.122
-0.000261786	0.0149977	24.122
-3.67394e-18	0.015	24.122
0	0.0225	22.3429
0.000392679	0.0224966	22.3429
0.000785239	0.0224863	22.3429
0.00117756	0.0224692	22.3429
0.00156952	0.0224452	22.3429
0.001961	0.0224144	22.3429
0.00235189	0.0223767	22.3429
0.00274206	0.0223323	22.3429
0.00313139	0.022281	22.3429
0.00351978	0.022223	22.3429
0.00390708	0.0221582	22.3429
0.0042932	0.0220866	22.3429
0.00467801	0.0220083	22.3429
0.0050614	0.0219233	22.3429
0.00544324	0.0218317	22.3429
0.00582343	0.0217333	22.3429
0.00620184	0.0216284	22.3429
0.00657836	0.0215169	22.3429
0.00695288	0.0213988	22.3429
0.00732528	0.0212742	22.3429
0.00769545	0.0211431	22.3429
0.00806328	0.0210056	22.3429
0.00842865	0.0208616	22.3429
0.00879145	0.0207114	22.3429
0.00915157	0.0205548	22.3429
0.00950891	0.0203919	22.3429
0.00986335	0.0202229	22.3429
0.0102148	0.0200476	22.3429
0.0105631	0.0198663	22.3429
0.0109082	0.0196789	22.3429
0.01125	0.0194856	22.3429
0.0115884	0.0192863	22.3429
0.0119232	0.0190811	22.3429
0.0122544	0.0188701	22.3429
0.0125818	0.0186533	22.3429
0.0129055	0.0184309	22.3429
0.0132252	0.0182029	22.3429
0.0135408	0.0179693	22.3429
0.0138524	0.0177302	22.3429
0.0141597	0.0174858	22.3429
0.0144627	0.017236	22.3429
0.0147613	0.016981	22.3429
0.0150554	0.0167208	22.3429
0.015345	0.0164555	22.3429
0.0156298	0.0161851	22.3429
0.0159099	0.0159099	22.3429
0.0161851	0.0156298	22.3429
0.0164555	0.015345	22.3429
0.0167208	0.0150554	22.3429
0.016981	0.0147613	22.3429
0.017236	0.0144627	22.3429
0.0174858	0.0141597	22.3429
0.0177302	0.0138524	22.3429
0.0179693	0.0135408	22.3429
0.0182029	0.0132252	22.3429
0.0184309	0.0129055	22.3429
0.0186533	0.0125818	22.3429
0.0188701	0.0122544	22.3429
0.0190811	0.0119232	22.3429
0.0192863	0.0115884	22.3429
0.0194856	0.01125	22.3429
0.0196789	0.0109082	22.3429
0.0198663	0.0105631	22.3429
0.0200476	0.0102148	22.3429
0.0202229	0.00986335	22.3429
0.0203919	0.00950891	22.3429
0.0205548	0.00915157	22.3429
0.0207114	0.00879145	22.3429
0.0208616	0.00842865	22.3429
0.0210056	0.00806328	22.3429
0.0211431	0.00769545	22.3429
0.0212742	0.00732528	22.3429
0.0213988	0.00695288	22.3429
0.0215169	0.00657836	22.3429
0.0216284	0.00620184	22.3429
0.0217333	0.00582343	22.3429
0.0218317	0.00544324	22.3429
0.0219233	0.0050614	22.3429
0.0220083	0.00467801	22.3429
0.0220866	0.0042932	22.3429
0.0221582	0.00390708	22.3429
0.022223	0.00351978	22.3429
0.022281	0.00313139	22.3429
0.0223323	0.00274206	22.3429
0.0223767	0.00235189	22.3429
0.0224144	0.001961	22.3429
0.0224452	0.00156952	22.3429
0.0224692	0.00117756	22.3429
0.0224863	0.000785239	22.3429
0.0224966	0.000392679	22.3429
0.0225	1.37773e-18	22.3429
0.0224966	-0.000392679	22.3429
0.0224863	-0.000785239	22.3429
0.0224692	-0.00117756	22.3429
0.0224452	-0.00156952	22.3429
0.0224144	-0.001961	22.3429
0.0223767	-0.00235189	22.3429
0.0223323	-0.00274206	22.3429
0.022281	-0.00313139	22.3429
0.022223	-0.00351978	22.3429
0.0221582	-0.00390708	22.3429
0.0220866	-0.0042932	22.3429
0.0220083	-0.00467801	22.3429
0.0219233	-0.0050614	22.3429
0.0218317	-0.00544324	22.3429
0.0217333	-0.00582343	22.3429
0.0216284	-0.00620184	22.3429
0.0215169	-0.00657836	22.3429
0.0213988	-0.00695288	22.3429
0.0212742	-0.00732528	22.3429
0.0211431	-0.00769545	22.3429
0.0210056	-0.00806328	22.3429
0.0208616	-0.00842865	22.3429
0.0207114	-0.00879145	22.3429
0.0205548	-0.00915157	22.3429
0.0203919	-0.00950891	22.3429
0.0202229	-0.00986335	22.3429
0.0200476	-0.0102148	22.3429
0.0198663	-0.0105631	22.3429
0.0196789	-0.0109082	22.3429
0.0194856	-0.01125	22.3429
0.0192863	-0.0115884	22.3429
0.0190811	-0.0119232	22.3429
0.0188701	-0.0122544	22.3429
0.0186533	-0.0125818	22.3429
0.0184309	-0.0129055	22.3429
0.0182029	-0.0132252	22.3429
0.0179693	-0.0135408	22.3429
0.0177302	-0.0138524	22.3429
0.0174858	-0.0141597	22.3429
0.017236	-0.0144627	22.3429
0.016981	-0.0147613	22.3429
0.0167208	-0.0150554	22.3429
0.0164555	-0.015345	22.3429
0.0161851	-0.0156298	22.3429
0.0159099	-0.0159099	22.3429
0.0156298	-0.0161851	22.3429
0.015345	-0.0164555	22.3429
0.0150554	-0.0167208	22.3429
0.0147613	-0.016981	22.3429
0.0144627	-0.017236	22.3429
0.0141597	-0.0174858	22.3429
0.0138524	-0.0177302	22.3429
0.0135408	-0.0179693	22.3429
0.0132252	-0.0182029	22.3429
0.0129055	-0.0184309	22.3429
0.0125818	-0.0186533	22.3429
0.0122544	-0.0188701	22.3429
0.0119232	-0.0190811	22.3429
0.0115884	-0.0192863	22.3429
0.01125	-0.0194856	22.3429
0.0109082	-0.0196789	22.3429
0.0105631	-0.0198663	22.3429
0.0102148	-0.0200476	22.3429
0.00986335	-0.0202229	22.3429
0.00950891	-0.0203919	22.3429
0.00915157	-0.0205548	22.3429
0.00879145	-0.0207114	22.3429
0.00842865	-0.0208616	22.3429
0.00806328	-0.0210056	22.3429
0.00769545	-0.0211431	22.3429
0.00732528	-0.0212742	22.3429
0.00695288	-0.0213988	22.3429
0.00657836	-0.0215169	22.3429
0.00620184	-0.0216284	22.3429
0.00582343	-0.0217333	22.3429
0.00544324	-0.0218317	22.3429
0.0050614	-0.0219233	22.3429
0.00467801	-0.0220083	22.3429
0.0042932	-0.0220866	22.3429
0.00390708	-0.0221582	22.3429
0.00351978	-0.022223	22.3429
0.00313139	-0.022281	22.3429
0.00274206	-0.0223323	22.3429
0.00235189	-0.0223767	22.3429
0.001961	-0.0224144	22.3429
0.00156952	-0.0224452	22.3429
0.00117756	-0.0224692	22.3429
0.000785239	-0.0224863	22.3429
0.000392679	-0.0224966	22.3429
2.75546e-18	-0.0225	22.3429
-0.000392679	-0.0224966	22.3429
-0.000785239	-0.0224863	22.3429
-0.00117756	-0.0224692	22.3429
-0.00156952	-0.0224452	22.3429
-0.001961	-0.0224144	22.3429
-0.00235189	-0.0223767	22.3429
-0.00274206	-0.0223323	22.3429
-0.00313139	-0.022281	22.3429
-0.00351978	-0.022223	22.3429
-0.00390708	-0.0221582	22.3429
-0.0042932	-0.0220866	22.3429
-0.00467801	-0.0220083	22.3429
-0.0050614	-0.0219233	22.3429
-0.00544324	-0.0218317	22.3429
-0.00582343	-0.0217333	22.3429
-0.00620184	-0.0216284	22.3429
-0.00657836	-0.0215169	22.3429
-0.00695288	-0.0213988	22.3429
-0.00732528	-0.0212742	22.3429
-0.00769545	-0.0211431	22.3429
-0.00806328	-0.0210056	22.3429
-0.00842865	-0.0208616	22.3429
-0.00879145	-0.0207114	22.3429
-0.00915157	-0.0205548	22.3429
-0.00950891	-0.0203919	22.3429
-0.00986335	-0.0202229	22.3429
-0.0102148	-0.0200476	22.3429
-0.0105631	-0.0198663	22.3429
-0.0109082	-0.0196789	22.3429
-0.01125	-0.0194856	22.3429
-0.0115884	-0.0192863	22.3429
-0.0119232	-0.0190811	22.3429
-0.0122544	-0.0188701	22.3429
-0.0125818	-0.0186533	22.3429
-0.0129055	-0.0184309	22.3429
-0.0132252	-0.0182029	22.3429
-0.0135408	-0.0179693	22.3429
-0.0138524	-0.0177302	22.3429
-0.0141597	-0.0174858	22.3429
-0.0144627	-0.017236	22.3429
-0.0147613	-0.016981	22.3429
-0.0150554	-0.0167208	22.3429
-0.015345	-0.0164555	22.3429
-0.0156298	-0.0161851	22.3429
-0.0159099	-0.0159099	22.3429
-0.0161851	-0.0156298	22.3429
-0.0164555	-0.015345	22.3429
-0.0167208	-0.0150554	22.3429
-0.016981	-0.0147613	22.3429
-0.017236	-0.0144627	22.3429
-0.0174858	-0.0141597	22.3429
-0.0177302	-0.0138524	22.3429
-0.0179693	-0.0135408	22.3429
-0.0182029	-0.0132252	22.3429
-0.0184309	-0.0129055	22.3429
-0.0186533	-0.0125818	22.3429
-0.0188701	-0.0122544	22.3429
-0.0190811	-0.0119232	22.3429
-0.0192863	-0.0115884	22.3429
-0.0194856	-0.01125	22.3429
-0.0196789	-0.0109082	22.3429
-0.0198663	-0.0105631	22.3429
-0.0200476	-0.0102148	22.3429
-0.0202229	-0.00986335	22.3429
-0.0203919	-0.00950891	22.3429
-0.0205548	-0.00915157	22.3429
-0.0207114	-0.00879145	22.3429
-0.0208616	-0.00842865	22.3429
-0.0210056	-0.00806328	22.3429
-0.0211431	-0.00769545	22.3429
-0.0212742	-0.00732528	22.3429
-0.0213988	-0.00695288	22.3429
-0.0215169	-0.00657836	22.3429
-0.0216284	-0.00620184	22.3429
-0.0217333	-0.00582343	22.3429
-0.0218317	-0.00544324	22.3429
-0.0219233	-0.0050614	22.3429
-0.0220083	-0.00467801	22.3429
-0.0220866	-0.0042932	22.3429
-0.0221582	-0.00390708	22.3429
-0.022223	-0.00351978	22.3429
-0.022281	-0.00313139	22.3429
-0.0223323	-0.00274206	22.3429
-0.0223767	-0.00235189	22.3429
-0.0224144	-0.001961	22.3429
-0.0224452	-0.00156952	22.3429
-0.0224692	-0.00117756	22.3429
-0.0224863	-0.000785239	22.3429
-0.0224966	-0.000392679	22.3429
-0.0225	-4.13318e-18	22.3429
-0.0224966	0.000392679	22.3429
-0.0224863	0.000785239	22.3429
-0.0224692	0.00117756	22.3429
-0.0224452	0.00156952	22.3429
-0.0224144	0.001961	22.3429
-0.0223767	0.00235189	22.3429
-0.0223323	0.00274206	22.3429
-0.022281	0.00313139	22.3429
-0.022223	0.00351978	22.3429
-0.0221582	0.00390708	22.3429
-0.0220866	0.0042932	22.3429
-0.0220083	0.00467801	22.3429
-0.0219233	0.0050614	22.3429
-0.0218317	0.00544324	22.3429
-0.0217333	0.00582343	22.3429
-0.0216284	0.00620184	22.3429
-0.0215169	0.00657836	22.3429
-0.0213988	0.00695288	22.3429
-0.0212742	0.00732528	22.3429
-0.0211431	0.00769545	22.3429
-0.0210056	0.00806328	22.3429
-0.0208616	0.00842865	22.3429
-0.0207114	0.00879145	22.3429
-0.0205548	0.00915157	22.3429
-0.0203919	0.00950891	22.3429
-0.0202229	0.00986335	22.3429
-0.0200476	0.0102148	22.3429
-0.0198663	0.0105631	22.3429
-0.0196789	0.0109082	22.3429
-0.0194856	0.01125	22.3429
-0.0192863	0.0115884	22.3429
-0.0190811	0.0119232	22.3429
-0.0188701	0.0122544	22.3429
-0.0186533	0.0125818	22.3429
-0.0184309	0.0129055	22.3429
-0.0182029	0.0132252	22.3429
-0.0179693	0.0135408	22.3429
-0.0177302	0.0138524	22.3429
-0.0174858	0.0141597	22.3429
-0.017236	0.0144627	22.3429
-0.016981	0.0147613	22.3429
-0.0167208	0.0150554	22.3429
-0.0164555	0.015345	22.3429
-0.0161851	0.0156298	22.3429
-0.0159099	0.0159099	22.3429
-0.0156298	0.0161851	22.3429
-0.015345	0.0164555	22.3429
-0.0150554	0.0167208	22.3429
-0.0147613	0.016981	22.3429
-0.0144627	0.017236	22.3429
-0.0141597	0.0174858	22.3429
-0.0138524	0.0177302	22.3429
-0.0135408	0.0179693	22.3429
-0.0132252	0.0182029	22.3429
-0.0129055	0.0184309	22.3429
-0.0125818	0.0186533	22.3429
-0.0122544	0.0188701	22.3429
-0.0119232	0.0190811	22.3429
-0.0115884	0.0192863	22.3429
-0.01125	0.0194856	22.3429
-0.0109082	0.0196789	22.3429
-0.0105631	0.0198663	22.3429
-0.0102148	0.0200476	22.3429
-0.00986335	0.0202229	22.3429
-0.00950891	0.0203919	22.3429
-0.00915157	0.0205548	22.3429
-0.00879145	0.0207114	22.3429
-0.00842865	0.0208616	22.3429
-0.00806328	0.0210056	22.3429
-0.00769545	0.0211431	22.3429
-0.00732528	0.0212742	22.3429
-0.00695288	0.0213988	22.3429
-0.00657836	0.0215169	22.3429
-0.00620184	0.0216284	22.3429
-0.00582343	0.0217333	22.3429
-0.00544324	0.0218317	22.3429
-0.0050614	0.0219233	22.3429
-0.00467801	0.0220083	22.3429
-0.0042932	0.0220866	22.3429
-0.00390708	0.0221582	22.3429
-0.00351978	0.022223	22.3429
-0.00313139	0.022281	22.3429
-0.00274206	0.0223323	22.3429
-0.00235189	0.0223767	22.3429
-0.001961	0.0224144	22.3429
-0.00156952	0.0224452	22.3429
-0.00117756	0.0224692	22.3429
-0.000785239	0.0224863	22.3429
-0.000392679	0.0224966	22.3429
-5.51091e-18	0.0225	22.3429
0	0.03	21.0813
0.000523572	0.0299954	21.0813
0.00104698	0.0299817	21.0813
0.00157008	0.0299589	21.0813
0.00209269	0.0299269	21.0813
0.00261467	0.0298858	21.0813
0.00313585	0.0298357	21.0813
0.00365608	0.0297764	21.0813
0.00417519	0.029708	21.0813
0.00469303	0.0296307	21.0813
0.00520945	0.0295442	21.0813
0.00572427	0.0294488	21.0813
0.00623735	0.0293444	21.0813
0.00674853	0.0292311	21.0813
0.00725766	0.0291089	21.0813
0.00776457	0.0289778	21.0813
0.00826912	0.0288379	21.0813
0.00877115	0.0286891	21.0813
0.00927051	0.0285317	21.0813
0.00976704	0.0283656	21.0813
0.0102606	0.0281908	21.0813
0.010751	0.0280074	21.0813
0.0112382	0.0278155	21.0813
0.0117219	0.0276151	21.0813
0.0122021	0.0274064	21.0813
0.0126785	0.0271892	21.0813
0.0131511	0.0269638	21.0813
0.0136197	0.0267302	21.0813
0.0140841	0.0264884	21.0813
0.0145443	0.0262386	21.0813
0.015	0.0259808	21.0813
0.0154511	0.025715	21.0813
0.0158976	0.0254414	21.0813
0.0163392	0.0251601	21.0813
0.0167758	0.0248711	21.0813
0.0172073	0.0245746	21.0813
0.0176336	0.0242705	21.0813
0.0180545	0.0239591	21.0813
0.0184698	0.0236403	21.0813
0.0188796	0.0233144	21.0813
0.0192836	0.0229813	21.0813
0.0196818	0.0226413	21.0813
0.0200739	0.0222943	21.0813
0.02046	0.0219406	21.0813
0.0208398	0.0215802	21.0813
0.0212132	0.0212132	21.0813
0.0215802	0.0208398	21.0813
0.0219406	0.02046	21.0813
0.0222943	0.0200739	21.0813
0.0226413	0.0196818	21.0813
0.0229813	0.0192836	21.0813
0.0233144	0.0188796	21.0813
0.0236403	0.0184698	21.0813
0.0239591	0.0180545	21.0813
0.0242705	0.0176336	21.0813
0.0245746	0.0172073	21.0813
0.0248711	0.0167758	21.0813
0.0251601	0.0163392	21.0813
0.0254414	0.0158976	21.0813
0.025715	0.0154511	21.0813
0.0259808	0.015	21.0813
0.0262386	0.0145443	21.0813
0.0264884	0.0140841	21.0813
0.0267302	0.0136197	21.0813
0.0269638	0.0131511	21.0813
0.0271892	0.0126785	21.0813
0.0274064	0.0122021	21.0813
0.0276151	0.0117219	21.0813
0.0278155	0.0112382	21.0813
0.0280074	0.010751	21.0813
0.0281908	0.0102606	21.0813
0.0283656	0.00976704	21.0813
0.0285317	0.00927051	21.0813
0.0286891	0.00877115	21.0813
0.0288379	0.00826912	21.0813
0.0289778	0.00776457	21.0813
0.0291089	0.00725766	21.0813
0.0292311	0.00674853	21.0813
0.0293444	0.00623735	21.0813
0.0294488	0.00572427	21.0813
0.0295442	0.00520945	21.0813
0.0296307	0.00469303	21.0813
0.029708	0.00417519	21.0813
0.0297764	0.00365608	21.0813
0.0298357	0.00313585	21.0813
0.0298858	0.00261467	21.0813
0.0299269	0.00209269	21.0813
0.0299589	0.00157008	21.0813
0.0299817	0.00104698	21.0813
0.0299954	0.000523572	21.0813
0.03	1.83697e-18	21.0813
0.0299954	-0.000523572	21.0813
0.0299817	-0.00104698	21.0813
0.0299589	-0.00157008	21.0813
0.0299269	-0.00209269	21.0813
0.0298858	-0.00261467	21.0813
0.0298357	-0.00313585	21.0813
0.0297764	-0.00365608	21.0813
0.029708	-0.00417519	21.0813
0.0296307	-0.00469303	21.0813
0.0295442	-0.00520945	21.0813
0.0294488	-0.00572427	21.0813
0.0293444	-0.00623735	21.0813
0.0292311	-0.00674853	21.0813
0.0291089	-0.00725766	21.0813
0.0289778	-0.00776457	21.0813
0.0288379	-0.00826912	21.0813
0.0286891	-0.00877115	21.0813
0.0285317	-0.00927051	21.0813
0.0283656	-0.00976704	21.0813
0.0281908	-0.0102606	21.0813
0.0280074	-0.010751	21.0813
0.0278155	-0.0112382	21.0813
0.0276151	-0.0117219	21.0813
0.0274064	-0.0122021	21.0813
0.0271892	-0.0126785	21.0813
0.0269638	-0.0131511	21.0813
0.0267302	-0.0136197	21.0813
0.0264884	-0.0140841	21.0813
0.0262386	-0.0145443	21.0813
0.0259808	-0.015	21.0813
0.025715	-0.0154511	21.0813
0.0254414	-0.0158976	21.0813
0.0251601	-0.0163392	21.0813
0.0248711	-0.0167758	21.0813
0.0245746	-0.0172073	21.0813
0.0242705	-0.0176336	21.0813
0.0239591	-0.0180545	21.0813
0.0236403	-0.0184698	21.0813
0.0233144	-0.0188796	21.0813
0.0229813	-0.0192836	21.0813
0.0226413	-0.0196818	21.0813
0.0222943	-0.0200739	21.0813
0.0219406	-0.02046	21.0813
0.0215802	-0.0208398	21.0813
0.0212132	-0.0212132	21.0813
0.0208398	-0.0215802	21.0813
0.02046	-0.0219406	21.0813
0.0200739	-0.0222943	21.0813
0.0196818	-0.0226413	21.0813
0.0192836	-0.0229813	21.0813
0.0188796	-0.0233144	21.0813
0.0184698	-0.0236403	21.0813
0.0180545	-0.0239591	21.0813
0.0176336	-0.0242705	21.0813
0.0172073	-0.0245746	21.0813
0.0167758	-0.0248711	21.0813
0.0163392	-0.0251601	21.0813
0.0158976	-0.0254414	21.0813
0.0154511	-0.025715	21.0813
0.015	-0.0259808	21.0813
0.0145443	-0.0262386	21.0813
0.0140841	-0.0264884	21.0813
0.0136197	-0.0267302	21.0813
0.0131511	-0.0269638	21.0813
0.0126785	-0.0271892	21.0813
0.0122021	-0.0274064	21.0813
0.0117219	-0.0276151	21.0813
0.0112382	-0.0278155	21.0813
0.010751	-0.0280074	21.0813
0.0102606	-0.0281908	21.0813
0.00976704	-0.0283656	21.0813
0.00927051	-0.0285317	21.0813
0.00877115	-0.0286891	21.0813
0.00826912	-0.0288379	21.0813
0.00776457	-0.0289778	21.0813
0.00725766	-0.0291089	21.0813
0.00674853	-0.0292311	21.0813
0.00623735	-0.0293444	21.0813
0.00572427	-0.0294488	21.0813
0.00520945	-0.0295442	21.0813
0.00469303	-0.0296307	21.0813
0.00417519	-0.029708	21.0813
0.00365608	-0.0297764	21.0813
0.00313585	-0.0298357	21.0813
0.00261467	-0.0298858	21.0813
0.00209269	-0.0299269	21.0813
0.00157008	-0.0299589	21.0813
0.00104698	-0.0299817	21.0813
0.000523572	-0.0299954	21.0813
3.67394e-18	-0.03	21.0813
-0.000523572	-0.0299954	21.0813
-0.00104698	-0.0299817	21.0813
-0.00157008	-0.0299589	21.0813
-0.00209269	-0.0299269	21.0813
-0.00261467	-0.0298858	21.0813
-0.00313585	-0.0298357	21.0813
-0.00365608	-0.0297764	21.0813
-0.00417519	-0.029708	21.0813
-0.00469303	-0.0296307	21.0813
-0.00520945	-0.0295442	21.0813
-0.00572427	-0.0294488	21.0813
-0.00623735	-0.0293444	21.0813
-0.00674853	-0.0292311	21.0813
-0.00725766	-0.0291089	21.0813
-0.00776457	-0.0289778	21.0813
-0.00826912	-0.0288379	21.0813
-0.00877115	-0.0286891	21.0813
-0.00927051	-0.0285317	21.0813
-0.00976704	-0.0283656	21.0813
-0.0102606	-0.0281908	21.0813
-0.010751	-0.0280074	21.0813
-0.0112382	-0.0278155	21.0813
-0.0117219	-0.0276151	21.0813
-0.0122021	-0.0274064	21.0813
-0.0126785	-0.0271892	21.0813
-0.0131511	-0.0269638	21.0813
-0.0136197	-0.0267302	21.0813
-0.0140841	-0.0264884	21.0813
-0.0145443	-0.0262386	21.0813
-0.015	-0.0259808	21.0813
-0.0154511	-0.025715	21.0813
-0.0158976	-0.0254414	21.0813
-0.0163392	-0.0251601	21.0813
-0.0167758	-0.0248711	21.0813
-0.0172073	-0.0245746	21.0813
-0.0176336	-0.0242705	21.0813
-0.0180545	-0.0239591	21.0813
-0.0184698	-0.0236403	21.0813
-0.0188796	-0.0233144	21.0813
-0.0192836	-0.0229813	21.0813
-0.0196818	-0.0226413	21.0813
-0.0200739	-0.0222943	21.0813
-0.02046	-0.0219406	21.0813
-0.0208398	-0.0215802	21.0813
-0.0212132	-0.0212132	21.0813
-0.0215802	-0.0208398	21.0813
-0.0219406	-0.02046	21.0813
-0.0222943	-0.0200739	21.0813
-0.0226413	-0.0196818	21.0813
-0.0229813	-0.0192836	21.0813
-0.0233144	-0.0188796	21.0813
-0.0236403	-0.0184698	21.0813
-0.0239591	-0.0180545	21.0813
-0.0242705	-0.0176336	21.0813
-0.0245746	-0.0172073	21.0813
-0.0248711	-0.0167758	21.0813
-0.0251601	-0.0163392	21.0813
-0.0254414	-0.0158976	21.0813
-0.025715	-0.0154511	21.0813
-0.0259808	-0.015	21.0813
-0.0262386	-0.0145443	21.0813
-0.0264884	-0.0140841	21.0813
-0.0267302	-0.0136197	21.0813
-0.0269638	-0.0131511	21.0813
-0.0271892	-0.0126785	21.0813
-0.0274064	-0.0122021	21.0813
-0.0276151	-0.0117219	21.0813
-0.0278155	-0.0112382	21.0813
-0.0280074	-0.010751	21.0813
-0.0281908	-0.0102606	21.0813
-0.0283656	-0.00976704	21.0813
-0.0285317	-0.00927051	21.0813
-0.0286891	-0.00877115	21.0813
-0.0288379	-0.00826912	21.0813
-0.0289778	-0.00776457	21.0813
-0.0291089	-0.00725766	21.0813
-0.0292311	-0.00674853	21.0813
-0.0293444	-0.00623735	21.0813
-0.0294488	-0.00572427	21.0813
-0.0295442	-0.00520945	21.0813
-0.0296307	-0.00469303	21.0813
-0.029708	-0.00417519	21.0813
-0.0297764	-0.00365608	21.0813
-0.0298357	-0.00313585	21.0813
-0.0298858	-0.00261467	21.0813
-0.0299269	-0.00209269	21.0813
-0.0299589	-0.00157008	21.0813
-0.0299817	-0.00104698	21.0813
-0.0299954	-0.000523572	21.0813
-0.03	-5.51091e-18	21.0813
-0.0299954	0.000523572	21.0813
-0.0299817	0.00104698	21.0813
-0.0299589	0.00157008	21.0813
-0.0299269	0.00209269	21.0813
-0.0298858	0.00261467	21.0813
-0.0298357	0.00313585	21.0813
-0.0297764	0.00365608	21.0813
-0.029708	0.00417519	21.0813
-0.0296307	0.00469303	21.0813
-0.0295442	0.00520945	21.0813
-0.0294488	0.00572427	21.0813
-0.0293444	0.00623735	21.0813
-0.0292311	0.00674853	21.0813
-0.0291089	0.00725766	21.0813
-0.0289778	0.00776457	21.0813
-0.0288379	0.00826912	21.0813
-0.0286891	0.00877115	21.0813
-0.0285317	0.00927051	21.0813
-0.0283656	0.00976704	21.0813
-0.0281908	0.0102606	21.0813
-0.0280074	0.010751	21.0813
-0.0278155	0.0112382	21.0813
-0.0276151	0.0117219	21.0813
-0.0274064	0.0122021	21.0813
-0.0271892	0.0126785	21.0813
-0.0269638	0.0131511	21.0813
-0.0267302	0.0136197	21.0813
-0.0264884	0.0140841	21.0813
-0.0262386	0.0145443	21.0813
-0.0259808	0.015	21.0813
-0.025715	0.0154511	21.0813
-0.0254414	0.0158976	21.0813
-0.0251601	0.0163392	21.0813
-0.0248711	0.0167758	21.0813
-0.0245746	0.0172073	21.0813
-0.0242705	0.0176336	21.0813
-0.0239591	0.0180545	21.0813
-0.0236403	0.0184698	21.0813
-0.0233144	0.0188796	21.0813
-0.0229813	0.0192836	21.0813
-0.0226413	0.0196818	21.0813
-0.0222943	0.0200739	21.0813
-0.0219406	0.02046	21.0813
-0.0215802	0.0208398	21.0813
-0.0212132	0.0212132	21.0813
-0.0208398	0.0215802	21.0813
-0.02046	0.0219406	21.0813
-0.0200739	0.0222943	21.0813
-0.0196818	0.0226413	21.0813
-0.0192836	0.0229813	21.0813
-0.0188796	0.0233144	21.0813
-0.0184698	0.0236403	21.0813
-0.0180545	0.0239591	21.0813
-0.0176336	0.0242705	21.0813
-0.0172073	0.0245746	21.0813
-0.0167758	0.0248711	21.0813
-0.0163392	0.0251601	21.0813
-0.0158976	0.0254414	21.0813
-0.0154511	0.025715	21.0813
-0.015	0.0259808	21.0813
-0.0145443	0.0262386	21.0813
-0.0140841	0.0264884	21.0813
-0.0136197	0.0267302	21.0813
-0.0131511	0.0269638	21.0813
-0.0126785	0.0271892	21.0813
-0.0122021	0.0274064	21.0813
-0.0117219	0.0276151	21.0813
-0.0112382	0.0278155	21.0813
-0.010751	0.0280074	21.0813
-0.0102606	0.0281908	21.0813
-0.00976704	0.0283656	21.0813
-0.00927051	0.0285317	21.0813
-0.00877115	0.0286891	21.0813
-0.00826912	0.0288379	21.0813
-0.00776457	0.0289778	21.0813
-0.00725766	0.0291089	21.0813
-0.00674853	0.0292311	21.0813
-0.00623735	0.0293444	21.0813
-0.00572427	0.0294488	21.0813
-0.00520945	0.0295442	21.0813
-0.00469303	0.0296307	21.0813
-0.00417519	0.029708	21.0813
-0.00365608	0.0297764	21.0813
-0.00313585	0.0298357	21.0813
-0.00261467	0.0298858	21.0813
-0.00209269	0.0299269	21.0813
-0.00157008	0.0299589	21.0813
-0.00104698	0.0299817	21.0813
-0.000523572	0.0299954	21.0813
-7.34788e-18	0.03	21.0813
0	0.0375	20.1033
0.000654465	0.0374943	20.1033
0.00130873	0.0374772	20.1033
0.0019626	0.0374486	20.1033
0.00261587	0.0374087	20.1033
0.00326834	0.0373573	20.1033
0.00391982	0.0372946	20.1033
0.0045701	0.0372205	20.1033
0.00521899	0.0371351	20.1033
0.00586629	0.0370383	20.1033
0.00651181	0.0369303	20.1033
0.00715534	0.036811	20.1033
0.00779669	0.0366805	20.1033
0.00843566	0.0365389	20.1033
0.00907207	0.0363861	20.1033
0.00970571	0.0362222	20.1033
0.0103364	0.0360473	20.1033
0.0109639	0.0358614	20.1033
0.0115881	0.0356646	20.1033
0.0122088	0.0354569	20.1033
0.0128258	0.0352385	20.1033
0.0134388	0.0350093	20.1033
0.0140477	0.0347694	20.1033
0.0146524	0.0345189	20.1033
0.0152526	0.034258	20.1033
0.0158482	0.0339865	20.1033
0.0164389	0.0337048	20.1033
0.0170246	0.0334127	20.1033
0.0176052	0.0331105	20.1033
0.0181804	0.0327982	20.1033
0.01875	0.032476	20.1033
0.0193139	0.0321438	20.1033
0.019872	0.0318018	20.1033
0.020424	0.0314501	20.1033
0.0209697	0.0310889	20.1033
0.0215091	0.0307182	20.1033
0.0220419	0.0303381	20.1033
0.0225681	0.0299488	20.1033
0.0230873	0.0295504	20.1033
0.0235995	0.029143	20.1033
0.0241045	0.0287267	20.1033
0.0246022	0.0283016	20.1033
0.0250924	0.0278679	20.1033
0.0255749	0.0274258	20.1033
0.0260497	0.0269752	20.1033
0.0265165	0.0265165	20.1033
0.0269752	0.0260497	20.1033
0.0274258	0.0255749	20.1033
0.0278679	0.0250924	20.1033
0.0283016	0.0246022	20.1033
0.0287267	0.0241045	20.1033
0.029143	0.0235995	20.1033
0.0295504	0.0230873	20.1033
0.0299488	0.0225681	20.1033
0.0303381	0.0220419	20.1033
0.0307182	0.0215091	20.1033
0.0310889	0.0209697	20.1033
0.0314501	0.020424	20.1033
0.0318018	0.019872	20.1033
0.0321438	0.0193139	20.1033
0.032476	0.01875	20.1033
0.0327982	0.0181804	20.1033
0.0331105	0.0176052	20.1033
0.0334127	0.0170246	20.1033
0.0337048	0.0164389	20.1033
0.0339865	0.0158482	20.1033
0.034258	0.0152526	20.1033
0.0345189	0.0146524	20.1033
0.0347694	0.0140477	20.1033
0.0350093	0.0134388	20.1033
0.0352385	0.0128258	20.1033
0.0354569	0.0122088	20.1033
0.0356646	0.0115881	20.1033
0.0358614	0.0109639	20.1033
0.0360473	0.0103364	20.1033
0.0362222	0.00970571	20.1033
0.0363861	0.00907207	20.1033
0.0365389	0.00843566	20.1033
0.0366805	0.00779669	20.1033
0.036811	0.00715534	20.1033
0.0369303	0.00651181	20.1033
0.0370383	0.00586629	20.1033
0.0371351	0.00521899	20.1033
0.0372205	0.0045701	20.1033
0.0372946	0.00391982	20.1033
0.0373573	0.00326834	20.1033
0.0374087	0.00261587	20.1033
0.0374486	0.0019626	20.1033
0.0374772	0.00130873	20.1033
0.0374943	0.000654465	20.1033
0.0375	2.29621e-18	20.1033
0.0374943	-0.000654465	20.1033
0.0374772	-0.00130873	20.1033
0.0374486	-0.0019626	20.1033
0.0374087	-0.00261587	20.1033
0.0373573	-0.00326834	20.1033
0.0372946	-0.00391982	20.1033
0.0372205	-0.0045701	20.1033
0.0371351	-0.00521899	20.1033
0.0370383	-0.00586629	20.1033
0.0369303	-0.00651181	20.1033
0.036811	-0.00715534	20.1033
0.0366805	-0.00779669	20.1033
0.0365389	-0.00843566	20.1033
0.0363861	-0.00907207	20.1033
0.0362222	-0.00970571	20.1033
0.0360473	-0.0103364	20.1033
0.0358614	-0.0109639	20.1033
0.0356646	-0.0115881	20.1033
0.0354569	-0.0122088	20.1033
0.0352385	-0.0128258	20.1033
0.0350093	-0.0134388	20.1033
0.0347694	-0.0140477	20.1033
0.0345189	-0.0146524	20.1033
0.034258	-0.0152526	20.1033
0.0339865	-0.0158482	20.1033
0.0337048	-0.0164389	20.1033
0.0334127	-0.0170246	20.1033
0.0331105	-0.0176052	20.1033
0.0327982	-0.0181804	20.1033
0.032476	-0.01875	20.1033
0.0321438	-0.0193139	20.1033
0.0318018	-0.019872	20.1033
0.0314501	-0.020424	20.1033
0.0310889	-0.0209697	20.1033
0.0307182	-0.0215091	20.1033
0.0303381	-0.0220419	20.1033
0.0299488	-0.0225681	20.1033
0.0295504	-0.0230873	20.1033
0.029143	-0.0235995	20.1033
0.0287267	-0.0241045	20.1033
0.0283016	-0.0246022	20.1033
0.0278679	-0.0250924	20.1033
0.0274258	-0.0255749	20.1033
0.0269752	-0.0260497	20.1033
0.0265165	-0.0265165	20.1033
0.0260497	-0.0269752	20.1033
0.0255749	-0.0274258	20.1033
0.0250924	-0.0278679	20.1033
0.0246022	-0.0283016	20.1033
0.0241045	-0.0287267	20.1033
0.0235995	-0.029143	20.1033
0.0230873	-0.0295504	20.1033
0.0225681	-0.0299488	20.1033
0.0220419	-0.0303381	20.1033
0.0215091	-0.0307182	20.1033
0.0209697	-0.0310889	20.1033
0.020424	-0.0314501	20.1033
0.019872	-0.0318018	20.1033
0.0193139	-0.0321438	20.1033
0.01875	-0.032476	20.1033
0.0181804	-0.0327982	20.1033
0.0176052	-0.0331105	20.1033
0.0170246	-0.0334127	20.1033
0.0164389	-0.0337048	20.1033
0.0158482	-0.0339865	20.1033
0.0152526	-0.034258	20.1033
0.0146524	-0.0345189	20.1033
0.0140477	-0.0347694	20.1033
0.0134388	-0.0350093	20.1033
0.0128258	-0.0352385	20.1033
0.0122088	-0.0354569	20.1033
0.0115881	-0.0356646	20.1033
0.0109639	-0.0358614	20.1033
0.0103364	-0.0360473	20.1033
0.00970571	-0.0362222	20.1033
0.00907207	-0.0363861	20.1033
0.00843566	-0.0365389	20.1033
0.00779669	-0.0366805	20.1033
0.00715534	-0.036811	20.1033
0.00651181	-0.0369303	20.1033
0.00586629	-0.0370383	20.1033
0.00521899	-0.0371351	20.1033
0.0045701	-0.0372205	20.1033
0.00391982	-0.0372946	20.1033
0.00326834	-0.0373573	20.1033
0.00261587	-0.0374087	20.1033
0.0019626	-0.0374486	20.1033
0.00130873	-0.0374772	20.1033
0.000654465	-0.0374943	20.1033
4.59243e-18	-0.0375	20.1033
-0.000654465	-0.0374943	20.1033
-0.00130873	-0.0374772	20.1033
-0.0019626	-0.0374486	20.1033
-0.00261587	-0.0374087	20.1033
-0.00326834	-0.0373573	20.1033
-0.00391982	-0.0372946	20.1033
-0.0045701	-0.0372205	20.1033
-0.00521899	-0.0371351	20.1033
-0.00586629	-0.0370383	20.1033
-0.00651181	-0.0369303	20.1033
-0.00715534	-0.036811	20.1033
-0.00779669	-0.0366805	20.1033
-0.00843566	-0.0365389	20.1033
-0.00907207	-0.0363861	20.1033
-0.00970571	-0.0362222	20.1033
-0.0103364	-0.0360473	20.1033
-0.0109639	-0.0358614	20.1033
-0.0115881	-0.0356646	20.1033
-0.0122088	-0.0354569	20.1033
-0.0128258	-0.0352385	20.1033
-0.0134388	-0.0350093	20.1033
-0.0140477	-0.0347694	20.1033
-0.0146524	-0.0345189	20.1033
-0.0152526	-0.034258	20.1033
-0.0158482	-0.0339865	20.1033
-0.0164389	-0.0337048	20.1033
-0.0170246	-0.0334127	20.1033
-0.0176052	-0.0331105	20.1033
-0.0181804	-0.0327982	20.1033
-0.01875	-0.032476	20.1033
-0.0193139	-0.0321438	20.1033
-0.019872	-0.0318018	20.1033
-0.020424	-0.0314501	20.1033
-0.0209697	-0.0310889	20.1033
-0.0215091	-0.0307182	20.1033
-0.0220419	-0.0303381	20.1033
-0.0225681	-0.0299488	20.1033
-0.0230873	-0.0295504	20.1033
-0.0235995	-0.029143	20.1033
-0.0241045	-0.0287267	20.1033
-0.0246022	-0.0283016	20.1033
-0.0250924	-0.0278679	20.1033
-0.0255749	-0.0274258	20.1033
-0.0260497	-0.0269752	20.1033
-0.0265165	-0.0265165	20.1033
-0.0269752	-0.0260497	20.1033
-0.0274258	-0.0255749	20.1033
-0.0278679	-0.0250924	20.1033
-0.0283016	-0.0246022	20.1033
-0.0287267	-0.0241045	20.1033
-0.029143	-0.0235995	20.1033
-0.0295504	-0.0230873	20.1033
-0.0299488	-0.0225681	20.1033
-0.0303381	-0.0220419	20.1033
-0.0307182	-0.0215091	20.1033
-0.0310889	-0.0209697	20.1033
-0.0314501	-0.020424	20.1033
-0.0318018	-0.019872	20.1033
-0.0321438	-0.0193139	20.1033
-0.032476	-0.01875	20.1033
-0.0327982	-0.0181804	20.1033
-0.0331105	-0.0176052	20.1033
-0.0334127	-0.0170246	20.1033
-0.0337048	-0.0164389	20.1033
-0.0339865	-0.0158482	20.1033
-0.034258	-0.0152526	20.1033
-0.0345189	-0.0146524	20.1033
-0.0347694	-0.0140477	20.1033
-0.0350093	-0.0134388	20.1033
-0.0352385	-0.0128258	20.1033
-0.0354569	-0.0122088	20.1033
-0.0356646	-0.0115881	20.1033
-0.0358614	-0.0109639	20.1033
-0.0360473	-0.0103364	20.1033
-0.0362222	-0.00970571	20.1033
-0.0363861	-0.00907207	20.1033
-0.0365389	-0.00843566	20.1033
-0.0366805	-0.00779669	20.1033
-0.036811	-0.00715534	20.1033
-0.0369303	-0.00651181	20.1033
-0.0370383	-0.00586629	20.1033
-0.0371351	-0.00521899	20.1033
-0.0372205	-0.0045701	20.1033
-0.0372946	-0.00391982	20.1033
-0.0373573	-0.00326834	20.1033
-0.0374087	-0.00261587	20.1033
-0.0374486	-0.0019626	20.1033
-0.0374772	-0.00130873	20.1033
-0.0374943	-0.000654465	20.1033
-0.0375	-6.88864e-18	20.1033
-0.0374943	0.000654465	20.1033
-0.0374772	0.00130873	20.1033
-0.0374486	0.0019626	20.1033
-0.0374087	0.00261587	20.1033
-0.0373573	0.00326834	20.1033
-0.0372946	0.00391982	20.1033
-0.0372205	0.0045701	20.1033
-0.0371351	0.00521899	20.1033
-0.0370383	0.00586629	20.1033
-0.0369303	0.00651181	20.1033
-0.036811	0.00715534	20.1033
-0.0366805	0.00779669	20.1033
-0.0365389	0.00843566	20.1033
-0.0363861	0.00907207	20.1033
-0.0362222	0.00970571	20.1033
-0.0360473	0.0103364	20.1033
-0.0358614	0.0109639	20.1033
-0.0356646	0.0115881	20.1033
-0.0354569	0.0122088	20.1033
-0.0352385	0.0128258	20.1033
-0.0350093	0.0134388	20.1033
-0.0347694	0.0140477	20.1033
-0.0345189	0.0146524	20.1033
-0.034258	0.0152526	20.1033
-0.0339865	0.0158482	20.1033
-0.0337048	0.0164389	20.1033
-0.0334127	0.0170246	20.1033
-0.0331105	0.0176052	20.1033
-0.0327982	0.0181804	20.1033
-0.032476	0.01875	20.1033
-0.0321438	0.0193139	20.1033
-0.0318018	0.019872	20.1033
-0.0314501	0.020424	20.1033
-0.0310889	0.0209697	20.1033
-0.0307182	0.0215091	20.1033
-0.0303381	0.0220419	20.1033
-0.0299488	0.0225681	20.1033
-0.0295504	0.0230873	20.1033
-0.029143	0.0235995	20.1033
-0.0287267	0.0241045	20.1033
-0.0283016	0.0246022	20.1033
-0.0278679	0.0250924	20.1033
-0.0274258	0.0255749	20.1033
-0.0269752	0.0260497	20.1033
-0.0265165	0.0265165	20.1033
-0.0260497	0.0269752	20.1033
-0.0255749	0.0274258	20.1033
-0.0250924	0.0278679	20.1033
-0.0246022	0.0283016	20.1033
-0.0241045	0.0287267	20.1033
-0.0235995	0.029143	20.1033
-0.0230873	0.0295504	20.1033
-0.0225681	0.0299488	20.1033
-0.0220419	0.0303381	20.1033
-0.0215091	0.0307182	20.1033
-0.0209697	0.0310889	20.1033
-0.020424	0.0314501	20.1033
-0.019872	0.0318018	20.1033
-0.0193139	0.0321438	20.1033
-0.01875	0.032476	20.1033
-0.0181804	0.0327982	20.1033
-0.0176052	0.0331105	20.1033
-0.0170246	0.0334127	20.1033
-0.0164389	0.0337048	20.1033
-0.0158482	0.0339865	20.1033
-0.0152526	0.034258	20.1033
-0.0146524	0.0345189	20.1033
-0.0140477	0.0347694	20.1033
-0.0134388	0.0350093	20.1033
-0.0128258	0.0352385	20.1033
-0.0122088	0.0354569	20.1033
-0.0115881	0.0356646	20.1033
-0.0109639	0.0358614	20.1033
-0.0103364	0.0360473	20.1033
-0.00970571	0.0362222	20.1033
-0.00907207	0.0363861	20.1033
-0.00843566	0.0365389	20.1033
-0.00779669	0.0366805	20.1033
-0.00715534	0.036811	20.1033
-0.00651181	0.0369303	20.1033
-0.00586629	0.0370383	20.1033
-0.00521899	0.0371351	20.1033
-0.0045701	0.0372205	20.1033
-0.00391982	0.0372946	20.1033
-0.00326834	0.0373573	20.1033
-0.00261587	0.0374087	20.1033
-0.0019626	0.0374486	20.1033
-0.00130873	0.0374772	20.1033
-0.000654465	0.0374943	20.1033
-9.18485e-18	0.0375	20.1033
0	0.045	19.3048
0.000785358	0.0449931	19.3048
0.00157048	0.0449726	19.3048
0.00235512	0.0449383	19.3048
0.00313904	0.0448904	19.3048
0.00392201	0.0448288	19.3048
0.00470378	0.0447535	19.3048
0.00548412	0.0446646	19.3048
0.00626279	0.0445621	19.3048
0.00703955	0.044446	19.3048
0.00781417	0.0443163	19.3048
0.0085864	0.0441732	19.3048
0.00935603	0.0440166	19.3048
0.0101228	0.0438467	19.3048
0.0108865	0.0436633	19.3048
0.0116469	0.0434667	19.3048
0.0124037	0.0432568	19.3048
0.0131567	0.0430337	19.3048
0.0139058	0.0427975	19.3048
0.0146506	0.0425483	19.3048
0.0153909	0.0422862	19.3048
0.0161266	0.0420111	19.3048
0.0168573	0.0417233	19.3048
0.0175829	0.0414227	19.3048
0.0183031	0.0411095	19.3048
0.0190178	0.0407839	19.3048
0.0197267	0.0404457	19.3048
0.0204296	0.0400953	19.3048
0.0211262	0.0397326	19.3048
0.0218164	0.0393579	19.3048
0.0225	0.0389711	19.3048
0.0231767	0.0385725	19.3048
0.0238464	0.0381622	19.3048
0.0245088	0.0377402	19.3048
0.0251637	0.0373067	19.3048
0.0258109	0.0368618	19.3048
0.0264503	0.0364058	19.3048
0.0270817	0.0359386	19.3048
0.0277048	0.0354605	19.3048
0.0283194	0.0349716	19.3048
0.0289254	0.034472	19.3048
0.0295227	0.0339619	19.3048
0.0301109	0.0334415	19.3048
0.0306899	0.0329109	19.3048
0.0312596	0.0323703	19.3048
0.0318198	0.0318198	19.3048
0.0323703	0.0312596	19.3048
0.0329109	0.0306899	19.3048
0.0334415	0.0301109	19.3048
0.0339619	0.0295227	19.3048
0.034472	0.0289254	19.3048
0.0349716	0.0283194	19.3048
0.0354605	0.0277048	19.3048
0.0359386	0.0270817	19.3048
0.0364058	0.0264503	19.3048
0.0368618	0.0258109	19.3048
0.0373067	0.0251637	19.3048
0.0377402	0.0245088	19.3048
0.0381622	0.0238464	19.3048
0.0385725	0.0231767	19.3048
0.0389711	0.0225	19.3048
0.0393579	0.0218164	19.3048
0.0397326	0.0211262	19.3048
0.0400953	0.0204296	19.3048
0.0404457	0.0197267	19.3048
0.0407839	0.0190178	19.3048
0.0411095	0.0183031	19.3048
0.0414227	0.0175829	19.3048
0.0417233	0.0168573	19.3048
0.0420111	0.0161266	19.3048
0.0422862	0.0153909	19.3048
0.0425483	0.0146506	19.3048
0.0427975	0.0139058	19.3048
0.0430337	0.0131567	19.3048
0.0432568	0.0124037	19.3048
0.0434667	0.0116469	19.3048
0.0436633	0.0108865	19.3048
0.0438467	0.0101228	19.3048
0.0440166	0.00935603	19.3048
0.0441732	0.0085864	19.3048
0.0443163	0.00781417	19.3048
0.044446	0.00703955	19.3048
0.0445621	0.00626279	19.3048
0.0446646	0.00548412	19.3048
0.0447535	0.00470378	19.3048
0.0448288	0.00392201	19.3048
0.0448904	0.00313904	19.3048
0.0449383	0.00235512	19.3048
0.0449726	0.00157048	19.3048
0.0449931	0.000785358	19.3048
0.045	2.75546e-18	19.3048
0.0449931	-0.000785358	19.3048
0.0449726	-0.00157048	19.3048
0.0449383	-0.00235512	19.3048
0.0448904	-0.00313904	19.3048
0.0448288	-0.00392201	19.3048
0.0447535	-0.00470378	19.3048
0.0446646	-0.00548412	19.3048
0.0445621	-0.00626279	19.3048
0.044446	-0.00703955	19.3048
0.0443163	-0.00781417	19.3048
0.0441732	-0.0085864	19.3048
0.0440166	-0.00935603	19.3048
0.0438467	-0.0101228	19.3048
0.0436633	-0.0108865	19.3048
0.0434667	-0.0116469	19.3048
0.0432568	-0.0124037	19.3048
0.0430337	-0.0131567	19.3048
0.0427975	-0.0139058	19.3048
0.0425483	-0.0146506	19.3048
0.0422862	-0.0153909	19.3048
0.0420111	-0.0161266	19.3048
0.0417233	-0.0168573	19.3048
0.0414227	-0.0175829	19.3048
0.0411095	-0.0183031	19.3048
0.0407839	-0.0190178	19.3048
0.0404457	-0.0197267	19.3048
0.0400953	-0.0204296	19.3048
0.0397326	-0.0211262	19.3048
0.0393579	-0.0218164	19.3048
0.0389711	-0.0225	19.3048
0.0385725	-0.0231767	19.3048
0.0381622	-0.0238464	19.3048
0.0377402	-0.0245088	19.3048
0.0373067	-0.0251637	19.3048
0.0368618	-0.0258109	19.3048
0.0364058	-0.0264503	19.3048
0.0359386	-0.0270817	19.3048
0.0354605	-0.0277048	19.3048
0.0349716	-0.0283194	19.3048
0.034472	-0.0289254	19.3048
0.0339619	-0.0295227	19.3048
0.0334415	-0.0301109	19.3048
0.0329109	-0.0306899	19.3048
0.0323703	-0.0312596	19.3048
0.0318198	-0.0318198	19.3048
0.0312596	-0.0323703	19.3048
0.0306899	-0.0329109	19.3048
0.0301109	-0.0334415	19.3048
0.0295227	-0.0339619	19.3048
0.0289254	-0.034472	19.3048
0.0283194	-0.0349716	19.3048
0.0277048	-0.0354605	19.3048
0.0270817	-0.0359386	19.3048
0.0264503	-0.0364058	19.3048
0.0258109	-0.0368618	19.3048
0.0251637	-0.0373067	19.3048
0.0245088	-0.0377402	19.3048
0.0238464	-0.0381622	19.3048
0.0231767	-0.0385725	19.3048
0.0225	-0.0389711	19.3048
0.0218164	-0.0393579	19.3048
0.0211262	-0.0397326	19.3048
0.0204296	-0.0400953	19.3048
0.0197267	-0.0404457	19.3048
0.0190178	-0.0407839	19.3048
0.0183031	-0.0411095	19.3048
0.0175829	-0.0414227	19.3048
0.0168573	-0.0417233	19.3048
0.0161266	-0.0420111	19.3048
0.0153909	-0.0422862	19.3048
0.0146506	-0.0425483	19.3048
0.0139058	-0.0427975	19.3048
0.0131567	-0.0430337	19.3048
0.0124037	-0.0432568	19.3048
0.0116469	-0.0434667	19.3048
0.0108865	-0.0436633	19.3048
0.0101228	-0.0438467	19.3048
0.00935603	-0.0440166	19.3048
0.0085864	-0.0441732	19.3048
0.00781417	-0.0443163	19.3048
0.00703955	-0.044446	19.3048
0.00626279	-0.0445621	19.3048
0.00548412	-0.0446646	19.3048
0.00470378	-0.0447535	19.3048
0.00392201	-0.0448288	19.3048
0.00313904	-0.0448904	19.3048
0.00235512	-0.0449383	19.3048
0.00157048	-0.0449726	19.3048
0.000785358	-0.0449931	19.3048
5.51091e-18	-0.045	19.3048
-0.000785358	-0.0449931	19.3048
-0.00157048	-0.0449726	19.3048
-0.00235512	-0.0449383	19.3048
-0.00313904	-0.0448904	19.3048
-0.00392201	-0.0448288	19.3048
-0.00470378	-0.0447535	19.3048
-0.00548412	-0.0446646	19.3048
-0.00626279	-0.0445621	19.3048
-0.00703955	-0.044446	19.3048
-0.00781417	-0.0443163	19.3048
-0.0085864	-0.0441732	19.3048
-0.00935603	-0.0440166	19.3048
-0.0101228	-0.0438467	19.3048
[truncated: 70,562 more rows]
