# Supplementary material for: Spatiotemporal imaging and shaping of electron wave functions using novel attoclock interferometry
Source: Nat Commun. 2024 Jan 12;15:497. doi: 10.1038/s41467-024-44775-5 (PMC10786904; doi:10.1038/s41467-024-44775-5)
Supplement: Supplementary file 3 — Source Data [file 41467_2024_44775_MOESM3_ESM.zip › source data/Supplementary Fig.3.xlsx]

## Sheet: Supplementary Fig.3a
Relative phase (units of π)	pr (a.u.)	δ
0	0	0.0342605
0	0.0542226	0.0336659
0	0.0766824	0.0330876
0	0.0939164	0.0325251
0	0.108445	0.0319776
0	0.121246	0.0314447
0	0.132818	0.0309259
0	0.14346	0.0304206
0	0.153365	0.0299283
0	0.162668	0.0294486
0	0.171467	0.028981
0	0.179836	0.0285251
0	0.187833	0.0280806
0	0.195503	0.027647
0	0.202883	0.0272239
0	0.210003	0.0268111
0	0.216891	0.0264081
0	0.223566	0.0260147
0	0.230047	0.0256305
0	0.236351	0.0252553
0	0.242491	0.0248887
0	0.248479	0.0245305
0	0.254327	0.0241803
0	0.260043	0.0238381
0	0.265636	0.0235035
0	0.271113	0.0231762
0	0.276482	0.0228562
0	0.281749	0.022543
0	0.286919	0.0222367
0	0.291998	0.0219368
0	0.29699	0.0216433
0	0.301899	0.021356
0	0.30673	0.0210747
0	0.311485	0.0207991
0	0.31617	0.0205293
0	0.320786	0.0202649
0	0.325336	0.0200058
0	0.329823	0.019752
0	0.334251	0.0195032
0	0.33862	0.0192593
0	0.342934	0.0190201
0	0.347194	0.0187857
0	0.351403	0.0185557
0	0.355562	0.0183301
0	0.359672	0.0181089
0	0.363737	0.0178918
0	0.367756	0.0176788
0	0.371732	0.0174697
0	0.375666	0.0172645
0	0.379559	0.0170631
0	0.383412	0.0168653
0	0.387227	0.0166711
0	0.391005	0.0164804
0	0.394747	0.0162931
0	0.398453	0.0161091
0	0.402126	0.0159284
0	0.405765	0.0157508
0	0.409372	0.0155763
0	0.412947	0.0154048
0	0.416492	0.0152362
0	0.420007	0.0150705
0	0.423492	0.0149076
0	0.42695	0.0147475
0	0.430379	0.01459
0	0.433781	0.0144351
0	0.437157	0.0142828
0	0.440507	0.014133
0	0.443832	0.0139856
0	0.447131	0.0138406
0	0.450407	0.013698
0	0.453659	0.0135576
0	0.456888	0.0134194
0	0.460094	0.0132835
0	0.463279	0.0131496
0	0.466441	0.0130179
0	0.469582	0.0128882
0	0.472702	0.0127605
0	0.475802	0.0126347
0	0.478881	0.0125109
0	0.481941	0.0123889
0	0.484982	0.0122688
0	0.488004	0.0121505
0	0.491007	0.0120339
0	0.493992	0.0119191
0	0.496959	0.0118059
0	0.499908	0.0116944
0	0.50284	0.0115846
0	0.505755	0.0114763
0	0.508654	0.0113696
0	0.511535	0.0112644
0	0.514401	0.0111607
0	0.517251	0.0110585
0	0.520085	0.0109577
0	0.522904	0.0108583
0	0.525708	0.0107603
0	0.528497	0.0106637
0	0.531271	0.0105684
0	0.534031	0.0104744
0	0.536777	0.0103817
0	0.539509	0.0102903
0	0.542226	0.0102001
0	0.544931	0.0101111
0	0.547622	0.0100233
0	0.5503	0.00993662
0	0.552965	0.00985113
0	0.555617	0.00976677
0	0.558256	0.00968351
0	0.560883	0.00960134
0	0.563498	0.00952023
0	0.566101	0.00944018
0	0.568692	0.00936115
0	0.571271	0.00928313
0	0.573839	0.0092061
0	0.576395	0.00913005
0	0.578939	0.00905496
0	0.581473	0.00898081
0	0.583996	0.00890759
0	0.586508	0.00883528
0	0.589009	0.00876386
0	0.591499	0.00869332
0	0.593979	0.00862364
0	0.596449	0.00855482
0	0.598909	0.00848683
0	0.601358	0.00841966
0	0.603798	0.0083533
0	0.606228	0.00828774
0	0.608648	0.00822296
0	0.611058	0.00815894
0	0.613459	0.00809569
0	0.615851	0.00803318
0	0.618233	0.00797139
0	0.620607	0.00791033
0	0.622971	0.00784998
0	0.625326	0.00779033
0	0.627673	0.00773136
0	0.63001	0.00767307
0	0.632339	0.00761545
0	0.63466	0.00755848
0	0.636972	0.00750215
0	0.639276	0.00744646
0	0.641571	0.00739139
0	0.643858	0.00733694
0	0.646137	0.00728309
0	0.648409	0.00722984
0	0.650672	0.00717718
0	0.652927	0.0071251
0	0.655175	0.00707358
0	0.657415	0.00702263
0	0.659647	0.00697223
0	0.661872	0.00692238
0	0.664089	0.00687306
0	0.666299	0.00682427
0	0.668502	0.006776
0	0.670697	0.00672824
0	0.672885	0.00668099
0	0.675067	0.00663424
0	0.677241	0.00658798
0	0.679408	0.00654221
0	0.681568	0.00649691
0	0.683722	0.00645208
0	0.685868	0.00640772
0	0.688008	0.00636381
0	0.690142	0.00632036
0	0.692268	0.00627734
0	0.694389	0.00623477
0	0.696503	0.00619263
0	0.69861	0.00615091
0	0.700711	0.00610962
0	0.702806	0.00606874
0	0.704894	0.00602827
0	0.706977	0.0059882
0	0.709053	0.00594853
0	0.711123	0.00590925
0	0.713188	0.00587036
0	0.715246	0.00583185
0	0.717298	0.00579371
0	0.719345	0.00575595
0	0.721385	0.00571856
0	0.72342	0.00568152
0	0.72545	0.00564484
0	0.727473	0.00560852
0	0.729491	0.00557254
0	0.731504	0.00553691
0	0.73351	0.00550161
0	0.735512	0.00546665
0	0.737508	0.00543202
0	0.739498	0.00539771
0	0.741484	0.00536373
0	0.743463	0.00533006
0	0.745438	0.00529671
0	0.747408	0.00526366
0	0.749372	0.00523092
0	0.751331	0.00519848
0	0.753285	0.00516634
0	0.755234	0.0051345
0	0.757178	0.00510294
0	0.759117	0.00507167
0	0.761051	0.00504068
0	0.76298	0.00500998
0	0.764905	0.00497954
0	0.766824	0.00494939
0	0.768739	0.0049195
0	0.770649	0.00488987
0	0.772554	0.00486051
0	0.774454	0.00483141
0	0.77635	0.00480257
0	0.778241	0.00477398
0	0.780128	0.00474564
0	0.78201	0.00471755
0	0.783888	0.0046897
0	0.785761	0.00466209
0	0.787629	0.00463472
0	0.789494	0.00460759
0	0.791353	0.00458069
0	0.793209	0.00455402
0	0.79506	0.00452758
0	0.796907	0.00450136
0	0.798749	0.00447537
0	0.800588	0.0044496
0.030303	0	0.0444315
0.030303	0.0542226	0.0437567
0.030303	0.0766824	0.0430993
0.030303	0.0939164	0.0424586
0.030303	0.108445	0.041834
0.030303	0.121246	0.041225
0.030303	0.132818	0.0406311
0.030303	0.14346	0.0400516
0.030303	0.153365	0.0394861
0.030303	0.162668	0.0389342
0.030303	0.171467	0.0383954
0.030303	0.179836	0.0378692
0.030303	0.187833	0.0373553
0.030303	0.195503	0.0368532
0.030303	0.202883	0.0363626
0.030303	0.210003	0.035883
0.030303	0.216891	0.0354142
0.030303	0.223566	0.0349558
0.030303	0.230047	0.0345075
0.030303	0.236351	0.0340689
0.030303	0.242491	0.0336399
0.030303	0.248479	0.03322
0.030303	0.254327	0.032809
0.030303	0.260043	0.0324067
0.030303	0.265636	0.0320127
0.030303	0.271113	0.0316269
0.030303	0.276482	0.0312491
0.030303	0.281749	0.0308789
0.030303	0.286919	0.0305162
0.030303	0.291998	0.0301607
0.030303	0.29699	0.0298123
0.030303	0.301899	0.0294707
0.030303	0.30673	0.0291358
0.030303	0.311485	0.0288074
0.030303	0.31617	0.0284853
0.030303	0.320786	0.0281694
0.030303	0.325336	0.0278594
0.030303	0.329823	0.0275552
0.030303	0.334251	0.0272567
0.030303	0.33862	0.0269638
0.030303	0.342934	0.0266762
0.030303	0.347194	0.0263938
0.030303	0.351403	0.0261165
0.030303	0.355562	0.0258442
0.030303	0.359672	0.0255768
0.030303	0.363737	0.0253141
0.030303	0.367756	0.025056
0.030303	0.371732	0.0248024
0.030303	0.375666	0.0245531
0.030303	0.379559	0.0243082
0.030303	0.383412	0.0240674
0.030303	0.387227	0.0238308
0.030303	0.391005	0.0235981
0.030303	0.394747	0.0233693
0.030303	0.398453	0.0231442
0.030303	0.402126	0.0229229
0.030303	0.405765	0.0227053
0.030303	0.409372	0.0224911
0.030303	0.412947	0.0222804
0.030303	0.416492	0.0220731
0.030303	0.420007	0.0218691
0.030303	0.423492	0.0216684
0.030303	0.42695	0.0214708
0.030303	0.430379	0.0212763
0.030303	0.433781	0.0210848
0.030303	0.437157	0.0208962
0.030303	0.440507	0.0207106
0.030303	0.443832	0.0205278
0.030303	0.447131	0.0203477
0.030303	0.450407	0.0201704
0.030303	0.453659	0.0199957
0.030303	0.456888	0.0198236
0.030303	0.460094	0.0196541
0.030303	0.463279	0.019487
0.030303	0.466441	0.0193224
0.030303	0.469582	0.0191602
0.030303	0.472702	0.0190004
0.030303	0.475802	0.0188428
0.030303	0.478881	0.0186874
0.030303	0.481941	0.0185343
0.030303	0.484982	0.0183833
0.030303	0.488004	0.0182345
0.030303	0.491007	0.0180877
0.030303	0.493992	0.017943
0.030303	0.496959	0.0178002
0.030303	0.499908	0.0176594
0.030303	0.50284	0.0175206
0.030303	0.505755	0.0173836
0.030303	0.508654	0.0172484
0.030303	0.511535	0.0171151
0.030303	0.514401	0.0169835
0.030303	0.517251	0.0168537
0.030303	0.520085	0.0167256
0.030303	0.522904	0.0165992
0.030303	0.525708	0.0164744
0.030303	0.528497	0.0163513
0.030303	0.531271	0.0162297
0.030303	0.534031	0.0161097
0.030303	0.536777	0.0159912
0.030303	0.539509	0.0158743
0.030303	0.542226	0.0157588
0.030303	0.544931	0.0156448
0.030303	0.547622	0.0155322
0.030303	0.5503	0.015421
0.030303	0.552965	0.0153111
0.030303	0.555617	0.0152027
0.030303	0.558256	0.0150955
0.030303	0.560883	0.0149897
0.030303	0.563498	0.0148851
0.030303	0.566101	0.0147818
0.030303	0.568692	0.0146798
0.030303	0.571271	0.014579
0.030303	0.573839	0.0144793
0.030303	0.576395	0.0143809
0.030303	0.578939	0.0142836
0.030303	0.581473	0.0141875
0.030303	0.583996	0.0140924
0.030303	0.586508	0.0139985
0.030303	0.589009	0.0139057
0.030303	0.591499	0.0138139
0.030303	0.593979	0.0137232
0.030303	0.596449	0.0136335
0.030303	0.598909	0.0135449
0.030303	0.601358	0.0134572
0.030303	0.603798	0.0133705
0.030303	0.606228	0.0132848
0.030303	0.608648	0.0132001
0.030303	0.611058	0.0131163
0.030303	0.613459	0.0130334
0.030303	0.615851	0.0129514
0.030303	0.618233	0.0128703
0.030303	0.620607	0.0127901
0.030303	0.622971	0.0127108
0.030303	0.625326	0.0126323
0.030303	0.627673	0.0125547
0.030303	0.63001	0.0124779
0.030303	0.632339	0.012402
0.030303	0.63466	0.0123268
0.030303	0.636972	0.0122524
0.030303	0.639276	0.0121788
0.030303	0.641571	0.012106
0.030303	0.643858	0.0120339
0.030303	0.646137	0.0119626
0.030303	0.648409	0.011892
0.030303	0.650672	0.0118222
0.030303	0.652927	0.0117531
0.030303	0.655175	0.0116846
0.030303	0.657415	0.0116169
0.030303	0.659647	0.0115499
0.030303	0.661872	0.0114835
0.030303	0.664089	0.0114178
0.030303	0.666299	0.0113527
0.030303	0.668502	0.0112883
0.030303	0.670697	0.0112246
0.030303	0.672885	0.0111614
0.030303	0.675067	0.0110989
0.030303	0.677241	0.011037
0.030303	0.679408	0.0109757
0.030303	0.681568	0.010915
0.030303	0.683722	0.0108549
0.030303	0.685868	0.0107954
0.030303	0.688008	0.0107364
0.030303	0.690142	0.010678
0.030303	0.692268	0.0106202
0.030303	0.694389	0.0105629
0.030303	0.696503	0.0105062
0.030303	0.69861	0.01045
0.030303	0.700711	0.0103943
0.030303	0.702806	0.0103391
0.030303	0.704894	0.0102845
0.030303	0.706977	0.0102303
0.030303	0.709053	0.0101767
0.030303	0.711123	0.0101235
0.030303	0.713188	0.0100709
0.030303	0.715246	0.0100187
0.030303	0.717298	0.00996697
0.030303	0.719345	0.00991573
0.030303	0.721385	0.00986496
0.030303	0.72342	0.00981464
0.030303	0.72545	0.00976477
0.030303	0.727473	0.00971535
0.030303	0.729491	0.00966637
0.030303	0.731504	0.00961783
0.030303	0.73351	0.00956971
0.030303	0.735512	0.00952202
0.030303	0.737508	0.00947474
0.030303	0.739498	0.00942788
0.030303	0.741484	0.00938143
0.030303	0.743463	0.00933538
0.030303	0.745438	0.00928973
0.030303	0.747408	0.00924447
0.030303	0.749372	0.0091996
0.030303	0.751331	0.00915511
0.030303	0.753285	0.00911101
0.030303	0.755234	0.00906727
0.030303	0.757178	0.00902391
0.030303	0.759117	0.00898092
0.030303	0.761051	0.00893828
0.030303	0.76298	0.00889601
0.030303	0.764905	0.00885409
0.030303	0.766824	0.00881251
0.030303	0.768739	0.00877128
0.030303	0.770649	0.00873039
0.030303	0.772554	0.00868984
0.030303	0.774454	0.00864962
0.030303	0.77635	0.00860973
0.030303	0.778241	0.00857017
0.030303	0.780128	0.00853092
0.030303	0.78201	0.008492
0.030303	0.783888	0.00845339
0.030303	0.785761	0.00841509
0.030303	0.787629	0.0083771
0.030303	0.789494	0.00833941
0.030303	0.791353	0.00830202
0.030303	0.793209	0.00826493
0.030303	0.79506	0.00822813
0.030303	0.796907	0.00819162
0.030303	0.798749	0.0081554
0.030303	0.800588	0.00811946
0.0606061	0	0.0536361
0.0606061	0.0542226	0.0528935
0.0606061	0.0766824	0.0521691
0.0606061	0.0939164	0.0514623
0.0606061	0.108445	0.0507724
0.0606061	0.121246	0.0500988
0.0606061	0.132818	0.0494411
0.0606061	0.14346	0.0487986
0.0606061	0.153365	0.0481709
0.0606061	0.162668	0.0475576
0.0606061	0.171467	0.046958
0.0606061	0.179836	0.0463719
0.0606061	0.187833	0.0457987
0.0606061	0.195503	0.0452381
0.0606061	0.202883	0.0446897
0.0606061	0.210003	0.0441531
0.0606061	0.216891	0.0436279
0.0606061	0.223566	0.0431139
0.0606061	0.230047	0.0426106
0.0606061	0.236351	0.0421177
0.0606061	0.242491	0.041635
0.0606061	0.248479	0.0411621
0.0606061	0.254327	0.0406988
0.0606061	0.260043	0.0402447
0.0606061	0.265636	0.0397997
0.0606061	0.271113	0.0393635
0.0606061	0.276482	0.0389357
0.0606061	0.281749	0.0385163
0.0606061	0.286919	0.0381049
0.0606061	0.291998	0.0377014
0.0606061	0.29699	0.0373055
0.0606061	0.301899	0.036917
0.0606061	0.30673	0.0365358
0.0606061	0.311485	0.0361615
0.0606061	0.31617	0.0357942
0.0606061	0.320786	0.0354335
0.0606061	0.325336	0.0350793
0.0606061	0.329823	0.0347315
0.0606061	0.334251	0.0343898
0.0606061	0.33862	0.0340542
0.0606061	0.342934	0.0337244
0.0606061	0.347194	0.0334003
0.0606061	0.351403	0.0330819
0.0606061	0.355562	0.0327689
0.0606061	0.359672	0.0324612
0.0606061	0.363737	0.0321586
0.0606061	0.367756	0.0318612
0.0606061	0.371732	0.0315687
0.0606061	0.375666	0.031281
0.0606061	0.379559	0.0309981
0.0606061	0.383412	0.0307197
0.0606061	0.387227	0.0304459
0.0606061	0.391005	0.0301764
0.0606061	0.394747	0.0299112
0.0606061	0.398453	0.0296503
0.0606061	0.402126	0.0293934
0.0606061	0.405765	0.0291406
0.0606061	0.409372	0.0288917
0.0606061	0.412947	0.0286466
0.0606061	0.416492	0.0284052
0.0606061	0.420007	0.0281676
0.0606061	0.423492	0.0279335
0.0606061	0.42695	0.027703
0.0606061	0.430379	0.0274759
0.0606061	0.433781	0.0272522
0.0606061	0.437157	0.0270317
0.0606061	0.440507	0.0268145
0.0606061	0.443832	0.0266005
0.0606061	0.447131	0.0263895
0.0606061	0.450407	0.0261816
0.0606061	0.453659	0.0259767
0.0606061	0.456888	0.0257746
0.0606061	0.460094	0.0255755
0.0606061	0.463279	0.0253791
0.0606061	0.466441	0.0251854
0.0606061	0.469582	0.0249945
0.0606061	0.472702	0.0248062
0.0606061	0.475802	0.0246204
0.0606061	0.478881	0.0244372
0.0606061	0.481941	0.0242565
0.0606061	0.484982	0.0240782
0.0606061	0.488004	0.0239023
0.0606061	0.491007	0.0237287
0.0606061	0.493992	0.0235575
0.0606061	0.496959	0.0233885
0.0606061	0.499908	0.0232217
0.0606061	0.50284	0.023057
0.0606061	0.505755	0.0228946
0.0606061	0.508654	0.0227342
0.0606061	0.511535	0.0225758
0.0606061	0.514401	0.0224195
0.0606061	0.517251	0.0222651
0.0606061	0.520085	0.0221127
0.0606061	0.522904	0.0219623
0.0606061	0.525708	0.0218136
0.0606061	0.528497	0.0216669
0.0606061	0.531271	0.0215219
0.0606061	0.534031	0.0213787
0.0606061	0.536777	0.0212373
0.0606061	0.539509	0.0210976
0.0606061	0.542226	0.0209596
0.0606061	0.544931	0.0208232
0.0606061	0.547622	0.0206885
0.0606061	0.5503	0.0205553
0.0606061	0.552965	0.0204238
0.0606061	0.555617	0.0202938
0.0606061	0.558256	0.0201653
0.0606061	0.560883	0.0200383
0.0606061	0.563498	0.0199128
0.0606061	0.566101	0.0197887
0.0606061	0.568692	0.0196661
0.0606061	0.571271	0.0195449
0.0606061	0.573839	0.019425
0.0606061	0.576395	0.0193065
0.0606061	0.578939	0.0191893
0.0606061	0.581473	0.0190735
0.0606061	0.583996	0.0189589
0.0606061	0.586508	0.0188457
0.0606061	0.589009	0.0187336
0.0606061	0.591499	0.0186228
0.0606061	0.593979	0.0185133
0.0606061	0.596449	0.0184049
0.0606061	0.598909	0.0182977
0.0606061	0.601358	0.0181916
0.0606061	0.603798	0.0180867
0.0606061	0.606228	0.0179829
0.0606061	0.608648	0.0178802
0.0606061	0.611058	0.0177786
0.0606061	0.613459	0.0176781
0.0606061	0.615851	0.0175786
0.0606061	0.618233	0.0174802
0.0606061	0.620607	0.0173828
0.0606061	0.622971	0.0172864
0.0606061	0.625326	0.017191
0.0606061	0.627673	0.0170966
0.0606061	0.63001	0.0170031
0.0606061	0.632339	0.0169106
0.0606061	0.63466	0.0168191
0.0606061	0.636972	0.0167284
0.0606061	0.639276	0.0166387
0.0606061	0.641571	0.0165499
0.0606061	0.643858	0.016462
0.0606061	0.646137	0.0163749
0.0606061	0.648409	0.0162887
0.0606061	0.650672	0.0162033
0.0606061	0.652927	0.0161188
0.0606061	0.655175	0.0160351
0.0606061	0.657415	0.0159522
0.0606061	0.659647	0.0158702
0.0606061	0.661872	0.0157889
0.0606061	0.664089	0.0157084
0.0606061	0.666299	0.0156286
0.0606061	0.668502	0.0155496
0.0606061	0.670697	0.0154714
0.0606061	0.672885	0.0153939
0.0606061	0.675067	0.0153172
0.0606061	0.677241	0.0152411
0.0606061	0.679408	0.0151658
0.0606061	0.681568	0.0150911
0.0606061	0.683722	0.0150172
0.0606061	0.685868	0.0149439
0.0606061	0.688008	0.0148714
0.0606061	0.690142	0.0147994
0.0606061	0.692268	0.0147282
0.0606061	0.694389	0.0146575
0.0606061	0.696503	0.0145876
0.0606061	0.69861	0.0145182
0.0606061	0.700711	0.0144495
0.0606061	0.702806	0.0143814
0.0606061	0.704894	0.0143139
0.0606061	0.706977	0.0142469
0.0606061	0.709053	0.0141806
0.0606061	0.711123	0.0141149
0.0606061	0.713188	0.0140497
0.0606061	0.715246	0.0139851
0.0606061	0.717298	0.0139211
0.0606061	0.719345	0.0138576
0.0606061	0.721385	0.0137947
0.0606061	0.72342	0.0137323
0.0606061	0.72545	0.0136705
0.0606061	0.727473	0.0136091
0.0606061	0.729491	0.0135483
0.0606061	0.731504	0.0134881
0.0606061	0.73351	0.0134283
0.0606061	0.735512	0.013369
0.0606061	0.737508	0.0133102
0.0606061	0.739498	0.0132519
0.0606061	0.741484	0.0131942
0.0606061	0.743463	0.0131368
0.0606061	0.745438	0.01308
0.0606061	0.747408	0.0130236
0.0606061	0.749372	0.0129677
0.0606061	0.751331	0.0129122
0.0606061	0.753285	0.0128572
0.0606061	0.755234	0.0128027
0.0606061	0.757178	0.0127486
0.0606061	0.759117	0.0126949
0.0606061	0.761051	0.0126416
0.0606061	0.76298	0.0125888
0.0606061	0.764905	0.0125364
0.0606061	0.766824	0.0124844
0.0606061	0.768739	0.0124328
0.0606061	0.770649	0.0123817
0.0606061	0.772554	0.0123309
0.0606061	0.774454	0.0122805
0.0606061	0.77635	0.0122306
0.0606061	0.778241	0.012181
0.0606061	0.780128	0.0121318
0.0606061	0.78201	0.012083
0.0606061	0.783888	0.0120345
0.0606061	0.785761	0.0119865
0.0606061	0.787629	0.0119388
0.0606061	0.789494	0.0118914
0.0606061	0.791353	0.0118445
0.0606061	0.793209	0.0117978
0.0606061	0.79506	0.0117516
0.0606061	0.796907	0.0117057
0.0606061	0.798749	0.0116601
0.0606061	0.800588	0.0116149
0.0909091	0	0.0619331
0.0909091	0.0542226	0.0611334
0.0909091	0.0766824	0.0603524
0.0909091	0.0939164	0.0595897
0.0909091	0.108445	0.0588444
0.0909091	0.121246	0.0581162
0.0909091	0.132818	0.0574044
0.0909091	0.14346	0.0567085
0.0909091	0.153365	0.056028
0.0909091	0.162668	0.0553624
0.0909091	0.171467	0.0547112
0.0909091	0.179836	0.0540741
0.0909091	0.187833	0.0534504
0.0909091	0.195503	0.05284
0.0909091	0.202883	0.0522423
0.0909091	0.210003	0.051657
0.0909091	0.216891	0.0510836
0.0909091	0.223566	0.050522
0.0909091	0.230047	0.0499716
0.0909091	0.236351	0.0494322
0.0909091	0.242491	0.0489036
0.0909091	0.248479	0.0483853
0.0909091	0.254327	0.047877
0.0909091	0.260043	0.0473786
0.0909091	0.265636	0.0468897
0.0909091	0.271113	0.0464101
0.0909091	0.276482	0.0459395
0.0909091	0.281749	0.0454777
0.0909091	0.286919	0.0450245
0.0909091	0.291998	0.0445795
0.0909091	0.29699	0.0441427
0.0909091	0.301899	0.0437138
0.0909091	0.30673	0.0432925
0.0909091	0.311485	0.0428787
0.0909091	0.31617	0.0424723
0.0909091	0.320786	0.0420729
0.0909091	0.325336	0.0416805
0.0909091	0.329823	0.0412949
0.0909091	0.334251	0.0409158
0.0909091	0.33862	0.0405432
0.0909091	0.342934	0.0401769
0.0909091	0.347194	0.0398167
0.0909091	0.351403	0.0394625
0.0909091	0.355562	0.0391141
0.0909091	0.359672	0.0387715
0.0909091	0.363737	0.0384344
0.0909091	0.367756	0.0381028
0.0909091	0.371732	0.0377764
0.0909091	0.375666	0.0374553
0.0909091	0.379559	0.0371392
0.0909091	0.383412	0.0368282
0.0909091	0.387227	0.0365219
0.0909091	0.391005	0.0362204
0.0909091	0.394747	0.0359236
0.0909091	0.398453	0.0356312
0.0909091	0.402126	0.0353434
0.0909091	0.405765	0.0350598
0.0909091	0.409372	0.0347805
0.0909091	0.412947	0.0345054
0.0909091	0.416492	0.0342343
0.0909091	0.420007	0.0339672
0.0909091	0.423492	0.033704
0.0909091	0.42695	0.0334446
0.0909091	0.430379	0.033189
0.0909091	0.433781	0.032937
0.0909091	0.437157	0.0326886
0.0909091	0.440507	0.0324438
0.0909091	0.443832	0.0322023
0.0909091	0.447131	0.0319643
0.0909091	0.450407	0.0317295
0.0909091	0.453659	0.031498
0.0909091	0.456888	0.0312697
0.0909091	0.460094	0.0310445
0.0909091	0.463279	0.0308223
0.0909091	0.466441	0.0306031
0.0909091	0.469582	0.0303869
0.0909091	0.472702	0.0301735
0.0909091	0.475802	0.029963
0.0909091	0.478881	0.0297553
0.0909091	0.481941	0.0295502
0.0909091	0.484982	0.0293479
0.0909091	0.488004	0.0291481
0.0909091	0.491007	0.0289509
0.0909091	0.493992	0.0287563
0.0909091	0.496959	0.0285641
0.0909091	0.499908	0.0283744
0.0909091	0.50284	0.028187
0.0909091	0.505755	0.028002
0.0909091	0.508654	0.0278193
0.0909091	0.511535	0.0276388
0.0909091	0.514401	0.0274606
0.0909091	0.517251	0.0272846
0.0909091	0.520085	0.0271107
0.0909091	0.522904	0.0269389
0.0909091	0.525708	0.0267692
0.0909091	0.528497	0.0266015
0.0909091	0.531271	0.0264358
0.0909091	0.534031	0.0262721
0.0909091	0.536777	0.0261103
0.0909091	0.539509	0.0259505
0.0909091	0.542226	0.0257924
0.0909091	0.544931	0.0256363
0.0909091	0.547622	0.0254819
0.0909091	0.5503	0.0253293
0.0909091	0.552965	0.0251785
0.0909091	0.555617	0.0250293
0.0909091	0.558256	0.0248819
0.0909091	0.560883	0.0247361
0.0909091	0.563498	0.024592
0.0909091	0.566101	0.0244495
0.0909091	0.568692	0.0243085
0.0909091	0.571271	0.0241692
0.0909091	0.573839	0.0240313
0.0909091	0.576395	0.023895
0.0909091	0.578939	0.0237601
0.0909091	0.581473	0.0236267
0.0909091	0.583996	0.0234948
0.0909091	0.586508	0.0233643
0.0909091	0.589009	0.0232351
0.0909091	0.591499	0.0231074
0.0909091	0.593979	0.022981
0.0909091	0.596449	0.0228559
0.0909091	0.598909	0.0227322
0.0909091	0.601358	0.0226097
0.0909091	0.603798	0.0224885
0.0909091	0.606228	0.0223686
0.0909091	0.608648	0.0222499
0.0909091	0.611058	0.0221324
0.0909091	0.613459	0.0220161
0.0909091	0.615851	0.021901
0.0909091	0.618233	0.0217871
0.0909091	0.620607	0.0216743
0.0909091	0.622971	0.0215627
0.0909091	0.625326	0.0214521
0.0909091	0.627673	0.0213427
0.0909091	0.63001	0.0212343
0.0909091	0.632339	0.0211271
0.0909091	0.63466	0.0210208
0.0909091	0.636972	0.0209156
0.0909091	0.639276	0.0208115
0.0909091	0.641571	0.0207083
0.0909091	0.643858	0.0206062
0.0909091	0.646137	0.020505
0.0909091	0.648409	0.0204048
0.0909091	0.650672	0.0203055
0.0909091	0.652927	0.0202072
0.0909091	0.655175	0.0201098
0.0909091	0.657415	0.0200133
0.0909091	0.659647	0.0199178
0.0909091	0.661872	0.0198231
0.0909091	0.664089	0.0197293
0.0909091	0.666299	0.0196364
0.0909091	0.668502	0.0195443
0.0909091	0.670697	0.0194531
0.0909091	0.672885	0.0193627
0.0909091	0.675067	0.0192732
0.0909091	0.677241	0.0191844
0.0909091	0.679408	0.0190965
0.0909091	0.681568	0.0190093
0.0909091	0.683722	0.0189229
0.0909091	0.685868	0.0188373
0.0909091	0.688008	0.0187525
0.0909091	0.690142	0.0186684
0.0909091	0.692268	0.018585
0.0909091	0.694389	0.0185024
0.0909091	0.696503	0.0184205
0.0909091	0.69861	0.0183393
0.0909091	0.700711	0.0182589
0.0909091	0.702806	0.0181791
0.0909091	0.704894	0.0181
0.0909091	0.706977	0.0180216
0.0909091	0.709053	0.0179438
0.0909091	0.711123	0.0178667
0.0909091	0.713188	0.0177903
0.0909091	0.715246	0.0177145
0.0909091	0.717298	0.0176394
0.0909091	0.719345	0.0175649
0.0909091	0.721385	0.017491
0.0909091	0.72342	0.0174177
0.0909091	0.72545	0.0173451
0.0909091	0.727473	0.017273
0.0909091	0.729491	0.0172015
0.0909091	0.731504	0.0171306
0.0909091	0.73351	0.0170603
0.0909091	0.735512	0.0169906
0.0909091	0.737508	0.0169215
0.0909091	0.739498	0.0168529
0.0909091	0.741484	0.0167848
0.0909091	0.743463	0.0167173
0.0909091	0.745438	0.0166503
0.0909091	0.747408	0.0165839
0.0909091	0.749372	0.016518
0.0909091	0.751331	0.0164526
0.0909091	0.753285	0.0163878
0.0909091	0.755234	0.0163234
0.0909091	0.757178	0.0162596
0.0909091	0.759117	0.0161962
0.0909091	0.761051	0.0161334
0.0909091	0.76298	0.016071
0.0909091	0.764905	0.0160091
0.0909091	0.766824	0.0159477
0.0909091	0.768739	0.0158867
0.0909091	0.770649	0.0158263
0.0909091	0.772554	0.0157663
0.0909091	0.774454	0.0157067
0.0909091	0.77635	0.0156476
0.0909091	0.778241	0.0155889
0.0909091	0.780128	0.0155307
0.0909091	0.78201	0.0154729
0.0909091	0.783888	0.0154156
0.0909091	0.785761	0.0153586
0.0909091	0.787629	0.0153021
0.0909091	0.789494	0.0152461
0.0909091	0.791353	0.0151904
0.0909091	0.793209	0.0151351
0.0909091	0.79506	0.0150803
0.0909091	0.796907	0.0150258
0.0909091	0.798749	0.0149717
0.0909091	0.800588	0.0149181
0.121212	0	0.0693811
0.121212	0.0542226	0.0685331
0.121212	0.0766824	0.0677045
0.121212	0.0939164	0.0668945
0.121212	0.108445	0.0661025
0.121212	0.121246	0.065328
0.121212	0.132818	0.0645704
0.121212	0.14346	0.0638293
0.121212	0.153365	0.063104
0.121212	0.162668	0.062394
0.121212	0.171467	0.0616991
0.121212	0.179836	0.0610185
0.121212	0.187833	0.060352
0.121212	0.195503	0.0596992
0.121212	0.202883	0.0590595
0.121212	0.210003	0.0584327
0.121212	0.216891	0.0578183
0.121212	0.223566	0.057216
0.121212	0.230047	0.0566255
0.121212	0.236351	0.0560465
0.121212	0.242491	0.0554785
0.121212	0.248479	0.0549214
0.121212	0.254327	0.0543748
0.121212	0.260043	0.0538384
0.121212	0.265636	0.0533119
0.121212	0.271113	0.0527951
0.121212	0.276482	0.0522878
0.121212	0.281749	0.0517896
0.121212	0.286919	0.0513004
0.121212	0.291998	0.0508199
0.121212	0.29699	0.0503479
0.121212	0.301899	0.0498842
0.121212	0.30673	0.0494285
0.121212	0.311485	0.0489807
0.121212	0.31617	0.0485406
0.121212	0.320786	0.0481079
0.121212	0.325336	0.0476826
0.121212	0.329823	0.0472643
0.121212	0.334251	0.0468531
0.121212	0.33862	0.0464486
0.121212	0.342934	0.0460507
0.121212	0.347194	0.0456593
0.121212	0.351403	0.0452742
0.121212	0.355562	0.0448952
0.121212	0.359672	0.0445224
0.121212	0.363737	0.0441553
0.121212	0.367756	0.0437941
0.121212	0.371732	0.0434385
0.121212	0.375666	0.0430883
0.121212	0.379559	0.0427436
0.121212	0.383412	0.0424041
0.121212	0.387227	0.0420698
0.121212	0.391005	0.0417405
0.121212	0.394747	0.0414161
0.121212	0.398453	0.0410965
0.121212	0.402126	0.0407817
0.121212	0.405765	0.0404714
0.121212	0.409372	0.0401657
0.121212	0.412947	0.0398644
0.121212	0.416492	0.0395675
0.121212	0.420007	0.0392747
0.121212	0.423492	0.0389862
0.121212	0.42695	0.0387017
0.121212	0.430379	0.0384212
0.121212	0.433781	0.0381446
0.121212	0.437157	0.0378718
0.121212	0.440507	0.0376028
0.121212	0.443832	0.0373374
0.121212	0.447131	0.0370757
0.121212	0.450407	0.0368175
0.121212	0.453659	0.0365628
0.121212	0.456888	0.0363115
0.121212	0.460094	0.0360635
0.121212	0.463279	0.0358187
0.121212	0.466441	0.0355772
0.121212	0.469582	0.0353389
0.121212	0.472702	0.0351036
0.121212	0.475802	0.0348714
0.121212	0.478881	0.0346421
0.121212	0.481941	0.0344158
0.121212	0.484982	0.0341923
0.121212	0.488004	0.0339716
0.121212	0.491007	0.0337537
0.121212	0.493992	0.0335386
0.121212	0.496959	0.033326
0.121212	0.499908	0.0331162
0.121212	0.50284	0.0329088
0.121212	0.505755	0.032704
0.121212	0.508654	0.0325017
0.121212	0.511535	0.0323019
0.121212	0.514401	0.0321044
0.121212	0.517251	0.0319093
0.121212	0.520085	0.0317165
0.121212	0.522904	0.0315259
0.121212	0.525708	0.0313377
0.121212	0.528497	0.0311516
0.121212	0.531271	0.0309676
0.121212	0.534031	0.0307858
0.121212	0.536777	0.0306061
0.121212	0.539509	0.0304285
0.121212	0.542226	0.0302528
0.121212	0.544931	0.0300792
0.121212	0.547622	0.0299075
0.121212	0.5503	0.0297377
0.121212	0.552965	0.0295699
0.121212	0.555617	0.0294039
0.121212	0.558256	0.0292397
0.121212	0.560883	0.0290773
0.121212	0.563498	0.0289167
0.121212	0.566101	0.0287579
0.121212	0.568692	0.0286008
0.121212	0.571271	0.0284454
0.121212	0.573839	0.0282916
0.121212	0.576395	0.0281395
0.121212	0.578939	0.027989
0.121212	0.581473	0.0278401
0.121212	0.583996	0.0276927
0.121212	0.586508	0.0275469
0.121212	0.589009	0.0274026
0.121212	0.591499	0.0272599
0.121212	0.593979	0.0271186
0.121212	0.596449	0.0269787
0.121212	0.598909	0.0268403
0.121212	0.601358	0.0267033
0.121212	0.603798	0.0265676
0.121212	0.606228	0.0264334
0.121212	0.608648	0.0263005
0.121212	0.611058	0.0261689
0.121212	0.613459	0.0260387
0.121212	0.615851	0.0259097
0.121212	0.618233	0.025782
0.121212	0.620607	0.0256555
0.121212	0.622971	0.0255303
0.121212	0.625326	0.0254064
0.121212	0.627673	0.0252836
0.121212	0.63001	0.025162
0.121212	0.632339	0.0250416
0.121212	0.63466	0.0249223
0.121212	0.636972	0.0248041
0.121212	0.639276	0.0246871
0.121212	0.641571	0.0245712
0.121212	0.643858	0.0244564
0.121212	0.646137	0.0243427
0.121212	0.648409	0.02423
0.121212	0.650672	0.0241183
0.121212	0.652927	0.0240077
0.121212	0.655175	0.0238982
0.121212	0.657415	0.0237896
0.121212	0.659647	0.023682
0.121212	0.661872	0.0235754
0.121212	0.664089	0.0234698
0.121212	0.666299	0.0233651
0.121212	0.668502	0.0232613
0.121212	0.670697	0.0231585
0.121212	0.672885	0.0230566
0.121212	0.675067	0.0229556
0.121212	0.677241	0.0228556
0.121212	0.679408	0.0227563
0.121212	0.681568	0.022658
0.121212	0.683722	0.0225605
0.121212	0.685868	0.0224639
0.121212	0.688008	0.0223681
0.121212	0.690142	0.0222731
0.121212	0.692268	0.022179
0.121212	0.694389	0.0220856
0.121212	0.696503	0.0219931
0.121212	0.69861	0.0219013
0.121212	0.700711	0.0218103
0.121212	0.702806	0.0217201
0.121212	0.704894	0.0216307
0.121212	0.706977	0.0215419
0.121212	0.709053	0.021454
0.121212	0.711123	0.0213667
0.121212	0.713188	0.0212802
0.121212	0.715246	0.0211944
0.121212	0.717298	0.0211093
0.121212	0.719345	0.0210249
0.121212	0.721385	0.0209412
0.121212	0.72342	0.0208582
0.121212	0.72545	0.0207759
0.121212	0.727473	0.0206942
0.121212	0.729491	0.0206131
0.121212	0.731504	0.0205328
0.121212	0.73351	0.020453
0.121212	0.735512	0.0203739
0.121212	0.737508	0.0202954
0.121212	0.739498	0.0202176
0.121212	0.741484	0.0201403
0.121212	0.743463	0.0200637
0.121212	0.745438	0.0199876
0.121212	0.747408	0.0199122
0.121212	0.749372	0.0198373
0.121212	0.751331	0.019763
0.121212	0.753285	0.0196893
0.121212	0.755234	0.0196161
0.121212	0.757178	0.0195435
0.121212	0.759117	0.0194715
0.121212	0.761051	0.0194
0.121212	0.76298	0.0193291
0.121212	0.764905	0.0192586
0.121212	0.766824	0.0191888
0.121212	0.768739	0.0191194
0.121212	0.770649	0.0190505
0.121212	0.772554	0.0189822
0.121212	0.774454	0.0189144
0.121212	0.77635	0.0188471
0.121212	0.778241	0.0187802
0.121212	0.780128	0.0187139
0.121212	0.78201	0.018648
0.121212	0.783888	0.0185827
0.121212	0.785761	0.0185178
0.121212	0.787629	0.0184533
0.121212	0.789494	0.0183894
0.121212	0.791353	0.0183258
0.121212	0.793209	0.0182628
0.121212	0.79506	0.0182002
0.121212	0.796907	0.018138
0.121212	0.798749	0.0180763
0.121212	0.800588	0.018015
0.151515	0	0.0760362
0.151515	0.0542226	0.0751476
0.151515	0.0766824	0.0742787
0.151515	0.0939164	0.0734289
0.151515	0.108445	0.0725975
0.151515	0.121246	0.0717839
0.151515	0.132818	0.0709877
0.151515	0.14346	0.0702082
0.151515	0.153365	0.069445
0.151515	0.162668	0.0686976
0.151515	0.171467	0.0679655
0.151515	0.179836	0.0672482
0.151515	0.187833	0.0665453
0.151515	0.195503	0.0658564
0.151515	0.202883	0.0651812
0.151515	0.210003	0.0645191
0.151515	0.216891	0.0638698
0.151515	0.223566	0.063233
0.151515	0.230047	0.0626083
0.151515	0.236351	0.0619955
0.151515	0.242491	0.0613941
0.151515	0.248479	0.0608038
0.151515	0.254327	0.0602244
0.151515	0.260043	0.0596556
0.151515	0.265636	0.059097
0.151515	0.271113	0.0585485
0.151515	0.276482	0.0580098
0.151515	0.281749	0.0574805
0.151515	0.286919	0.0569606
0.151515	0.291998	0.0564496
0.151515	0.29699	0.0559475
0.151515	0.301899	0.055454
0.151515	0.30673	0.0549688
0.151515	0.311485	0.0544918
0.151515	0.31617	0.0540228
0.151515	0.320786	0.0535615
0.151515	0.325336	0.0531079
0.151515	0.329823	0.0526616
0.151515	0.334251	0.0522226
0.151515	0.33862	0.0517907
0.151515	0.342934	0.0513657
0.151515	0.347194	0.0509474
0.151515	0.351403	0.0505357
0.151515	0.355562	0.0501305
0.151515	0.359672	0.0497315
0.151515	0.363737	0.0493387
0.151515	0.367756	0.0489519
0.151515	0.371732	0.048571
0.151515	0.375666	0.0481959
0.151515	0.379559	0.0478264
0.151515	0.383412	0.0474623
0.151515	0.387227	0.0471037
0.151515	0.391005	0.0467504
0.151515	0.394747	0.0464022
0.151515	0.398453	0.0460591
0.151515	0.402126	0.0457209
0.151515	0.405765	0.0453875
0.151515	0.409372	0.0450589
0.151515	0.412947	0.044735
0.151515	0.416492	0.0444156
0.151515	0.420007	0.0441007
0.151515	0.423492	0.0437901
0.151515	0.42695	0.0434838
0.151515	0.430379	0.0431817
0.151515	0.433781	0.0428837
0.151515	0.437157	0.0425898
0.151515	0.440507	0.0422998
0.151515	0.443832	0.0420137
0.151515	0.447131	0.0417314
0.151515	0.450407	0.0414528
0.151515	0.453659	0.0411779
0.151515	0.456888	0.0409066
0.151515	0.460094	0.0406388
0.151515	0.463279	0.0403744
0.151515	0.466441	0.0401135
0.151515	0.469582	0.0398558
0.151515	0.472702	0.0396015
0.151515	0.475802	0.0393503
0.151515	0.478881	0.0391023
0.151515	0.481941	0.0388574
0.151515	0.484982	0.0386155
0.151515	0.488004	0.0383766
0.151515	0.491007	0.0381406
0.151515	0.493992	0.0379075
0.151515	0.496959	0.0376773
0.151515	0.499908	0.0374498
0.151515	0.50284	0.037225
0.151515	0.505755	0.0370029
0.151515	0.508654	0.0367835
0.151515	0.511535	0.0365666
0.151515	0.514401	0.0363523
0.151515	0.517251	0.0361405
0.151515	0.520085	0.0359311
0.151515	0.522904	0.0357242
0.151515	0.525708	0.0355197
0.151515	0.528497	0.0353174
0.151515	0.531271	0.0351175
0.151515	0.534031	0.0349199
0.151515	0.536777	0.0347244
0.151515	0.539509	0.0345312
0.151515	0.542226	0.0343401
0.151515	0.544931	0.0341512
0.151515	0.547622	0.0339643
0.151515	0.5503	0.0337795
0.151515	0.552965	0.0335966
0.151515	0.555617	0.0334158
0.151515	0.558256	0.033237
0.151515	0.560883	0.03306
0.151515	0.563498	0.032885
0.151515	0.566101	0.0327118
0.151515	0.568692	0.0325405
0.151515	0.571271	0.0323709
0.151515	0.573839	0.0322032
0.151515	0.576395	0.0320372
0.151515	0.578939	0.0318729
0.151515	0.581473	0.0317103
0.151515	0.583996	0.0315494
0.151515	0.586508	0.0313902
0.151515	0.589009	0.0312326
0.151515	0.591499	0.0310766
0.151515	0.593979	0.0309221
0.151515	0.596449	0.0307693
0.151515	0.598909	0.0306179
0.151515	0.601358	0.0304681
0.151515	0.603798	0.0303197
0.151515	0.606228	0.0301729
0.151515	0.608648	0.0300274
0.151515	0.611058	0.0298834
0.151515	0.613459	0.0297408
0.151515	0.615851	0.0295996
0.151515	0.618233	0.0294598
0.151515	0.620607	0.0293213
0.151515	0.622971	0.0291841
0.151515	0.625326	0.0290482
0.151515	0.627673	0.0289137
0.151515	0.63001	0.0287804
0.151515	0.632339	0.0286483
0.151515	0.63466	0.0285175
0.151515	0.636972	0.0283879
0.151515	0.639276	0.0282595
0.151515	0.641571	0.0281324
0.151515	0.643858	0.0280063
0.151515	0.646137	0.0278815
0.151515	0.648409	0.0277578
0.151515	0.650672	0.0276352
0.151515	0.652927	0.0275137
0.151515	0.655175	0.0273933
0.151515	0.657415	0.027274
0.151515	0.659647	0.0271558
0.151515	0.661872	0.0270386
0.151515	0.664089	0.0269225
0.151515	0.666299	0.0268074
0.151515	0.668502	0.0266933
0.151515	0.670697	0.0265802
0.151515	0.672885	0.0264681
0.151515	0.675067	0.026357
0.151515	0.677241	0.0262469
0.151515	0.679408	0.0261376
0.151515	0.681568	0.0260294
0.151515	0.683722	0.025922
0.151515	0.685868	0.0258156
0.151515	0.688008	0.0257101
0.151515	0.690142	0.0256055
0.151515	0.692268	0.0255017
0.151515	0.694389	0.0253989
0.151515	0.696503	0.0252969
0.151515	0.69861	0.0251957
0.151515	0.700711	0.0250954
0.151515	0.702806	0.0249959
0.151515	0.704894	0.0248972
0.151515	0.706977	0.0247994
0.151515	0.709053	0.0247023
0.151515	0.711123	0.0246061
0.151515	0.713188	0.0245106
0.151515	0.715246	0.0244159
0.151515	0.717298	0.0243219
0.151515	0.719345	0.0242287
0.151515	0.721385	0.0241363
0.151515	0.72342	0.0240446
0.151515	0.72545	0.0239536
0.151515	0.727473	0.0238633
0.151515	0.729491	0.0237738
0.151515	0.731504	0.0236849
0.151515	0.73351	0.0235968
0.151515	0.735512	0.0235093
0.151515	0.737508	0.0234225
0.151515	0.739498	0.0233364
0.151515	0.741484	0.023251
0.151515	0.743463	0.0231662
0.151515	0.745438	0.023082
0.151515	0.747408	0.0229985
0.151515	0.749372	0.0229157
0.151515	0.751331	0.0228334
0.151515	0.753285	0.0227518
0.151515	0.755234	0.0226708
0.151515	0.757178	0.0225904
0.151515	0.759117	0.0225106
0.151515	0.761051	0.0224314
0.151515	0.76298	0.0223528
0.151515	0.764905	0.0222748
0.151515	0.766824	0.0221973
0.151515	0.768739	0.0221204
0.151515	0.770649	0.0220441
0.151515	0.772554	0.0219684
0.151515	0.774454	0.0218931
0.151515	0.77635	0.0218185
0.151515	0.778241	0.0217443
0.151515	0.780128	0.0216707
0.151515	0.78201	0.0215977
0.151515	0.783888	0.0215251
0.151515	0.785761	0.0214531
0.151515	0.787629	0.0213816
0.151515	0.789494	0.0213105
0.151515	0.791353	0.02124
0.151515	0.793209	0.02117
0.151515	0.79506	0.0211005
0.151515	0.796907	0.0210314
0.151515	0.798749	0.0209629
0.151515	0.800588	0.0208948
0.181818	0	0.0819511
0.181818	0.0542226	0.0810284
0.181818	0.0766824	0.0801257
0.181818	0.0939164	0.0792424
0.181818	0.108445	0.0783778
0.181818	0.121246	0.0775313
0.181818	0.132818	0.0767025
0.181818	0.14346	0.0758907
0.181818	0.153365	0.0750956
0.181818	0.162668	0.0743165
0.181818	0.171467	0.073553
0.181818	0.179836	0.0728046
0.181818	0.187833	0.072071
0.181818	0.195503	0.0713516
0.181818	0.202883	0.0706461
0.181818	0.210003	0.0699542
0.181818	0.216891	0.0692753
0.181818	0.223566	0.0686093
0.181818	0.230047	0.0679556
0.181818	0.236351	0.067314
0.181818	0.242491	0.0666842
0.181818	0.248479	0.0660658
0.181818	0.254327	0.0654585
0.181818	0.260043	0.0648621
0.181818	0.265636	0.0642763
0.181818	0.271113	0.0637007
0.181818	0.276482	0.0631352
0.181818	0.281749	0.0625795
0.181818	0.286919	0.0620333
0.181818	0.291998	0.0614964
0.181818	0.29699	0.0609685
0.181818	0.301899	0.0604496
0.181818	0.30673	0.0599392
0.181818	0.311485	0.0594373
0.181818	0.31617	0.0589435
0.181818	0.320786	0.0584579
0.181818	0.325336	0.05798
0.181818	0.329823	0.0575098
0.181818	0.334251	0.0570471
0.181818	0.33862	0.0565916
0.181818	0.342934	0.0561434
0.181818	0.347194	0.0557021
0.181818	0.351403	0.0552676
0.181818	0.355562	0.0548397
0.181818	0.359672	0.0544184
0.181818	0.363737	0.0540035
0.181818	0.367756	0.0535948
0.181818	0.371732	0.0531922
0.181818	0.375666	0.0527955
0.181818	0.379559	0.0524047
0.181818	0.383412	0.0520196
0.181818	0.387227	0.0516401
0.181818	0.391005	0.0512661
0.181818	0.394747	0.0508974
0.181818	0.398453	0.050534
0.181818	0.402126	0.0501757
0.181818	0.405765	0.0498225
0.181818	0.409372	0.0494741
0.181818	0.412947	0.0491307
0.181818	0.416492	0.0487919
0.181818	0.420007	0.0484578
0.181818	0.423492	0.0481283
0.181818	0.42695	0.0478032
0.181818	0.430379	0.0474825
0.181818	0.433781	0.047166
0.181818	0.437157	0.0468538
0.181818	0.440507	0.0465457
0.181818	0.443832	0.0462416
0.181818	0.447131	0.0459415
0.181818	0.450407	0.0456453
0.181818	0.453659	0.0453529
0.181818	0.456888	0.0450643
0.181818	0.460094	0.0447793
0.181818	0.463279	0.044498
0.181818	0.466441	0.0442202
0.181818	0.469582	0.0439458
0.181818	0.472702	0.0436749
0.181818	0.475802	0.0434074
0.181818	0.478881	0.0431431
0.181818	0.481941	0.0428821
0.181818	0.484982	0.0426242
0.181818	0.488004	0.0423695
0.181818	0.491007	0.0421178
0.181818	0.493992	0.0418692
0.181818	0.496959	0.0416235
0.181818	0.499908	0.0413807
0.181818	0.50284	0.0411408
0.181818	0.505755	0.0409037
0.181818	0.508654	0.0406693
0.181818	0.511535	0.0404377
0.181818	0.514401	0.0402087
0.181818	0.517251	0.0399824
0.181818	0.520085	0.0397587
0.181818	0.522904	0.0395375
0.181818	0.525708	0.0393188
0.181818	0.528497	0.0391025
0.181818	0.531271	0.0388887
0.181818	0.534031	0.0386772
0.181818	0.536777	0.0384681
0.181818	0.539509	0.0382613
0.181818	0.542226	0.0380567
0.181818	0.544931	0.0378544
0.181818	0.547622	0.0376543
0.181818	0.5503	0.0374563
0.181818	0.552965	0.0372605
0.181818	0.555617	0.0370667
0.181818	0.558256	0.036875
0.181818	0.560883	0.0366853
0.181818	0.563498	0.0364977
0.181818	0.566101	0.036312
0.181818	0.568692	0.0361282
0.181818	0.571271	0.0359464
0.181818	0.573839	0.0357664
0.181818	0.576395	0.0355882
0.181818	0.578939	0.0354119
0.181818	0.581473	0.0352374
0.181818	0.583996	0.0350647
0.181818	0.586508	0.0348937
0.181818	0.589009	0.0347244
0.181818	0.591499	0.0345568
0.181818	0.593979	0.0343909
0.181818	0.596449	0.0342266
0.181818	0.598909	0.0340639
0.181818	0.601358	0.0339029
0.181818	0.603798	0.0337434
0.181818	0.606228	0.0335854
0.181818	0.608648	0.033429
0.181818	0.611058	0.0332741
0.181818	0.613459	0.0331207
0.181818	0.615851	0.0329688
0.181818	0.618233	0.0328183
0.181818	0.620607	0.0326692
0.181818	0.622971	0.0325215
0.181818	0.625326	0.0323752
0.181818	0.627673	0.0322303
0.181818	0.63001	0.0320867
0.181818	0.632339	0.0319445
0.181818	0.63466	0.0318036
0.181818	0.636972	0.0316639
0.181818	0.639276	0.0315256
0.181818	0.641571	0.0313885
0.181818	0.643858	0.0312526
0.181818	0.646137	0.031118
0.181818	0.648409	0.0309846
0.181818	0.650672	0.0308524
0.181818	0.652927	0.0307213
0.181818	0.655175	0.0305914
0.181818	0.657415	0.0304627
0.181818	0.659647	0.0303351
0.181818	0.661872	0.0302087
0.181818	0.664089	0.0300833
0.181818	0.666299	0.029959
0.181818	0.668502	0.0298358
0.181818	0.670697	0.0297137
0.181818	0.672885	0.0295926
0.181818	0.675067	0.0294726
0.181818	0.677241	0.0293535
0.181818	0.679408	0.0292355
0.181818	0.681568	0.0291185
0.181818	0.683722	0.0290025
0.181818	0.685868	0.0288874
0.181818	0.688008	0.0287734
0.181818	0.690142	0.0286602
0.181818	0.692268	0.028548
0.181818	0.694389	0.0284368
0.181818	0.696503	0.0283264
0.181818	0.69861	0.028217
0.181818	0.700711	0.0281084
0.181818	0.702806	0.0280007
0.181818	0.704894	0.0278939
0.181818	0.706977	0.027788
0.181818	0.709053	0.0276829
0.181818	0.711123	0.0275787
0.181818	0.713188	0.0274753
0.181818	0.715246	0.0273727
0.181818	0.717298	0.0272709
0.181818	0.719345	0.02717
0.181818	0.721385	0.0270698
0.181818	0.72342	0.0269704
0.181818	0.72545	0.0268718
0.181818	0.727473	0.026774
0.181818	0.729491	0.0266769
0.181818	0.731504	0.0265806
0.181818	0.73351	0.026485
0.181818	0.735512	0.0263901
0.181818	0.737508	0.026296
0.181818	0.739498	0.0262026
0.181818	0.741484	0.0261099
0.181818	0.743463	0.0260179
0.181818	0.745438	0.0259266
0.181818	0.747408	0.0258359
0.181818	0.749372	0.025746
0.181818	0.751331	0.0256567
0.181818	0.753285	0.0255681
0.181818	0.755234	0.0254801
0.181818	0.757178	0.0253928
0.181818	0.759117	0.0253062
0.181818	0.761051	0.0252201
0.181818	0.76298	0.0251347
0.181818	0.764905	0.02505
0.181818	0.766824	0.0249658
0.181818	0.768739	0.0248822
0.181818	0.770649	0.0247993
0.181818	0.772554	0.0247169
0.181818	0.774454	0.0246352
0.181818	0.77635	0.024554
0.181818	0.778241	0.0244734
0.181818	0.780128	0.0243933
0.181818	0.78201	0.0243138
0.181818	0.783888	0.0242349
0.181818	0.785761	0.0241566
0.181818	0.787629	0.0240788
0.181818	0.789494	0.0240015
0.181818	0.791353	0.0239247
0.181818	0.793209	0.0238485
0.181818	0.79506	0.0237729
0.181818	0.796907	0.0236977
0.181818	0.798749	0.0236231
0.181818	0.800588	0.0235489
0.212121	0	0.0871748
0.212121	0.0542226	0.0862236
0.212121	0.0766824	0.0852925
0.212121	0.0939164	0.084381
0.212121	0.108445	0.0834885
0.212121	0.121246	0.0826145
0.212121	0.132818	0.0817582
0.212121	0.14346	0.0809193
0.212121	0.153365	0.0800973
0.212121	0.162668	0.0792915
0.212121	0.171467	0.0785016
0.212121	0.179836	0.077727
0.212121	0.187833	0.0769675
0.212121	0.195503	0.0762224
0.212121	0.202883	0.0754915
0.212121	0.210003	0.0747743
0.212121	0.216891	0.0740705
0.212121	0.223566	0.0733797
0.212121	0.230047	0.0727015
0.212121	0.236351	0.0720356
0.212121	0.242491	0.0713817
0.212121	0.248479	0.0707395
0.212121	0.254327	0.0701087
0.212121	0.260043	0.0694889
0.212121	0.265636	0.0688799
0.212121	0.271113	0.0682814
0.212121	0.276482	0.0676932
0.212121	0.281749	0.067115
0.212121	0.286919	0.0665466
0.212121	0.291998	0.0659876
0.212121	0.29699	0.0654379
0.212121	0.301899	0.0648973
0.212121	0.30673	0.0643655
0.212121	0.311485	0.0638424
0.212121	0.31617	0.0633277
0.212121	0.320786	0.0628212
0.212121	0.325336	0.0623227
0.212121	0.329823	0.0618321
0.212121	0.334251	0.0613492
0.212121	0.33862	0.0608737
0.212121	0.342934	0.0604056
0.212121	0.347194	0.0599446
0.212121	0.351403	0.0594907
0.212121	0.355562	0.0590436
0.212121	0.359672	0.0586032
0.212121	0.363737	0.0581693
0.212121	0.367756	0.0577419
0.212121	0.371732	0.0573207
0.212121	0.375666	0.0569057
0.212121	0.379559	0.0564967
0.212121	0.383412	0.0560936
0.212121	0.387227	0.0556962
0.212121	0.391005	0.0553045
0.212121	0.394747	0.0549182
0.212121	0.398453	0.0545374
0.212121	0.402126	0.054162
0.212121	0.405765	0.0537917
0.212121	0.409372	0.0534264
0.212121	0.412947	0.0530662
0.212121	0.416492	0.0527109
0.212121	0.420007	0.0523603
0.212121	0.423492	0.0520145
0.212121	0.42695	0.0516733
0.212121	0.430379	0.0513365
0.212121	0.433781	0.0510042
0.212121	0.437157	0.0506763
0.212121	0.440507	0.0503526
0.212121	0.443832	0.0500331
0.212121	0.447131	0.0497177
0.212121	0.450407	0.0494064
0.212121	0.453659	0.0490989
0.212121	0.456888	0.0487954
0.212121	0.460094	0.0484957
0.212121	0.463279	0.0481997
0.212121	0.466441	0.0479074
0.212121	0.469582	0.0476187
0.212121	0.472702	0.0473335
0.212121	0.475802	0.0470518
0.212121	0.478881	0.0467736
0.212121	0.481941	0.0464986
0.212121	0.484982	0.046227
0.212121	0.488004	0.0459586
0.212121	0.491007	0.0456934
0.212121	0.493992	0.0454314
0.212121	0.496959	0.0451724
0.212121	0.499908	0.0449164
0.212121	0.50284	0.0446634
0.212121	0.505755	0.0444133
0.212121	0.508654	0.0441661
0.212121	0.511535	0.0439217
0.212121	0.514401	0.0436801
0.212121	0.517251	0.0434412
0.212121	0.520085	0.043205
0.212121	0.522904	0.0429714
0.212121	0.525708	0.0427405
0.212121	0.528497	0.0425121
0.212121	0.531271	0.0422862
0.212121	0.534031	0.0420628
0.212121	0.536777	0.0418418
0.212121	0.539509	0.0416233
0.212121	0.542226	0.041407
0.212121	0.544931	0.0411931
0.212121	0.547622	0.0409815
0.212121	0.5503	0.0407722
0.212121	0.552965	0.040565
0.212121	0.555617	0.0403601
0.212121	0.558256	0.0401573
0.212121	0.560883	0.0399566
0.212121	0.563498	0.0397579
0.212121	0.566101	0.0395614
0.212121	0.568692	0.0393668
0.212121	0.571271	0.0391743
0.212121	0.573839	0.0389837
0.212121	0.576395	0.038795
0.212121	0.578939	0.0386083
0.212121	0.581473	0.0384234
0.212121	0.583996	0.0382403
0.212121	0.586508	0.0380591
0.212121	0.589009	0.0378797
0.212121	0.591499	0.037702
0.212121	0.593979	0.0375261
0.212121	0.596449	0.0373519
0.212121	0.598909	0.0371794
0.212121	0.601358	0.0370086
0.212121	0.603798	0.0368394
0.212121	0.606228	0.0366718
0.212121	0.608648	0.0365059
0.212121	0.611058	0.0363415
0.212121	0.613459	0.0361787
0.212121	0.615851	0.0360174
0.212121	0.618233	0.0358576
0.212121	0.620607	0.0356993
0.212121	0.622971	0.0355425
0.212121	0.625326	0.0353871
0.212121	0.627673	0.0352331
0.212121	0.63001	0.0350806
0.212121	0.632339	0.0349295
0.212121	0.63466	0.0347797
0.212121	0.636972	0.0346313
0.212121	0.639276	0.0344843
0.212121	0.641571	0.0343385
0.212121	0.643858	0.0341941
0.212121	0.646137	0.034051
0.212121	0.648409	0.0339091
0.212121	0.650672	0.0337684
0.212121	0.652927	0.0336291
0.212121	0.655175	0.0334909
0.212121	0.657415	0.0333539
0.212121	0.659647	0.0332182
0.212121	0.661872	0.0330836
0.212121	0.664089	0.0329501
0.212121	0.666299	0.0328179
0.212121	0.668502	0.0326867
0.212121	0.670697	0.0325567
0.212121	0.672885	0.0324277
0.212121	0.675067	0.0322999
0.212121	0.677241	0.0321731
0.212121	0.679408	0.0320474
0.212121	0.681568	0.0319227
0.212121	0.683722	0.0317991
0.212121	0.685868	0.0316765
0.212121	0.688008	0.0315549
0.212121	0.690142	0.0314343
0.212121	0.692268	0.0313147
0.212121	0.694389	0.0311961
0.212121	0.696503	0.0310785
0.212121	0.69861	0.0309618
0.212121	0.700711	0.030846
0.212121	0.702806	0.0307311
0.212121	0.704894	0.0306172
0.212121	0.706977	0.0305042
0.212121	0.709053	0.0303921
0.212121	0.711123	0.0302809
0.212121	0.713188	0.0301705
0.212121	0.715246	0.030061
0.212121	0.717298	0.0299524
0.212121	0.719345	0.0298446
0.212121	0.721385	0.0297377
0.212121	0.72342	0.0296316
0.212121	0.72545	0.0295263
0.212121	0.727473	0.0294218
0.212121	0.729491	0.0293181
0.212121	0.731504	0.0292152
0.212121	0.73351	0.0291131
0.212121	0.735512	0.0290118
0.212121	0.737508	0.0289112
0.212121	0.739498	0.0288114
0.212121	0.741484	0.0287123
0.212121	0.743463	0.0286139
0.212121	0.745438	0.0285163
0.212121	0.747408	0.0284195
0.212121	0.749372	0.0283233
0.212121	0.751331	0.0282278
0.212121	0.753285	0.0281331
0.212121	0.755234	0.028039
0.212121	0.757178	0.0279456
0.212121	0.759117	0.0278529
0.212121	0.761051	0.0277609
0.212121	0.76298	0.0276695
0.212121	0.764905	0.0275788
0.212121	0.766824	0.0274887
0.212121	0.768739	0.0273993
0.212121	0.770649	0.0273105
0.212121	0.772554	0.0272224
0.212121	0.774454	0.0271348
0.212121	0.77635	0.0270479
0.212121	0.778241	0.0269616
0.212121	0.780128	0.0268759
0.212121	0.78201	0.0267908
0.212121	0.783888	0.0267063
0.212121	0.785761	0.0266223
0.212121	0.787629	0.026539
0.212121	0.789494	0.0264562
0.212121	0.791353	0.026374
0.212121	0.793209	0.0262923
0.212121	0.79506	0.0262112
0.212121	0.796907	0.0261307
0.212121	0.798749	0.0260507
0.212121	0.800588	0.0259712
0.242424	0	0.0917517
0.242424	0.0542226	0.0907766
0.242424	0.0766824	0.0898218
0.242424	0.0939164	0.0888869
0.242424	0.108445	0.0879711
0.242424	0.121246	0.0870739
0.242424	0.132818	0.0861948
0.242424	0.14346	0.0853332
0.242424	0.153365	0.0844886
0.242424	0.162668	0.0836605
0.242424	0.171467	0.0828484
0.242424	0.179836	0.0820519
0.242424	0.187833	0.0812706
0.242424	0.195503	0.0805039
0.242424	0.202883	0.0797517
0.242424	0.210003	0.0790133
0.242424	0.216891	0.0782885
0.242424	0.223566	0.0775768
0.242424	0.230047	0.076878
0.242424	0.236351	0.0761918
0.242424	0.242491	0.0755176
0.242424	0.248479	0.0748554
0.242424	0.254327	0.0742046
0.242424	0.260043	0.0735652
0.242424	0.265636	0.0729367
0.242424	0.271113	0.0723189
0.242424	0.276482	0.0717115
0.242424	0.281749	0.0711144
0.242424	0.286919	0.0705271
0.242424	0.291998	0.0699495
0.242424	0.29699	0.0693814
0.242424	0.301899	0.0688225
0.242424	0.30673	0.0682726
0.242424	0.311485	0.0677316
0.242424	0.31617	0.0671991
0.242424	0.320786	0.0666749
0.242424	0.325336	0.066159
0.242424	0.329823	0.0656511
0.242424	0.334251	0.0651511
0.242424	0.33862	0.0646587
0.242424	0.342934	0.0641738
0.242424	0.347194	0.0636961
0.242424	0.351403	0.0632257
0.242424	0.355562	0.0627622
0.242424	0.359672	0.0623056
0.242424	0.363737	0.0618558
0.242424	0.367756	0.0614124
0.242424	0.371732	0.0609755
0.242424	0.375666	0.0605449
0.242424	0.379559	0.0601204
0.242424	0.383412	0.0597019
0.242424	0.387227	0.0592893
0.242424	0.391005	0.0588826
0.242424	0.394747	0.0584814
0.242424	0.398453	0.0580858
0.242424	0.402126	0.0576957
0.242424	0.405765	0.0573109
0.242424	0.409372	0.0569313
0.242424	0.412947	0.0565568
0.242424	0.416492	0.0561873
0.242424	0.420007	0.0558228
0.242424	0.423492	0.055463
0.242424	0.42695	0.055108
0.242424	0.430379	0.0547577
0.242424	0.433781	0.0544118
0.242424	0.437157	0.0540705
0.242424	0.440507	0.0537335
0.242424	0.443832	0.0534009
0.242424	0.447131	0.0530724
0.242424	0.450407	0.0527481
0.242424	0.453659	0.0524278
0.242424	0.456888	0.0521116
0.242424	0.460094	0.0517992
0.242424	0.463279	0.0514907
0.242424	0.466441	0.051186
0.242424	0.469582	0.050885
0.242424	0.472702	0.0505877
0.242424	0.475802	0.0502939
0.242424	0.478881	0.0500036
0.242424	0.481941	0.0497168
0.242424	0.484982	0.0494334
0.242424	0.488004	0.0491533
0.242424	0.491007	0.0488765
0.242424	0.493992	0.048603
0.242424	0.496959	0.0483326
0.242424	0.499908	0.0480653
0.242424	0.50284	0.0478011
0.242424	0.505755	0.0475398
0.242424	0.508654	0.0472816
0.242424	0.511535	0.0470263
0.242424	0.514401	0.0467738
0.242424	0.517251	0.0465241
0.242424	0.520085	0.0462773
0.242424	0.522904	0.0460331
0.242424	0.525708	0.0457916
0.242424	0.528497	0.0455528
0.242424	0.531271	0.0453166
0.242424	0.534031	0.0450829
0.242424	0.536777	0.0448518
0.242424	0.539509	0.0446231
0.242424	0.542226	0.0443968
0.242424	0.544931	0.044173
0.242424	0.547622	0.0439515
0.242424	0.5503	0.0437324
0.242424	0.552965	0.0435155
0.242424	0.555617	0.0433009
0.242424	0.558256	0.0430885
0.242424	0.560883	0.0428783
0.242424	0.563498	0.0426703
0.242424	0.566101	0.0424644
0.242424	0.568692	0.0422605
0.242424	0.571271	0.0420588
0.242424	0.573839	0.041859
0.242424	0.576395	0.0416613
0.242424	0.578939	0.0414655
0.242424	0.581473	0.0412717
0.242424	0.583996	0.0410798
0.242424	0.586508	0.0408898
0.242424	0.589009	0.0407016
0.242424	0.591499	0.0405153
0.242424	0.593979	0.0403307
0.242424	0.596449	0.040148
0.242424	0.598909	0.039967
0.242424	0.601358	0.0397877
0.242424	0.603798	0.0396102
0.242424	0.606228	0.0394343
0.242424	0.608648	0.0392601
0.242424	0.611058	0.0390875
0.242424	0.613459	0.0389165
0.242424	0.615851	0.0387472
0.242424	0.618233	0.0385794
0.242424	0.620607	0.0384131
0.242424	0.622971	0.0382484
0.242424	0.625326	0.0380852
0.242424	0.627673	0.0379234
0.242424	0.63001	0.0377632
0.242424	0.632339	0.0376044
0.242424	0.63466	0.037447
0.242424	0.636972	0.037291
0.242424	0.639276	0.0371364
0.242424	0.641571	0.0369832
0.242424	0.643858	0.0368313
0.242424	0.646137	0.0366808
0.242424	0.648409	0.0365316
0.242424	0.650672	0.0363837
0.242424	0.652927	0.0362371
0.242424	0.655175	0.0360917
0.242424	0.657415	0.0359477
0.242424	0.659647	0.0358048
0.242424	0.661872	0.0356632
0.242424	0.664089	0.0355227
0.242424	0.666299	0.0353835
0.242424	0.668502	0.0352455
0.242424	0.670697	0.0351086
0.242424	0.672885	0.0349728
0.242424	0.675067	0.0348382
0.242424	0.677241	0.0347047
0.242424	0.679408	0.0345723
0.242424	0.681568	0.034441
0.242424	0.683722	0.0343108
0.242424	0.685868	0.0341817
0.242424	0.688008	0.0340536
0.242424	0.690142	0.0339265
0.242424	0.692268	0.0338005
0.242424	0.694389	0.0336755
0.242424	0.696503	0.0335515
0.242424	0.69861	0.0334285
0.242424	0.700711	0.0333065
0.242424	0.702806	0.0331854
0.242424	0.704894	0.0330653
0.242424	0.706977	0.0329462
0.242424	0.709053	0.0328279
0.242424	0.711123	0.0327106
0.242424	0.713188	0.0325943
0.242424	0.715246	0.0324788
0.242424	0.717298	0.0323642
0.242424	0.719345	0.0322505
0.242424	0.721385	0.0321377
0.242424	0.72342	0.0320257
0.242424	0.72545	0.0319146
0.242424	0.727473	0.0318043
0.242424	0.729491	0.0316949
0.242424	0.731504	0.0315863
0.242424	0.73351	0.0314785
0.242424	0.735512	0.0313715
0.242424	0.737508	0.0312653
0.242424	0.739498	0.0311599
0.242424	0.741484	0.0310553
0.242424	0.743463	0.0309514
0.242424	0.745438	0.0308483
0.242424	0.747408	0.030746
0.242424	0.749372	0.0306444
0.242424	0.751331	0.0305436
0.242424	0.753285	0.0304435
0.242424	0.755234	0.0303441
0.242424	0.757178	0.0302454
0.242424	0.759117	0.0301474
0.242424	0.761051	0.0300502
0.242424	0.76298	0.0299536
0.242424	0.764905	0.0298577
0.242424	0.766824	0.0297625
0.242424	0.768739	0.029668
0.242424	0.770649	0.0295741
0.242424	0.772554	0.0294809
0.242424	0.774454	0.0293883
0.242424	0.77635	0.0292964
0.242424	0.778241	0.0292051
0.242424	0.780128	0.0291145
0.242424	0.78201	0.0290244
0.242424	0.783888	0.028935
0.242424	0.785761	0.0288462
0.242424	0.787629	0.028758
0.242424	0.789494	0.0286704
0.242424	0.791353	0.0285834
0.242424	0.793209	0.028497
0.242424	0.79506	0.0284112
0.242424	0.796907	0.0283259
0.242424	0.798749	0.0282412
0.242424	0.800588	0.0281571
0.272727	0	0.0957216
0.272727	0.0542226	0.0947267
0.272727	0.0766824	0.0937523
0.272727	0.0939164	0.0927978
0.272727	0.108445	0.0918627
0.272727	0.121246	0.0909463
0.272727	0.132818	0.0900482
0.272727	0.14346	0.0891677
0.272727	0.153365	0.0883043
0.272727	0.162668	0.0874576
0.272727	0.171467	0.0866271
0.272727	0.179836	0.0858123
0.272727	0.187833	0.0850129
0.272727	0.195503	0.0842283
0.272727	0.202883	0.0834582
0.272727	0.210003	0.0827021
0.272727	0.216891	0.0819598
0.272727	0.223566	0.0812308
0.272727	0.230047	0.0805148
0.272727	0.236351	0.0798114
0.272727	0.242491	0.0791204
0.272727	0.248479	0.0784413
0.272727	0.254327	0.077774
0.272727	0.260043	0.0771181
0.272727	0.265636	0.0764733
0.272727	0.271113	0.0758393
0.272727	0.276482	0.0752159
0.272727	0.281749	0.0746028
[truncated: 5,447 more rows]

## Sheet: Supplementary Fig.3b
Relative phase (units of π)	pr (a.u.)	δ
0	0	0.5
0	0.0542226	0.5
0	0.0766824	0.5
0	0.0939164	0.5
0	0.108445	0.5
0	0.121246	0.5
0	0.132818	0.5
0	0.14346	0.5
0	0.153365	0.5
0	0.162668	0.5
0	0.171467	0.5
0	0.179836	0.5
0	0.187833	0.5
0	0.195503	0.5
0	0.202883	0.5
0	0.210003	0.5
0	0.216891	0.5
0	0.223566	0.5
0	0.230047	0.5
0	0.236351	0.5
0	0.242491	0.5
0	0.248479	0.5
0	0.254327	0.5
0	0.260043	0.5
0	0.265636	0.5
0	0.271113	0.5
0	0.276482	0.5
0	0.281749	0.5
0	0.286919	0.5
0	0.291998	0.5
0	0.29699	0.5
0	0.301899	0.5
0	0.30673	0.5
0	0.311485	0.5
0	0.31617	0.5
0	0.320786	0.5
0	0.325336	0.5
0	0.329823	0.5
0	0.334251	0.5
0	0.33862	0.5
0	0.342934	0.5
0	0.347194	0.5
0	0.351403	0.5
0	0.355562	0.5
0	0.359672	0.5
0	0.363737	0.5
0	0.367756	0.5
0	0.371732	0.5
0	0.375666	0.5
0	0.379559	0.5
0	0.383412	0.5
0	0.387227	0.5
0	0.391005	0.5
0	0.394747	0.5
0	0.398453	0.5
0	0.402126	0.5
0	0.405765	0.5
0	0.409372	0.5
0	0.412947	0.5
0	0.416492	0.5
0	0.420007	0.5
0	0.423492	0.5
0	0.42695	0.5
0	0.430379	0.5
0	0.433781	0.5
0	0.437157	0.5
0	0.440507	0.5
0	0.443832	0.5
0	0.447131	0.5
0	0.450407	0.5
0	0.453659	0.5
0	0.456888	0.5
0	0.460094	0.5
0	0.463279	0.5
0	0.466441	0.5
0	0.469582	0.5
0	0.472702	0.5
0	0.475802	0.5
0	0.478881	0.5
0	0.481941	0.5
0	0.484982	0.5
0	0.488004	0.5
0	0.491007	0.5
0	0.493992	0.5
0	0.496959	0.5
0	0.499908	0.5
0	0.50284	0.5
0	0.505755	0.5
0	0.508654	0.5
0	0.511535	0.5
0	0.514401	0.5
0	0.517251	0.5
0	0.520085	0.5
0	0.522904	0.5
0	0.525708	0.5
0	0.528497	0.5
0	0.531271	0.5
0	0.534031	0.5
0	0.536777	0.5
0	0.539509	0.5
0	0.542226	0.5
0	0.544931	0.5
0	0.547622	0.5
0	0.5503	0.5
0	0.552965	0.5
0	0.555617	0.5
0	0.558256	0.5
0	0.560883	0.5
0	0.563498	0.5
0	0.566101	0.5
0	0.568692	0.5
0	0.571271	0.5
0	0.573839	0.5
0	0.576395	0.5
0	0.578939	0.5
0	0.581473	0.5
0	0.583996	0.5
0	0.586508	0.5
0	0.589009	0.5
0	0.591499	0.5
0	0.593979	0.5
0	0.596449	0.5
0	0.598909	0.5
0	0.601358	0.5
0	0.603798	0.5
0	0.606228	0.5
0	0.608648	0.5
0	0.611058	0.5
0	0.613459	0.5
0	0.615851	0.5
0	0.618233	0.5
0	0.620607	0.5
0	0.622971	0.5
0	0.625326	0.5
0	0.627673	0.5
0	0.63001	0.5
0	0.632339	0.5
0	0.63466	0.5
0	0.636972	0.5
0	0.639276	0.5
0	0.641571	0.5
0	0.643858	0.5
0	0.646137	0.5
0	0.648409	0.5
0	0.650672	0.5
0	0.652927	0.5
0	0.655175	0.5
0	0.657415	0.5
0	0.659647	0.5
0	0.661872	0.5
0	0.664089	0.5
0	0.666299	0.5
0	0.668502	0.5
0	0.670697	0.5
0	0.672885	0.5
0	0.675067	0.5
0	0.677241	0.5
0	0.679408	0.5
0	0.681568	0.5
0	0.683722	0.5
0	0.685868	0.5
0	0.688008	0.5
0	0.690142	0.5
0	0.692268	0.5
0	0.694389	0.5
0	0.696503	0.5
0	0.69861	0.5
0	0.700711	0.5
0	0.702806	0.5
0	0.704894	0.5
0	0.706977	0.5
0	0.709053	0.5
0	0.711123	0.5
0	0.713188	0.5
0	0.715246	0.5
0	0.717298	0.5
0	0.719345	0.5
0	0.721385	0.5
0	0.72342	0.5
0	0.72545	0.5
0	0.727473	0.5
0	0.729491	0.5
0	0.731504	0.5
0	0.73351	0.5
0	0.735512	0.5
0	0.737508	0.5
0	0.739498	0.5
0	0.741484	0.5
0	0.743463	0.5
0	0.745438	0.5
0	0.747408	0.5
0	0.749372	0.5
0	0.751331	0.5
0	0.753285	0.5
0	0.755234	0.5
0	0.757178	0.5
0	0.759117	0.5
0	0.761051	0.5
0	0.76298	0.5
0	0.764905	0.5
0	0.766824	0.5
0	0.768739	0.5
0	0.770649	0.5
0	0.772554	0.5
0	0.774454	0.5
0	0.77635	0.5
0	0.778241	0.5
0	0.780128	0.5
0	0.78201	0.5
0	0.783888	0.5
0	0.785761	0.5
0	0.787629	0.5
0	0.789494	0.5
0	0.791353	0.5
0	0.793209	0.5
0	0.79506	0.5
0	0.796907	0.5
0	0.798749	0.5
0	0.800588	0.5
0.0951998	0	0.540863
0.0951998	0.0542226	0.540507
0.0951998	0.0766824	0.54016
0.0951998	0.0939164	0.539822
0.0951998	0.108445	0.539491
0.0951998	0.121246	0.539169
0.0951998	0.132818	0.538854
0.0951998	0.14346	0.538547
0.0951998	0.153365	0.538247
0.0951998	0.162668	0.537953
0.0951998	0.171467	0.537667
0.0951998	0.179836	0.537386
0.0951998	0.187833	0.537112
0.0951998	0.195503	0.536844
0.0951998	0.202883	0.536582
0.0951998	0.210003	0.536325
0.0951998	0.216891	0.536074
0.0951998	0.223566	0.535828
0.0951998	0.230047	0.535588
0.0951998	0.236351	0.535352
0.0951998	0.242491	0.535121
0.0951998	0.248479	0.534895
0.0951998	0.254327	0.534674
0.0951998	0.260043	0.534457
0.0951998	0.265636	0.534244
0.0951998	0.271113	0.534036
0.0951998	0.276482	0.533831
0.0951998	0.281749	0.533631
0.0951998	0.286919	0.533434
0.0951998	0.291998	0.533241
0.0951998	0.29699	0.533052
0.0951998	0.301899	0.532866
0.0951998	0.30673	0.532684
0.0951998	0.311485	0.532506
0.0951998	0.31617	0.53233
0.0951998	0.320786	0.532158
0.0951998	0.325336	0.531989
0.0951998	0.329823	0.531823
0.0951998	0.334251	0.531659
0.0951998	0.33862	0.531499
0.0951998	0.342934	0.531342
0.0951998	0.347194	0.531187
0.0951998	0.351403	0.531035
0.0951998	0.355562	0.530886
0.0951998	0.359672	0.530739
0.0951998	0.363737	0.530595
0.0951998	0.367756	0.530453
0.0951998	0.371732	0.530313
0.0951998	0.375666	0.530176
0.0951998	0.379559	0.530041
0.0951998	0.383412	0.529909
0.0951998	0.387227	0.529778
0.0951998	0.391005	0.52965
0.0951998	0.394747	0.529524
0.0951998	0.398453	0.5294
0.0951998	0.402126	0.529277
0.0951998	0.405765	0.529157
0.0951998	0.409372	0.529039
0.0951998	0.412947	0.528922
0.0951998	0.416492	0.528808
0.0951998	0.420007	0.528695
0.0951998	0.423492	0.528584
0.0951998	0.42695	0.528474
0.0951998	0.430379	0.528367
0.0951998	0.433781	0.528261
0.0951998	0.437157	0.528156
0.0951998	0.440507	0.528053
0.0951998	0.443832	0.527952
0.0951998	0.447131	0.527852
0.0951998	0.450407	0.527754
0.0951998	0.453659	0.527657
0.0951998	0.456888	0.527561
0.0951998	0.460094	0.527467
0.0951998	0.463279	0.527375
0.0951998	0.466441	0.527283
0.0951998	0.469582	0.527193
0.0951998	0.472702	0.527105
0.0951998	0.475802	0.527017
0.0951998	0.478881	0.526931
0.0951998	0.481941	0.526846
0.0951998	0.484982	0.526762
0.0951998	0.488004	0.52668
0.0951998	0.491007	0.526598
0.0951998	0.493992	0.526518
0.0951998	0.496959	0.526439
0.0951998	0.499908	0.526361
0.0951998	0.50284	0.526284
0.0951998	0.505755	0.526208
0.0951998	0.508654	0.526133
0.0951998	0.511535	0.526059
0.0951998	0.514401	0.525987
0.0951998	0.517251	0.525915
0.0951998	0.520085	0.525844
0.0951998	0.522904	0.525774
0.0951998	0.525708	0.525705
0.0951998	0.528497	0.525637
0.0951998	0.531271	0.52557
0.0951998	0.534031	0.525503
0.0951998	0.536777	0.525438
0.0951998	0.539509	0.525374
0.0951998	0.542226	0.52531
0.0951998	0.544931	0.525247
0.0951998	0.547622	0.525185
0.0951998	0.5503	0.525124
0.0951998	0.552965	0.525063
0.0951998	0.555617	0.525004
0.0951998	0.558256	0.524945
0.0951998	0.560883	0.524887
0.0951998	0.563498	0.524829
0.0951998	0.566101	0.524773
0.0951998	0.568692	0.524717
0.0951998	0.571271	0.524662
0.0951998	0.573839	0.524607
0.0951998	0.576395	0.524553
0.0951998	0.578939	0.5245
0.0951998	0.581473	0.524448
0.0951998	0.583996	0.524396
0.0951998	0.586508	0.524345
0.0951998	0.589009	0.524294
0.0951998	0.591499	0.524245
0.0951998	0.593979	0.524195
0.0951998	0.596449	0.524147
0.0951998	0.598909	0.524099
0.0951998	0.601358	0.524051
0.0951998	0.603798	0.524004
0.0951998	0.606228	0.523958
0.0951998	0.608648	0.523912
0.0951998	0.611058	0.523867
0.0951998	0.613459	0.523823
0.0951998	0.615851	0.523779
0.0951998	0.618233	0.523735
0.0951998	0.620607	0.523692
0.0951998	0.622971	0.52365
0.0951998	0.625326	0.523608
0.0951998	0.627673	0.523566
0.0951998	0.63001	0.523525
0.0951998	0.632339	0.523485
0.0951998	0.63466	0.523445
0.0951998	0.636972	0.523406
0.0951998	0.639276	0.523367
0.0951998	0.641571	0.523328
0.0951998	0.643858	0.52329
0.0951998	0.646137	0.523252
0.0951998	0.648409	0.523215
0.0951998	0.650672	0.523178
0.0951998	0.652927	0.523142
0.0951998	0.655175	0.523106
0.0951998	0.657415	0.523071
0.0951998	0.659647	0.523036
0.0951998	0.661872	0.523001
0.0951998	0.664089	0.522967
0.0951998	0.666299	0.522933
0.0951998	0.668502	0.5229
0.0951998	0.670697	0.522867
0.0951998	0.672885	0.522835
0.0951998	0.675067	0.522802
0.0951998	0.677241	0.522771
0.0951998	0.679408	0.522739
0.0951998	0.681568	0.522708
0.0951998	0.683722	0.522677
0.0951998	0.685868	0.522647
0.0951998	0.688008	0.522617
0.0951998	0.690142	0.522587
0.0951998	0.692268	0.522558
0.0951998	0.694389	0.522529
0.0951998	0.696503	0.522501
0.0951998	0.69861	0.522472
0.0951998	0.700711	0.522444
0.0951998	0.702806	0.522417
0.0951998	0.704894	0.522389
0.0951998	0.706977	0.522362
0.0951998	0.709053	0.522336
0.0951998	0.711123	0.52231
0.0951998	0.713188	0.522283
0.0951998	0.715246	0.522258
0.0951998	0.717298	0.522232
0.0951998	0.719345	0.522207
0.0951998	0.721385	0.522182
0.0951998	0.72342	0.522158
0.0951998	0.72545	0.522134
0.0951998	0.727473	0.52211
0.0951998	0.729491	0.522086
0.0951998	0.731504	0.522063
0.0951998	0.73351	0.52204
0.0951998	0.735512	0.522017
0.0951998	0.737508	0.521994
0.0951998	0.739498	0.521972
0.0951998	0.741484	0.52195
0.0951998	0.743463	0.521928
0.0951998	0.745438	0.521906
0.0951998	0.747408	0.521885
0.0951998	0.749372	0.521864
0.0951998	0.751331	0.521843
0.0951998	0.753285	0.521823
0.0951998	0.755234	0.521803
0.0951998	0.757178	0.521783
0.0951998	0.759117	0.521763
0.0951998	0.761051	0.521743
0.0951998	0.76298	0.521724
0.0951998	0.764905	0.521705
0.0951998	0.766824	0.521686
0.0951998	0.768739	0.521667
0.0951998	0.770649	0.521649
0.0951998	0.772554	0.521631
0.0951998	0.774454	0.521613
0.0951998	0.77635	0.521595
0.0951998	0.778241	0.521577
0.0951998	0.780128	0.52156
0.0951998	0.78201	0.521543
0.0951998	0.783888	0.521526
0.0951998	0.785761	0.521509
0.0951998	0.787629	0.521493
0.0951998	0.789494	0.521476
0.0951998	0.791353	0.52146
0.0951998	0.793209	0.521444
0.0951998	0.79506	0.521429
0.0951998	0.796907	0.521413
0.0951998	0.798749	0.521398
0.0951998	0.800588	0.521383
0.1904	0	0.584649
0.1904	0.0542226	0.583884
0.1904	0.0766824	0.583138
0.1904	0.0939164	0.582411
0.1904	0.108445	0.581701
0.1904	0.121246	0.58101
0.1904	0.132818	0.580335
0.1904	0.14346	0.579676
0.1904	0.153365	0.579032
0.1904	0.162668	0.578404
0.1904	0.171467	0.57779
0.1904	0.179836	0.577191
0.1904	0.187833	0.576605
0.1904	0.195503	0.576032
0.1904	0.202883	0.575472
0.1904	0.210003	0.574924
0.1904	0.216891	0.574388
0.1904	0.223566	0.573864
0.1904	0.230047	0.573351
0.1904	0.236351	0.572849
0.1904	0.242491	0.572358
0.1904	0.248479	0.571876
0.1904	0.254327	0.571405
0.1904	0.260043	0.570943
0.1904	0.265636	0.570491
0.1904	0.271113	0.570048
0.1904	0.276482	0.569613
0.1904	0.281749	0.569188
0.1904	0.286919	0.56877
0.1904	0.291998	0.568361
0.1904	0.29699	0.56796
0.1904	0.301899	0.567566
0.1904	0.30673	0.56718
0.1904	0.311485	0.566801
0.1904	0.31617	0.566429
0.1904	0.320786	0.566064
0.1904	0.325336	0.565706
0.1904	0.329823	0.565354
0.1904	0.334251	0.565009
0.1904	0.33862	0.56467
0.1904	0.342934	0.564337
0.1904	0.347194	0.56401
0.1904	0.351403	0.563689
0.1904	0.355562	0.563373
0.1904	0.359672	0.563063
0.1904	0.363737	0.562759
0.1904	0.367756	0.562459
0.1904	0.371732	0.562165
0.1904	0.375666	0.561876
0.1904	0.379559	0.561591
0.1904	0.383412	0.561311
0.1904	0.387227	0.561036
0.1904	0.391005	0.560766
0.1904	0.394747	0.5605
0.1904	0.398453	0.560238
0.1904	0.402126	0.559981
0.1904	0.405765	0.559727
0.1904	0.409372	0.559478
0.1904	0.412947	0.559233
0.1904	0.416492	0.558992
0.1904	0.420007	0.558754
0.1904	0.423492	0.55852
0.1904	0.42695	0.55829
0.1904	0.430379	0.558064
0.1904	0.433781	0.557841
0.1904	0.437157	0.557621
0.1904	0.440507	0.557405
0.1904	0.443832	0.557192
0.1904	0.447131	0.556982
0.1904	0.450407	0.556776
0.1904	0.453659	0.556572
0.1904	0.456888	0.556372
0.1904	0.460094	0.556174
0.1904	0.463279	0.55598
0.1904	0.466441	0.555788
0.1904	0.469582	0.555599
0.1904	0.472702	0.555413
0.1904	0.475802	0.55523
0.1904	0.478881	0.555049
0.1904	0.481941	0.554871
0.1904	0.484982	0.554695
0.1904	0.488004	0.554522
0.1904	0.491007	0.554352
0.1904	0.493992	0.554183
0.1904	0.496959	0.554018
0.1904	0.499908	0.553854
0.1904	0.50284	0.553693
0.1904	0.505755	0.553534
0.1904	0.508654	0.553377
0.1904	0.511535	0.553222
0.1904	0.514401	0.55307
0.1904	0.517251	0.55292
0.1904	0.520085	0.552771
0.1904	0.522904	0.552625
0.1904	0.525708	0.55248
0.1904	0.528497	0.552338
0.1904	0.531271	0.552198
0.1904	0.534031	0.552059
0.1904	0.536777	0.551922
0.1904	0.539509	0.551787
0.1904	0.542226	0.551654
0.1904	0.544931	0.551523
0.1904	0.547622	0.551393
0.1904	0.5503	0.551265
0.1904	0.552965	0.551139
0.1904	0.555617	0.551014
0.1904	0.558256	0.550891
0.1904	0.560883	0.55077
0.1904	0.563498	0.55065
0.1904	0.566101	0.550532
0.1904	0.568692	0.550415
0.1904	0.571271	0.5503
0.1904	0.573839	0.550186
0.1904	0.576395	0.550074
0.1904	0.578939	0.549963
0.1904	0.581473	0.549853
0.1904	0.583996	0.549745
0.1904	0.586508	0.549639
0.1904	0.589009	0.549533
0.1904	0.591499	0.549429
0.1904	0.593979	0.549326
0.1904	0.596449	0.549225
0.1904	0.598909	0.549125
0.1904	0.601358	0.549026
0.1904	0.603798	0.548928
0.1904	0.606228	0.548832
0.1904	0.608648	0.548736
0.1904	0.611058	0.548642
0.1904	0.613459	0.548549
0.1904	0.615851	0.548457
0.1904	0.618233	0.548367
0.1904	0.620607	0.548277
0.1904	0.622971	0.548189
0.1904	0.625326	0.548101
0.1904	0.627673	0.548015
0.1904	0.63001	0.547929
0.1904	0.632339	0.547845
0.1904	0.63466	0.547762
0.1904	0.636972	0.54768
0.1904	0.639276	0.547599
0.1904	0.641571	0.547518
0.1904	0.643858	0.547439
0.1904	0.646137	0.547361
0.1904	0.648409	0.547283
0.1904	0.650672	0.547207
0.1904	0.652927	0.547131
0.1904	0.655175	0.547057
0.1904	0.657415	0.546983
0.1904	0.659647	0.54691
0.1904	0.661872	0.546838
0.1904	0.664089	0.546767
0.1904	0.666299	0.546697
0.1904	0.668502	0.546627
0.1904	0.670697	0.546559
0.1904	0.672885	0.546491
0.1904	0.675067	0.546424
0.1904	0.677241	0.546358
0.1904	0.679408	0.546292
0.1904	0.681568	0.546228
0.1904	0.683722	0.546164
0.1904	0.685868	0.546101
0.1904	0.688008	0.546038
0.1904	0.690142	0.545977
0.1904	0.692268	0.545916
0.1904	0.694389	0.545855
0.1904	0.696503	0.545796
0.1904	0.69861	0.545737
0.1904	0.700711	0.545679
0.1904	0.702806	0.545622
0.1904	0.704894	0.545565
0.1904	0.706977	0.545509
0.1904	0.709053	0.545454
0.1904	0.711123	0.545399
0.1904	0.713188	0.545345
0.1904	0.715246	0.545291
0.1904	0.717298	0.545238
0.1904	0.719345	0.545186
0.1904	0.721385	0.545135
0.1904	0.72342	0.545084
0.1904	0.72545	0.545033
0.1904	0.727473	0.544984
0.1904	0.729491	0.544934
0.1904	0.731504	0.544886
0.1904	0.73351	0.544838
0.1904	0.735512	0.54479
0.1904	0.737508	0.544743
0.1904	0.739498	0.544697
0.1904	0.741484	0.544651
0.1904	0.743463	0.544606
0.1904	0.745438	0.544561
0.1904	0.747408	0.544517
0.1904	0.749372	0.544473
0.1904	0.751331	0.54443
0.1904	0.753285	0.544388
0.1904	0.755234	0.544345
0.1904	0.757178	0.544304
0.1904	0.759117	0.544263
0.1904	0.761051	0.544222
0.1904	0.76298	0.544182
0.1904	0.764905	0.544142
0.1904	0.766824	0.544103
0.1904	0.768739	0.544064
0.1904	0.770649	0.544026
0.1904	0.772554	0.543988
0.1904	0.774454	0.543951
0.1904	0.77635	0.543914
0.1904	0.778241	0.543878
0.1904	0.780128	0.543842
0.1904	0.78201	0.543806
0.1904	0.783888	0.543771
0.1904	0.785761	0.543736
0.1904	0.787629	0.543702
0.1904	0.789494	0.543668
0.1904	0.791353	0.543635
0.1904	0.793209	0.543602
0.1904	0.79506	0.543569
0.1904	0.796907	0.543537
0.1904	0.798749	0.543505
0.1904	0.800588	0.543474
0.285599	0	0.631085
0.285599	0.0542226	0.629856
0.285599	0.0766824	0.628659
0.285599	0.0939164	0.627492
0.285599	0.108445	0.626355
0.285599	0.121246	0.625246
0.285599	0.132818	0.624165
0.285599	0.14346	0.62311
0.285599	0.153365	0.622081
0.285599	0.162668	0.621077
0.285599	0.171467	0.620096
0.285599	0.179836	0.619138
0.285599	0.187833	0.618203
0.285599	0.195503	0.617289
0.285599	0.202883	0.616395
0.285599	0.210003	0.615522
0.285599	0.216891	0.614668
0.285599	0.223566	0.613834
0.285599	0.230047	0.613017
0.285599	0.236351	0.612218
0.285599	0.242491	0.611436
0.285599	0.248479	0.610671
0.285599	0.254327	0.609922
0.285599	0.260043	0.609188
0.285599	0.265636	0.60847
0.285599	0.271113	0.607766
0.285599	0.276482	0.607077
0.285599	0.281749	0.606402
0.285599	0.286919	0.60574
0.285599	0.291998	0.605091
0.285599	0.29699	0.604455
0.285599	0.301899	0.603832
0.285599	0.30673	0.60322
0.285599	0.311485	0.60262
0.285599	0.31617	0.602032
0.285599	0.320786	0.601455
0.285599	0.325336	0.600888
0.285599	0.329823	0.600332
0.285599	0.334251	0.599787
0.285599	0.33862	0.599251
0.285599	0.342934	0.598725
0.285599	0.347194	0.598209
0.285599	0.351403	0.597702
0.285599	0.355562	0.597204
0.285599	0.359672	0.596714
0.285599	0.363737	0.596234
0.285599	0.367756	0.595761
0.285599	0.371732	0.595297
0.285599	0.375666	0.594841
0.285599	0.379559	0.594393
0.285599	0.383412	0.593952
0.285599	0.387227	0.593519
0.285599	0.391005	0.593093
0.285599	0.394747	0.592674
0.285599	0.398453	0.592262
0.285599	0.402126	0.591857
0.285599	0.405765	0.591459
0.285599	0.409372	0.591067
0.285599	0.412947	0.590681
0.285599	0.416492	0.590302
0.285599	0.420007	0.589929
0.285599	0.423492	0.589561
0.285599	0.42695	0.5892
0.285599	0.430379	0.588844
0.285599	0.433781	0.588494
0.285599	0.437157	0.588149
0.285599	0.440507	0.587809
0.285599	0.443832	0.587475
0.285599	0.447131	0.587146
0.285599	0.450407	0.586822
0.285599	0.453659	0.586502
0.285599	0.456888	0.586188
0.285599	0.460094	0.585878
0.285599	0.463279	0.585573
0.285599	0.466441	0.585273
0.285599	0.469582	0.584977
0.285599	0.472702	0.584685
0.285599	0.475802	0.584398
0.285599	0.478881	0.584115
0.285599	0.481941	0.583836
0.285599	0.484982	0.583561
0.285599	0.488004	0.58329
0.285599	0.491007	0.583022
0.285599	0.493992	0.582759
0.285599	0.496959	0.582499
0.285599	0.499908	0.582244
0.285599	0.50284	0.581991
0.285599	0.505755	0.581742
0.285599	0.508654	0.581497
0.285599	0.511535	0.581255
0.285599	0.514401	0.581017
0.285599	0.517251	0.580782
0.285599	0.520085	0.58055
0.285599	0.522904	0.580321
0.285599	0.525708	0.580095
0.285599	0.528497	0.579873
0.285599	0.531271	0.579653
0.285599	0.534031	0.579436
0.285599	0.536777	0.579223
0.285599	0.539509	0.579012
0.285599	0.542226	0.578804
0.285599	0.544931	0.578599
0.285599	0.547622	0.578396
0.285599	0.5503	0.578197
0.285599	0.552965	0.577999
0.285599	0.555617	0.577805
0.285599	0.558256	0.577613
0.285599	0.560883	0.577423
0.285599	0.563498	0.577236
0.285599	0.566101	0.577052
0.285599	0.568692	0.57687
0.285599	0.571271	0.57669
0.285599	0.573839	0.576512
0.285599	0.576395	0.576337
0.285599	0.578939	0.576164
0.285599	0.581473	0.575994
0.285599	0.583996	0.575825
0.285599	0.586508	0.575659
0.285599	0.589009	0.575494
0.285599	0.591499	0.575332
0.285599	0.593979	0.575172
0.285599	0.596449	0.575014
0.285599	0.598909	0.574858
0.285599	0.601358	0.574703
0.285599	0.603798	0.574551
0.285599	0.606228	0.574401
0.285599	0.608648	0.574252
0.285599	0.611058	0.574106
0.285599	0.613459	0.573961
0.285599	0.615851	0.573818
0.285599	0.618233	0.573677
0.285599	0.620607	0.573537
0.285599	0.622971	0.573399
0.285599	0.625326	0.573263
0.285599	0.627673	0.573129
0.285599	0.63001	0.572996
0.285599	0.632339	0.572865
0.285599	0.63466	0.572735
0.285599	0.636972	0.572607
0.285599	0.639276	0.572481
0.285599	0.641571	0.572356
0.285599	0.643858	0.572233
0.285599	0.646137	0.572111
0.285599	0.648409	0.57199
0.285599	0.650672	0.571871
0.285599	0.652927	0.571754
0.285599	0.655175	0.571638
0.285599	0.657415	0.571523
0.285599	0.659647	0.57141
0.285599	0.661872	0.571298
0.285599	0.664089	0.571187
0.285599	0.666299	0.571078
0.285599	0.668502	0.57097
0.285599	0.670697	0.570863
0.285599	0.672885	0.570758
0.285599	0.675067	0.570654
0.285599	0.677241	0.570551
0.285599	0.679408	0.570449
0.285599	0.681568	0.570348
0.285599	0.683722	0.570249
0.285599	0.685868	0.570151
0.285599	0.688008	0.570054
0.285599	0.690142	0.569958
0.285599	0.692268	0.569864
0.285599	0.694389	0.56977
0.285599	0.696503	0.569678
0.285599	0.69861	0.569586
0.285599	0.700711	0.569496
0.285599	0.702806	0.569407
0.285599	0.704894	0.569319
0.285599	0.706977	0.569232
0.285599	0.709053	0.569146
0.285599	0.711123	0.569061
0.285599	0.713188	0.568977
0.285599	0.715246	0.568894
0.285599	0.717298	0.568812
0.285599	0.719345	0.568731
0.285599	0.721385	0.56865
0.285599	0.72342	0.568571
0.285599	0.72545	0.568493
0.285599	0.727473	0.568416
0.285599	0.729491	0.568339
0.285599	0.731504	0.568264
0.285599	0.73351	0.568189
0.285599	0.735512	0.568116
0.285599	0.737508	0.568043
0.285599	0.739498	0.567971
0.285599	0.741484	0.5679
0.285599	0.743463	0.56783
0.285599	0.745438	0.56776
0.285599	0.747408	0.567692
0.285599	0.749372	0.567624
0.285599	0.751331	0.567557
0.285599	0.753285	0.567491
0.285599	0.755234	0.567425
0.285599	0.757178	0.567361
0.285599	0.759117	0.567297
0.285599	0.761051	0.567234
0.285599	0.76298	0.567172
0.285599	0.764905	0.56711
0.285599	0.766824	0.567049
0.285599	0.768739	0.566989
0.285599	0.770649	0.56693
0.285599	0.772554	0.566871
0.285599	0.774454	0.566813
0.285599	0.77635	0.566756
0.285599	0.778241	0.566699
0.285599	0.780128	0.566644
0.285599	0.78201	0.566588
0.285599	0.783888	0.566534
0.285599	0.785761	0.56648
0.285599	0.787629	0.566427
0.285599	0.789494	0.566375
0.285599	0.791353	0.566323
0.285599	0.793209	0.566271
0.285599	0.79506	0.566221
0.285599	0.796907	0.566171
0.285599	0.798749	0.566122
0.285599	0.800588	0.566073
0.380799	0	0.679775
0.380799	0.0542226	0.678029
0.380799	0.0766824	0.676329
0.380799	0.0939164	0.674674
0.380799	0.108445	0.673061
0.380799	0.121246	0.67149
0.380799	0.132818	0.669959
0.380799	0.14346	0.668466
0.380799	0.153365	0.66701
0.380799	0.162668	0.665589
0.380799	0.171467	0.664203
0.380799	0.179836	0.66285
0.380799	0.187833	0.661529
0.380799	0.195503	0.660239
0.380799	0.202883	0.658979
0.380799	0.210003	0.657748
0.380799	0.216891	0.656545
0.380799	0.223566	0.655368
0.380799	0.230047	0.654218
0.380799	0.236351	0.653094
0.380799	0.242491	0.651994
0.380799	0.248479	0.650918
0.380799	0.254327	0.649864
0.380799	0.260043	0.648834
0.380799	0.265636	0.647825
0.380799	0.271113	0.646837
0.380799	0.276482	0.645869
0.380799	0.281749	0.644921
0.380799	0.286919	0.643993
0.380799	0.291998	0.643083
0.380799	0.29699	0.642192
0.380799	0.301899	0.641318
0.380799	0.30673	0.640461
0.380799	0.311485	0.639621
0.380799	0.31617	0.638797
0.380799	0.320786	0.637989
0.380799	0.325336	0.637197
0.380799	0.329823	0.636419
0.380799	0.334251	0.635656
0.380799	0.33862	0.634908
0.380799	0.342934	0.634173
0.380799	0.347194	0.633451
0.380799	0.351403	0.632743
0.380799	0.355562	0.632047
0.380799	0.359672	0.631364
0.380799	0.363737	0.630694
0.380799	0.367756	0.630035
0.380799	0.371732	0.629387
0.380799	0.375666	0.628751
0.380799	0.379559	0.628126
0.380799	0.383412	0.627512
0.380799	0.387227	0.626908
0.380799	0.391005	0.626315
0.380799	0.394747	0.625731
0.380799	0.398453	0.625158
0.380799	0.402126	0.624594
0.380799	0.405765	0.624039
0.380799	0.409372	0.623494
0.380799	0.412947	0.622957
0.380799	0.416492	0.622429
0.380799	0.420007	0.62191
0.380799	0.423492	0.621399
0.380799	0.42695	0.620897
0.380799	0.430379	0.620402
0.380799	0.433781	0.619915
0.380799	0.437157	0.619436
0.380799	0.440507	0.618964
0.380799	0.443832	0.6185
0.380799	0.447131	0.618043
0.380799	0.450407	0.617593
0.380799	0.453659	0.61715
0.380799	0.456888	0.616713
0.380799	0.460094	0.616284
0.380799	0.463279	0.61586
0.380799	0.466441	0.615444
0.380799	0.469582	0.615033
0.380799	0.472702	0.614629
0.380799	0.475802	0.61423
0.380799	0.478881	0.613837
0.380799	0.481941	0.613451
0.380799	0.484982	0.613069
0.380799	0.488004	0.612694
0.380799	0.491007	0.612324
0.380799	0.493992	0.611959
0.380799	0.496959	0.611599
0.380799	0.499908	0.611245
0.380799	0.50284	0.610895
0.380799	0.505755	0.610551
0.380799	0.508654	0.610211
0.380799	0.511535	0.609876
0.380799	0.514401	0.609546
0.380799	0.517251	0.609221
0.380799	0.520085	0.6089
0.380799	0.522904	0.608583
0.380799	0.525708	0.608271
0.380799	0.528497	0.607963
0.380799	0.531271	0.60766
0.380799	0.534031	0.60736
0.380799	0.536777	0.607065
0.380799	0.539509	0.606773
0.380799	0.542226	0.606486
0.380799	0.544931	0.606202
0.380799	0.547622	0.605922
0.380799	0.5503	0.605646
0.380799	0.552965	0.605374
0.380799	0.555617	0.605105
0.380799	0.558256	0.60484
0.380799	0.560883	0.604578
0.380799	0.563498	0.60432
0.380799	0.566101	0.604065
0.380799	0.568692	0.603813
0.380799	0.571271	0.603565
0.380799	0.573839	0.60332
0.380799	0.576395	0.603078
0.380799	0.578939	0.60284
0.380799	0.581473	0.602604
0.380799	0.583996	0.602371
0.380799	0.586508	0.602142
0.380799	0.589009	0.601915
0.380799	0.591499	0.601691
0.380799	0.593979	0.60147
0.380799	0.596449	0.601252
0.380799	0.598909	0.601037
0.380799	0.601358	0.600824
0.380799	0.603798	0.600614
0.380799	0.606228	0.600407
0.380799	0.608648	0.600202
0.380799	0.611058	0.6
0.380799	0.613459	0.5998
0.380799	0.615851	0.599603
0.380799	0.618233	0.599408
0.380799	0.620607	0.599216
0.380799	0.622971	0.599026
0.380799	0.625326	0.598838
0.380799	0.627673	0.598653
0.380799	0.63001	0.59847
0.380799	0.632339	0.598289
0.380799	0.63466	0.598111
0.380799	0.636972	0.597935
0.380799	0.639276	0.59776
0.380799	0.641571	0.597588
0.380799	0.643858	0.597419
0.380799	0.646137	0.597251
0.380799	0.648409	0.597085
0.380799	0.650672	0.596921
0.380799	0.652927	0.596759
0.380799	0.655175	0.596599
0.380799	0.657415	0.596441
0.380799	0.659647	0.596285
0.380799	0.661872	0.596131
0.380799	0.664089	0.595979
0.380799	0.666299	0.595829
0.380799	0.668502	0.59568
0.380799	0.670697	0.595533
0.380799	0.672885	0.595388
0.380799	0.675067	0.595245
0.380799	0.677241	0.595103
0.380799	0.679408	0.594963
0.380799	0.681568	0.594825
0.380799	0.683722	0.594688
0.380799	0.685868	0.594553
0.380799	0.688008	0.59442
0.380799	0.690142	0.594288
0.380799	0.692268	0.594158
0.380799	0.694389	0.594029
0.380799	0.696503	0.593902
0.380799	0.69861	0.593777
0.380799	0.700711	0.593653
0.380799	0.702806	0.59353
0.380799	0.704894	0.593409
0.380799	0.706977	0.593289
0.380799	0.709053	0.593171
0.380799	0.711123	0.593054
0.380799	0.713188	0.592938
0.380799	0.715246	0.592824
0.380799	0.717298	0.592712
0.380799	0.719345	0.5926
0.380799	0.721385	0.59249
0.380799	0.72342	0.592381
0.380799	0.72545	0.592274
0.380799	0.727473	0.592167
0.380799	0.729491	0.592062
0.380799	0.731504	0.591959
0.380799	0.73351	0.591856
0.380799	0.735512	0.591755
0.380799	0.737508	0.591655
0.380799	0.739498	0.591556
0.380799	0.741484	0.591458
0.380799	0.743463	0.591362
0.380799	0.745438	0.591266
0.380799	0.747408	0.591172
0.380799	0.749372	0.591079
0.380799	0.751331	0.590987
0.380799	0.753285	0.590896
0.380799	0.755234	0.590807
0.380799	0.757178	0.590718
0.380799	0.759117	0.59063
0.380799	0.761051	0.590544
0.380799	0.76298	0.590458
0.380799	0.764905	0.590373
0.380799	0.766824	0.59029
0.380799	0.768739	0.590207
0.380799	0.770649	0.590126
0.380799	0.772554	0.590045
0.380799	0.774454	0.589966
0.380799	0.77635	0.589887
0.380799	0.778241	0.58981
0.380799	0.780128	0.589733
0.380799	0.78201	0.589657
0.380799	0.783888	0.589583
0.380799	0.785761	0.589509
0.380799	0.787629	0.589436
0.380799	0.789494	0.589364
0.380799	0.791353	0.589293
0.380799	0.793209	0.589222
0.380799	0.79506	0.589153
0.380799	0.796907	0.589084
0.380799	0.798749	0.589016
0.380799	0.800588	0.58895
0.475999	0	0.730187
0.475999	0.0542226	0.727875
0.475999	0.0766824	0.725626
0.475999	0.0939164	0.723437
0.475999	0.108445	0.721307
0.475999	0.121246	0.719231
0.475999	0.132818	0.71721
0.475999	0.14346	0.715239
0.475999	0.153365	0.713319
0.475999	0.162668	0.711446
0.475999	0.171467	0.70962
0.475999	0.179836	0.707838
0.475999	0.187833	0.7061
0.475999	0.195503	0.704402
0.475999	0.202883	0.702745
0.475999	0.210003	0.701127
0.475999	0.216891	0.699546
0.475999	0.223566	0.698001
0.475999	0.230047	0.696491
0.475999	0.236351	0.695015
0.475999	0.242491	0.693572
0.475999	0.248479	0.692161
0.475999	0.254327	0.690781
0.475999	0.260043	0.68943
0.475999	0.265636	0.688108
0.475999	0.271113	0.686815
0.475999	0.276482	0.685548
0.475999	0.281749	0.684308
0.475999	0.286919	0.683094
0.475999	0.291998	0.681904
0.475999	0.29699	0.680739
0.475999	0.301899	0.679597
0.475999	0.30673	0.678478
0.475999	0.311485	0.677381
0.475999	0.31617	0.676306
0.475999	0.320786	0.675251
0.475999	0.325336	0.674217
0.475999	0.329823	0.673203
0.475999	0.334251	0.672208
0.475999	0.33862	0.671232
0.475999	0.342934	0.670274
0.475999	0.347194	0.669334
0.475999	0.351403	0.668412
0.475999	0.355562	0.667506
0.475999	0.359672	0.666617
0.475999	0.363737	0.665744
0.475999	0.367756	0.664886
0.475999	0.371732	0.664044
0.475999	0.375666	0.663217
0.475999	0.379559	0.662404
0.475999	0.383412	0.661606
0.475999	0.387227	0.660821
0.475999	0.391005	0.66005
0.475999	0.394747	0.659292
0.475999	0.398453	0.658547
0.475999	0.402126	0.657814
0.475999	0.405765	0.657094
0.475999	0.409372	0.656386
0.475999	0.412947	0.65569
0.475999	0.416492	0.655005
0.475999	0.420007	0.654331
0.475999	0.423492	0.653669
0.475999	0.42695	0.653017
0.475999	0.430379	0.652375
0.475999	0.433781	0.651744
0.475999	0.437157	0.651123
0.475999	0.440507	0.650512
0.475999	0.443832	0.649911
0.475999	0.447131	0.649318
0.475999	0.450407	0.648736
0.475999	0.453659	0.648162
0.475999	0.456888	0.647597
0.475999	0.460094	0.64704
0.475999	0.463279	0.646493
0.475999	0.466441	0.645953
0.475999	0.469582	0.645422
0.475999	0.472702	0.644899
0.475999	0.475802	0.644383
0.475999	0.478881	0.643875
0.475999	0.481941	0.643375
0.475999	0.484982	0.642882
0.475999	0.488004	0.642397
0.475999	0.491007	0.641918
0.475999	0.493992	0.641447
0.475999	0.496959	0.640982
0.475999	0.499908	0.640524
0.475999	0.50284	0.640072
0.475999	0.505755	0.639628
0.475999	0.508654	0.639189
0.475999	0.511535	0.638757
0.475999	0.514401	0.63833
0.475999	0.517251	0.63791
0.475999	0.520085	0.637496
0.475999	0.522904	0.637087
0.475999	0.525708	0.636684
0.475999	0.528497	0.636287
0.475999	0.531271	0.635895
0.475999	0.534031	0.635509
0.475999	0.536777	0.635128
0.475999	0.539509	0.634752
0.475999	0.542226	0.634381
0.475999	0.544931	0.634015
0.475999	0.547622	0.633655
0.475999	0.5503	0.633299
0.475999	0.552965	0.632948
0.475999	0.555617	0.632601
0.475999	0.558256	0.632259
0.475999	0.560883	0.631922
0.475999	0.563498	0.631589
0.475999	0.566101	0.631261
0.475999	0.568692	0.630937
0.475999	0.571271	0.630617
0.475999	0.573839	0.630301
0.475999	0.576395	0.62999
0.475999	0.578939	0.629682
0.475999	0.581473	0.629379
0.475999	0.583996	0.629079
0.475999	0.586508	0.628784
0.475999	0.589009	0.628492
0.475999	0.591499	0.628204
0.475999	0.593979	0.627919
0.475999	0.596449	0.627638
0.475999	0.598909	0.627361
0.475999	0.601358	0.627088
0.475999	0.603798	0.626817
0.475999	0.606228	0.626551
0.475999	0.608648	0.626287
0.475999	0.611058	0.626027
0.475999	0.613459	0.62577
0.475999	0.615851	0.625517
0.475999	0.618233	0.625266
0.475999	0.620607	0.625019
0.475999	0.622971	0.624775
0.475999	0.625326	0.624533
0.475999	0.627673	0.624295
0.475999	0.63001	0.62406
0.475999	0.632339	0.623828
0.475999	0.63466	0.623598
0.475999	0.636972	0.623372
0.475999	0.639276	0.623148
0.475999	0.641571	0.622927
0.475999	0.643858	0.622708
0.475999	0.646137	0.622493
0.475999	0.648409	0.62228
0.475999	0.650672	0.622069
0.475999	0.652927	0.621861
0.475999	0.655175	0.621656
0.475999	0.657415	0.621453
0.475999	0.659647	0.621253
0.475999	0.661872	0.621055
0.475999	0.664089	0.620859
0.475999	0.666299	0.620666
0.475999	0.668502	0.620475
0.475999	0.670697	0.620286
0.475999	0.672885	0.6201
0.475999	0.675067	0.619916
0.475999	0.677241	0.619734
0.475999	0.679408	0.619555
0.475999	0.681568	0.619377
0.475999	0.683722	0.619202
0.475999	0.685868	0.619028
0.475999	0.688008	0.618857
0.475999	0.690142	0.618688
0.475999	0.692268	0.618521
0.475999	0.694389	0.618356
0.475999	0.696503	0.618193
0.475999	0.69861	0.618032
0.475999	0.700711	0.617872
0.475999	0.702806	0.617715
0.475999	0.704894	0.61756
0.475999	0.706977	0.617406
0.475999	0.709053	0.617254
0.475999	0.711123	0.617104
0.475999	0.713188	0.616956
0.475999	0.715246	0.61681
0.475999	0.717298	0.616665
0.475999	0.719345	0.616522
0.475999	0.721385	0.616381
0.475999	0.72342	0.616241
0.475999	0.72545	0.616103
0.475999	0.727473	0.615967
0.475999	0.729491	0.615832
0.475999	0.731504	0.615699
0.475999	0.73351	0.615568
0.475999	0.735512	0.615438
0.475999	0.737508	0.61531
0.475999	0.739498	0.615183
0.475999	0.741484	0.615058
0.475999	0.743463	0.614934
0.475999	0.745438	0.614812
0.475999	0.747408	0.614691
0.475999	0.749372	0.614572
0.475999	0.751331	0.614454
0.475999	0.753285	0.614337
0.475999	0.755234	0.614222
0.475999	0.757178	0.614108
0.475999	0.759117	0.613996
0.475999	0.761051	0.613885
0.475999	0.76298	0.613776
0.475999	0.764905	0.613667
0.475999	0.766824	0.61356
0.475999	0.768739	0.613454
0.475999	0.770649	0.61335
0.475999	0.772554	0.613247
0.475999	0.774454	0.613145
0.475999	0.77635	0.613044
0.475999	0.778241	0.612945
0.475999	0.780128	0.612847
0.475999	0.78201	0.61275
0.475999	0.783888	0.612654
0.475999	0.785761	0.612559
0.475999	0.787629	0.612466
0.475999	0.789494	0.612373
0.475999	0.791353	0.612282
0.475999	0.793209	0.612192
0.475999	0.79506	0.612103
0.475999	0.796907	0.612015
0.475999	0.798749	0.611929
0.475999	0.800588	0.611843
0.571199	0	0.781653
0.571199	0.0542226	0.778734
0.571199	0.0766824	0.775896
0.571199	0.0939164	0.773135
0.571199	0.108445	0.770449
0.571199	0.121246	0.767834
0.571199	0.132818	0.765288
0.571199	0.14346	0.762809
0.571199	0.153365	0.760393
0.571199	0.162668	0.758038
0.571199	0.171467	0.755743
0.571199	0.179836	0.753504
0.571199	0.187833	0.751321
0.571199	0.195503	0.749191
0.571199	0.202883	0.747112
0.571199	0.210003	0.745082
0.571199	0.216891	0.7431
0.571199	0.223566	0.741164
0.571199	0.230047	0.739273
0.571199	0.236351	0.737425
0.571199	0.242491	0.735619
0.571199	0.248479	0.733854
0.571199	0.254327	0.732127
0.571199	0.260043	0.730439
0.571199	0.265636	0.728787
0.571199	0.271113	0.72717
0.571199	0.276482	0.725589
0.571199	0.281749	0.72404
0.571199	0.286919	0.722525
0.571199	0.291998	0.72104
0.571199	0.29699	0.719587
0.571199	0.301899	0.718163
0.571199	0.30673	0.716768
0.571199	0.311485	0.715401
0.571199	0.31617	0.714061
0.571199	0.320786	0.712747
0.571199	0.325336	0.71146
0.571199	0.329823	0.710197
0.571199	0.334251	0.708959
0.571199	0.33862	0.707745
0.571199	0.342934	0.706553
0.571199	0.347194	0.705384
0.571199	0.351403	0.704237
0.571199	0.355562	0.703112
0.571199	0.359672	0.702007
0.571199	0.363737	0.700922
0.571199	0.367756	0.699857
0.571199	0.371732	0.698811
0.571199	0.375666	0.697784
0.571199	0.379559	0.696775
0.571199	0.383412	0.695784
0.571199	0.387227	0.694811
0.571199	0.391005	0.693854
0.571199	0.394747	0.692914
0.571199	0.398453	0.691991
0.571199	0.402126	0.691083
0.571199	0.405765	0.69019
0.571199	0.409372	0.689313
0.571199	0.412947	0.68845
0.571199	0.416492	0.687602
0.571199	0.420007	0.686768
0.571199	0.423492	0.685947
0.571199	0.42695	0.68514
0.571199	0.430379	0.684346
0.571199	0.433781	0.683565
0.571199	0.437157	0.682797
0.571199	0.440507	0.682041
0.571199	0.443832	0.681296
0.571199	0.447131	0.680564
0.571199	0.450407	0.679843
0.571199	0.453659	0.679134
0.571199	0.456888	0.678436
0.571199	0.460094	0.677748
0.571199	0.463279	0.677071
0.571199	0.466441	0.676405
0.571199	0.469582	0.675748
0.571199	0.472702	0.675102
0.571199	0.475802	0.674465
0.571199	0.478881	0.673838
0.571199	0.481941	0.67322
0.571199	0.484982	0.672612
0.571199	0.488004	0.672013
0.571199	0.491007	0.671422
0.571199	0.493992	0.67084
0.571199	0.496959	0.670267
0.571199	0.499908	0.669702
0.571199	0.50284	0.669145
0.571199	0.505755	0.668596
0.571199	0.508654	0.668055
0.571199	0.511535	0.667522
0.571199	0.514401	0.666997
0.571199	0.517251	0.666479
0.571199	0.520085	0.665968
0.571199	0.522904	0.665464
0.571199	0.525708	0.664968
0.571199	0.528497	0.664478
0.571199	0.531271	0.663996
0.571199	0.534031	0.66352
0.571199	0.536777	0.66305
0.571199	0.539509	0.662587
0.571199	0.542226	0.662131
0.571199	0.544931	0.66168
0.571199	0.547622	0.661236
0.571199	0.5503	0.660798
0.571199	0.552965	0.660366
0.571199	0.555617	0.659939
0.571199	0.558256	0.659518
0.571199	0.560883	0.659103
0.571199	0.563498	0.658694
0.571199	0.566101	0.65829
0.571199	0.568692	0.657891
0.571199	0.571271	0.657498
0.571199	0.573839	0.657109
0.571199	0.576395	0.656726
0.571199	0.578939	0.656348
0.571199	0.581473	0.655975
0.571199	0.583996	0.655606
0.571199	0.586508	0.655243
0.571199	0.589009	0.654884
0.571199	0.591499	0.65453
0.571199	0.593979	0.65418
0.571199	0.596449	0.653835
0.571199	0.598909	0.653494
0.571199	0.601358	0.653158
0.571199	0.603798	0.652826
0.571199	0.606228	0.652498
0.571199	0.608648	0.652175
0.571199	0.611058	0.651855
0.571199	0.613459	0.65154
0.571199	0.615851	0.651228
0.571199	0.618233	0.65092
0.571199	0.620607	0.650617
0.571199	0.622971	0.650317
0.571199	0.625326	0.650021
0.571199	0.627673	0.649728
0.571199	0.63001	0.649439
0.571199	0.632339	0.649154
0.571199	0.63466	0.648872
0.571199	0.636972	0.648594
0.571199	0.639276	0.648319
0.571199	0.641571	0.648048
0.571199	0.643858	0.64778
0.571199	0.646137	0.647515
0.571199	0.648409	0.647254
0.571199	0.650672	0.646995
0.571199	0.652927	0.64674
0.571199	0.655175	0.646488
0.571199	0.657415	0.646239
0.571199	0.659647	0.645994
0.571199	0.661872	0.645751
0.571199	0.664089	0.645511
0.571199	0.666299	0.645274
0.571199	0.668502	0.64504
0.571199	0.670697	0.644808
0.571199	0.672885	0.64458
0.571199	0.675067	0.644354
0.571199	0.677241	0.644131
0.571199	0.679408	0.643911
0.571199	0.681568	0.643693
0.571199	0.683722	0.643478
0.571199	0.685868	0.643266
0.571199	0.688008	0.643056
0.571199	0.690142	0.642849
0.571199	0.692268	0.642644
0.571199	0.694389	0.642441
0.571199	0.696503	0.642241
0.571199	0.69861	0.642044
0.571199	0.700711	0.641849
0.571199	0.702806	0.641656
0.571199	0.704894	0.641465
0.571199	0.706977	0.641277
0.571199	0.709053	0.641091
0.571199	0.711123	0.640907
0.571199	0.713188	0.640726
0.571199	0.715246	0.640546
0.571199	0.717298	0.640369
0.571199	0.719345	0.640194
0.571199	0.721385	0.640021
0.571199	0.72342	0.63985
0.571199	0.72545	0.639681
0.571199	0.727473	0.639514
0.571199	0.729491	0.639349
0.571199	0.731504	0.639186
0.571199	0.73351	0.639025
0.571199	0.735512	0.638866
0.571199	0.737508	0.638709
0.571199	0.739498	0.638554
0.571199	0.741484	0.6384
0.571199	0.743463	0.638249
0.571199	0.745438	0.638099
0.571199	0.747408	0.637951
0.571199	0.749372	0.637805
0.571199	0.751331	0.637661
0.571199	0.753285	0.637518
0.571199	0.755234	0.637377
0.571199	0.757178	0.637238
0.571199	0.759117	0.6371
0.571199	0.761051	0.636965
0.571199	0.76298	0.63683
0.571199	0.764905	0.636698
0.571199	0.766824	0.636567
0.571199	0.768739	0.636437
0.571199	0.770649	0.63631
0.571199	0.772554	0.636183
0.571199	0.774454	0.636059
0.571199	0.77635	0.635935
0.571199	0.778241	0.635814
0.571199	0.780128	0.635693
0.571199	0.78201	0.635575
0.571199	0.783888	0.635457
0.571199	0.785761	0.635342
0.571199	0.787629	0.635227
0.571199	0.789494	0.635114
0.571199	0.791353	0.635003
0.571199	0.793209	0.634892
0.571199	0.79506	0.634784
0.571199	0.796907	0.634676
0.571199	0.798749	0.63457
0.571199	0.800588	0.634465
0.666398	0	0.833367
0.666398	0.0542226	0.82981
0.666398	0.0766824	0.826353
0.666398	0.0939164	0.822992
0.666398	0.108445	0.819723
0.666398	0.121246	0.816543
0.666398	0.132818	0.813448
0.666398	0.14346	0.810435
0.666398	0.153365	0.807501
0.666398	0.162668	0.804643
0.666398	0.171467	0.801858
0.666398	0.179836	0.799143
0.666398	0.187833	0.796496
0.666398	0.195503	0.793914
0.666398	0.202883	0.791395
0.666398	0.210003	0.788938
0.666398	0.216891	0.786539
0.666398	0.223566	0.784196
0.666398	0.230047	0.781909
0.666398	0.236351	0.779675
0.666398	0.242491	0.777492
0.666398	0.248479	0.775359
0.666398	0.254327	0.773273
0.666398	0.260043	0.771234
0.666398	0.265636	0.76924
0.666398	0.271113	0.76729
0.666398	0.276482	0.765382
0.666398	0.281749	0.763515
0.666398	0.286919	0.761688
0.666398	0.291998	0.759899
0.666398	0.29699	0.758148
0.666398	0.301899	0.756432
0.666398	0.30673	0.754753
0.666398	0.311485	0.753107
0.666398	0.31617	0.751494
0.666398	0.320786	0.749914
0.666398	0.325336	0.748365
0.666398	0.329823	0.746847
0.666398	0.334251	0.745359
0.666398	0.33862	0.743899
0.666398	0.342934	0.742467
0.666398	0.347194	0.741063
0.666398	0.351403	0.739685
0.666398	0.355562	0.738334
0.666398	0.359672	0.737007
0.666398	0.363737	0.735705
0.666398	0.367756	0.734427
0.666398	0.371732	0.733172
0.666398	0.375666	0.731941
0.666398	0.379559	0.730731
0.666398	0.383412	0.729543
0.666398	0.387227	0.728376
0.666398	0.391005	0.727229
0.666398	0.394747	0.726103
0.666398	0.398453	0.724996
0.666398	0.402126	0.723909
0.666398	0.405765	0.72284
0.666398	0.409372	0.721789
0.666398	0.412947	0.720756
0.666398	0.416492	0.719741
0.666398	0.420007	0.718743
0.666398	0.423492	0.717761
0.666398	0.42695	0.716796
0.666398	0.430379	0.715846
0.666398	0.433781	0.714912
0.666398	0.437157	0.713993
0.666398	0.440507	0.713089
0.666398	0.443832	0.7122
0.666398	0.447131	0.711325
0.666398	0.450407	0.710463
0.666398	0.453659	0.709616
0.666398	0.456888	0.708781
0.666398	0.460094	0.70796
0.666398	0.463279	0.707152
0.666398	0.466441	0.706356
0.666398	0.469582	0.705572
0.666398	0.472702	0.7048
0.666398	0.475802	0.704041
0.666398	0.478881	0.703292
0.666398	0.481941	0.702555
0.666398	0.484982	0.701829
0.666398	0.488004	0.701114
0.666398	0.491007	0.70041
0.666398	0.493992	0.699716
0.666398	0.496959	0.699032
0.666398	0.499908	0.698358
0.666398	0.50284	0.697694
0.666398	0.505755	0.69704
0.666398	0.508654	0.696396
0.666398	0.511535	0.69576
0.666398	0.514401	0.695134
0.666398	0.517251	0.694517
0.666398	0.520085	0.693908
0.666398	0.522904	0.693308
0.666398	0.525708	0.692717
0.666398	0.528497	0.692134
0.666398	0.531271	0.691559
0.666398	0.534031	0.690992
0.666398	0.536777	0.690433
0.666398	0.539509	0.689882
0.666398	0.542226	0.689339
0.666398	0.544931	0.688802
0.666398	0.547622	0.688274
0.666398	0.5503	0.687752
0.666398	0.552965	0.687238
0.666398	0.555617	0.68673
0.666398	0.558256	0.68623
0.666398	0.560883	0.685736
0.666398	0.563498	0.685249
0.666398	0.566101	0.684768
0.666398	0.568692	0.684294
0.666398	0.571271	0.683826
0.666398	0.573839	0.683364
0.666398	0.576395	0.682909
0.666398	0.578939	0.682459
0.666398	0.581473	0.682016
0.666398	0.583996	0.681578
0.666398	0.586508	0.681146
0.666398	0.589009	0.680719
0.666398	0.591499	0.680298
0.666398	0.593979	0.679883
0.666398	0.596449	0.679473
0.666398	0.598909	0.679068
0.666398	0.601358	0.678668
0.666398	0.603798	0.678274
0.666398	0.606228	0.677884
0.666398	0.608648	0.6775
0.666398	0.611058	0.67712
0.666398	0.613459	0.676746
0.666398	0.615851	0.676376
0.666398	0.618233	0.676011
0.666398	0.620607	0.67565
0.666398	0.622971	0.675294
0.666398	0.625326	0.674942
0.666398	0.627673	0.674595
0.666398	0.63001	0.674252
0.666398	0.632339	0.673913
0.666398	0.63466	0.673579
0.666398	0.636972	0.673249
0.666398	0.639276	0.672923
0.666398	0.641571	0.672601
0.666398	0.643858	0.672283
0.666398	0.646137	0.671968
0.666398	0.648409	0.671658
0.666398	0.650672	0.671352
0.666398	0.652927	0.671049
0.666398	0.655175	0.67075
0.666398	0.657415	0.670455
0.666398	0.659647	0.670163
0.666398	0.661872	0.669875
0.666398	0.664089	0.669591
0.666398	0.666299	0.66931
0.666398	0.668502	0.669032
0.666398	0.670697	0.668758
0.666398	0.672885	0.668487
0.666398	0.675067	0.668219
0.666398	0.677241	0.667955
0.666398	0.679408	0.667693
0.666398	0.681568	0.667435
0.666398	0.683722	0.667181
0.666398	0.685868	0.666929
0.666398	0.688008	0.66668
0.666398	0.690142	0.666434
0.666398	0.692268	0.666191
0.666398	0.694389	0.665951
0.666398	0.696503	0.665714
0.666398	0.69861	0.66548
0.666398	0.700711	0.665249
0.666398	0.702806	0.66502
0.666398	0.704894	0.664795
0.666398	0.706977	0.664572
0.666398	0.709053	0.664351
0.666398	0.711123	0.664133
0.666398	0.713188	0.663918
0.666398	0.715246	0.663706
0.666398	0.717298	0.663496
0.666398	0.719345	0.663288
0.666398	0.721385	0.663083
0.666398	0.72342	0.662881
0.666398	0.72545	0.662681
0.666398	0.727473	0.662483
0.666398	0.729491	0.662288
0.666398	0.731504	0.662095
0.666398	0.73351	0.661904
0.666398	0.735512	0.661716
0.666398	0.737508	0.66153
0.666398	0.739498	0.661346
0.666398	0.741484	0.661164
0.666398	0.743463	0.660985
0.666398	0.745438	0.660808
0.666398	0.747408	0.660632
0.666398	0.749372	0.660459
0.666398	0.751331	0.660288
0.666398	0.753285	0.66012
0.666398	0.755234	0.659953
0.666398	0.757178	0.659788
0.666398	0.759117	0.659625
0.666398	0.761051	0.659464
0.666398	0.76298	0.659305
0.666398	0.764905	0.659148
0.666398	0.766824	0.658993
0.666398	0.768739	0.65884
0.666398	0.770649	0.658689
0.666398	0.772554	0.658539
0.666398	0.774454	0.658392
0.666398	0.77635	0.658246
0.666398	0.778241	0.658102
0.666398	0.780128	0.65796
0.666398	0.78201	0.657819
0.666398	0.783888	0.65768
0.666398	0.785761	0.657543
0.666398	0.787629	0.657408
0.666398	0.789494	0.657274
0.666398	0.791353	0.657142
0.666398	0.793209	0.657012
0.666398	0.79506	0.656883
0.666398	0.796907	0.656756
0.666398	0.798749	0.65663
0.666398	0.800588	0.656506
0.761598	0	0.884401
0.761598	0.0542226	0.880188
0.761598	0.0766824	0.876095
0.761598	0.0939164	0.872119
0.761598	0.108445	0.868253
0.761598	0.121246	0.864493
0.761598	0.132818	0.860837
0.761598	0.14346	0.857278
0.761598	0.153365	0.853814
0.761598	0.162668	0.850441
0.761598	0.171467	0.847155
0.761598	0.179836	0.843954
0.761598	0.187833	0.840834
0.761598	0.195503	0.837792
0.761598	0.202883	0.834825
0.761598	0.210003	0.831931
0.761598	0.216891	0.829108
0.761598	0.223566	0.826352
0.761598	0.230047	0.823662
0.761598	0.236351	0.821035
0.761598	0.242491	0.818469
0.761598	0.248479	0.815962
0.761598	0.254327	0.813513
0.761598	0.260043	0.811119
0.761598	0.265636	0.808778
0.761598	0.271113	0.806489
0.761598	0.276482	0.804251
0.761598	0.281749	0.802061
0.761598	0.286919	0.799919
0.761598	0.291998	0.797822
0.761598	0.29699	0.795769
0.761598	0.301899	0.79376
0.761598	0.30673	0.791792
0.761598	0.311485	0.789865
0.761598	0.31617	0.787977
0.761598	0.320786	0.786128
0.761598	0.325336	0.784316
0.761598	0.329823	0.78254
0.761598	0.334251	0.780799
0.761598	0.33862	0.779092
0.761598	0.342934	0.777418
0.761598	0.347194	0.775777
0.761598	0.351403	0.774167
0.761598	0.355562	0.772588
0.761598	0.359672	0.771038
0.761598	0.363737	0.769518
0.761598	0.367756	0.768026
0.761598	0.371732	0.766561
0.761598	0.375666	0.765124
0.761598	0.379559	0.763712
0.761598	0.383412	0.762326
0.761598	0.387227	0.760965
0.761598	0.391005	0.759628
0.761598	0.394747	0.758315
0.761598	0.398453	0.757025
0.761598	0.402126	0.755757
0.761598	0.405765	0.754511
0.761598	0.409372	0.753287
0.761598	0.412947	0.752084
0.761598	0.416492	0.750901
0.761598	0.420007	0.749739
0.761598	0.423492	0.748596
0.761598	0.42695	0.747472
0.761598	0.430379	0.746366
0.761598	0.433781	0.745279
0.761598	0.437157	0.74421
0.761598	0.440507	0.743158
0.761598	0.443832	0.742124
0.761598	0.447131	0.741106
0.761598	0.450407	0.740104
0.761598	0.453659	0.739118
0.761598	0.456888	0.738148
0.761598	0.460094	0.737193
0.761598	0.463279	0.736254
0.761598	0.466441	0.735329
0.761598	0.469582	0.734418
0.761598	0.472702	0.733521
0.761598	0.475802	0.732639
0.761598	0.478881	0.731769
0.761598	0.481941	0.730913
0.761598	0.484982	0.73007
0.761598	0.488004	0.72924
0.761598	0.491007	0.728422
0.761598	0.493992	0.727616
0.761598	0.496959	0.726823
0.761598	0.499908	0.726041
0.761598	0.50284	0.72527
0.761598	0.505755	0.724511
0.761598	0.508654	0.723763
0.761598	0.511535	0.723026
0.761598	0.514401	0.7223
0.761598	0.517251	0.721584
0.761598	0.520085	0.720878
0.761598	0.522904	0.720182
0.761598	0.525708	0.719496
0.761598	0.528497	0.71882
0.761598	0.531271	0.718154
0.761598	0.534031	0.717497
0.761598	0.536777	0.716849
0.761598	0.539509	0.71621
0.761598	0.542226	0.71558
0.761598	0.544931	0.714959
0.761598	0.547622	0.714346
0.761598	0.5503	0.713742
0.761598	0.552965	0.713146
0.761598	0.555617	0.712559
0.761598	0.558256	0.711979
0.761598	0.560883	0.711407
0.761598	0.563498	0.710843
0.761598	0.566101	0.710286
0.761598	0.568692	0.709737
0.761598	0.571271	0.709195
0.761598	0.573839	0.708661
0.761598	0.576395	0.708133
0.761598	0.578939	0.707613
0.761598	0.581473	0.7071
0.761598	0.583996	0.706593
0.761598	0.586508	0.706093
0.761598	0.589009	0.705599
0.761598	0.591499	0.705112
0.761598	0.593979	0.704631
0.761598	0.596449	0.704157
0.761598	0.598909	0.703689
0.761598	0.601358	0.703226
0.761598	0.603798	0.70277
0.761598	0.606228	0.70232
0.761598	0.608648	0.701875
0.761598	0.611058	0.701436
0.761598	0.613459	0.701003
0.761598	0.615851	0.700575
0.761598	0.618233	0.700153
0.761598	0.620607	0.699736
0.761598	0.622971	0.699324
0.761598	0.625326	0.698918
0.761598	0.627673	0.698516
0.761598	0.63001	0.69812
0.761598	0.632339	0.697728
0.761598	0.63466	0.697342
0.761598	0.636972	0.69696
0.761598	0.639276	0.696584
0.761598	0.641571	0.696211
0.761598	0.643858	0.695844
0.761598	0.646137	0.695481
0.761598	0.648409	0.695122
0.761598	0.650672	0.694768
0.761598	0.652927	0.694419
0.761598	0.655175	0.694073
0.761598	0.657415	0.693732
0.761598	0.659647	0.693396
0.761598	0.661872	0.693063
0.761598	0.664089	0.692734
0.761598	0.666299	0.692409
0.761598	0.668502	0.692089
0.761598	0.670697	0.691772
0.761598	0.672885	0.691459
0.761598	0.675067	0.69115
0.761598	0.677241	0.690845
0.761598	0.679408	0.690543
0.761598	0.681568	0.690245
0.761598	0.683722	0.689951
0.761598	0.685868	0.68966
0.761598	0.688008	0.689373
0.761598	0.690142	0.68909
0.761598	0.692268	0.688809
0.761598	0.694389	0.688532
0.761598	0.696503	0.688259
0.761598	0.69861	0.687989
0.761598	0.700711	0.687722
0.761598	0.702806	0.687458
0.761598	0.704894	0.687197
0.761598	0.706977	0.68694
0.761598	0.709053	0.686686
0.761598	0.711123	0.686434
0.761598	0.713188	0.686186
0.761598	0.715246	0.685941
0.761598	0.717298	0.685699
0.761598	0.719345	0.685459
0.761598	0.721385	0.685223
0.761598	0.72342	0.684989
0.761598	0.72545	0.684758
0.761598	0.727473	0.68453
0.761598	0.729491	0.684305
0.761598	0.731504	0.684083
0.761598	0.73351	0.683863
0.761598	0.735512	0.683645
0.761598	0.737508	0.683431
0.761598	0.739498	0.683219
0.761598	0.741484	0.683009
0.761598	0.743463	0.682802
0.761598	0.745438	0.682598
0.761598	0.747408	0.682396
0.761598	0.749372	0.682197
0.761598	0.751331	0.681999
0.761598	0.753285	0.681805
0.761598	0.755234	0.681612
0.761598	0.757178	0.681422
0.761598	0.759117	0.681235
0.761598	0.761051	0.681049
0.761598	0.76298	0.680866
0.761598	0.764905	0.680685
0.761598	0.766824	0.680506
0.761598	0.768739	0.68033
0.761598	0.770649	0.680155
0.761598	0.772554	0.679983
0.761598	0.774454	0.679813
0.761598	0.77635	0.679645
0.761598	0.778241	0.679479
0.761598	0.780128	0.679315
0.761598	0.78201	0.679153
0.761598	0.783888	0.678993
0.761598	0.785761	0.678835
0.761598	0.787629	0.678679
0.761598	0.789494	0.678525
0.761598	0.791353	0.678373
0.761598	0.793209	0.678222
0.761598	0.79506	0.678074
0.761598	0.796907	0.677928
0.761598	0.798749	0.677783
0.761598	0.800588	0.67764
0.856798	0	0.933726
0.856798	0.0542226	0.928856
0.856798	0.0766824	0.924127
0.856798	0.0939164	0.919534
0.856798	0.108445	0.915071
0.856798	0.121246	0.910733
0.856798	0.132818	0.906514
0.856798	0.14346	0.902411
0.856798	0.153365	0.898418
0.856798	0.162668	0.894532
0.856798	0.171467	0.890748
0.856798	0.179836	0.887062
0.856798	0.187833	0.883471
0.856798	0.195503	0.879971
0.856798	0.202883	0.876559
0.856798	0.210003	0.873232
0.856798	0.216891	0.869987
0.856798	0.223566	0.866821
0.856798	0.230047	0.863731
0.856798	0.236351	0.860715
0.856798	0.242491	0.857769
0.856798	0.248479	0.854893
0.856798	0.254327	0.852082
0.856798	0.260043	0.849336
0.856798	0.265636	0.846653
0.856798	0.271113	0.844029
0.856798	0.276482	0.841464
0.856798	0.281749	0.838955
[truncated: 5,447 more rows]
