# Supplementary material for: Spatiotemporal imaging and shaping of electron wave functions using novel attoclock interferometry
Source: Nat Commun. 2024 Jan 12;15:497. doi: 10.1038/s41467-024-44775-5 (PMC10786904; doi:10.1038/s41467-024-44775-5)
Supplement: Supplementary file 3 — Source Data [file 41467_2024_44775_MOESM3_ESM.zip › source data/Supplementary Fig.4.xlsx]

## Sheet: Supplementary Fig.4a
Relative phase (units of π)	pr (a.u.)	Im[σ]
0	0	-1.8181e-16
0	0.0632456	-1.79398e-16
0	0.0894427	-1.77055e-16
0	0.109545	-1.74779e-16
0	0.126491	-1.72567e-16
0	0.141421	-1.70416e-16
0	0.154919	-1.68323e-16
0	0.167332	-1.66286e-16
0	0.178885	-1.64302e-16
0	0.189737	-1.6237e-16
0	0.2	-1.60487e-16
0	0.209762	-1.58651e-16
0	0.219089	-1.5686e-16
0	0.228035	-1.55112e-16
0	0.236643	-1.53407e-16
0	0.244949	-1.51742e-16
0	0.252982	-1.50115e-16
0	0.260768	-1.48526e-16
0	0.268328	-1.46972e-16
0	0.275681	-1.45453e-16
0	0.282843	-1.43968e-16
0	0.289828	-1.42514e-16
0	0.296648	-1.41092e-16
0	0.303315	-1.397e-16
0	0.309839	-1.38337e-16
0	0.316228	-1.37001e-16
0	0.32249	-1.35693e-16
0	0.328634	-1.34411e-16
0	0.334664	-1.33154e-16
0	0.340588	-1.31922e-16
0	0.34641	-1.30714e-16
0	0.352136	-1.29529e-16
0	0.357771	-1.28366e-16
0	0.363318	-1.27224e-16
0	0.368782	-1.26104e-16
0	0.374166	-1.25004e-16
0	0.379473	-1.23923e-16
0	0.384708	-1.22862e-16
0	0.389872	-1.21819e-16
0	0.394968	-1.20795e-16
0	0.4	-1.19788e-16
0	0.404969	-1.18798e-16
0	0.409878	-1.17825e-16
0	0.414729	-1.16868e-16
0	0.419524	-1.15926e-16
0	0.424264	-1.15e-16
0	0.428952	-1.14088e-16
0	0.43359	-1.13192e-16
0	0.438178	-1.12309e-16
0	0.442719	-1.1144e-16
0	0.447214	-1.10584e-16
0	0.451664	-1.09741e-16
0	0.45607	-1.08911e-16
0	0.460435	-1.08093e-16
0	0.464758	-1.07288e-16
0	0.469042	-1.06494e-16
0	0.473286	-1.05712e-16
0	0.477493	-1.04941e-16
0	0.481664	-1.0418e-16
0	0.485798	-1.03431e-16
0	0.489898	-1.02692e-16
0	0.493964	-1.01963e-16
0	0.497996	-1.01244e-16
0	0.501996	-1.00535e-16
0	0.505964	-9.9835e-17
0	0.509902	-9.91446e-17
0	0.513809	-9.84631e-17
0	0.517687	-9.77906e-17
0	0.521536	-9.71267e-17
0	0.525357	-9.64713e-17
0	0.52915	-9.58242e-17
0	0.532917	-9.51852e-17
0	0.536656	-9.45542e-17
0	0.54037	-9.39309e-17
0	0.544059	-9.33152e-17
0	0.547723	-9.2707e-17
0	0.551362	-9.21061e-17
0	0.554977	-9.15123e-17
0	0.55857	-9.09255e-17
0	0.562139	-9.03455e-17
0	0.565685	-8.97723e-17
0	0.56921	-8.92057e-17
0	0.572713	-8.86455e-17
0	0.576194	-8.80916e-17
0	0.579655	-8.75439e-17
0	0.583095	-8.70023e-17
0	0.586515	-8.64667e-17
0	0.589915	-8.59369e-17
0	0.593296	-8.54128e-17
0	0.596657	-8.48943e-17
0	0.6	-8.43814e-17
0	0.603324	-8.38739e-17
0	0.60663	-8.33716e-17
0	0.609918	-8.28746e-17
0	0.613188	-8.23828e-17
0	0.616441	-8.18959e-17
0	0.619677	-8.1414e-17
0	0.622896	-8.09369e-17
0	0.626099	-8.04646e-17
0	0.629285	-7.99969e-17
0	0.632456	-7.95338e-17
0	0.63561	-7.90753e-17
0	0.638749	-7.86211e-17
0	0.641872	-7.81714e-17
0	0.644981	-7.77259e-17
0	0.648074	-7.72846e-17
0	0.651153	-7.68474e-17
0	0.654217	-7.64143e-17
0	0.657267	-7.59852e-17
0	0.660303	-7.556e-17
0	0.663325	-7.51387e-17
0	0.666333	-7.47212e-17
0	0.669328	-7.43074e-17
0	0.672309	-7.38972e-17
0	0.675278	-7.34907e-17
0	0.678233	-7.30878e-17
0	0.681175	-7.26883e-17
0	0.684105	-7.22923e-17
0	0.687023	-7.18997e-17
0	0.689928	-7.15104e-17
0	0.69282	-7.11244e-17
0	0.695701	-7.07416e-17
0	0.69857	-7.0362e-17
0	0.701427	-6.99855e-17
0	0.704273	-6.96121e-17
0	0.707107	-6.92418e-17
0	0.70993	-6.88744e-17
0	0.712741	-6.851e-17
0	0.715542	-6.81484e-17
0	0.718331	-6.77898e-17
0	0.72111	-6.74339e-17
0	0.723878	-6.70808e-17
0	0.726636	-6.67304e-17
0	0.729383	-6.63828e-17
0	0.73212	-6.60377e-17
0	0.734847	-6.56953e-17
0	0.737564	-6.53555e-17
0	0.74027	-6.50182e-17
0	0.742967	-6.46834e-17
0	0.745654	-6.4351e-17
0	0.748331	-6.40211e-17
0	0.750999	-6.36936e-17
0	0.753658	-6.33685e-17
0	0.756307	-6.30456e-17
0	0.758947	-6.27251e-17
0	0.761577	-6.24068e-17
0	0.764199	-6.20908e-17
0	0.766812	-6.1777e-17
0	0.769415	-6.14653e-17
0	0.77201	-6.11558e-17
0	0.774597	-6.08484e-17
0	0.777174	-6.05431e-17
0	0.779744	-6.02398e-17
0	0.782304	-5.99386e-17
0	0.784857	-5.96393e-17
0	0.787401	-5.93421e-17
0	0.789937	-5.90468e-17
0	0.792465	-5.87534e-17
0	0.794984	-5.84619e-17
0	0.797496	-5.81723e-17
0	0.8	-5.78846e-17
0	0.802496	-5.75987e-17
0	0.804984	-5.73145e-17
0.01	0	0.026284
0.01	0.0632456	0.0259789
0.01	0.0894427	0.0256838
0.01	0.109545	0.0253983
0.01	0.126491	0.0251219
0.01	0.141421	0.0248543
0.01	0.154919	0.024595
0.01	0.167332	0.0243436
0.01	0.178885	0.0240998
0.01	0.189737	0.0238634
0.01	0.2	0.0236339
0.01	0.209762	0.023411
0.01	0.219089	0.0231946
0.01	0.228035	0.0229843
0.01	0.236643	0.0227799
0.01	0.244949	0.0225811
0.01	0.252982	0.0223878
0.01	0.260768	0.0221998
0.01	0.268328	0.0220167
0.01	0.275681	0.0218385
0.01	0.282843	0.021665
0.01	0.289828	0.021496
0.01	0.296648	0.0213312
0.01	0.303315	0.0211707
0.01	0.309839	0.0210142
0.01	0.316228	0.0208616
0.01	0.32249	0.0207127
0.01	0.328634	0.0205674
0.01	0.334664	0.0204257
0.01	0.340588	0.0202873
0.01	0.34641	0.0201522
0.01	0.352136	0.0200203
0.01	0.357771	0.0198915
0.01	0.363318	0.0197656
0.01	0.368782	0.0196426
0.01	0.374166	0.0195223
0.01	0.379473	0.0194048
0.01	0.384708	0.0192899
0.01	0.389872	0.0191775
0.01	0.394968	0.0190676
0.01	0.4	0.0189601
0.01	0.404969	0.0188549
0.01	0.409878	0.018752
0.01	0.414729	0.0186512
0.01	0.419524	0.0185526
0.01	0.424264	0.018456
0.01	0.428952	0.0183614
0.01	0.43359	0.0182688
0.01	0.438178	0.0181781
0.01	0.442719	0.0180893
0.01	0.447214	0.0180022
0.01	0.451664	0.0179169
0.01	0.45607	0.0178333
0.01	0.460435	0.0177513
0.01	0.464758	0.017671
0.01	0.469042	0.0175922
0.01	0.473286	0.017515
0.01	0.477493	0.0174392
0.01	0.481664	0.0173649
0.01	0.485798	0.0172921
0.01	0.489898	0.0172206
0.01	0.493964	0.0171505
0.01	0.497996	0.0170817
0.01	0.501996	0.0170142
0.01	0.505964	0.0169479
0.01	0.509902	0.0168829
0.01	0.513809	0.0168191
0.01	0.517687	0.0167564
0.01	0.521536	0.0166949
0.01	0.525357	0.0166345
0.01	0.52915	0.0165752
0.01	0.532917	0.0165169
0.01	0.536656	0.0164597
0.01	0.54037	0.0164036
0.01	0.544059	0.0163484
0.01	0.547723	0.0162942
0.01	0.551362	0.0162409
0.01	0.554977	0.0161886
0.01	0.55857	0.0161372
0.01	0.562139	0.0160867
0.01	0.565685	0.0160371
0.01	0.56921	0.0159883
0.01	0.572713	0.0159404
0.01	0.576194	0.0158933
0.01	0.579655	0.015847
0.01	0.583095	0.0158014
0.01	0.586515	0.0157567
0.01	0.589915	0.0157127
0.01	0.593296	0.0156695
0.01	0.596657	0.0156269
0.01	0.6	0.0155851
0.01	0.603324	0.015544
0.01	0.60663	0.0155036
0.01	0.609918	0.0154638
0.01	0.613188	0.0154247
0.01	0.616441	0.0153863
0.01	0.619677	0.0153485
0.01	0.622896	0.0153113
0.01	0.626099	0.0152747
0.01	0.629285	0.0152387
0.01	0.632456	0.0152033
0.01	0.63561	0.0151685
0.01	0.638749	0.0151343
0.01	0.641872	0.0151006
0.01	0.644981	0.0150674
0.01	0.648074	0.0150348
0.01	0.651153	0.0150027
0.01	0.654217	0.0149711
0.01	0.657267	0.0149401
0.01	0.660303	0.0149095
0.01	0.663325	0.0148795
0.01	0.666333	0.0148499
0.01	0.669328	0.0148207
0.01	0.672309	0.0147921
0.01	0.675278	0.0147639
0.01	0.678233	0.0147362
0.01	0.681175	0.0147089
0.01	0.684105	0.014682
0.01	0.687023	0.0146556
0.01	0.689928	0.0146296
0.01	0.69282	0.0146039
0.01	0.695701	0.0145788
0.01	0.69857	0.014554
0.01	0.701427	0.0145296
0.01	0.704273	0.0145055
0.01	0.707107	0.0144819
0.01	0.70993	0.0144587
0.01	0.712741	0.0144358
0.01	0.715542	0.0144132
0.01	0.718331	0.0143911
0.01	0.72111	0.0143693
0.01	0.723878	0.0143478
0.01	0.726636	0.0143267
0.01	0.729383	0.0143059
0.01	0.73212	0.0142854
0.01	0.734847	0.0142653
0.01	0.737564	0.0142454
0.01	0.74027	0.0142259
0.01	0.742967	0.0142068
0.01	0.745654	0.0141879
0.01	0.748331	0.0141693
0.01	0.750999	0.014151
0.01	0.753658	0.014133
0.01	0.756307	0.0141153
0.01	0.758947	0.0140979
0.01	0.761577	0.0140808
0.01	0.764199	0.0140639
0.01	0.766812	0.0140473
0.01	0.769415	0.014031
0.01	0.77201	0.014015
0.01	0.774597	0.0139992
0.01	0.777174	0.0139836
0.01	0.779744	0.0139683
0.01	0.782304	0.0139533
0.01	0.784857	0.0139385
0.01	0.787401	0.013924
0.01	0.789937	0.0139097
0.01	0.792465	0.0138956
0.01	0.794984	0.0138818
0.01	0.797496	0.0138682
0.01	0.8	0.0138548
0.01	0.802496	0.0138417
0.01	0.804984	0.0138287
0.02	0	0.0525421
0.02	0.0632456	0.0519321
0.02	0.0894427	0.0513422
0.02	0.109545	0.0507715
0.02	0.126491	0.0502191
0.02	0.141421	0.049684
0.02	0.154919	0.0491657
0.02	0.167332	0.0486632
0.02	0.178885	0.0481759
0.02	0.189737	0.0477032
0.02	0.2	0.0472444
0.02	0.209762	0.0467989
0.02	0.219089	0.0463663
0.02	0.228035	0.0459459
0.02	0.236643	0.0455373
0.02	0.244949	0.04514
0.02	0.252982	0.0447536
0.02	0.260768	0.0443776
0.02	0.268328	0.0440117
0.02	0.275681	0.0436555
0.02	0.282843	0.0433086
0.02	0.289828	0.0429707
0.02	0.296648	0.0426414
0.02	0.303315	0.0423205
0.02	0.309839	0.0420076
0.02	0.316228	0.0417025
0.02	0.32249	0.0414049
0.02	0.328634	0.0411146
0.02	0.334664	0.0408312
0.02	0.340588	0.0405546
0.02	0.34641	0.0402846
0.02	0.352136	0.0400209
0.02	0.357771	0.0397633
0.02	0.363318	0.0395117
0.02	0.368782	0.0392658
0.02	0.374166	0.0390254
0.02	0.379473	0.0387905
0.02	0.384708	0.0385608
0.02	0.389872	0.0383362
0.02	0.394968	0.0381165
0.02	0.4	0.0379015
0.02	0.404969	0.0376912
0.02	0.409878	0.0374854
0.02	0.414729	0.037284
0.02	0.419524	0.0370868
0.02	0.424264	0.0368938
0.02	0.428952	0.0367048
0.02	0.43359	0.0365196
0.02	0.438178	0.0363383
0.02	0.442719	0.0361607
0.02	0.447214	0.0359866
0.02	0.451664	0.0358161
0.02	0.45607	0.0356489
0.02	0.460435	0.0354851
0.02	0.464758	0.0353245
0.02	0.469042	0.035167
0.02	0.473286	0.0350126
0.02	0.477493	0.0348612
0.02	0.481664	0.0347127
0.02	0.485798	0.0345671
0.02	0.489898	0.0344242
0.02	0.493964	0.0342841
0.02	0.497996	0.0341465
0.02	0.501996	0.0340116
0.02	0.505964	0.0338791
0.02	0.509902	0.0337491
0.02	0.513809	0.0336215
0.02	0.517687	0.0334963
0.02	0.521536	0.0333733
0.02	0.525357	0.0332526
0.02	0.52915	0.033134
0.02	0.532917	0.0330176
0.02	0.536656	0.0329033
0.02	0.54037	0.032791
0.02	0.544059	0.0326807
0.02	0.547723	0.0325723
0.02	0.551362	0.0324659
0.02	0.554977	0.0323613
0.02	0.55857	0.0322585
0.02	0.562139	0.0321576
0.02	0.565685	0.0320584
0.02	0.56921	0.0319609
0.02	0.572713	0.031865
0.02	0.576194	0.0317709
0.02	0.579655	0.0316783
0.02	0.583095	0.0315873
0.02	0.586515	0.0314978
0.02	0.589915	0.0314099
0.02	0.593296	0.0313235
0.02	0.596657	0.0312384
0.02	0.6	0.0311549
0.02	0.603324	0.0310727
0.02	0.60663	0.0309919
0.02	0.609918	0.0309124
0.02	0.613188	0.0308343
0.02	0.616441	0.0307574
0.02	0.619677	0.0306818
0.02	0.622896	0.0306075
0.02	0.626099	0.0305343
0.02	0.629285	0.0304624
0.02	0.632456	0.0303917
0.02	0.63561	0.0303221
0.02	0.638749	0.0302536
0.02	0.641872	0.0301862
0.02	0.644981	0.03012
0.02	0.648074	0.0300548
0.02	0.651153	0.0299906
0.02	0.654217	0.0299275
0.02	0.657267	0.0298654
0.02	0.660303	0.0298043
0.02	0.663325	0.0297442
0.02	0.666333	0.0296851
0.02	0.669328	0.0296269
0.02	0.672309	0.0295696
0.02	0.675278	0.0295132
0.02	0.678233	0.0294578
0.02	0.681175	0.0294032
0.02	0.684105	0.0293495
0.02	0.687023	0.0292967
0.02	0.689928	0.0292447
0.02	0.69282	0.0291935
0.02	0.695701	0.0291431
0.02	0.69857	0.0290936
0.02	0.701427	0.0290448
0.02	0.704273	0.0289968
0.02	0.707107	0.0289495
0.02	0.70993	0.028903
0.02	0.712741	0.0288573
0.02	0.715542	0.0288122
0.02	0.718331	0.0287679
0.02	0.72111	0.0287243
0.02	0.723878	0.0286814
0.02	0.726636	0.0286392
0.02	0.729383	0.0285976
0.02	0.73212	0.0285567
0.02	0.734847	0.0285164
0.02	0.737564	0.0284768
0.02	0.74027	0.0284379
0.02	0.742967	0.0283995
0.02	0.745654	0.0283618
0.02	0.748331	0.0283246
0.02	0.750999	0.0282881
0.02	0.753658	0.0282521
0.02	0.756307	0.0282167
0.02	0.758947	0.0281819
0.02	0.761577	0.0281476
0.02	0.764199	0.0281139
0.02	0.766812	0.0280808
0.02	0.769415	0.0280482
0.02	0.77201	0.0280161
0.02	0.774597	0.0279845
0.02	0.777174	0.0279534
0.02	0.779744	0.0279229
0.02	0.782304	0.0278929
0.02	0.784857	0.0278633
0.02	0.787401	0.0278342
0.02	0.789937	0.0278056
0.02	0.792465	0.0277775
0.02	0.794984	0.0277499
0.02	0.797496	0.0277227
0.02	0.8	0.0276959
0.02	0.802496	0.0276697
0.02	0.804984	0.0276438
0.03	0	0.0787483
0.03	0.0632456	0.0778341
0.03	0.0894427	0.07695
0.03	0.109545	0.0760946
0.03	0.126491	0.0752666
0.03	0.141421	0.0744648
0.03	0.154919	0.0736878
0.03	0.167332	0.0729347
0.03	0.178885	0.0722044
0.03	0.189737	0.0714959
0.03	0.2	0.0708083
0.03	0.209762	0.0701407
0.03	0.219089	0.0694922
0.03	0.228035	0.0688622
0.03	0.236643	0.0682498
0.03	0.244949	0.0676543
0.03	0.252982	0.0670752
0.03	0.260768	0.0665117
0.03	0.268328	0.0659633
0.03	0.275681	0.0654294
0.03	0.282843	0.0649095
0.03	0.289828	0.064403
0.03	0.296648	0.0639095
0.03	0.303315	0.0634286
0.03	0.309839	0.0629596
0.03	0.316228	0.0625023
0.03	0.32249	0.0620563
0.03	0.328634	0.0616211
0.03	0.334664	0.0611964
0.03	0.340588	0.0607819
0.03	0.34641	0.0603772
0.03	0.352136	0.0599819
0.03	0.357771	0.0595959
0.03	0.363318	0.0592187
0.03	0.368782	0.0588502
0.03	0.374166	0.05849
0.03	0.379473	0.0581379
0.03	0.384708	0.0577936
0.03	0.389872	0.0574569
0.03	0.394968	0.0571277
0.03	0.4	0.0568055
0.03	0.404969	0.0564903
0.03	0.409878	0.0561819
0.03	0.414729	0.05588
0.03	0.419524	0.0555845
0.03	0.424264	0.0552952
0.03	0.428952	0.0550119
0.03	0.43359	0.0547344
0.03	0.438178	0.0544626
0.03	0.442719	0.0541964
0.03	0.447214	0.0539355
0.03	0.451664	0.0536799
0.03	0.45607	0.0534294
0.03	0.460435	0.0531838
0.03	0.464758	0.0529431
0.03	0.469042	0.0527071
0.03	0.473286	0.0524758
0.03	0.477493	0.0522488
0.03	0.481664	0.0520263
0.03	0.485798	0.051808
0.03	0.489898	0.0515939
0.03	0.493964	0.0513838
0.03	0.497996	0.0511777
0.03	0.501996	0.0509754
0.03	0.505964	0.0507769
0.03	0.509902	0.050582
0.03	0.513809	0.0503908
0.03	0.517687	0.0502031
0.03	0.521536	0.0500188
0.03	0.525357	0.0498378
0.03	0.52915	0.0496601
0.03	0.532917	0.0494856
0.03	0.536656	0.0493143
0.03	0.54037	0.049146
0.03	0.544059	0.0489807
0.03	0.547723	0.0488183
0.03	0.551362	0.0486587
0.03	0.554977	0.048502
0.03	0.55857	0.048348
0.03	0.562139	0.0481967
0.03	0.565685	0.048048
0.03	0.56921	0.0479019
0.03	0.572713	0.0477582
0.03	0.576194	0.0476171
0.03	0.579655	0.0474783
0.03	0.583095	0.047342
0.03	0.586515	0.0472079
0.03	0.589915	0.0470761
0.03	0.593296	0.0469465
0.03	0.596657	0.0468191
0.03	0.6	0.0466939
0.03	0.603324	0.0465707
0.03	0.60663	0.0464496
0.03	0.609918	0.0463305
0.03	0.613188	0.0462134
0.03	0.616441	0.0460982
0.03	0.619677	0.0459849
0.03	0.622896	0.0458734
0.03	0.626099	0.0457638
0.03	0.629285	0.045656
0.03	0.632456	0.04555
0.03	0.63561	0.0454457
0.03	0.638749	0.0453431
0.03	0.641872	0.0452421
0.03	0.644981	0.0451428
0.03	0.648074	0.0450451
0.03	0.651153	0.0449489
0.03	0.654217	0.0448544
0.03	0.657267	0.0447613
0.03	0.660303	0.0446697
0.03	0.663325	0.0445796
0.03	0.666333	0.044491
0.03	0.669328	0.0444038
0.03	0.672309	0.0443179
0.03	0.675278	0.0442335
0.03	0.678233	0.0441503
0.03	0.681175	0.0440686
0.03	0.684105	0.0439881
0.03	0.687023	0.0439089
0.03	0.689928	0.0438309
0.03	0.69282	0.0437542
0.03	0.695701	0.0436787
0.03	0.69857	0.0436044
0.03	0.701427	0.0435313
0.03	0.704273	0.0434594
0.03	0.707107	0.0433886
0.03	0.70993	0.0433189
0.03	0.712741	0.0432503
0.03	0.715542	0.0431828
0.03	0.718331	0.0431164
0.03	0.72111	0.043051
0.03	0.723878	0.0429867
0.03	0.726636	0.0429234
0.03	0.729383	0.0428611
0.03	0.73212	0.0427998
0.03	0.734847	0.0427395
0.03	0.737564	0.0426801
0.03	0.74027	0.0426217
0.03	0.742967	0.0425642
0.03	0.745654	0.0425076
0.03	0.748331	0.042452
0.03	0.750999	0.0423972
0.03	0.753658	0.0423433
0.03	0.756307	0.0422903
0.03	0.758947	0.0422381
0.03	0.761577	0.0421867
0.03	0.764199	0.0421362
0.03	0.766812	0.0420865
0.03	0.769415	0.0420376
0.03	0.77201	0.0419895
0.03	0.774597	0.0419422
0.03	0.777174	0.0418957
0.03	0.779744	0.0418499
0.03	0.782304	0.0418049
0.03	0.784857	0.0417606
0.03	0.787401	0.041717
0.03	0.789937	0.0416741
0.03	0.792465	0.041632
0.03	0.794984	0.0415906
0.03	0.797496	0.0415498
0.03	0.8	0.0415097
0.03	0.802496	0.0414703
0.03	0.804984	0.0414316
0.04	0	0.104877
0.04	0.0632456	0.103659
0.04	0.0894427	0.102482
0.04	0.109545	0.101343
0.04	0.126491	0.10024
0.04	0.141421	0.099172
0.04	0.154919	0.0981373
0.04	0.167332	0.0971343
0.04	0.178885	0.0961617
0.04	0.189737	0.0952181
0.04	0.2	0.0943023
0.04	0.209762	0.0934132
0.04	0.219089	0.0925496
0.04	0.228035	0.0917105
0.04	0.236643	0.0908949
0.04	0.244949	0.0901019
0.04	0.252982	0.0893306
0.04	0.260768	0.0885802
0.04	0.268328	0.0878498
0.04	0.275681	0.0871388
0.04	0.282843	0.0864463
0.04	0.289828	0.0857718
0.04	0.296648	0.0851146
0.04	0.303315	0.084474
0.04	0.309839	0.0838495
0.04	0.316228	0.0832405
0.04	0.32249	0.0826465
0.04	0.328634	0.0820669
0.04	0.334664	0.0815013
0.04	0.340588	0.0809492
0.04	0.34641	0.0804102
0.04	0.352136	0.0798838
0.04	0.357771	0.0793697
0.04	0.363318	0.0788674
0.04	0.368782	0.0783765
0.04	0.374166	0.0778968
0.04	0.379473	0.0774279
0.04	0.384708	0.0769694
0.04	0.389872	0.076521
0.04	0.394968	0.0760825
0.04	0.4	0.0756535
0.04	0.404969	0.0752337
0.04	0.409878	0.0748229
0.04	0.414729	0.0744209
0.04	0.419524	0.0740273
0.04	0.424264	0.073642
0.04	0.428952	0.0732647
0.04	0.43359	0.0728951
0.04	0.438178	0.0725332
0.04	0.442719	0.0721786
0.04	0.447214	0.0718312
0.04	0.451664	0.0714908
0.04	0.45607	0.0711571
0.04	0.460435	0.0708301
0.04	0.464758	0.0705095
0.04	0.469042	0.0701953
0.04	0.473286	0.0698871
0.04	0.477493	0.0695849
0.04	0.481664	0.0692885
0.04	0.485798	0.0689978
0.04	0.489898	0.0687126
0.04	0.493964	0.0684328
0.04	0.497996	0.0681583
0.04	0.501996	0.0678889
0.04	0.505964	0.0676245
0.04	0.509902	0.0673651
0.04	0.513809	0.0671104
0.04	0.517687	0.0668603
0.04	0.521536	0.0666149
0.04	0.525357	0.0663739
0.04	0.52915	0.0661373
0.04	0.532917	0.0659049
0.04	0.536656	0.0656767
0.04	0.54037	0.0654525
0.04	0.544059	0.0652323
0.04	0.547723	0.0650161
0.04	0.551362	0.0648036
0.04	0.554977	0.0645948
0.04	0.55857	0.0643898
0.04	0.562139	0.0641882
0.04	0.565685	0.0639902
0.04	0.56921	0.0637956
0.04	0.572713	0.0636043
0.04	0.576194	0.0634163
0.04	0.579655	0.0632316
0.04	0.583095	0.0630499
0.04	0.586515	0.0628714
0.04	0.589915	0.0626958
0.04	0.593296	0.0625233
0.04	0.596657	0.0623536
0.04	0.6	0.0621868
0.04	0.603324	0.0620228
0.04	0.60663	0.0618615
0.04	0.609918	0.0617028
0.04	0.613188	0.0615468
0.04	0.616441	0.0613934
0.04	0.619677	0.0612425
0.04	0.622896	0.0610941
0.04	0.626099	0.0609482
0.04	0.629285	0.0608046
0.04	0.632456	0.0606634
0.04	0.63561	0.0605244
0.04	0.638749	0.0603878
0.04	0.641872	0.0602533
0.04	0.644981	0.060121
0.04	0.648074	0.0599909
0.04	0.651153	0.0598629
0.04	0.654217	0.0597369
0.04	0.657267	0.059613
0.04	0.660303	0.059491
0.04	0.663325	0.0593711
0.04	0.666333	0.059253
0.04	0.669328	0.0591368
0.04	0.672309	0.0590225
0.04	0.675278	0.05891
0.04	0.678233	0.0587993
0.04	0.681175	0.0586904
0.04	0.684105	0.0585832
0.04	0.687023	0.0584777
0.04	0.689928	0.0583739
0.04	0.69282	0.0582718
0.04	0.695701	0.0581712
0.04	0.69857	0.0580723
0.04	0.701427	0.0579749
0.04	0.704273	0.0578791
0.04	0.707107	0.0577848
0.04	0.70993	0.057692
0.04	0.712741	0.0576007
0.04	0.715542	0.0575108
0.04	0.718331	0.0574223
0.04	0.72111	0.0573353
0.04	0.723878	0.0572496
0.04	0.726636	0.0571653
0.04	0.729383	0.0570823
0.04	0.73212	0.0570007
0.04	0.734847	0.0569203
0.04	0.737564	0.0568413
0.04	0.74027	0.0567635
0.04	0.742967	0.0566869
0.04	0.745654	0.0566116
0.04	0.748331	0.0565374
0.04	0.750999	0.0564645
0.04	0.753658	0.0563927
0.04	0.756307	0.0563221
0.04	0.758947	0.0562526
0.04	0.761577	0.0561842
0.04	0.764199	0.0561169
0.04	0.766812	0.0560508
0.04	0.769415	0.0559856
0.04	0.77201	0.0559216
0.04	0.774597	0.0558586
0.04	0.777174	0.0557966
0.04	0.779744	0.0557356
0.04	0.782304	0.0556756
0.04	0.784857	0.0556166
0.04	0.787401	0.0555586
0.04	0.789937	0.0555015
0.04	0.792465	0.0554454
0.04	0.794984	0.0553902
0.04	0.797496	0.0553359
0.04	0.8	0.0552826
0.04	0.802496	0.0552301
0.04	0.804984	0.0551785
0.05	0	0.130902
0.05	0.0632456	0.129382
0.05	0.0894427	0.127913
0.05	0.109545	0.126491
0.05	0.126491	0.125114
0.05	0.141421	0.123781
0.05	0.154919	0.12249
0.05	0.167332	0.121238
0.05	0.178885	0.120024
0.05	0.189737	0.118846
0.05	0.2	0.117703
0.05	0.209762	0.116593
0.05	0.219089	0.115516
0.05	0.228035	0.114468
0.05	0.236643	0.11345
0.05	0.244949	0.112461
0.05	0.252982	0.111498
0.05	0.260768	0.110561
0.05	0.268328	0.10965
0.05	0.275681	0.108762
0.05	0.282843	0.107898
0.05	0.289828	0.107056
0.05	0.296648	0.106236
0.05	0.303315	0.105436
0.05	0.309839	0.104657
0.05	0.316228	0.103896
0.05	0.32249	0.103155
0.05	0.328634	0.102432
0.05	0.334664	0.101726
0.05	0.340588	0.101037
0.05	0.34641	0.100364
0.05	0.352136	0.0997068
0.05	0.357771	0.0990651
0.05	0.363318	0.0984382
0.05	0.368782	0.0978256
0.05	0.374166	0.0972268
0.05	0.379473	0.0966415
0.05	0.384708	0.0960692
0.05	0.389872	0.0955096
0.05	0.394968	0.0949622
0.05	0.4	0.0944267
0.05	0.404969	0.0939028
0.05	0.409878	0.0933901
0.05	0.414729	0.0928883
0.05	0.419524	0.0923971
0.05	0.424264	0.0919161
0.05	0.428952	0.0914452
0.05	0.43359	0.090984
0.05	0.438178	0.0905322
0.05	0.442719	0.0900896
0.05	0.447214	0.089656
0.05	0.451664	0.0892311
0.05	0.45607	0.0888147
0.05	0.460435	0.0884065
0.05	0.464758	0.0880064
0.05	0.469042	0.0876141
0.05	0.473286	0.0872295
0.05	0.477493	0.0868523
0.05	0.481664	0.0864823
0.05	0.485798	0.0861195
0.05	0.489898	0.0857635
0.05	0.493964	0.0854143
0.05	0.497996	0.0850716
0.05	0.501996	0.0847354
0.05	0.505964	0.0844054
0.05	0.509902	0.0840816
0.05	0.513809	0.0837637
0.05	0.517687	0.0834516
0.05	0.521536	0.0831453
0.05	0.525357	0.0828445
0.05	0.52915	0.0825491
0.05	0.532917	0.0822591
0.05	0.536656	0.0819742
0.05	0.54037	0.0816944
0.05	0.544059	0.0814196
0.05	0.547723	0.0811497
0.05	0.551362	0.0808845
0.05	0.554977	0.080624
0.05	0.55857	0.080368
0.05	0.562139	0.0801164
0.05	0.565685	0.0798693
0.05	0.56921	0.0796263
0.05	0.572713	0.0793876
0.05	0.576194	0.079153
0.05	0.579655	0.0789224
0.05	0.583095	0.0786957
0.05	0.586515	0.0784728
0.05	0.589915	0.0782537
0.05	0.593296	0.0780383
0.05	0.596657	0.0778266
0.05	0.6	0.0776183
0.05	0.603324	0.0774136
0.05	0.60663	0.0772123
0.05	0.609918	0.0770143
0.05	0.613188	0.0768196
0.05	0.616441	0.0766281
0.05	0.619677	0.0764398
0.05	0.622896	0.0762546
0.05	0.626099	0.0760724
0.05	0.629285	0.0758932
0.05	0.632456	0.0757169
0.05	0.63561	0.0755435
0.05	0.638749	0.0753729
0.05	0.641872	0.0752051
0.05	0.644981	0.07504
0.05	0.648074	0.0748776
0.05	0.651153	0.0747178
0.05	0.654217	0.0745605
0.05	0.657267	0.0744059
0.05	0.660303	0.0742536
0.05	0.663325	0.0741039
0.05	0.666333	0.0739565
0.05	0.669328	0.0738115
0.05	0.672309	0.0736688
0.05	0.675278	0.0735284
0.05	0.678233	0.0733903
0.05	0.681175	0.0732543
0.05	0.684105	0.0731205
0.05	0.687023	0.0729889
0.05	0.689928	0.0728593
0.05	0.69282	0.0727318
0.05	0.695701	0.0726063
0.05	0.69857	0.0724828
0.05	0.701427	0.0723613
0.05	0.704273	0.0722417
0.05	0.707107	0.072124
0.05	0.70993	0.0720082
0.05	0.712741	0.0718942
0.05	0.715542	0.071782
0.05	0.718331	0.0716716
0.05	0.72111	0.0715629
0.05	0.723878	0.071456
0.05	0.726636	0.0713508
0.05	0.729383	0.0712472
0.05	0.73212	0.0711453
0.05	0.734847	0.071045
0.05	0.737564	0.0709464
0.05	0.74027	0.0708492
0.05	0.742967	0.0707537
0.05	0.745654	0.0706596
0.05	0.748331	0.0705671
0.05	0.750999	0.070476
0.05	0.753658	0.0703865
0.05	0.756307	0.0702983
0.05	0.758947	0.0702116
0.05	0.761577	0.0701262
0.05	0.764199	0.0700423
0.05	0.766812	0.0699597
0.05	0.769415	0.0698784
0.05	0.77201	0.0697984
0.05	0.774597	0.0697198
0.05	0.777174	0.0696424
0.05	0.779744	0.0695663
0.05	0.782304	0.0694914
0.05	0.784857	0.0694178
0.05	0.787401	0.0693454
0.05	0.789937	0.0692741
0.05	0.792465	0.0692041
0.05	0.794984	0.0691352
0.05	0.797496	0.0690675
0.05	0.8	0.0690009
0.05	0.802496	0.0689354
0.05	0.804984	0.068871
0.06	0	0.156798
0.06	0.0632456	0.154977
0.06	0.0894427	0.153217
0.06	0.109545	0.151514
0.06	0.126491	0.149865
0.06	0.141421	0.148269
0.06	0.154919	0.146722
0.06	0.167332	0.145222
0.06	0.178885	0.143768
0.06	0.189737	0.142357
0.06	0.2	0.140988
0.06	0.209762	0.139659
0.06	0.219089	0.138368
0.06	0.228035	0.137113
0.06	0.236643	0.135894
0.06	0.244949	0.134708
0.06	0.252982	0.133555
0.06	0.260768	0.132433
0.06	0.268328	0.131341
0.06	0.275681	0.130278
0.06	0.282843	0.129243
0.06	0.289828	0.128234
0.06	0.296648	0.127252
0.06	0.303315	0.126294
0.06	0.309839	0.12536
0.06	0.316228	0.12445
0.06	0.32249	0.123562
0.06	0.328634	0.122695
0.06	0.334664	0.12185
0.06	0.340588	0.121024
0.06	0.34641	0.120218
0.06	0.352136	0.119431
0.06	0.357771	0.118663
0.06	0.363318	0.117912
0.06	0.368782	0.117178
0.06	0.374166	0.116461
0.06	0.379473	0.11576
0.06	0.384708	0.115074
0.06	0.389872	0.114404
0.06	0.394968	0.113748
0.06	0.4	0.113107
0.06	0.404969	0.112479
0.06	0.409878	0.111865
0.06	0.414729	0.111264
0.06	0.419524	0.110676
0.06	0.424264	0.1101
0.06	0.428952	0.109535
0.06	0.43359	0.108983
0.06	0.438178	0.108442
0.06	0.442719	0.107912
0.06	0.447214	0.107392
0.06	0.451664	0.106883
0.06	0.45607	0.106385
0.06	0.460435	0.105896
0.06	0.464758	0.105416
0.06	0.469042	0.104946
0.06	0.473286	0.104486
0.06	0.477493	0.104034
0.06	0.481664	0.103591
0.06	0.485798	0.103156
0.06	0.489898	0.10273
0.06	0.493964	0.102311
0.06	0.497996	0.101901
0.06	0.501996	0.101498
0.06	0.505964	0.101103
0.06	0.509902	0.100715
0.06	0.513809	0.100334
0.06	0.517687	0.0999606
0.06	0.521536	0.0995936
0.06	0.525357	0.0992333
0.06	0.52915	0.0988795
0.06	0.532917	0.0985321
0.06	0.536656	0.0981909
0.06	0.54037	0.0978557
0.06	0.544059	0.0975266
0.06	0.547723	0.0972032
0.06	0.551362	0.0968856
0.06	0.554977	0.0965735
0.06	0.55857	0.0962669
0.06	0.562139	0.0959656
0.06	0.565685	0.0956695
0.06	0.56921	0.0953785
0.06	0.572713	0.0950926
0.06	0.576194	0.0948115
0.06	0.579655	0.0945353
0.06	0.583095	0.0942637
0.06	0.586515	0.0939968
0.06	0.589915	0.0937344
0.06	0.593296	0.0934764
0.06	0.596657	0.0932227
0.06	0.6	0.0929733
0.06	0.603324	0.092728
0.06	0.60663	0.0924869
0.06	0.609918	0.0922497
0.06	0.613188	0.0920165
0.06	0.616441	0.0917872
0.06	0.619677	0.0915616
0.06	0.622896	0.0913397
0.06	0.626099	0.0911215
0.06	0.629285	0.0909068
0.06	0.632456	0.0906957
0.06	0.63561	0.090488
0.06	0.638749	0.0902836
0.06	0.641872	0.0900826
0.06	0.644981	0.0898849
0.06	0.648074	0.0896903
0.06	0.651153	0.0894989
0.06	0.654217	0.0893106
0.06	0.657267	0.0891253
0.06	0.660303	0.088943
0.06	0.663325	0.0887636
0.06	0.666333	0.0885871
0.06	0.669328	0.0884134
0.06	0.672309	0.0882425
0.06	0.675278	0.0880743
0.06	0.678233	0.0879088
0.06	0.681175	0.087746
0.06	0.684105	0.0875857
0.06	0.687023	0.087428
0.06	0.689928	0.0872728
0.06	0.69282	0.0871201
0.06	0.695701	0.0869698
0.06	0.69857	0.0868218
0.06	0.701427	0.0866763
0.06	0.704273	0.086533
0.06	0.707107	0.086392
0.06	0.70993	0.0862533
0.06	0.712741	0.0861167
0.06	0.715542	0.0859824
0.06	0.718331	0.0858501
0.06	0.72111	0.08572
0.06	0.723878	0.0855919
0.06	0.726636	0.0854658
0.06	0.729383	0.0853418
0.06	0.73212	0.0852197
0.06	0.734847	0.0850996
0.06	0.737564	0.0849814
0.06	0.74027	0.0848651
0.06	0.742967	0.0847506
0.06	0.745654	0.084638
0.06	0.748331	0.0845271
0.06	0.750999	0.0844181
0.06	0.753658	0.0843107
0.06	0.756307	0.0842052
0.06	0.758947	0.0841013
0.06	0.761577	0.083999
0.06	0.764199	0.0838985
0.06	0.766812	0.0837995
0.06	0.769415	0.0837022
0.06	0.77201	0.0836064
0.06	0.774597	0.0835122
0.06	0.777174	0.0834195
0.06	0.779744	0.0833283
0.06	0.782304	0.0832387
0.06	0.784857	0.0831505
0.06	0.787401	0.0830637
0.06	0.789937	0.0829784
0.06	0.792465	0.0828945
0.06	0.794984	0.082812
0.06	0.797496	0.0827308
0.06	0.8	0.082651
0.06	0.802496	0.0825726
0.06	0.804984	0.0824954
0.07	0	0.182539
0.07	0.0632456	0.18042
0.07	0.0894427	0.17837
0.07	0.109545	0.176388
0.07	0.126491	0.174468
0.07	0.141421	0.172609
0.07	0.154919	0.170809
0.07	0.167332	0.169063
0.07	0.178885	0.16737
0.07	0.189737	0.165728
0.07	0.2	0.164134
0.07	0.209762	0.162586
0.07	0.219089	0.161083
0.07	0.228035	0.159623
0.07	0.236643	0.158203
0.07	0.244949	0.156823
0.07	0.252982	0.15548
0.07	0.260768	0.154174
0.07	0.268328	0.152903
0.07	0.275681	0.151666
0.07	0.282843	0.15046
0.07	0.289828	0.149286
0.07	0.296648	0.148142
0.07	0.303315	0.147028
0.07	0.309839	0.145941
0.07	0.316228	0.144881
0.07	0.32249	0.143847
0.07	0.328634	0.142838
0.07	0.334664	0.141853
0.07	0.340588	0.140893
0.07	0.34641	0.139954
0.07	0.352136	0.139038
0.07	0.357771	0.138143
0.07	0.363318	0.137269
0.07	0.368782	0.136415
0.07	0.374166	0.13558
0.07	0.379473	0.134764
0.07	0.384708	0.133966
0.07	0.389872	0.133185
0.07	0.394968	0.132422
0.07	0.4	0.131675
0.07	0.404969	0.130945
0.07	0.409878	0.13023
0.07	0.414729	0.12953
0.07	0.419524	0.128845
0.07	0.424264	0.128174
0.07	0.428952	0.127518
0.07	0.43359	0.126874
0.07	0.438178	0.126244
0.07	0.442719	0.125627
0.07	0.447214	0.125023
0.07	0.451664	0.12443
0.07	0.45607	0.123849
0.07	0.460435	0.12328
0.07	0.464758	0.122722
0.07	0.469042	0.122175
0.07	0.473286	0.121639
0.07	0.477493	0.121113
0.07	0.481664	0.120597
0.07	0.485798	0.120091
0.07	0.489898	0.119595
0.07	0.493964	0.119108
0.07	0.497996	0.11863
0.07	0.501996	0.118161
0.07	0.505964	0.117701
0.07	0.509902	0.117249
0.07	0.513809	0.116806
0.07	0.517687	0.116371
0.07	0.521536	0.115944
0.07	0.525357	0.115524
0.07	0.52915	0.115112
0.07	0.532917	0.114708
0.07	0.536656	0.114311
0.07	0.54037	0.11392
0.07	0.544059	0.113537
0.07	0.547723	0.113161
0.07	0.551362	0.112791
0.07	0.554977	0.112428
0.07	0.55857	0.112071
0.07	0.562139	0.11172
0.07	0.565685	0.111375
0.07	0.56921	0.111037
0.07	0.572713	0.110704
0.07	0.576194	0.110376
0.07	0.579655	0.110055
0.07	0.583095	0.109739
0.07	0.586515	0.109428
0.07	0.589915	0.109122
0.07	0.593296	0.108822
0.07	0.596657	0.108527
0.07	0.6	0.108236
0.07	0.603324	0.107951
0.07	0.60663	0.10767
0.07	0.609918	0.107394
0.07	0.613188	0.107123
0.07	0.616441	0.106856
0.07	0.619677	0.106593
0.07	0.622896	0.106335
0.07	0.626099	0.106081
0.07	0.629285	0.105831
0.07	0.632456	0.105585
0.07	0.63561	0.105343
0.07	0.638749	0.105105
0.07	0.641872	0.104871
0.07	0.644981	0.104641
0.07	0.648074	0.104415
0.07	0.651153	0.104192
0.07	0.654217	0.103972
0.07	0.657267	0.103757
0.07	0.660303	0.103545
0.07	0.663325	0.103336
0.07	0.666333	0.10313
0.07	0.669328	0.102928
0.07	0.672309	0.102729
0.07	0.675278	0.102533
0.07	0.678233	0.102341
0.07	0.681175	0.102151
0.07	0.684105	0.101964
0.07	0.687023	0.101781
0.07	0.689928	0.1016
0.07	0.69282	0.101422
0.07	0.695701	0.101247
0.07	0.69857	0.101075
0.07	0.701427	0.100906
0.07	0.704273	0.100739
0.07	0.707107	0.100575
0.07	0.70993	0.100413
0.07	0.712741	0.100254
0.07	0.715542	0.100098
0.07	0.718331	0.0999439
0.07	0.72111	0.0997924
0.07	0.723878	0.0996433
0.07	0.726636	0.0994966
0.07	0.729383	0.0993522
0.07	0.73212	0.0992101
0.07	0.734847	0.0990702
0.07	0.737564	0.0989326
0.07	0.74027	0.0987972
0.07	0.742967	0.0986639
0.07	0.745654	0.0985328
0.07	0.748331	0.0984037
0.07	0.750999	0.0982768
0.07	0.753658	0.0981518
0.07	0.756307	0.0980289
0.07	0.758947	0.097908
0.07	0.761577	0.0977889
0.07	0.764199	0.0976719
0.07	0.766812	0.0975567
0.07	0.769415	0.0974433
0.07	0.77201	0.0973318
0.07	0.774597	0.0972222
0.07	0.777174	0.0971143
0.07	0.779744	0.0970081
0.07	0.782304	0.0969038
0.07	0.784857	0.0968011
0.07	0.787401	0.0967001
0.07	0.789937	0.0966008
0.07	0.792465	0.0965031
0.07	0.794984	0.096407
0.07	0.797496	0.0963125
0.07	0.8	0.0962197
0.07	0.802496	0.0961283
0.07	0.804984	0.0960385
0.08	0	0.2081
0.08	0.0632456	0.205684
0.08	0.0894427	0.203347
0.08	0.109545	0.201087
0.08	0.126491	0.198899
0.08	0.141421	0.19678
0.08	0.154919	0.194727
0.08	0.167332	0.192737
0.08	0.178885	0.190807
0.08	0.189737	0.188935
0.08	0.2	0.187117
0.08	0.209762	0.185353
0.08	0.219089	0.18364
0.08	0.228035	0.181975
0.08	0.236643	0.180356
0.08	0.244949	0.178783
0.08	0.252982	0.177252
0.08	0.260768	0.175763
0.08	0.268328	0.174314
0.08	0.275681	0.172903
0.08	0.282843	0.171529
0.08	0.289828	0.170191
0.08	0.296648	0.168887
0.08	0.303315	0.167616
0.08	0.309839	0.166377
0.08	0.316228	0.165168
0.08	0.32249	0.16399
0.08	0.328634	0.16284
0.08	0.334664	0.161717
0.08	0.340588	0.160622
0.08	0.34641	0.159552
0.08	0.352136	0.158508
0.08	0.357771	0.157488
0.08	0.363318	0.156491
0.08	0.368782	0.155517
0.08	0.374166	0.154565
0.08	0.379473	0.153635
0.08	0.384708	0.152725
0.08	0.389872	0.151835
0.08	0.394968	0.150965
0.08	0.4	0.150114
0.08	0.404969	0.149281
0.08	0.409878	0.148466
0.08	0.414729	0.147668
0.08	0.419524	0.146887
0.08	0.424264	0.146123
0.08	0.428952	0.145374
0.08	0.43359	0.144641
0.08	0.438178	0.143923
0.08	0.442719	0.143219
0.08	0.447214	0.14253
0.08	0.451664	0.141854
0.08	0.45607	0.141192
0.08	0.460435	0.140543
0.08	0.464758	0.139907
0.08	0.469042	0.139283
0.08	0.473286	0.138672
0.08	0.477493	0.138072
0.08	0.481664	0.137484
0.08	0.485798	0.136907
0.08	0.489898	0.136342
0.08	0.493964	0.135786
0.08	0.497996	0.135242
0.08	0.501996	0.134707
0.08	0.505964	0.134183
0.08	0.509902	0.133668
0.08	0.513809	0.133162
0.08	0.517687	0.132666
0.08	0.521536	0.132179
0.08	0.525357	0.131701
0.08	0.52915	0.131231
0.08	0.532917	0.13077
0.08	0.536656	0.130318
0.08	0.54037	0.129873
0.08	0.544059	0.129436
0.08	0.547723	0.129007
0.08	0.551362	0.128585
0.08	0.554977	0.128171
0.08	0.55857	0.127764
0.08	0.562139	0.127364
0.08	0.565685	0.126971
0.08	0.56921	0.126585
0.08	0.572713	0.126206
0.08	0.576194	0.125833
0.08	0.579655	0.125466
0.08	0.583095	0.125106
0.08	0.586515	0.124751
0.08	0.589915	0.124403
0.08	0.593296	0.124061
0.08	0.596657	0.123724
0.08	0.6	0.123393
0.08	0.603324	0.123067
0.08	0.60663	0.122747
0.08	0.609918	0.122433
0.08	0.613188	0.122123
0.08	0.616441	0.121819
0.08	0.619677	0.121519
0.08	0.622896	0.121225
0.08	0.626099	0.120935
0.08	0.629285	0.12065
0.08	0.632456	0.12037
0.08	0.63561	0.120094
0.08	0.638749	0.119823
0.08	0.641872	0.119556
0.08	0.644981	0.119294
0.08	0.648074	0.119036
0.08	0.651153	0.118782
0.08	0.654217	0.118532
0.08	0.657267	0.118286
0.08	0.660303	0.118044
0.08	0.663325	0.117806
0.08	0.666333	0.117572
0.08	0.669328	0.117341
0.08	0.672309	0.117114
0.08	0.675278	0.116891
0.08	0.678233	0.116671
0.08	0.681175	0.116455
0.08	0.684105	0.116243
0.08	0.687023	0.116033
0.08	0.689928	0.115827
0.08	0.69282	0.115625
0.08	0.695701	0.115425
0.08	0.69857	0.115229
0.08	0.701427	0.115036
0.08	0.704273	0.114845
0.08	0.707107	0.114658
0.08	0.70993	0.114474
0.08	0.712741	0.114293
0.08	0.715542	0.114115
0.08	0.718331	0.113939
0.08	0.72111	0.113766
0.08	0.723878	0.113596
0.08	0.726636	0.113429
0.08	0.729383	0.113264
0.08	0.73212	0.113102
0.08	0.734847	0.112943
0.08	0.737564	0.112786
0.08	0.74027	0.112632
0.08	0.742967	0.11248
0.08	0.745654	0.11233
0.08	0.748331	0.112183
0.08	0.750999	0.112038
0.08	0.753658	0.111896
0.08	0.756307	0.111756
0.08	0.758947	0.111618
0.08	0.761577	0.111482
0.08	0.764199	0.111349
0.08	0.766812	0.111218
0.08	0.769415	0.111088
0.08	0.77201	0.110961
0.08	0.774597	0.110836
0.08	0.777174	0.110713
0.08	0.779744	0.110592
0.08	0.782304	0.110473
0.08	0.784857	0.110356
0.08	0.787401	0.110241
0.08	0.789937	0.110128
0.08	0.792465	0.110016
0.08	0.794984	0.109907
0.08	0.797496	0.109799
0.08	0.8	0.109693
0.08	0.802496	0.109589
0.08	0.804984	0.109487
0.09	0	0.233455
0.09	0.0632456	0.230745
0.09	0.0894427	0.228124
0.09	0.109545	0.225588
0.09	0.126491	0.223134
0.09	0.141421	0.220756
0.09	0.154919	0.218453
0.09	0.167332	0.21622
0.09	0.178885	0.214055
0.09	0.189737	0.211955
0.09	0.2	0.209916
0.09	0.209762	0.207937
0.09	0.219089	0.206015
0.09	0.228035	0.204147
0.09	0.236643	0.202332
0.09	0.244949	0.200566
0.09	0.252982	0.198849
0.09	0.260768	0.197179
0.09	0.268328	0.195553
0.09	0.275681	0.19397
0.09	0.282843	0.192429
0.09	0.289828	0.190928
0.09	0.296648	0.189465
0.09	0.303315	0.188039
0.09	0.309839	0.186649
0.09	0.316228	0.185293
0.09	0.32249	0.183971
0.09	0.328634	0.18268
0.09	0.334664	0.181421
0.09	0.340588	0.180192
0.09	0.34641	0.178993
0.09	0.352136	0.177821
0.09	0.357771	0.176676
0.09	0.363318	0.175558
0.09	0.368782	0.174466
0.09	0.374166	0.173398
0.09	0.379473	0.172354
0.09	0.384708	0.171333
0.09	0.389872	0.170335
0.09	0.394968	0.169359
0.09	0.4	0.168404
0.09	0.404969	0.16747
0.09	0.409878	0.166555
0.09	0.414729	0.16566
0.09	0.419524	0.164784
0.09	0.424264	0.163927
0.09	0.428952	0.163087
0.09	0.43359	0.162264
0.09	0.438178	0.161459
0.09	0.442719	0.160669
0.09	0.447214	0.159896
0.09	0.451664	0.159138
0.09	0.45607	0.158395
0.09	0.460435	0.157667
0.09	0.464758	0.156954
0.09	0.469042	0.156254
0.09	0.473286	0.155568
0.09	0.477493	0.154896
0.09	0.481664	0.154236
0.09	0.485798	0.153589
0.09	0.489898	0.152954
0.09	0.493964	0.152331
0.09	0.497996	0.15172
0.09	0.501996	0.15112
0.09	0.505964	0.150532
0.09	0.509902	0.149954
0.09	0.513809	0.149387
0.09	0.517687	0.148831
0.09	0.521536	0.148284
0.09	0.525357	0.147748
0.09	0.52915	0.147221
0.09	0.532917	0.146704
0.09	0.536656	0.146196
0.09	0.54037	0.145697
0.09	0.544059	0.145207
0.09	0.547723	0.144725
0.09	0.551362	0.144252
0.09	0.554977	0.143788
0.09	0.55857	0.143331
0.09	0.562139	0.142883
0.09	0.565685	0.142442
0.09	0.56921	0.142009
0.09	0.572713	0.141583
0.09	0.576194	0.141164
0.09	0.579655	0.140753
0.09	0.583095	0.140349
0.09	0.586515	0.139951
0.09	0.589915	0.139561
0.09	0.593296	0.139176
0.09	0.596657	0.138799
0.09	0.6	0.138427
0.09	0.603324	0.138062
0.09	0.60663	0.137703
0.09	0.609918	0.13735
0.09	0.613188	0.137003
0.09	0.616441	0.136661
0.09	0.619677	0.136326
0.09	0.622896	0.135995
0.09	0.626099	0.13567
0.09	0.629285	0.135351
0.09	0.632456	0.135036
0.09	0.63561	0.134727
0.09	0.638749	0.134423
0.09	0.641872	0.134124
0.09	0.644981	0.133829
0.09	0.648074	0.133539
0.09	0.651153	0.133254
0.09	0.654217	0.132974
0.09	0.657267	0.132698
0.09	0.660303	0.132427
0.09	0.663325	0.13216
0.09	0.666333	0.131897
0.09	0.669328	0.131638
0.09	0.672309	0.131384
0.09	0.675278	0.131133
0.09	0.678233	0.130887
0.09	0.681175	0.130645
0.09	0.684105	0.130406
0.09	0.687023	0.130171
0.09	0.689928	0.12994
0.09	0.69282	0.129713
0.09	0.695701	0.129489
0.09	0.69857	0.129269
0.09	0.701427	0.129052
0.09	0.704273	0.128839
0.09	0.707107	0.128629
0.09	0.70993	0.128422
0.09	0.712741	0.128219
0.09	0.715542	0.128019
0.09	0.718331	0.127822
0.09	0.72111	0.127628
0.09	0.723878	0.127437
0.09	0.726636	0.12725
0.09	0.729383	0.127065
0.09	0.73212	0.126883
0.09	0.734847	0.126704
0.09	0.737564	0.126528
0.09	0.74027	0.126355
0.09	0.742967	0.126185
0.09	0.745654	0.126017
0.09	0.748331	0.125852
0.09	0.750999	0.12569
0.09	0.753658	0.12553
0.09	0.756307	0.125373
0.09	0.758947	0.125218
0.09	0.761577	0.125066
0.09	0.764199	0.124916
0.09	0.766812	0.124769
0.09	0.769415	0.124624
0.09	0.77201	0.124481
0.09	0.774597	0.124341
0.09	0.777174	0.124203
0.09	0.779744	0.124067
0.09	0.782304	0.123934
0.09	0.784857	0.123802
0.09	0.787401	0.123673
0.09	0.789937	0.123546
0.09	0.792465	0.123421
0.09	0.794984	0.123298
0.09	0.797496	0.123178
0.09	0.8	0.123059
0.09	0.802496	0.122942
0.09	0.804984	0.122827
0.1	0	0.25858
0.1	0.0632456	0.255578
0.1	0.0894427	0.252675
0.1	0.109545	0.249867
0.1	0.126491	0.247148
0.1	0.141421	0.244515
0.1	0.154919	0.241964
0.1	0.167332	0.239491
0.1	0.178885	0.237093
0.1	0.189737	0.234766
0.1	0.2	0.232508
0.1	0.209762	0.230316
0.1	0.219089	0.228187
0.1	0.228035	0.226118
0.1	0.236643	0.224107
0.1	0.244949	0.222152
0.1	0.252982	0.22025
0.1	0.260768	0.2184
0.1	0.268328	0.216599
0.1	0.275681	0.214846
0.1	0.282843	0.213139
0.1	0.289828	0.211476
0.1	0.296648	0.209855
0.1	0.303315	0.208276
0.1	0.309839	0.206736
0.1	0.316228	0.205235
0.1	0.32249	0.20377
0.1	0.328634	0.202341
0.1	0.334664	0.200947
0.1	0.340588	0.199585
0.1	0.34641	0.198256
0.1	0.352136	0.196959
0.1	0.357771	0.195691
0.1	0.363318	0.194452
0.1	0.368782	0.193242
0.1	0.374166	0.19206
0.1	0.379473	0.190903
0.1	0.384708	0.189773
0.1	0.389872	0.188667
0.1	0.394968	0.187586
0.1	0.4	0.186528
0.1	0.404969	0.185493
0.1	0.409878	0.184481
0.1	0.414729	0.183489
0.1	0.419524	0.182519
0.1	0.424264	0.181569
0.1	0.428952	0.180639
0.1	0.43359	0.179728
0.1	0.438178	0.178835
0.1	0.442719	0.177961
0.1	0.447214	0.177104
0.1	0.451664	0.176265
0.1	0.45607	0.175442
0.1	0.460435	0.174636
0.1	0.464758	0.173846
0.1	0.469042	0.173071
0.1	0.473286	0.172311
0.1	0.477493	0.171566
0.1	0.481664	0.170835
0.1	0.485798	0.170118
0.1	0.489898	0.169415
0.1	0.493964	0.168725
0.1	0.497996	0.168049
0.1	0.501996	0.167384
0.1	0.505964	0.166733
0.1	0.509902	0.166093
0.1	0.513809	0.165465
0.1	0.517687	0.164848
0.1	0.521536	0.164243
0.1	0.525357	0.163649
0.1	0.52915	0.163066
0.1	0.532917	0.162493
0.1	0.536656	0.16193
0.1	0.54037	0.161377
0.1	0.544059	0.160834
0.1	0.547723	0.160301
0.1	0.551362	0.159777
0.1	0.554977	0.159263
0.1	0.55857	0.158757
0.1	0.562139	0.15826
0.1	0.565685	0.157772
0.1	0.56921	0.157292
0.1	0.572713	0.15682
0.1	0.576194	0.156357
0.1	0.579655	0.155901
0.1	0.583095	0.155454
0.1	0.586515	0.155013
0.1	0.589915	0.154581
0.1	0.593296	0.154155
0.1	0.596657	0.153737
0.1	0.6	0.153325
0.1	0.603324	0.152921
0.1	0.60663	0.152523
0.1	0.609918	0.152132
0.1	0.613188	0.151748
0.1	0.616441	0.151369
0.1	0.619677	0.150997
0.1	0.622896	0.150631
0.1	0.626099	0.150272
0.1	0.629285	0.149918
0.1	0.632456	0.149569
0.1	0.63561	0.149227
0.1	0.638749	0.14889
0.1	0.641872	0.148558
0.1	0.644981	0.148232
0.1	0.648074	0.147911
0.1	0.651153	0.147596
0.1	0.654217	0.147285
0.1	0.657267	0.14698
0.1	0.660303	0.146679
0.1	0.663325	0.146383
0.1	0.666333	0.146092
0.1	0.669328	0.145806
0.1	0.672309	0.145524
0.1	0.675278	0.145246
0.1	0.678233	0.144973
0.1	0.681175	0.144705
0.1	0.684105	0.144441
0.1	0.687023	0.144181
0.1	0.689928	0.143925
0.1	0.69282	0.143673
0.1	0.695701	0.143425
0.1	0.69857	0.143181
0.1	0.701427	0.142941
0.1	0.704273	0.142705
0.1	0.707107	0.142472
0.1	0.70993	0.142243
0.1	0.712741	0.142018
0.1	0.715542	0.141796
0.1	0.718331	0.141578
0.1	0.72111	0.141364
0.1	0.723878	0.141153
0.1	0.726636	0.140945
0.1	0.729383	0.14074
0.1	0.73212	0.140539
0.1	0.734847	0.140341
0.1	0.737564	0.140146
0.1	0.74027	0.139954
0.1	0.742967	0.139765
0.1	0.745654	0.139579
0.1	0.748331	0.139397
0.1	0.750999	0.139217
0.1	0.753658	0.13904
0.1	0.756307	0.138866
0.1	0.758947	0.138694
0.1	0.761577	0.138526
0.1	0.764199	0.13836
0.1	0.766812	0.138197
0.1	0.769415	0.138036
0.1	0.77201	0.137878
0.1	0.774597	0.137723
0.1	0.777174	0.13757
0.1	0.779744	0.13742
0.1	0.782304	0.137272
0.1	0.784857	0.137126
0.1	0.787401	0.136983
0.1	0.789937	0.136843
0.1	0.792465	0.136704
0.1	0.794984	0.136568
0.1	0.797496	0.136434
0.1	0.8	0.136303
0.1	0.802496	0.136173
0.1	0.804984	0.136046
0.11	0	0.28345
0.11	0.0632456	0.28016
0.11	0.0894427	0.276977
0.11	0.109545	0.273899
0.11	0.126491	0.270918
0.11	0.141421	0.268032
0.11	0.154919	0.265235
0.11	0.167332	0.262525
0.11	0.178885	0.259896
0.11	0.189737	0.257346
0.11	0.2	0.254871
0.11	0.209762	0.252468
0.11	0.219089	0.250134
0.11	0.228035	0.247866
0.11	0.236643	0.245661
0.11	0.244949	0.243518
0.11	0.252982	0.241434
0.11	0.260768	0.239405
0.11	0.268328	0.237432
0.11	0.275681	0.23551
0.11	0.282843	0.233638
0.11	0.289828	0.231815
0.11	0.296648	0.230039
0.11	0.303315	0.228308
0.11	0.309839	0.22662
0.11	0.316228	0.224974
0.11	0.32249	0.223368
0.11	0.328634	0.221802
0.11	0.334664	0.220273
0.11	0.340588	0.218781
0.11	0.34641	0.217324
0.11	0.352136	0.215902
0.11	0.357771	0.214512
0.11	0.363318	0.213155
0.11	0.368782	0.211828
0.11	0.374166	0.210532
0.11	0.379473	0.209264
0.11	0.384708	0.208025
0.11	0.389872	0.206813
0.11	0.394968	0.205628
0.11	0.4	0.204468
0.11	0.404969	0.203334
0.11	0.409878	0.202224
0.11	0.414729	0.201137
0.11	0.419524	0.200074
0.11	0.424264	0.199032
0.11	0.428952	0.198012
0.11	0.43359	0.197014
0.11	0.438178	0.196035
0.11	0.442719	0.195077
0.11	0.447214	0.194138
0.11	0.451664	0.193218
0.11	0.45607	0.192316
0.11	0.460435	0.191432
0.11	0.464758	0.190566
0.11	0.469042	0.189717
0.11	0.473286	0.188884
0.11	0.477493	0.188067
0.11	0.481664	0.187266
0.11	0.485798	0.18648
0.11	0.489898	0.185709
0.11	0.493964	0.184953
0.11	0.497996	0.184211
0.11	0.501996	0.183483
0.11	0.505964	0.182769
0.11	0.509902	0.182067
0.11	0.513809	0.181379
0.11	0.517687	0.180703
0.11	0.521536	0.18004
0.11	0.525357	0.179389
0.11	0.52915	0.178749
0.11	0.532917	0.178121
0.11	0.536656	0.177504
0.11	0.54037	0.176898
0.11	0.544059	0.176303
0.11	0.547723	0.175719
0.11	0.551362	0.175145
0.11	0.554977	0.17458
0.11	0.55857	0.174026
0.11	0.562139	0.173481
0.11	0.565685	0.172946
0.11	0.56921	0.17242
0.11	0.572713	0.171903
0.11	0.576194	0.171395
0.11	0.579655	0.170896
0.11	0.583095	0.170405
0.11	0.586515	0.169922
0.11	0.589915	0.169448
0.11	0.593296	0.168982
0.11	0.596657	0.168523
0.11	0.6	0.168072
0.11	0.603324	0.167629
0.11	0.60663	0.167193
0.11	0.609918	0.166764
0.11	0.613188	0.166343
0.11	0.616441	0.165928
0.11	0.619677	0.16552
0.11	0.622896	0.165119
0.11	0.626099	0.164725
0.11	0.629285	0.164336
0.11	0.632456	0.163955
0.11	0.63561	0.163579
0.11	0.638749	0.16321
0.11	0.641872	0.162847
0.11	0.644981	0.162489
0.11	0.648074	0.162137
0.11	0.651153	0.161791
0.11	0.654217	0.161451
0.11	0.657267	0.161116
0.11	0.660303	0.160786
0.11	0.663325	0.160462
0.11	0.666333	0.160143
0.11	0.669328	0.159829
0.11	0.672309	0.15952
0.11	0.675278	0.159216
0.11	0.678233	0.158917
0.11	0.681175	0.158622
0.11	0.684105	0.158333
0.11	0.687023	0.158048
0.11	0.689928	0.157767
0.11	0.69282	0.157491
0.11	0.695701	0.157219
0.11	0.69857	0.156952
0.11	0.701427	0.156689
0.11	0.704273	0.15643
0.11	0.707107	0.156175
0.11	0.70993	0.155924
0.11	0.712741	0.155677
0.11	0.715542	0.155434
0.11	0.718331	0.155195
0.11	0.72111	0.15496
0.11	0.723878	0.154728
0.11	0.726636	0.154501
0.11	0.729383	0.154276
0.11	0.73212	0.154056
0.11	0.734847	0.153839
0.11	0.737564	0.153625
0.11	0.74027	0.153415
0.11	0.742967	0.153208
0.11	0.745654	0.153004
0.11	0.748331	0.152804
0.11	0.750999	0.152606
0.11	0.753658	0.152412
0.11	0.756307	0.152222
0.11	0.758947	0.152034
0.11	0.761577	0.151849
0.11	0.764199	0.151667
0.11	0.766812	0.151488
0.11	0.769415	0.151312
0.11	0.77201	0.151139
0.11	0.774597	0.150969
0.11	0.777174	0.150801
0.11	0.779744	0.150637
0.11	0.782304	0.150474
0.11	0.784857	0.150315
0.11	0.787401	0.150158
0.11	0.789937	0.150004
0.11	0.792465	0.149852
0.11	0.794984	0.149703
0.11	0.797496	0.149556
0.11	0.8	0.149412
0.11	0.802496	0.14927
0.11	0.804984	0.149131
0.12	0	0.308041
0.12	0.0632456	0.304464
0.12	0.0894427	0.301006
0.12	0.109545	0.29766
0.12	0.126491	0.294421
0.12	0.141421	0.291285
0.12	0.154919	0.288246
0.12	0.167332	0.2853
0.12	0.178885	0.282443
0.12	0.189737	0.279671
0.12	0.2	0.276982
0.12	0.209762	0.27437
0.12	0.219089	0.271833
0.12	0.228035	0.269369
0.12	0.236643	0.266973
0.12	0.244949	0.264644
0.12	0.252982	0.262379
0.12	0.260768	0.260175
0.12	0.268328	0.258029
0.12	0.275681	0.255941
0.12	0.282843	0.253907
0.12	0.289828	0.251926
0.12	0.296648	0.249996
0.12	0.303315	0.248114
0.12	0.309839	0.24628
0.12	0.316228	0.244491
0.12	0.32249	0.242746
0.12	0.328634	0.241044
0.12	0.334664	0.239383
0.12	0.340588	0.237761
0.12	0.34641	0.236178
0.12	0.352136	0.234632
0.12	0.357771	0.233122
0.12	0.363318	0.231647
0.12	0.368782	0.230205
0.12	0.374166	0.228796
0.12	0.379473	0.227419
0.12	0.384708	0.226072
0.12	0.389872	0.224755
0.12	0.394968	0.223467
0.12	0.4	0.222207
0.12	0.404969	0.220974
0.12	0.409878	0.219767
[truncated: 14,464 more rows]

## Sheet: Supplementary Fig.4b
Relative phase (units of π)	pr (a.u.)	Re[σ] (rad)
0	0	1.6475
0	0.0632456	1.63532
0	0.0894427	1.62352
0	0.109545	1.61209
0	0.126491	1.60101
0	0.141421	1.59026
0	0.154919	1.57984
0	0.167332	1.56972
0	0.178885	1.55989
0	0.189737	1.55035
0	0.2	1.54108
0	0.209762	1.53206
0	0.219089	1.5233
0	0.228035	1.51477
0	0.236643	1.50647
0	0.244949	1.49839
0	0.252982	1.49053
0	0.260768	1.48287
0	0.268328	1.4754
0	0.275681	1.46813
0	0.282843	1.46104
0	0.289828	1.45412
0	0.296648	1.44738
0	0.303315	1.4408
0	0.309839	1.43437
0	0.316228	1.4281
0	0.32249	1.42198
0	0.328634	1.41601
0	0.334664	1.41017
0	0.340588	1.40446
0	0.34641	1.39889
0	0.352136	1.39344
0	0.357771	1.38812
0	0.363318	1.38291
0	0.368782	1.37781
0	0.374166	1.37283
0	0.379473	1.36796
0	0.384708	1.36319
0	0.389872	1.35852
0	0.394968	1.35395
0	0.4	1.34947
0	0.404969	1.34509
0	0.409878	1.3408
0	0.414729	1.3366
0	0.419524	1.33248
0	0.424264	1.32845
0	0.428952	1.3245
0	0.43359	1.32062
0	0.438178	1.31683
0	0.442719	1.3131
0	0.447214	1.30945
0	0.451664	1.30587
0	0.45607	1.30237
0	0.460435	1.29892
0	0.464758	1.29555
0	0.469042	1.29223
0	0.473286	1.28898
0	0.477493	1.28579
0	0.481664	1.28266
0	0.485798	1.27959
0	0.489898	1.27658
0	0.493964	1.27362
0	0.497996	1.27071
0	0.501996	1.26786
0	0.505964	1.26506
0	0.509902	1.26231
0	0.513809	1.25961
0	0.517687	1.25695
0	0.521536	1.25435
0	0.525357	1.25178
0	0.52915	1.24927
0	0.532917	1.2468
0	0.536656	1.24437
0	0.54037	1.24198
0	0.544059	1.23964
0	0.547723	1.23733
0	0.551362	1.23507
0	0.554977	1.23284
0	0.55857	1.23065
0	0.562139	1.2285
0	0.565685	1.22638
0	0.56921	1.2243
0	0.572713	1.22226
0	0.576194	1.22025
0	0.579655	1.21827
0	0.583095	1.21632
0	0.586515	1.21441
0	0.589915	1.21253
0	0.593296	1.21068
0	0.596657	1.20886
0	0.6	1.20707
0	0.603324	1.20531
0	0.60663	1.20358
0	0.609918	1.20187
0	0.613188	1.2002
0	0.616441	1.19855
0	0.619677	1.19693
0	0.622896	1.19533
0	0.626099	1.19376
0	0.629285	1.19221
0	0.632456	1.19069
0	0.63561	1.1892
0	0.638749	1.18772
0	0.641872	1.18627
0	0.644981	1.18485
0	0.648074	1.18344
0	0.651153	1.18206
0	0.654217	1.1807
0	0.657267	1.17937
0	0.660303	1.17805
0	0.663325	1.17675
0	0.666333	1.17548
0	0.669328	1.17422
0	0.672309	1.17298
0	0.675278	1.17177
0	0.678233	1.17057
0	0.681175	1.16939
0	0.684105	1.16823
0	0.687023	1.16709
0	0.689928	1.16596
0	0.69282	1.16486
0	0.695701	1.16377
0	0.69857	1.16269
0	0.701427	1.16164
0	0.704273	1.1606
0	0.707107	1.15958
0	0.70993	1.15857
0	0.712741	1.15758
0	0.715542	1.1566
0	0.718331	1.15564
0	0.72111	1.1547
0	0.723878	1.15376
0	0.726636	1.15285
0	0.729383	1.15195
0	0.73212	1.15106
0	0.734847	1.15019
0	0.737564	1.14933
0	0.74027	1.14848
0	0.742967	1.14765
0	0.745654	1.14683
0	0.748331	1.14602
0	0.750999	1.14522
0	0.753658	1.14444
0	0.756307	1.14367
0	0.758947	1.14292
0	0.761577	1.14217
0	0.764199	1.14144
0	0.766812	1.14072
0	0.769415	1.14001
0	0.77201	1.13931
0	0.774597	1.13862
0	0.777174	1.13794
0	0.779744	1.13728
0	0.782304	1.13662
0	0.784857	1.13598
0	0.787401	1.13535
0	0.789937	1.13472
0	0.792465	1.13411
0	0.794984	1.13351
0	0.797496	1.13292
0	0.8	1.13233
0	0.802496	1.13176
0	0.804984	1.1312
0.01	0	1.64669
0.01	0.0632456	1.63451
0.01	0.0894427	1.62272
0.01	0.109545	1.61129
0.01	0.126491	1.60022
0.01	0.141421	1.58948
0.01	0.154919	1.57906
0.01	0.167332	1.56894
0.01	0.178885	1.55912
0.01	0.189737	1.54959
0.01	0.2	1.54032
0.01	0.209762	1.53131
0.01	0.219089	1.52254
0.01	0.228035	1.51402
0.01	0.236643	1.50573
0.01	0.244949	1.49765
0.01	0.252982	1.48979
0.01	0.260768	1.48213
0.01	0.268328	1.47467
0.01	0.275681	1.4674
0.01	0.282843	1.46032
0.01	0.289828	1.4534
0.01	0.296648	1.44666
0.01	0.303315	1.44008
0.01	0.309839	1.43367
0.01	0.316228	1.4274
0.01	0.32249	1.42128
0.01	0.328634	1.41531
0.01	0.334664	1.40947
0.01	0.340588	1.40377
0.01	0.34641	1.3982
0.01	0.352136	1.39275
0.01	0.357771	1.38743
0.01	0.363318	1.38222
0.01	0.368782	1.37713
0.01	0.374166	1.37215
0.01	0.379473	1.36728
0.01	0.384708	1.36251
0.01	0.389872	1.35785
0.01	0.394968	1.35328
0.01	0.4	1.34881
0.01	0.404969	1.34443
0.01	0.409878	1.34014
0.01	0.414729	1.33594
0.01	0.419524	1.33183
0.01	0.424264	1.32779
0.01	0.428952	1.32384
0.01	0.43359	1.31997
0.01	0.438178	1.31618
0.01	0.442719	1.31246
0.01	0.447214	1.30881
0.01	0.451664	1.30523
0.01	0.45607	1.30172
0.01	0.460435	1.29828
0.01	0.464758	1.29491
0.01	0.469042	1.2916
0.01	0.473286	1.28835
0.01	0.477493	1.28516
0.01	0.481664	1.28203
0.01	0.485798	1.27896
0.01	0.489898	1.27595
0.01	0.493964	1.27299
0.01	0.497996	1.27009
0.01	0.501996	1.26723
0.01	0.505964	1.26443
0.01	0.509902	1.26168
0.01	0.513809	1.25898
0.01	0.517687	1.25633
0.01	0.521536	1.25373
0.01	0.525357	1.25117
0.01	0.52915	1.24865
0.01	0.532917	1.24618
0.01	0.536656	1.24375
0.01	0.54037	1.24137
0.01	0.544059	1.23902
0.01	0.547723	1.23672
0.01	0.551362	1.23446
0.01	0.554977	1.23223
0.01	0.55857	1.23004
0.01	0.562139	1.22789
0.01	0.565685	1.22578
0.01	0.56921	1.2237
0.01	0.572713	1.22165
0.01	0.576194	1.21964
0.01	0.579655	1.21767
0.01	0.583095	1.21572
0.01	0.586515	1.21381
0.01	0.589915	1.21193
0.01	0.593296	1.21008
0.01	0.596657	1.20826
0.01	0.6	1.20648
0.01	0.603324	1.20472
0.01	0.60663	1.20298
0.01	0.609918	1.20128
0.01	0.613188	1.19961
0.01	0.616441	1.19796
0.01	0.619677	1.19634
0.01	0.622896	1.19474
0.01	0.626099	1.19317
0.01	0.629285	1.19163
0.01	0.632456	1.19011
0.01	0.63561	1.18861
0.01	0.638749	1.18714
0.01	0.641872	1.18569
0.01	0.644981	1.18426
0.01	0.648074	1.18286
0.01	0.651153	1.18148
0.01	0.654217	1.18012
0.01	0.657267	1.17878
0.01	0.660303	1.17747
0.01	0.663325	1.17617
0.01	0.666333	1.1749
0.01	0.669328	1.17364
0.01	0.672309	1.1724
0.01	0.675278	1.17119
0.01	0.678233	1.16999
0.01	0.681175	1.16881
0.01	0.684105	1.16765
0.01	0.687023	1.16651
0.01	0.689928	1.16539
0.01	0.69282	1.16428
0.01	0.695701	1.16319
0.01	0.69857	1.16212
0.01	0.701427	1.16106
0.01	0.704273	1.16003
0.01	0.707107	1.159
0.01	0.70993	1.158
0.01	0.712741	1.15701
0.01	0.715542	1.15603
0.01	0.718331	1.15507
0.01	0.72111	1.15413
0.01	0.723878	1.1532
0.01	0.726636	1.15228
0.01	0.729383	1.15138
0.01	0.73212	1.15049
0.01	0.734847	1.14962
0.01	0.737564	1.14876
0.01	0.74027	1.14791
0.01	0.742967	1.14708
0.01	0.745654	1.14626
0.01	0.748331	1.14545
0.01	0.750999	1.14466
0.01	0.753658	1.14388
0.01	0.756307	1.14311
0.01	0.758947	1.14235
0.01	0.761577	1.14161
0.01	0.764199	1.14087
0.01	0.766812	1.14015
0.01	0.769415	1.13944
0.01	0.77201	1.13875
0.01	0.774597	1.13806
0.01	0.777174	1.13738
0.01	0.779744	1.13672
0.01	0.782304	1.13606
0.01	0.784857	1.13542
0.01	0.787401	1.13479
0.01	0.789937	1.13416
0.01	0.792465	1.13355
0.01	0.794984	1.13295
0.01	0.797496	1.13236
0.01	0.8	1.13177
0.01	0.802496	1.1312
0.01	0.804984	1.13064
0.02	0	1.64425
0.02	0.0632456	1.63209
0.02	0.0894427	1.62032
0.02	0.109545	1.60891
0.02	0.126491	1.59785
0.02	0.141421	1.58712
0.02	0.154919	1.57672
0.02	0.167332	1.56662
0.02	0.178885	1.55682
0.02	0.189737	1.54729
0.02	0.2	1.53804
0.02	0.209762	1.52904
0.02	0.219089	1.52029
0.02	0.228035	1.51178
0.02	0.236643	1.5035
0.02	0.244949	1.49544
0.02	0.252982	1.48759
0.02	0.260768	1.47994
0.02	0.268328	1.47249
0.02	0.275681	1.46523
0.02	0.282843	1.45815
0.02	0.289828	1.45125
0.02	0.296648	1.44452
0.02	0.303315	1.43795
0.02	0.309839	1.43154
0.02	0.316228	1.42529
0.02	0.32249	1.41918
0.02	0.328634	1.41321
0.02	0.334664	1.40739
0.02	0.340588	1.40169
0.02	0.34641	1.39613
0.02	0.352136	1.39069
0.02	0.357771	1.38538
0.02	0.363318	1.38018
0.02	0.368782	1.37509
0.02	0.374166	1.37012
0.02	0.379473	1.36526
0.02	0.384708	1.3605
0.02	0.389872	1.35584
0.02	0.394968	1.35128
0.02	0.4	1.34681
0.02	0.404969	1.34244
0.02	0.409878	1.33816
0.02	0.414729	1.33396
0.02	0.419524	1.32985
0.02	0.424264	1.32583
0.02	0.428952	1.32188
0.02	0.43359	1.31802
0.02	0.438178	1.31423
0.02	0.442719	1.31051
0.02	0.447214	1.30687
0.02	0.451664	1.3033
0.02	0.45607	1.2998
0.02	0.460435	1.29636
0.02	0.464758	1.29299
0.02	0.469042	1.28968
0.02	0.473286	1.28644
0.02	0.477493	1.28326
0.02	0.481664	1.28013
0.02	0.485798	1.27707
0.02	0.489898	1.27406
0.02	0.493964	1.27111
0.02	0.497996	1.26821
0.02	0.501996	1.26536
0.02	0.505964	1.26256
0.02	0.509902	1.25982
0.02	0.513809	1.25712
0.02	0.517687	1.25447
0.02	0.521536	1.25187
0.02	0.525357	1.24931
0.02	0.52915	1.2468
0.02	0.532917	1.24434
0.02	0.536656	1.24191
0.02	0.54037	1.23953
0.02	0.544059	1.23719
0.02	0.547723	1.23489
0.02	0.551362	1.23263
0.02	0.554977	1.23041
0.02	0.55857	1.22822
0.02	0.562139	1.22607
0.02	0.565685	1.22396
0.02	0.56921	1.22189
0.02	0.572713	1.21985
0.02	0.576194	1.21784
0.02	0.579655	1.21586
0.02	0.583095	1.21392
0.02	0.586515	1.21202
0.02	0.589915	1.21014
0.02	0.593296	1.20829
0.02	0.596657	1.20648
0.02	0.6	1.20469
0.02	0.603324	1.20293
0.02	0.60663	1.2012
0.02	0.609918	1.1995
0.02	0.613188	1.19783
0.02	0.616441	1.19618
0.02	0.619677	1.19457
0.02	0.622896	1.19297
0.02	0.626099	1.1914
0.02	0.629285	1.18986
0.02	0.632456	1.18834
0.02	0.63561	1.18685
0.02	0.638749	1.18538
0.02	0.641872	1.18393
0.02	0.644981	1.18251
0.02	0.648074	1.18111
0.02	0.651153	1.17973
0.02	0.654217	1.17837
0.02	0.657267	1.17704
0.02	0.660303	1.17572
0.02	0.663325	1.17443
0.02	0.666333	1.17316
0.02	0.669328	1.1719
0.02	0.672309	1.17067
0.02	0.675278	1.16945
0.02	0.678233	1.16826
0.02	0.681175	1.16708
0.02	0.684105	1.16592
0.02	0.687023	1.16478
0.02	0.689928	1.16366
0.02	0.69282	1.16256
0.02	0.695701	1.16147
0.02	0.69857	1.1604
0.02	0.701427	1.15935
0.02	0.704273	1.15831
0.02	0.707107	1.15729
0.02	0.70993	1.15628
0.02	0.712741	1.15529
0.02	0.715542	1.15432
0.02	0.718331	1.15336
0.02	0.72111	1.15242
0.02	0.723878	1.15149
0.02	0.726636	1.15057
0.02	0.729383	1.14967
0.02	0.73212	1.14879
0.02	0.734847	1.14792
0.02	0.737564	1.14706
0.02	0.74027	1.14621
0.02	0.742967	1.14538
0.02	0.745654	1.14456
0.02	0.748331	1.14376
0.02	0.750999	1.14296
0.02	0.753658	1.14218
0.02	0.756307	1.14142
0.02	0.758947	1.14066
0.02	0.761577	1.13992
0.02	0.764199	1.13919
0.02	0.766812	1.13847
0.02	0.769415	1.13776
0.02	0.77201	1.13706
0.02	0.774597	1.13637
0.02	0.777174	1.1357
0.02	0.779744	1.13504
0.02	0.782304	1.13438
0.02	0.784857	1.13374
0.02	0.787401	1.13311
0.02	0.789937	1.13249
0.02	0.792465	1.13187
0.02	0.794984	1.13127
0.02	0.797496	1.13068
0.02	0.8	1.1301
0.02	0.802496	1.12953
0.02	0.804984	1.12896
0.03	0	1.64019
0.03	0.0632456	1.62806
0.03	0.0894427	1.61632
0.03	0.109545	1.60493
0.03	0.126491	1.5939
0.03	0.141421	1.58321
0.03	0.154919	1.57283
0.03	0.167332	1.56275
0.03	0.178885	1.55297
0.03	0.189737	1.54347
0.03	0.2	1.53424
0.03	0.209762	1.52526
0.03	0.219089	1.51654
0.03	0.228035	1.50805
0.03	0.236643	1.49978
0.03	0.244949	1.49174
0.03	0.252982	1.48391
0.03	0.260768	1.47629
0.03	0.268328	1.46885
0.03	0.275681	1.46161
0.03	0.282843	1.45455
0.03	0.289828	1.44767
0.03	0.296648	1.44095
0.03	0.303315	1.4344
0.03	0.309839	1.42801
0.03	0.316228	1.42177
0.03	0.32249	1.41567
0.03	0.328634	1.40972
0.03	0.334664	1.40391
0.03	0.340588	1.39823
0.03	0.34641	1.39268
0.03	0.352136	1.38726
0.03	0.357771	1.38195
0.03	0.363318	1.37677
0.03	0.368782	1.3717
0.03	0.374166	1.36674
0.03	0.379473	1.36189
0.03	0.384708	1.35714
0.03	0.389872	1.35249
0.03	0.394968	1.34794
0.03	0.4	1.34348
0.03	0.404969	1.33912
0.03	0.409878	1.33485
0.03	0.414729	1.33067
0.03	0.419524	1.32657
0.03	0.424264	1.32255
0.03	0.428952	1.31862
0.03	0.43359	1.31476
0.03	0.438178	1.31098
0.03	0.442719	1.30728
0.03	0.447214	1.30364
0.03	0.451664	1.30008
0.03	0.45607	1.29659
0.03	0.460435	1.29316
0.03	0.464758	1.2898
0.03	0.469042	1.2865
0.03	0.473286	1.28326
0.03	0.477493	1.28009
0.03	0.481664	1.27697
0.03	0.485798	1.27391
0.03	0.489898	1.27091
0.03	0.493964	1.26797
0.03	0.497996	1.26507
0.03	0.501996	1.26223
0.03	0.505964	1.25944
0.03	0.509902	1.25671
0.03	0.513809	1.25402
0.03	0.517687	1.25137
0.03	0.521536	1.24878
0.03	0.525357	1.24623
0.03	0.52915	1.24372
0.03	0.532917	1.24126
0.03	0.536656	1.23885
0.03	0.54037	1.23647
0.03	0.544059	1.23413
0.03	0.547723	1.23184
0.03	0.551362	1.22958
0.03	0.554977	1.22737
0.03	0.55857	1.22519
0.03	0.562139	1.22305
0.03	0.565685	1.22094
0.03	0.56921	1.21887
0.03	0.572713	1.21683
0.03	0.576194	1.21483
0.03	0.579655	1.21286
0.03	0.583095	1.21093
0.03	0.586515	1.20902
0.03	0.589915	1.20715
0.03	0.593296	1.20531
0.03	0.596657	1.2035
0.03	0.6	1.20171
0.03	0.603324	1.19996
0.03	0.60663	1.19824
0.03	0.609918	1.19654
0.03	0.613188	1.19487
0.03	0.616441	1.19323
0.03	0.619677	1.19162
0.03	0.622896	1.19003
0.03	0.626099	1.18846
0.03	0.629285	1.18692
0.03	0.632456	1.18541
0.03	0.63561	1.18392
0.03	0.638749	1.18245
0.03	0.641872	1.18101
0.03	0.644981	1.17959
0.03	0.648074	1.17819
0.03	0.651153	1.17682
0.03	0.654217	1.17546
0.03	0.657267	1.17413
0.03	0.660303	1.17282
0.03	0.663325	1.17153
0.03	0.666333	1.17026
0.03	0.669328	1.16901
0.03	0.672309	1.16778
0.03	0.675278	1.16657
0.03	0.678233	1.16537
0.03	0.681175	1.1642
0.03	0.684105	1.16304
0.03	0.687023	1.16191
0.03	0.689928	1.16079
0.03	0.69282	1.15969
0.03	0.695701	1.1586
0.03	0.69857	1.15753
0.03	0.701427	1.15648
0.03	0.704273	1.15545
0.03	0.707107	1.15443
0.03	0.70993	1.15343
0.03	0.712741	1.15244
0.03	0.715542	1.15147
0.03	0.718331	1.15051
0.03	0.72111	1.14957
0.03	0.723878	1.14864
0.03	0.726636	1.14773
0.03	0.729383	1.14683
0.03	0.73212	1.14595
0.03	0.734847	1.14508
0.03	0.737564	1.14422
0.03	0.74027	1.14338
0.03	0.742967	1.14255
0.03	0.745654	1.14174
0.03	0.748331	1.14093
0.03	0.750999	1.14014
0.03	0.753658	1.13936
0.03	0.756307	1.1386
0.03	0.758947	1.13784
0.03	0.761577	1.1371
0.03	0.764199	1.13637
0.03	0.766812	1.13565
0.03	0.769415	1.13495
0.03	0.77201	1.13425
0.03	0.774597	1.13357
0.03	0.777174	1.13289
0.03	0.779744	1.13223
0.03	0.782304	1.13158
0.03	0.784857	1.13094
0.03	0.787401	1.13031
0.03	0.789937	1.12969
0.03	0.792465	1.12908
0.03	0.794984	1.12848
0.03	0.797496	1.12789
0.03	0.8	1.12731
0.03	0.802496	1.12674
0.03	0.804984	1.12618
0.04	0	1.63451
0.04	0.0632456	1.62243
0.04	0.0894427	1.61072
0.04	0.109545	1.59938
0.04	0.126491	1.58838
0.04	0.141421	1.57772
0.04	0.154919	1.56738
0.04	0.167332	1.55734
0.04	0.178885	1.54759
0.04	0.189737	1.53813
0.04	0.2	1.52893
0.04	0.209762	1.51998
0.04	0.219089	1.51128
0.04	0.228035	1.50282
0.04	0.236643	1.49459
0.04	0.244949	1.48658
0.04	0.252982	1.47877
0.04	0.260768	1.47117
0.04	0.268328	1.46377
0.04	0.275681	1.45655
0.04	0.282843	1.44952
0.04	0.289828	1.44265
0.04	0.296648	1.43596
0.04	0.303315	1.42943
0.04	0.309839	1.42306
0.04	0.316228	1.41684
0.04	0.32249	1.41077
0.04	0.328634	1.40484
0.04	0.334664	1.39905
0.04	0.340588	1.39339
0.04	0.34641	1.38786
0.04	0.352136	1.38245
0.04	0.357771	1.37717
0.04	0.363318	1.372
0.04	0.368782	1.36695
0.04	0.374166	1.36201
0.04	0.379473	1.35717
0.04	0.384708	1.35244
0.04	0.389872	1.34781
0.04	0.394968	1.34327
0.04	0.4	1.33883
0.04	0.404969	1.33449
0.04	0.409878	1.33023
0.04	0.414729	1.32606
0.04	0.419524	1.32198
0.04	0.424264	1.31797
0.04	0.428952	1.31405
0.04	0.43359	1.31021
0.04	0.438178	1.30644
0.04	0.442719	1.30275
0.04	0.447214	1.29913
0.04	0.451664	1.29558
0.04	0.45607	1.2921
0.04	0.460435	1.28868
0.04	0.464758	1.28533
0.04	0.469042	1.28204
0.04	0.473286	1.27882
0.04	0.477493	1.27566
0.04	0.481664	1.27255
0.04	0.485798	1.2695
0.04	0.489898	1.26651
0.04	0.493964	1.26358
0.04	0.497996	1.26069
0.04	0.501996	1.25786
0.04	0.505964	1.25508
0.04	0.509902	1.25235
0.04	0.513809	1.24967
0.04	0.517687	1.24704
0.04	0.521536	1.24445
0.04	0.525357	1.24191
0.04	0.52915	1.23942
0.04	0.532917	1.23697
0.04	0.536656	1.23456
0.04	0.54037	1.23219
0.04	0.544059	1.22986
0.04	0.547723	1.22757
0.04	0.551362	1.22533
0.04	0.554977	1.22312
0.04	0.55857	1.22095
0.04	0.562139	1.21881
0.04	0.565685	1.21671
0.04	0.56921	1.21465
0.04	0.572713	1.21262
0.04	0.576194	1.21062
0.04	0.579655	1.20866
0.04	0.583095	1.20673
0.04	0.586515	1.20484
0.04	0.589915	1.20297
0.04	0.593296	1.20113
0.04	0.596657	1.19933
0.04	0.6	1.19755
0.04	0.603324	1.19581
0.04	0.60663	1.19409
0.04	0.609918	1.1924
0.04	0.613188	1.19073
0.04	0.616441	1.1891
0.04	0.619677	1.18749
0.04	0.622896	1.18591
0.04	0.626099	1.18435
0.04	0.629285	1.18281
0.04	0.632456	1.1813
0.04	0.63561	1.17982
0.04	0.638749	1.17836
0.04	0.641872	1.17692
0.04	0.644981	1.17551
0.04	0.648074	1.17411
0.04	0.651153	1.17274
0.04	0.654217	1.17139
0.04	0.657267	1.17007
0.04	0.660303	1.16876
0.04	0.663325	1.16747
0.04	0.666333	1.16621
0.04	0.669328	1.16496
0.04	0.672309	1.16373
0.04	0.675278	1.16253
0.04	0.678233	1.16134
0.04	0.681175	1.16017
0.04	0.684105	1.15902
0.04	0.687023	1.15788
0.04	0.689928	1.15677
0.04	0.69282	1.15567
0.04	0.695701	1.15459
0.04	0.69857	1.15353
0.04	0.701427	1.15248
0.04	0.704273	1.15145
0.04	0.707107	1.15043
0.04	0.70993	1.14943
0.04	0.712741	1.14845
0.04	0.715542	1.14748
0.04	0.718331	1.14653
0.04	0.72111	1.14559
0.04	0.723878	1.14467
0.04	0.726636	1.14376
0.04	0.729383	1.14286
0.04	0.73212	1.14198
0.04	0.734847	1.14112
0.04	0.737564	1.14026
0.04	0.74027	1.13942
0.04	0.742967	1.1386
0.04	0.745654	1.13778
0.04	0.748331	1.13698
0.04	0.750999	1.13619
0.04	0.753658	1.13542
0.04	0.756307	1.13465
0.04	0.758947	1.1339
0.04	0.761577	1.13316
0.04	0.764199	1.13244
0.04	0.766812	1.13172
0.04	0.769415	1.13102
0.04	0.77201	1.13032
0.04	0.774597	1.12964
0.04	0.777174	1.12897
0.04	0.779744	1.12831
0.04	0.782304	1.12766
0.04	0.784857	1.12702
0.04	0.787401	1.12639
0.04	0.789937	1.12578
0.04	0.792465	1.12517
0.04	0.794984	1.12457
0.04	0.797496	1.12398
0.04	0.8	1.1234
0.04	0.802496	1.12284
0.04	0.804984	1.12228
0.05	0	1.62722
0.05	0.0632456	1.61519
0.05	0.0894427	1.60353
0.05	0.109545	1.59224
0.05	0.126491	1.5813
0.05	0.141421	1.57068
0.05	0.154919	1.56039
0.05	0.167332	1.55039
0.05	0.178885	1.54069
0.05	0.189737	1.53126
0.05	0.2	1.5221
0.05	0.209762	1.5132
0.05	0.219089	1.50454
0.05	0.228035	1.49612
0.05	0.236643	1.48792
0.05	0.244949	1.47994
0.05	0.252982	1.47218
0.05	0.260768	1.46461
0.05	0.268328	1.45724
0.05	0.275681	1.45005
0.05	0.282843	1.44305
0.05	0.289828	1.43622
0.05	0.296648	1.42956
0.05	0.303315	1.42306
0.05	0.309839	1.41671
0.05	0.316228	1.41052
0.05	0.32249	1.40448
0.05	0.328634	1.39857
0.05	0.334664	1.39281
0.05	0.340588	1.38717
0.05	0.34641	1.38167
0.05	0.352136	1.37629
0.05	0.357771	1.37103
0.05	0.363318	1.36588
0.05	0.368782	1.36085
0.05	0.374166	1.35593
0.05	0.379473	1.35111
0.05	0.384708	1.3464
0.05	0.389872	1.34179
0.05	0.394968	1.33728
0.05	0.4	1.33286
0.05	0.404969	1.32853
0.05	0.409878	1.32429
0.05	0.414729	1.32014
0.05	0.419524	1.31608
0.05	0.424264	1.31209
0.05	0.428952	1.30819
0.05	0.43359	1.30436
0.05	0.438178	1.30061
0.05	0.442719	1.29694
0.05	0.447214	1.29333
0.05	0.451664	1.2898
0.05	0.45607	1.28633
0.05	0.460435	1.28293
0.05	0.464758	1.2796
0.05	0.469042	1.27632
0.05	0.473286	1.27311
0.05	0.477493	1.26996
0.05	0.481664	1.26687
0.05	0.485798	1.26384
0.05	0.489898	1.26086
0.05	0.493964	1.25794
0.05	0.497996	1.25507
0.05	0.501996	1.25225
0.05	0.505964	1.24948
0.05	0.509902	1.24677
0.05	0.513809	1.2441
0.05	0.517687	1.24148
0.05	0.521536	1.2389
0.05	0.525357	1.23637
0.05	0.52915	1.23389
0.05	0.532917	1.23145
0.05	0.536656	1.22905
0.05	0.54037	1.22669
0.05	0.544059	1.22437
0.05	0.547723	1.2221
0.05	0.551362	1.21986
0.05	0.554977	1.21766
0.05	0.55857	1.2155
0.05	0.562139	1.21337
0.05	0.565685	1.21128
0.05	0.56921	1.20923
0.05	0.572713	1.20721
0.05	0.576194	1.20522
0.05	0.579655	1.20327
0.05	0.583095	1.20135
0.05	0.586515	1.19946
0.05	0.589915	1.1976
0.05	0.593296	1.19578
0.05	0.596657	1.19398
0.05	0.6	1.19221
0.05	0.603324	1.19047
0.05	0.60663	1.18876
0.05	0.609918	1.18708
0.05	0.613188	1.18542
0.05	0.616441	1.18379
0.05	0.619677	1.18219
0.05	0.622896	1.18061
0.05	0.626099	1.17906
0.05	0.629285	1.17754
0.05	0.632456	1.17603
0.05	0.63561	1.17456
0.05	0.638749	1.1731
0.05	0.641872	1.17167
0.05	0.644981	1.17026
0.05	0.648074	1.16887
0.05	0.651153	1.16751
0.05	0.654217	1.16617
0.05	0.657267	1.16485
0.05	0.660303	1.16354
0.05	0.663325	1.16226
0.05	0.666333	1.161
0.05	0.669328	1.15976
0.05	0.672309	1.15854
0.05	0.675278	1.15734
0.05	0.678233	1.15616
0.05	0.681175	1.15499
0.05	0.684105	1.15385
0.05	0.687023	1.15272
0.05	0.689928	1.15161
0.05	0.69282	1.15051
0.05	0.695701	1.14944
0.05	0.69857	1.14838
0.05	0.701427	1.14734
0.05	0.704273	1.14631
0.05	0.707107	1.1453
0.05	0.70993	1.1443
0.05	0.712741	1.14333
0.05	0.715542	1.14236
0.05	0.718331	1.14141
0.05	0.72111	1.14048
0.05	0.723878	1.13956
0.05	0.726636	1.13865
0.05	0.729383	1.13776
0.05	0.73212	1.13689
0.05	0.734847	1.13602
0.05	0.737564	1.13517
0.05	0.74027	1.13434
0.05	0.742967	1.13352
0.05	0.745654	1.13271
0.05	0.748331	1.13191
0.05	0.750999	1.13112
0.05	0.753658	1.13035
0.05	0.756307	1.12959
0.05	0.758947	1.12884
0.05	0.761577	1.12811
0.05	0.764199	1.12738
0.05	0.766812	1.12667
0.05	0.769415	1.12597
0.05	0.77201	1.12528
0.05	0.774597	1.1246
0.05	0.777174	1.12393
0.05	0.779744	1.12328
0.05	0.782304	1.12263
0.05	0.784857	1.122
0.05	0.787401	1.12137
0.05	0.789937	1.12075
0.05	0.792465	1.12015
0.05	0.794984	1.11955
0.05	0.797496	1.11897
0.05	0.8	1.11839
0.05	0.802496	1.11783
0.05	0.804984	1.11727
0.06	0	1.61832
0.06	0.0632456	1.60635
0.06	0.0894427	1.59476
0.06	0.109545	1.58353
0.06	0.126491	1.57265
0.06	0.141421	1.56209
0.06	0.154919	1.55185
0.06	0.167332	1.54191
0.06	0.178885	1.53226
0.06	0.189737	1.52289
0.06	0.2	1.51378
0.06	0.209762	1.50493
0.06	0.219089	1.49631
0.06	0.228035	1.48794
0.06	0.236643	1.47979
0.06	0.244949	1.47185
0.06	0.252982	1.46413
0.06	0.260768	1.4566
0.06	0.268328	1.44927
0.06	0.275681	1.44212
0.06	0.282843	1.43516
0.06	0.289828	1.42836
0.06	0.296648	1.42174
0.06	0.303315	1.41527
0.06	0.309839	1.40897
0.06	0.316228	1.40281
0.06	0.32249	1.3968
0.06	0.328634	1.39093
0.06	0.334664	1.38519
0.06	0.340588	1.37959
0.06	0.34641	1.37411
0.06	0.352136	1.36876
0.06	0.357771	1.36353
0.06	0.363318	1.35841
0.06	0.368782	1.35341
0.06	0.374166	1.34851
0.06	0.379473	1.34373
0.06	0.384708	1.33904
0.06	0.389872	1.33445
0.06	0.394968	1.32997
0.06	0.4	1.32557
0.06	0.404969	1.32127
0.06	0.409878	1.31705
0.06	0.414729	1.31292
0.06	0.419524	1.30888
0.06	0.424264	1.30492
0.06	0.428952	1.30104
0.06	0.43359	1.29723
0.06	0.438178	1.2935
0.06	0.442719	1.28984
0.06	0.447214	1.28626
0.06	0.451664	1.28274
0.06	0.45607	1.2793
0.06	0.460435	1.27592
0.06	0.464758	1.2726
0.06	0.469042	1.26934
0.06	0.473286	1.26615
0.06	0.477493	1.26302
0.06	0.481664	1.25995
0.06	0.485798	1.25693
0.06	0.489898	1.25397
0.06	0.493964	1.25106
0.06	0.497996	1.24821
0.06	0.501996	1.2454
0.06	0.505964	1.24265
0.06	0.509902	1.23995
0.06	0.513809	1.23729
0.06	0.517687	1.23469
0.06	0.521536	1.23213
0.06	0.525357	1.22961
0.06	0.52915	1.22714
0.06	0.532917	1.22471
0.06	0.536656	1.22233
0.06	0.54037	1.21998
0.06	0.544059	1.21768
0.06	0.547723	1.21541
0.06	0.551362	1.21319
0.06	0.554977	1.211
0.06	0.55857	1.20885
0.06	0.562139	1.20674
0.06	0.565685	1.20466
0.06	0.56921	1.20262
0.06	0.572713	1.20061
0.06	0.576194	1.19863
0.06	0.579655	1.19669
0.06	0.583095	1.19478
0.06	0.586515	1.1929
0.06	0.589915	1.19105
0.06	0.593296	1.18924
0.06	0.596657	1.18745
0.06	0.6	1.18569
0.06	0.603324	1.18396
0.06	0.60663	1.18226
0.06	0.609918	1.18059
0.06	0.613188	1.17894
0.06	0.616441	1.17732
0.06	0.619677	1.17573
0.06	0.622896	1.17416
0.06	0.626099	1.17262
0.06	0.629285	1.1711
0.06	0.632456	1.1696
0.06	0.63561	1.16813
0.06	0.638749	1.16669
0.06	0.641872	1.16526
0.06	0.644981	1.16386
0.06	0.648074	1.16248
0.06	0.651153	1.16113
0.06	0.654217	1.15979
0.06	0.657267	1.15848
0.06	0.660303	1.15718
0.06	0.663325	1.15591
0.06	0.666333	1.15465
0.06	0.669328	1.15342
0.06	0.672309	1.15221
0.06	0.675278	1.15101
0.06	0.678233	1.14984
0.06	0.681175	1.14868
0.06	0.684105	1.14754
0.06	0.687023	1.14641
0.06	0.689928	1.14531
0.06	0.69282	1.14422
0.06	0.695701	1.14315
0.06	0.69857	1.1421
0.06	0.701427	1.14106
0.06	0.704273	1.14004
0.06	0.707107	1.13904
0.06	0.70993	1.13805
0.06	0.712741	1.13707
0.06	0.715542	1.13611
0.06	0.718331	1.13517
0.06	0.72111	1.13424
0.06	0.723878	1.13333
0.06	0.726636	1.13243
0.06	0.729383	1.13154
0.06	0.73212	1.13067
0.06	0.734847	1.12981
0.06	0.737564	1.12897
0.06	0.74027	1.12814
0.06	0.742967	1.12732
0.06	0.745654	1.12651
0.06	0.748331	1.12572
0.06	0.750999	1.12494
0.06	0.753658	1.12417
0.06	0.756307	1.12342
0.06	0.758947	1.12267
0.06	0.761577	1.12194
0.06	0.764199	1.12122
0.06	0.766812	1.12051
0.06	0.769415	1.11981
0.06	0.77201	1.11913
0.06	0.774597	1.11845
0.06	0.777174	1.11779
0.06	0.779744	1.11713
0.06	0.782304	1.11649
0.06	0.784857	1.11586
0.06	0.787401	1.11524
0.06	0.789937	1.11463
0.06	0.792465	1.11402
0.06	0.794984	1.11343
0.06	0.797496	1.11285
0.06	0.8	1.11228
0.06	0.802496	1.11171
0.06	0.804984	1.11116
0.07	0	1.60783
0.07	0.0632456	1.59594
0.07	0.0894427	1.58442
0.07	0.109545	1.57327
0.07	0.126491	1.56245
0.07	0.141421	1.55196
0.07	0.154919	1.54179
0.07	0.167332	1.53191
0.07	0.178885	1.52233
0.07	0.189737	1.51301
0.07	0.2	1.50396
0.07	0.209762	1.49517
0.07	0.219089	1.48661
0.07	0.228035	1.47829
0.07	0.236643	1.47019
0.07	0.244949	1.46231
0.07	0.252982	1.45463
0.07	0.260768	1.44715
0.07	0.268328	1.43987
0.07	0.275681	1.43277
0.07	0.282843	1.42585
0.07	0.289828	1.4191
0.07	0.296648	1.41252
0.07	0.303315	1.4061
0.07	0.309839	1.39983
0.07	0.316228	1.39371
0.07	0.32249	1.38774
0.07	0.328634	1.3819
0.07	0.334664	1.37621
0.07	0.340588	1.37064
0.07	0.34641	1.3652
0.07	0.352136	1.35988
0.07	0.357771	1.35469
0.07	0.363318	1.3496
0.07	0.368782	1.34463
0.07	0.374166	1.33977
0.07	0.379473	1.33501
0.07	0.384708	1.33036
0.07	0.389872	1.3258
0.07	0.394968	1.32134
0.07	0.4	1.31697
0.07	0.404969	1.3127
0.07	0.409878	1.30851
0.07	0.414729	1.30441
0.07	0.419524	1.30039
0.07	0.424264	1.29646
0.07	0.428952	1.2926
0.07	0.43359	1.28882
0.07	0.438178	1.28511
0.07	0.442719	1.28148
0.07	0.447214	1.27792
0.07	0.451664	1.27443
0.07	0.45607	1.271
0.07	0.460435	1.26764
0.07	0.464758	1.26435
0.07	0.469042	1.26111
0.07	0.473286	1.25794
0.07	0.477493	1.25483
0.07	0.481664	1.25177
0.07	0.485798	1.24878
0.07	0.489898	1.24583
0.07	0.493964	1.24295
0.07	0.497996	1.24011
0.07	0.501996	1.23733
0.07	0.505964	1.23459
0.07	0.509902	1.23191
0.07	0.513809	1.22927
0.07	0.517687	1.22668
0.07	0.521536	1.22414
0.07	0.525357	1.22164
0.07	0.52915	1.21918
0.07	0.532917	1.21677
0.07	0.536656	1.2144
0.07	0.54037	1.21207
0.07	0.544059	1.20978
0.07	0.547723	1.20753
0.07	0.551362	1.20532
0.07	0.554977	1.20315
0.07	0.55857	1.20101
0.07	0.562139	1.19891
0.07	0.565685	1.19685
0.07	0.56921	1.19482
0.07	0.572713	1.19282
0.07	0.576194	1.19086
0.07	0.579655	1.18893
0.07	0.583095	1.18703
0.07	0.586515	1.18516
0.07	0.589915	1.18333
0.07	0.593296	1.18152
0.07	0.596657	1.17975
0.07	0.6	1.178
0.07	0.603324	1.17628
0.07	0.60663	1.17459
0.07	0.609918	1.17293
0.07	0.613188	1.17129
0.07	0.616441	1.16968
0.07	0.619677	1.1681
0.07	0.622896	1.16654
0.07	0.626099	1.16501
0.07	0.629285	1.1635
0.07	0.632456	1.16202
0.07	0.63561	1.16056
0.07	0.638749	1.15912
0.07	0.641872	1.15771
0.07	0.644981	1.15631
0.07	0.648074	1.15494
0.07	0.651153	1.1536
0.07	0.654217	1.15227
0.07	0.657267	1.15096
0.07	0.660303	1.14968
0.07	0.663325	1.14841
0.07	0.666333	1.14717
0.07	0.669328	1.14594
0.07	0.672309	1.14473
0.07	0.675278	1.14355
0.07	0.678233	1.14238
0.07	0.681175	1.14123
0.07	0.684105	1.14009
0.07	0.687023	1.13898
0.07	0.689928	1.13788
0.07	0.69282	1.1368
0.07	0.695701	1.13574
0.07	0.69857	1.13469
0.07	0.701427	1.13366
0.07	0.704273	1.13265
0.07	0.707107	1.13165
0.07	0.70993	1.13067
0.07	0.712741	1.1297
0.07	0.715542	1.12875
0.07	0.718331	1.12781
0.07	0.72111	1.12689
0.07	0.723878	1.12598
0.07	0.726636	1.12508
0.07	0.729383	1.1242
0.07	0.73212	1.12334
0.07	0.734847	1.12248
0.07	0.737564	1.12165
0.07	0.74027	1.12082
0.07	0.742967	1.12001
0.07	0.745654	1.11921
0.07	0.748331	1.11842
0.07	0.750999	1.11764
0.07	0.753658	1.11688
0.07	0.756307	1.11613
0.07	0.758947	1.11539
0.07	0.761577	1.11466
0.07	0.764199	1.11395
0.07	0.766812	1.11324
0.07	0.769415	1.11255
0.07	0.77201	1.11187
0.07	0.774597	1.1112
0.07	0.777174	1.11054
0.07	0.779744	1.10989
0.07	0.782304	1.10925
0.07	0.784857	1.10862
0.07	0.787401	1.108
0.07	0.789937	1.1074
0.07	0.792465	1.1068
0.07	0.794984	1.10621
0.07	0.797496	1.10563
0.07	0.8	1.10506
0.07	0.802496	1.1045
0.07	0.804984	1.10395
0.08	0	1.59575
0.08	0.0632456	1.58394
0.08	0.0894427	1.57252
0.08	0.109545	1.56144
0.08	0.126491	1.55071
0.08	0.141421	1.5403
0.08	0.154919	1.5302
0.08	0.167332	1.5204
0.08	0.178885	1.51089
0.08	0.189737	1.50164
0.08	0.2	1.49266
0.08	0.209762	1.48393
0.08	0.219089	1.47544
0.08	0.228035	1.46718
0.08	0.236643	1.45914
0.08	0.244949	1.45132
0.08	0.252982	1.4437
0.08	0.260768	1.43628
0.08	0.268328	1.42905
0.08	0.275681	1.422
0.08	0.282843	1.41514
0.08	0.289828	1.40844
0.08	0.296648	1.4019
0.08	0.303315	1.39553
0.08	0.309839	1.38931
0.08	0.316228	1.38324
0.08	0.32249	1.37731
0.08	0.328634	1.37152
0.08	0.334664	1.36587
0.08	0.340588	1.36034
0.08	0.34641	1.35494
0.08	0.352136	1.34966
0.08	0.357771	1.34451
0.08	0.363318	1.33946
0.08	0.368782	1.33453
0.08	0.374166	1.3297
0.08	0.379473	1.32498
0.08	0.384708	1.32036
0.08	0.389872	1.31584
0.08	0.394968	1.31141
0.08	0.4	1.30708
0.08	0.404969	1.30283
0.08	0.409878	1.29868
0.08	0.414729	1.29461
0.08	0.419524	1.29062
0.08	0.424264	1.28671
0.08	0.428952	1.28288
0.08	0.43359	1.27913
0.08	0.438178	1.27545
0.08	0.442719	1.27185
0.08	0.447214	1.26831
0.08	0.451664	1.26485
0.08	0.45607	1.26145
0.08	0.460435	1.25811
0.08	0.464758	1.25484
0.08	0.469042	1.25164
0.08	0.473286	1.24849
0.08	0.477493	1.2454
0.08	0.481664	1.24237
0.08	0.485798	1.23939
0.08	0.489898	1.23647
0.08	0.493964	1.23361
0.08	0.497996	1.23079
0.08	0.501996	1.22803
0.08	0.505964	1.22531
0.08	0.509902	1.22265
0.08	0.513809	1.22003
0.08	0.517687	1.21746
0.08	0.521536	1.21494
0.08	0.525357	1.21246
0.08	0.52915	1.21002
0.08	0.532917	1.20763
0.08	0.536656	1.20527
0.08	0.54037	1.20296
0.08	0.544059	1.20069
0.08	0.547723	1.19846
0.08	0.551362	1.19626
0.08	0.554977	1.19411
0.08	0.55857	1.19199
0.08	0.562139	1.1899
0.08	0.565685	1.18785
0.08	0.56921	1.18584
0.08	0.572713	1.18386
0.08	0.576194	1.18191
0.08	0.579655	1.17999
0.08	0.583095	1.17811
0.08	0.586515	1.17626
0.08	0.589915	1.17444
0.08	0.593296	1.17264
0.08	0.596657	1.17088
0.08	0.6	1.16915
0.08	0.603324	1.16744
0.08	0.60663	1.16577
0.08	0.609918	1.16412
0.08	0.613188	1.16249
0.08	0.616441	1.16089
0.08	0.619677	1.15932
0.08	0.622896	1.15778
0.08	0.626099	1.15626
0.08	0.629285	1.15476
0.08	0.632456	1.15329
0.08	0.63561	1.15184
0.08	0.638749	1.15041
0.08	0.641872	1.14901
0.08	0.644981	1.14762
0.08	0.648074	1.14626
0.08	0.651153	1.14493
0.08	0.654217	1.14361
0.08	0.657267	1.14231
0.08	0.660303	1.14104
0.08	0.663325	1.13978
0.08	0.666333	1.13855
0.08	0.669328	1.13733
0.08	0.672309	1.13613
0.08	0.675278	1.13495
0.08	0.678233	1.13379
0.08	0.681175	1.13265
0.08	0.684105	1.13153
0.08	0.687023	1.13042
0.08	0.689928	1.12933
0.08	0.69282	1.12826
0.08	0.695701	1.1272
0.08	0.69857	1.12617
0.08	0.701427	1.12514
0.08	0.704273	1.12414
0.08	0.707107	1.12315
0.08	0.70993	1.12217
0.08	0.712741	1.12121
0.08	0.715542	1.12026
0.08	0.718331	1.11933
0.08	0.72111	1.11842
0.08	0.723878	1.11752
0.08	0.726636	1.11663
0.08	0.729383	1.11576
0.08	0.73212	1.1149
0.08	0.734847	1.11405
0.08	0.737564	1.11322
0.08	0.74027	1.1124
0.08	0.742967	1.11159
0.08	0.745654	1.1108
0.08	0.748331	1.11001
0.08	0.750999	1.10924
0.08	0.753658	1.10849
0.08	0.756307	1.10774
0.08	0.758947	1.10701
0.08	0.761577	1.10629
0.08	0.764199	1.10558
0.08	0.766812	1.10488
0.08	0.769415	1.10419
0.08	0.77201	1.10351
0.08	0.774597	1.10285
0.08	0.777174	1.10219
0.08	0.779744	1.10155
0.08	0.782304	1.10092
0.08	0.784857	1.10029
0.08	0.787401	1.09968
0.08	0.789937	1.09908
0.08	0.792465	1.09848
0.08	0.794984	1.0979
0.08	0.797496	1.09732
0.08	0.8	1.09676
0.08	0.802496	1.0962
0.08	0.804984	1.09566
0.09	0	1.58209
0.09	0.0632456	1.57039
0.09	0.0894427	1.55906
0.09	0.109545	1.54808
0.09	0.126491	1.53744
0.09	0.141421	1.52712
0.09	0.154919	1.51711
0.09	0.167332	1.50739
0.09	0.178885	1.49796
0.09	0.189737	1.48879
0.09	0.2	1.47989
0.09	0.209762	1.47123
0.09	0.219089	1.46281
0.09	0.228035	1.45462
0.09	0.236643	1.44665
0.09	0.244949	1.4389
0.09	0.252982	1.43134
0.09	0.260768	1.42399
0.09	0.268328	1.41682
0.09	0.275681	1.40983
0.09	0.282843	1.40302
0.09	0.289828	1.39638
0.09	0.296648	1.38991
0.09	0.303315	1.38359
0.09	0.309839	1.37742
0.09	0.316228	1.3714
0.09	0.32249	1.36552
0.09	0.328634	1.35978
0.09	0.334664	1.35418
0.09	0.340588	1.3487
0.09	0.34641	1.34335
0.09	0.352136	1.33811
0.09	0.357771	1.333
0.09	0.363318	1.328
0.09	0.368782	1.32311
0.09	0.374166	1.31832
0.09	0.379473	1.31364
0.09	0.384708	1.30906
0.09	0.389872	1.30458
0.09	0.394968	1.30019
0.09	0.4	1.29589
0.09	0.404969	1.29168
0.09	0.409878	1.28756
0.09	0.414729	1.28353
0.09	0.419524	1.27957
0.09	0.424264	1.2757
0.09	0.428952	1.27191
0.09	0.43359	1.26819
0.09	0.438178	1.26454
0.09	0.442719	1.26096
0.09	0.447214	1.25746
0.09	0.451664	1.25402
0.09	0.45607	1.25065
0.09	0.460435	1.24735
0.09	0.464758	1.24411
0.09	0.469042	1.24092
0.09	0.473286	1.2378
0.09	0.477493	1.23474
0.09	0.481664	1.23174
0.09	0.485798	1.22879
0.09	0.489898	1.22589
0.09	0.493964	1.22305
0.09	0.497996	1.22026
0.09	0.501996	1.21752
0.09	0.505964	1.21483
0.09	0.509902	1.21219
0.09	0.513809	1.20959
0.09	0.517687	1.20704
0.09	0.521536	1.20454
0.09	0.525357	1.20208
0.09	0.52915	1.19966
0.09	0.532917	1.19729
0.09	0.536656	1.19496
0.09	0.54037	1.19267
0.09	0.544059	1.19041
0.09	0.547723	1.1882
0.09	0.551362	1.18603
0.09	0.554977	1.18389
0.09	0.55857	1.18179
0.09	0.562139	1.17972
0.09	0.565685	1.17769
0.09	0.56921	1.17569
0.09	0.572713	1.17373
0.09	0.576194	1.17179
0.09	0.579655	1.1699
0.09	0.583095	1.16803
0.09	0.586515	1.16619
0.09	0.589915	1.16439
0.09	0.593296	1.16261
0.09	0.596657	1.16086
0.09	0.6	1.15914
0.09	0.603324	1.15745
0.09	0.60663	1.15579
0.09	0.609918	1.15415
0.09	0.613188	1.15254
0.09	0.616441	1.15096
0.09	0.619677	1.1494
0.09	0.622896	1.14787
0.09	0.626099	1.14636
0.09	0.629285	1.14488
0.09	0.632456	1.14342
0.09	0.63561	1.14198
0.09	0.638749	1.14056
0.09	0.641872	1.13917
0.09	0.644981	1.1378
0.09	0.648074	1.13645
0.09	0.651153	1.13513
0.09	0.654217	1.13382
0.09	0.657267	1.13254
0.09	0.660303	1.13127
0.09	0.663325	1.13003
0.09	0.666333	1.1288
0.09	0.669328	1.1276
0.09	0.672309	1.12641
0.09	0.675278	1.12524
0.09	0.678233	1.12409
0.09	0.681175	1.12296
0.09	0.684105	1.12184
0.09	0.687023	1.12075
0.09	0.689928	1.11967
0.09	0.69282	1.1186
0.09	0.695701	1.11756
0.09	0.69857	1.11653
0.09	0.701427	1.11551
0.09	0.704273	1.11452
0.09	0.707107	1.11353
0.09	0.70993	1.11257
0.09	0.712741	1.11161
0.09	0.715542	1.11068
0.09	0.718331	1.10975
0.09	0.72111	1.10885
0.09	0.723878	1.10795
0.09	0.726636	1.10707
0.09	0.729383	1.10621
0.09	0.73212	1.10535
0.09	0.734847	1.10452
0.09	0.737564	1.10369
0.09	0.74027	1.10288
0.09	0.742967	1.10208
0.09	0.745654	1.10129
0.09	0.748331	1.10051
0.09	0.750999	1.09975
0.09	0.753658	1.099
0.09	0.756307	1.09826
0.09	0.758947	1.09754
0.09	0.761577	1.09682
0.09	0.764199	1.09612
0.09	0.766812	1.09542
0.09	0.769415	1.09474
0.09	0.77201	1.09407
0.09	0.774597	1.09341
0.09	0.777174	1.09276
0.09	0.779744	1.09212
0.09	0.782304	1.09149
0.09	0.784857	1.09088
0.09	0.787401	1.09027
0.09	0.789937	1.08967
0.09	0.792465	1.08908
0.09	0.794984	1.0885
0.09	0.797496	1.08793
0.09	0.8	1.08737
0.09	0.802496	1.08682
0.09	0.804984	1.08628
0.1	0	1.56687
0.1	0.0632456	1.55528
0.1	0.0894427	1.54406
0.1	0.109545	1.53319
0.1	0.126491	1.52265
0.1	0.141421	1.51243
0.1	0.154919	1.50251
0.1	0.167332	1.49289
0.1	0.178885	1.48355
0.1	0.189737	1.47447
0.1	0.2	1.46565
0.1	0.209762	1.45708
0.1	0.219089	1.44874
0.1	0.228035	1.44063
0.1	0.236643	1.43274
0.1	0.244949	1.42506
0.1	0.252982	1.41758
0.1	0.260768	1.41029
0.1	0.268328	1.40319
0.1	0.275681	1.39627
0.1	0.282843	1.38953
0.1	0.289828	1.38295
0.1	0.296648	1.37654
0.1	0.303315	1.37028
0.1	0.309839	1.36417
0.1	0.316228	1.35821
0.1	0.32249	1.35239
0.1	0.328634	1.3467
0.1	0.334664	1.34115
0.1	0.340588	1.33573
0.1	0.34641	1.33042
0.1	0.352136	1.32524
0.1	0.357771	1.32018
0.1	0.363318	1.31522
0.1	0.368782	1.31038
0.1	0.374166	1.30564
0.1	0.379473	1.301
0.1	0.384708	1.29647
0.1	0.389872	1.29203
0.1	0.394968	1.28768
0.1	0.4	1.28343
0.1	0.404969	1.27926
0.1	0.409878	1.27518
0.1	0.414729	1.27118
0.1	0.419524	1.26727
0.1	0.424264	1.26343
0.1	0.428952	1.25967
0.1	0.43359	1.25599
0.1	0.438178	1.25238
0.1	0.442719	1.24884
0.1	0.447214	1.24536
0.1	0.451664	1.24196
0.1	0.45607	1.23862
0.1	0.460435	1.23535
0.1	0.464758	1.23214
0.1	0.469042	1.22899
0.1	0.473286	1.2259
0.1	0.477493	1.22286
0.1	0.481664	1.21989
0.1	0.485798	1.21697
0.1	0.489898	1.2141
0.1	0.493964	1.21128
0.1	0.497996	1.20852
0.1	0.501996	1.20581
0.1	0.505964	1.20314
0.1	0.509902	1.20053
0.1	0.513809	1.19796
0.1	0.517687	1.19543
0.1	0.521536	1.19295
0.1	0.525357	1.19052
0.1	0.52915	1.18812
0.1	0.532917	1.18577
0.1	0.536656	1.18346
0.1	0.54037	1.18119
0.1	0.544059	1.17896
0.1	0.547723	1.17677
0.1	0.551362	1.17462
0.1	0.554977	1.1725
0.1	0.55857	1.17042
0.1	0.562139	1.16837
0.1	0.565685	1.16636
0.1	0.56921	1.16438
0.1	0.572713	1.16244
0.1	0.576194	1.16052
0.1	0.579655	1.15864
0.1	0.583095	1.15679
0.1	0.586515	1.15497
0.1	0.589915	1.15319
0.1	0.593296	1.15143
0.1	0.596657	1.1497
0.1	0.6	1.14799
0.1	0.603324	1.14632
0.1	0.60663	1.14467
0.1	0.609918	1.14305
0.1	0.613188	1.14146
0.1	0.616441	1.13989
0.1	0.619677	1.13835
0.1	0.622896	1.13683
0.1	0.626099	1.13533
0.1	0.629285	1.13386
0.1	0.632456	1.13242
0.1	0.63561	1.13099
0.1	0.638749	1.12959
0.1	0.641872	1.12821
0.1	0.644981	1.12686
0.1	0.648074	1.12552
0.1	0.651153	1.12421
0.1	0.654217	1.12292
0.1	0.657267	1.12164
0.1	0.660303	1.12039
0.1	0.663325	1.11916
0.1	0.666333	1.11794
0.1	0.669328	1.11675
0.1	0.672309	1.11557
0.1	0.675278	1.11442
0.1	0.678233	1.11328
0.1	0.681175	1.11216
0.1	0.684105	1.11105
0.1	0.687023	1.10997
0.1	0.689928	1.1089
0.1	0.69282	1.10784
0.1	0.695701	1.10681
0.1	0.69857	1.10579
0.1	0.701427	1.10478
0.1	0.704273	1.10379
0.1	0.707107	1.10282
0.1	0.70993	1.10186
0.1	0.712741	1.10092
0.1	0.715542	1.09999
0.1	0.718331	1.09908
0.1	0.72111	1.09818
0.1	0.723878	1.0973
0.1	0.726636	1.09642
0.1	0.729383	1.09557
0.1	0.73212	1.09472
0.1	0.734847	1.09389
0.1	0.737564	1.09307
0.1	0.74027	1.09227
0.1	0.742967	1.09148
0.1	0.745654	1.0907
0.1	0.748331	1.08993
0.1	0.750999	1.08917
0.1	0.753658	1.08843
0.1	0.756307	1.0877
0.1	0.758947	1.08698
0.1	0.761577	1.08627
0.1	0.764199	1.08557
0.1	0.766812	1.08489
0.1	0.769415	1.08421
0.1	0.77201	1.08355
0.1	0.774597	1.08289
0.1	0.777174	1.08225
0.1	0.779744	1.08162
0.1	0.782304	1.08099
0.1	0.784857	1.08038
0.1	0.787401	1.07978
0.1	0.789937	1.07919
0.1	0.792465	1.0786
0.1	0.794984	1.07803
0.1	0.797496	1.07747
0.1	0.8	1.07691
0.1	0.802496	1.07637
0.1	0.804984	1.07583
0.11	0	1.55011
0.11	0.0632456	1.53864
0.11	0.0894427	1.52754
0.11	0.109545	1.51678
0.11	0.126491	1.50636
0.11	0.141421	1.49625
0.11	0.154919	1.48644
0.11	0.167332	1.47692
0.11	0.178885	1.46767
0.11	0.189737	1.45869
0.11	0.2	1.44997
0.11	0.209762	1.44149
0.11	0.219089	1.43324
0.11	0.228035	1.42522
0.11	0.236643	1.41741
0.11	0.244949	1.40981
0.11	0.252982	1.40241
0.11	0.260768	1.3952
0.11	0.268328	1.38818
0.11	0.275681	1.38133
0.11	0.282843	1.37466
0.11	0.289828	1.36815
0.11	0.296648	1.36181
0.11	0.303315	1.35562
0.11	0.309839	1.34957
0.11	0.316228	1.34368
0.11	0.32249	1.33792
0.11	0.328634	1.33229
0.11	0.334664	1.3268
0.11	0.340588	1.32143
0.11	0.34641	1.31619
0.11	0.352136	1.31106
0.11	0.357771	1.30605
0.11	0.363318	1.30115
0.11	0.368782	1.29636
0.11	0.374166	1.29167
0.11	0.379473	1.28708
0.11	0.384708	1.2826
0.11	0.389872	1.2782
0.11	0.394968	1.2739
0.11	0.4	1.26969
0.11	0.404969	1.26557
0.11	0.409878	1.26153
0.11	0.414729	1.25758
0.11	0.419524	1.25371
0.11	0.424264	1.24991
0.11	0.428952	1.24619
0.11	0.43359	1.24255
0.11	0.438178	1.23898
0.11	0.442719	1.23547
0.11	0.447214	1.23204
0.11	0.451664	1.22867
0.11	0.45607	1.22537
0.11	0.460435	1.22213
0.11	0.464758	1.21895
0.11	0.469042	1.21584
0.11	0.473286	1.21278
0.11	0.477493	1.20978
0.11	0.481664	1.20683
0.11	0.485798	1.20394
0.11	0.489898	1.20111
0.11	0.493964	1.19832
0.11	0.497996	1.19559
0.11	0.501996	1.1929
0.11	0.505964	1.19027
0.11	0.509902	1.18768
0.11	0.513809	1.18514
0.11	0.517687	1.18264
0.11	0.521536	1.18019
0.11	0.525357	1.17778
0.11	0.52915	1.17541
0.11	0.532917	1.17309
0.11	0.536656	1.1708
0.11	0.54037	1.16856
0.11	0.544059	1.16635
0.11	0.547723	1.16418
0.11	0.551362	1.16205
0.11	0.554977	1.15995
0.11	0.55857	1.15789
0.11	0.562139	1.15587
0.11	0.565685	1.15388
0.11	0.56921	1.15192
0.11	0.572713	1.15
0.11	0.576194	1.14811
0.11	0.579655	1.14625
0.11	0.583095	1.14442
0.11	0.586515	1.14262
0.11	0.589915	1.14085
0.11	0.593296	1.13911
0.11	0.596657	1.13739
0.11	0.6	1.13571
0.11	0.603324	1.13405
0.11	0.60663	1.13242
0.11	0.609918	1.13082
0.11	0.613188	1.12924
0.11	0.616441	1.12769
0.11	0.619677	1.12617
0.11	0.622896	1.12466
0.11	0.626099	1.12319
0.11	0.629285	1.12173
0.11	0.632456	1.1203
0.11	0.63561	1.11889
0.11	0.638749	1.11751
0.11	0.641872	1.11614
0.11	0.644981	1.1148
0.11	0.648074	1.11348
0.11	0.651153	1.11218
0.11	0.654217	1.1109
0.11	0.657267	1.10964
0.11	0.660303	1.1084
0.11	0.663325	1.10718
0.11	0.666333	1.10598
0.11	0.669328	1.1048
0.11	0.672309	1.10364
0.11	0.675278	1.10249
0.11	0.678233	1.10137
0.11	0.681175	1.10026
0.11	0.684105	1.09916
0.11	0.687023	1.09809
0.11	0.689928	1.09703
0.11	0.69282	1.09599
0.11	0.695701	1.09497
0.11	0.69857	1.09396
0.11	0.701427	1.09296
0.11	0.704273	1.09198
0.11	0.707107	1.09102
0.11	0.70993	1.09007
0.11	0.712741	1.08914
0.11	0.715542	1.08822
0.11	0.718331	1.08732
0.11	0.72111	1.08643
0.11	0.723878	1.08555
0.11	0.726636	1.08469
0.11	0.729383	1.08384
0.11	0.73212	1.08301
0.11	0.734847	1.08219
0.11	0.737564	1.08138
0.11	0.74027	1.08058
0.11	0.742967	1.0798
0.11	0.745654	1.07903
0.11	0.748331	1.07827
0.11	0.750999	1.07752
0.11	0.753658	1.07678
0.11	0.756307	1.07606
0.11	0.758947	1.07535
0.11	0.761577	1.07465
0.11	0.764199	1.07396
0.11	0.766812	1.07328
0.11	0.769415	1.07261
0.11	0.77201	1.07195
0.11	0.774597	1.07131
0.11	0.777174	1.07067
0.11	0.779744	1.07004
0.11	0.782304	1.06943
0.11	0.784857	1.06882
0.11	0.787401	1.06823
0.11	0.789937	1.06764
0.11	0.792465	1.06706
0.11	0.794984	1.0665
0.11	0.797496	1.06594
0.11	0.8	1.06539
0.11	0.802496	1.06485
0.11	0.804984	1.06432
0.12	0	1.53181
0.12	0.0632456	1.52048
0.12	0.0894427	1.50951
0.12	0.109545	1.49888
0.12	0.126491	1.48858
0.12	0.141421	1.47859
0.12	0.154919	1.4689
0.12	0.167332	1.45949
0.12	0.178885	1.45035
0.12	0.189737	1.44148
0.12	0.2	1.43286
0.12	0.209762	1.42448
0.12	0.219089	1.41632
0.12	0.228035	1.4084
0.12	0.236643	1.40068
0.12	0.244949	1.39317
0.12	0.252982	1.38586
0.12	0.260768	1.37873
0.12	0.268328	1.37179
0.12	0.275681	1.36503
0.12	0.282843	1.35844
0.12	0.289828	1.35201
0.12	0.296648	1.34574
0.12	0.303315	1.33962
0.12	0.309839	1.33365
0.12	0.316228	1.32782
0.12	0.32249	1.32213
0.12	0.328634	1.31657
0.12	0.334664	1.31114
0.12	0.340588	1.30584
0.12	0.34641	1.30066
0.12	0.352136	1.29559
0.12	0.357771	1.29064
0.12	0.363318	1.28579
0.12	0.368782	1.28106
0.12	0.374166	1.27643
0.12	0.379473	1.27189
0.12	0.384708	1.26746
0.12	0.389872	1.26312
0.12	0.394968	1.25887
0.12	0.4	1.25471
0.12	0.404969	1.25064
0.12	0.409878	1.24665
[truncated: 14,464 more rows]

## Sheet: Supplementary Fig.4c
Relative phase (units of π)	pr (a.u.)	Im[σ]
0	0	0.409462
0	0.0632456	0.397307
0	0.0894427	0.385458
0	0.109545	0.3739
0	0.126491	0.362621
0	0.141421	0.351609
0	0.154919	0.340852
0	0.167332	0.33034
0	0.178885	0.320062
0	0.189737	0.31001
0	0.2	0.300174
0	0.209762	0.290546
0	0.219089	0.281117
0	0.228035	0.27188
0	0.236643	0.262828
0	0.244949	0.253954
0	0.252982	0.245251
0	0.260768	0.236713
0	0.268328	0.228335
0	0.275681	0.22011
0	0.282843	0.212034
0	0.289828	0.2041
0	0.296648	0.196306
0	0.303315	0.188645
0	0.309839	0.181113
0	0.316228	0.173706
0	0.32249	0.166421
0	0.328634	0.159253
0	0.334664	0.152198
0	0.340588	0.145253
0	0.34641	0.138415
0	0.352136	0.13168
0	0.357771	0.125046
0	0.363318	0.118509
0	0.368782	0.112066
0	0.374166	0.105715
0	0.379473	0.0994531
0	0.384708	0.0932775
0	0.389872	0.0871861
0	0.394968	0.0811763
0	0.4	0.075246
0	0.404969	0.069393
0	0.409878	0.0636152
0	0.414729	0.0579106
0	0.419524	0.0522772
0	0.424264	0.0467132
0	0.428952	0.0412167
0	0.43359	0.0357861
0	0.438178	0.0304196
0	0.442719	0.0251156
0	0.447214	0.0198726
0	0.451664	0.014689
0	0.45607	0.00956338
0	0.460435	0.00449433
0	0.464758	0.000519512
0	0.469042	0.00547948
0	0.473286	0.0103869
0	0.477493	0.0152429
0	0.481664	0.0200487
0	0.485798	0.0248056
0	0.489898	0.0295146
0	0.493964	0.0341768
0	0.497996	0.0387932
0	0.501996	0.043365
0	0.505964	0.047893
0	0.509902	0.0523783
0	0.513809	0.0568217
0	0.517687	0.0612243
0	0.521536	0.0655868
0	0.525357	0.0699101
0	0.52915	0.0741951
0	0.532917	0.0784425
0	0.536656	0.0826531
0	0.54037	0.0868278
0	0.544059	0.0909671
0	0.547723	0.095072
0	0.551362	0.0991429
0	0.554977	0.103181
0	0.55857	0.107186
0	0.562139	0.111159
0	0.565685	0.115102
0	0.56921	0.119013
0	0.572713	0.122895
0	0.576194	0.126747
0	0.579655	0.13057
0	0.583095	0.134364
0	0.586515	0.138131
0	0.589915	0.141871
0	0.593296	0.145584
0	0.596657	0.14927
0	0.6	0.152931
0	0.603324	0.156567
0	0.60663	0.160177
0	0.609918	0.163763
0	0.613188	0.167325
0	0.616441	0.170863
0	0.619677	0.174379
0	0.622896	0.177871
0	0.626099	0.181341
0	0.629285	0.184789
0	0.632456	0.188216
0	0.63561	0.191621
0	0.638749	0.195006
0	0.641872	0.198369
0	0.644981	0.201713
0	0.648074	0.205037
0	0.651153	0.208341
0	0.654217	0.211626
0	0.657267	0.214893
0	0.660303	0.21814
0	0.663325	0.22137
0	0.666333	0.224581
0	0.669328	0.227775
0	0.672309	0.230951
0	0.675278	0.23411
0	0.678233	0.237252
0	0.681175	0.240378
0	0.684105	0.243487
0	0.687023	0.24658
0	0.689928	0.249657
0	0.69282	0.252719
0	0.695701	0.255765
0	0.69857	0.258797
0	0.701427	0.261813
0	0.704273	0.264814
0	0.707107	0.267801
0	0.70993	0.270774
0	0.712741	0.273733
0	0.715542	0.276677
0	0.718331	0.279609
0	0.72111	0.282526
0	0.723878	0.285431
0	0.726636	0.288322
0	0.729383	0.291201
0	0.73212	0.294066
0	0.734847	0.296919
0	0.737564	0.29976
0	0.74027	0.302589
0	0.742967	0.305406
0	0.745654	0.30821
0	0.748331	0.311004
0	0.750999	0.313785
0	0.753658	0.316555
0	0.756307	0.319314
0	0.758947	0.322062
0	0.761577	0.324799
0	0.764199	0.327525
0	0.766812	0.330241
0	0.769415	0.332946
0	0.77201	0.33564
0	0.774597	0.338325
0	0.777174	0.340999
0	0.779744	0.343664
0	0.782304	0.346318
0	0.784857	0.348963
0	0.787401	0.351598
0	0.789937	0.354224
0	0.792465	0.35684
0	0.794984	0.359448
0	0.797496	0.362046
0	0.8	0.364635
0	0.802496	0.367215
0	0.804984	0.369786
0.01	0	0.422122
0.01	0.0632456	0.409591
0.01	0.0894427	0.397375
0.01	0.109545	0.38546
0.01	0.126491	0.373832
0.01	0.141421	0.36248
0.01	0.154919	0.35139
0.01	0.167332	0.340553
0.01	0.178885	0.329958
0.01	0.189737	0.319595
0.01	0.2	0.309455
0.01	0.209762	0.299528
0.01	0.219089	0.289808
0.01	0.228035	0.280286
0.01	0.236643	0.270954
0.01	0.244949	0.261805
0.01	0.252982	0.252833
0.01	0.260768	0.244032
0.01	0.268328	0.235394
0.01	0.275681	0.226915
0.01	0.282843	0.218589
0.01	0.289828	0.210411
0.01	0.296648	0.202375
0.01	0.303315	0.194477
0.01	0.309839	0.186712
0.01	0.316228	0.179077
0.01	0.32249	0.171566
0.01	0.328634	0.164176
0.01	0.334664	0.156904
0.01	0.340588	0.149744
0.01	0.34641	0.142695
0.01	0.352136	0.135752
0.01	0.357771	0.128912
0.01	0.363318	0.122173
0.01	0.368782	0.115531
0.01	0.374166	0.108984
0.01	0.379473	0.102528
0.01	0.384708	0.0961614
0.01	0.389872	0.0898816
0.01	0.394968	0.0836861
0.01	0.4	0.0775724
0.01	0.404969	0.0715385
0.01	0.409878	0.065582
0.01	0.414729	0.059701
0.01	0.419524	0.0538935
0.01	0.424264	0.0481574
0.01	0.428952	0.042491
0.01	0.43359	0.0368925
0.01	0.438178	0.0313601
0.01	0.442719	0.0258921
0.01	0.447214	0.020487
0.01	0.451664	0.0151431
0.01	0.45607	0.00985905
0.01	0.460435	0.00463329
0.01	0.464758	0.000535574
0.01	0.469042	0.00564889
0.01	0.473286	0.010708
0.01	0.477493	0.0157141
0.01	0.481664	0.0206686
0.01	0.485798	0.0255725
0.01	0.489898	0.0304271
0.01	0.493964	0.0352334
0.01	0.497996	0.0399926
0.01	0.501996	0.0447057
0.01	0.505964	0.0493737
0.01	0.509902	0.0539977
0.01	0.513809	0.0585785
0.01	0.517687	0.0631172
0.01	0.521536	0.0676145
0.01	0.525357	0.0720715
0.01	0.52915	0.076489
0.01	0.532917	0.0808677
0.01	0.536656	0.0852085
0.01	0.54037	0.0895122
0.01	0.544059	0.0937796
0.01	0.547723	0.0980113
0.01	0.551362	0.102208
0.01	0.554977	0.106371
0.01	0.55857	0.1105
0.01	0.562139	0.114596
0.01	0.565685	0.11866
0.01	0.56921	0.122693
0.01	0.572713	0.126694
0.01	0.576194	0.130665
0.01	0.579655	0.134607
0.01	0.583095	0.138519
0.01	0.586515	0.142402
0.01	0.589915	0.146257
0.01	0.593296	0.150085
0.01	0.596657	0.153885
0.01	0.6	0.157659
0.01	0.603324	0.161407
0.01	0.60663	0.165129
0.01	0.609918	0.168826
0.01	0.613188	0.172498
0.01	0.616441	0.176146
0.01	0.619677	0.17977
0.01	0.622896	0.18337
0.01	0.626099	0.186948
0.01	0.629285	0.190503
0.01	0.632456	0.194035
0.01	0.63561	0.197546
0.01	0.638749	0.201035
0.01	0.641872	0.204503
0.01	0.644981	0.20795
0.01	0.648074	0.211376
0.01	0.651153	0.214783
0.01	0.654217	0.218169
0.01	0.657267	0.221537
0.01	0.660303	0.224885
0.01	0.663325	0.228214
0.01	0.666333	0.231524
0.01	0.669328	0.234817
0.01	0.672309	0.238091
0.01	0.675278	0.241348
0.01	0.678233	0.244587
0.01	0.681175	0.24781
0.01	0.684105	0.251015
0.01	0.687023	0.254204
0.01	0.689928	0.257376
0.01	0.69282	0.260533
0.01	0.695701	0.263673
0.01	0.69857	0.266798
0.01	0.701427	0.269907
0.01	0.704273	0.273002
0.01	0.707107	0.276081
0.01	0.70993	0.279146
0.01	0.712741	0.282196
0.01	0.715542	0.285232
0.01	0.718331	0.288253
0.01	0.72111	0.291261
0.01	0.723878	0.294255
0.01	0.726636	0.297236
0.01	0.729383	0.300204
0.01	0.73212	0.303158
0.01	0.734847	0.306099
0.01	0.737564	0.309028
0.01	0.74027	0.311944
0.01	0.742967	0.314848
0.01	0.745654	0.317739
0.01	0.748331	0.320619
0.01	0.750999	0.323486
0.01	0.753658	0.326342
0.01	0.756307	0.329187
0.01	0.758947	0.332019
0.01	0.761577	0.334841
0.01	0.764199	0.337651
0.01	0.766812	0.340451
0.01	0.769415	0.34324
0.01	0.77201	0.346018
0.01	0.774597	0.348785
0.01	0.777174	0.351542
0.01	0.779744	0.354289
0.01	0.782304	0.357025
0.01	0.784857	0.359752
0.01	0.787401	0.362469
0.01	0.789937	0.365176
0.01	0.792465	0.367873
0.01	0.794984	0.370561
0.01	0.797496	0.373239
0.01	0.8	0.375908
0.01	0.802496	0.378568
0.01	0.804984	0.381219
0.02	0	0.434364
0.02	0.0632456	0.421471
0.02	0.0894427	0.4089
0.02	0.109545	0.39664
0.02	0.126491	0.384675
0.02	0.141421	0.372993
0.02	0.154919	0.361582
0.02	0.167332	0.35043
0.02	0.178885	0.339528
0.02	0.189737	0.328864
0.02	0.2	0.31843
0.02	0.209762	0.308216
0.02	0.219089	0.298214
0.02	0.228035	0.288415
0.02	0.236643	0.278812
0.02	0.244949	0.269398
0.02	0.252982	0.260166
0.02	0.260768	0.251109
0.02	0.268328	0.242221
0.02	0.275681	0.233496
0.02	0.282843	0.224929
0.02	0.289828	0.216513
0.02	0.296648	0.208244
0.02	0.303315	0.200117
0.02	0.309839	0.192128
0.02	0.316228	0.184271
0.02	0.32249	0.176542
0.02	0.328634	0.168938
0.02	0.334664	0.161454
0.02	0.340588	0.154087
0.02	0.34641	0.146833
0.02	0.352136	0.139689
0.02	0.357771	0.132651
0.02	0.363318	0.125716
0.02	0.368782	0.118882
0.02	0.374166	0.112144
0.02	0.379473	0.105502
0.02	0.384708	0.0989504
0.02	0.389872	0.0924885
0.02	0.394968	0.0861132
0.02	0.4	0.0798223
0.02	0.404969	0.0736133
0.02	0.409878	0.0674841
0.02	0.414729	0.0614325
0.02	0.419524	0.0554565
0.02	0.424264	0.0495541
0.02	0.428952	0.0437234
0.02	0.43359	0.0379625
0.02	0.438178	0.0322696
0.02	0.442719	0.0266431
0.02	0.447214	0.0210812
0.02	0.451664	0.0155823
0.02	0.45607	0.010145
0.02	0.460435	0.00476767
0.02	0.464758	0.000551107
0.02	0.469042	0.00581273
0.02	0.473286	0.0110186
0.02	0.477493	0.0161699
0.02	0.481664	0.021268
0.02	0.485798	0.0263142
0.02	0.489898	0.0313096
0.02	0.493964	0.0362553
0.02	0.497996	0.0411525
0.02	0.501996	0.0460023
0.02	0.505964	0.0508057
0.02	0.509902	0.0555638
0.02	0.513809	0.0602775
0.02	0.517687	0.0649478
0.02	0.521536	0.0695756
0.02	0.525357	0.0741618
0.02	0.52915	0.0787074
0.02	0.532917	0.0832131
0.02	0.536656	0.0876799
0.02	0.54037	0.0921084
0.02	0.544059	0.0964995
0.02	0.547723	0.100854
0.02	0.551362	0.105173
0.02	0.554977	0.109456
0.02	0.55857	0.113705
0.02	0.562139	0.11792
0.02	0.565685	0.122102
0.02	0.56921	0.126251
0.02	0.572713	0.130369
0.02	0.576194	0.134455
0.02	0.579655	0.138511
0.02	0.583095	0.142536
0.02	0.586515	0.146532
0.02	0.589915	0.150499
0.02	0.593296	0.154438
0.02	0.596657	0.158349
0.02	0.6	0.162232
0.02	0.603324	0.166088
0.02	0.60663	0.169918
0.02	0.609918	0.173723
0.02	0.613188	0.177501
0.02	0.616441	0.181255
0.02	0.619677	0.184984
0.02	0.622896	0.188689
0.02	0.626099	0.19237
0.02	0.629285	0.196028
0.02	0.632456	0.199663
0.02	0.63561	0.203275
0.02	0.638749	0.206865
0.02	0.641872	0.210434
0.02	0.644981	0.213981
0.02	0.648074	0.217507
0.02	0.651153	0.221012
0.02	0.654217	0.224497
0.02	0.657267	0.227962
0.02	0.660303	0.231407
0.02	0.663325	0.234833
0.02	0.666333	0.238239
0.02	0.669328	0.241627
0.02	0.672309	0.244997
0.02	0.675278	0.248348
0.02	0.678233	0.251681
0.02	0.681175	0.254997
0.02	0.684105	0.258295
0.02	0.687023	0.261577
0.02	0.689928	0.264841
0.02	0.69282	0.268089
0.02	0.695701	0.27132
0.02	0.69857	0.274536
0.02	0.701427	0.277735
0.02	0.704273	0.280919
0.02	0.707107	0.284088
0.02	0.70993	0.287242
0.02	0.712741	0.29038
0.02	0.715542	0.293504
0.02	0.718331	0.296614
0.02	0.72111	0.299709
0.02	0.723878	0.30279
0.02	0.726636	0.305857
0.02	0.729383	0.308911
0.02	0.73212	0.311951
0.02	0.734847	0.314977
0.02	0.737564	0.317991
0.02	0.74027	0.320992
0.02	0.742967	0.32398
0.02	0.745654	0.326955
0.02	0.748331	0.329918
0.02	0.750999	0.332869
0.02	0.753658	0.335807
0.02	0.756307	0.338734
0.02	0.758947	0.341649
0.02	0.761577	0.344552
0.02	0.764199	0.347444
0.02	0.766812	0.350325
0.02	0.769415	0.353195
0.02	0.77201	0.356053
0.02	0.774597	0.358901
0.02	0.777174	0.361738
0.02	0.779744	0.364564
0.02	0.782304	0.36738
0.02	0.784857	0.370186
0.02	0.787401	0.372982
0.02	0.789937	0.375767
0.02	0.792465	0.378542
0.02	0.794984	0.381308
0.02	0.797496	0.384064
0.02	0.8	0.386811
0.02	0.802496	0.389548
0.02	0.804984	0.392276
0.03	0	0.446179
0.03	0.0632456	0.432934
0.03	0.0894427	0.420022
0.03	0.109545	0.407428
0.03	0.126491	0.395137
0.03	0.141421	0.383138
0.03	0.154919	0.371416
0.03	0.167332	0.359961
0.03	0.178885	0.348762
0.03	0.189737	0.337809
0.03	0.2	0.327091
0.03	0.209762	0.316599
0.03	0.219089	0.306325
0.03	0.228035	0.296259
0.03	0.236643	0.286396
0.03	0.244949	0.276726
0.03	0.252982	0.267243
0.03	0.260768	0.257939
0.03	0.268328	0.24881
0.03	0.275681	0.239847
0.03	0.282843	0.231047
0.03	0.289828	0.222402
0.03	0.296648	0.213908
0.03	0.303315	0.20556
0.03	0.309839	0.197353
0.03	0.316228	0.189283
0.03	0.32249	0.181344
0.03	0.328634	0.173533
0.03	0.334664	0.165846
0.03	0.340588	0.158278
0.03	0.34641	0.150827
0.03	0.352136	0.143488
0.03	0.357771	0.136259
0.03	0.363318	0.129136
0.03	0.368782	0.122115
0.03	0.374166	0.115195
0.03	0.379473	0.108371
0.03	0.384708	0.101642
0.03	0.389872	0.0950041
0.03	0.394968	0.0884554
0.03	0.4	0.0819934
0.03	0.404969	0.0756155
0.03	0.409878	0.0693196
0.03	0.414729	0.0631034
0.03	0.419524	0.0569649
0.03	0.424264	0.050902
0.03	0.428952	0.0449126
0.03	0.43359	0.038995
0.03	0.438178	0.0331473
0.03	0.442719	0.0273677
0.03	0.447214	0.0216545
0.03	0.451664	0.0160062
0.03	0.45607	0.0104209
0.03	0.460435	0.00489734
0.03	0.464758	0.000566097
0.03	0.469042	0.00597083
0.03	0.473286	0.0113182
0.03	0.477493	0.0166097
0.03	0.481664	0.0218465
0.03	0.485798	0.0270299
0.03	0.489898	0.0321611
0.03	0.493964	0.0372414
0.03	0.497996	0.0422718
0.03	0.501996	0.0472535
0.03	0.505964	0.0521876
0.03	0.509902	0.057075
0.03	0.513809	0.0619169
0.03	0.517687	0.0667143
0.03	0.521536	0.071468
0.03	0.525357	0.0761789
0.03	0.52915	0.0808481
0.03	0.532917	0.0854764
0.03	0.536656	0.0900646
0.03	0.54037	0.0946136
0.03	0.544059	0.0991242
0.03	0.547723	0.103597
0.03	0.551362	0.108033
0.03	0.554977	0.112433
0.03	0.55857	0.116797
0.03	0.562139	0.121127
0.03	0.565685	0.125423
0.03	0.56921	0.129685
0.03	0.572713	0.133915
0.03	0.576194	0.138112
0.03	0.579655	0.142278
0.03	0.583095	0.146413
0.03	0.586515	0.150518
0.03	0.589915	0.154593
0.03	0.593296	0.158638
0.03	0.596657	0.162656
0.03	0.6	0.166645
0.03	0.603324	0.170606
0.03	0.60663	0.17454
0.03	0.609918	0.178448
0.03	0.613188	0.182329
0.03	0.616441	0.186185
0.03	0.619677	0.190015
0.03	0.622896	0.193821
0.03	0.626099	0.197602
0.03	0.629285	0.20136
0.03	0.632456	0.205093
0.03	0.63561	0.208804
0.03	0.638749	0.212492
0.03	0.641872	0.216157
0.03	0.644981	0.219801
0.03	0.648074	0.223423
0.03	0.651153	0.227023
0.03	0.654217	0.230603
0.03	0.657267	0.234162
0.03	0.660303	0.237701
0.03	0.663325	0.24122
0.03	0.666333	0.244719
0.03	0.669328	0.248199
0.03	0.672309	0.25166
0.03	0.675278	0.255103
0.03	0.678233	0.258527
0.03	0.681175	0.261933
0.03	0.684105	0.265321
0.03	0.687023	0.268691
0.03	0.689928	0.272044
0.03	0.69282	0.275381
0.03	0.695701	0.2787
0.03	0.69857	0.282003
0.03	0.701427	0.28529
0.03	0.704273	0.28856
0.03	0.707107	0.291815
0.03	0.70993	0.295054
0.03	0.712741	0.298278
0.03	0.715542	0.301487
0.03	0.718331	0.304681
0.03	0.72111	0.307861
0.03	0.723878	0.311025
0.03	0.726636	0.314176
0.03	0.729383	0.317313
0.03	0.73212	0.320435
0.03	0.734847	0.323544
0.03	0.737564	0.32664
0.03	0.74027	0.329722
0.03	0.742967	0.332791
0.03	0.745654	0.335848
0.03	0.748331	0.338891
0.03	0.750999	0.341922
0.03	0.753658	0.344941
0.03	0.756307	0.347947
0.03	0.758947	0.350942
0.03	0.761577	0.353924
0.03	0.764199	0.356895
0.03	0.766812	0.359854
0.03	0.769415	0.362801
0.03	0.77201	0.365737
0.03	0.774597	0.368663
0.03	0.777174	0.371577
0.03	0.779744	0.37448
0.03	0.782304	0.377373
0.03	0.784857	0.380255
0.03	0.787401	0.383126
0.03	0.789937	0.385987
0.03	0.792465	0.388838
0.03	0.794984	0.391679
0.03	0.797496	0.39451
0.03	0.8	0.397332
0.03	0.802496	0.400143
0.03	0.804984	0.402945
0.04	0	0.457553
0.04	0.0632456	0.44397
0.04	0.0894427	0.430729
0.04	0.109545	0.417814
0.04	0.126491	0.40521
0.04	0.141421	0.392904
0.04	0.154919	0.380884
0.04	0.167332	0.369138
0.04	0.178885	0.357653
0.04	0.189737	0.34642
0.04	0.2	0.335429
0.04	0.209762	0.32467
0.04	0.219089	0.314133
0.04	0.228035	0.303812
0.04	0.236643	0.293696
0.04	0.244949	0.28378
0.04	0.252982	0.274055
0.04	0.260768	0.264515
0.04	0.268328	0.255152
0.04	0.275681	0.245961
0.04	0.282843	0.236937
0.04	0.289828	0.228072
0.04	0.296648	0.219361
0.04	0.303315	0.210801
0.04	0.309839	0.202384
0.04	0.316228	0.194108
0.04	0.32249	0.185967
0.04	0.328634	0.177957
0.04	0.334664	0.170073
0.04	0.340588	0.162313
0.04	0.34641	0.154672
0.04	0.352136	0.147146
0.04	0.357771	0.139732
0.04	0.363318	0.132428
0.04	0.368782	0.125228
0.04	0.374166	0.118131
0.04	0.379473	0.111134
0.04	0.384708	0.104233
0.04	0.389872	0.0974259
0.04	0.394968	0.0907103
0.04	0.4	0.0840835
0.04	0.404969	0.0775431
0.04	0.409878	0.0710867
0.04	0.414729	0.0647121
0.04	0.419524	0.058417
0.04	0.424264	0.0521995
0.04	0.428952	0.0460575
0.04	0.43359	0.0399891
0.04	0.438178	0.0339923
0.04	0.442719	0.0280654
0.04	0.447214	0.0222066
0.04	0.451664	0.0164142
0.04	0.45607	0.0106866
0.04	0.460435	0.00502218
0.04	0.464758	0.000580528
0.04	0.469042	0.00612304
0.04	0.473286	0.0116068
0.04	0.477493	0.0170331
0.04	0.481664	0.0224034
0.04	0.485798	0.0277189
0.04	0.489898	0.032981
0.04	0.493964	0.0381907
0.04	0.497996	0.0433494
0.04	0.501996	0.0484581
0.04	0.505964	0.0535179
0.04	0.509902	0.05853
0.04	0.513809	0.0634953
0.04	0.517687	0.0684149
0.04	0.521536	0.0732898
0.04	0.525357	0.0781209
0.04	0.52915	0.0829091
0.04	0.532917	0.0876554
0.04	0.536656	0.0923606
0.04	0.54037	0.0970255
0.04	0.544059	0.101651
0.04	0.547723	0.106238
0.04	0.551362	0.110787
0.04	0.554977	0.115299
0.04	0.55857	0.119775
0.04	0.562139	0.124215
0.04	0.565685	0.12862
0.04	0.56921	0.132991
0.04	0.572713	0.137328
0.04	0.576194	0.141633
0.04	0.579655	0.145905
0.04	0.583095	0.150145
0.04	0.586515	0.154355
0.04	0.589915	0.158534
0.04	0.593296	0.162682
0.04	0.596657	0.166802
0.04	0.6	0.170893
0.04	0.603324	0.174955
0.04	0.60663	0.178989
0.04	0.609918	0.182997
0.04	0.613188	0.186977
0.04	0.616441	0.190931
0.04	0.619677	0.194859
0.04	0.622896	0.198762
0.04	0.626099	0.202639
0.04	0.629285	0.206493
0.04	0.632456	0.210321
0.04	0.63561	0.214127
0.04	0.638749	0.217909
0.04	0.641872	0.221668
0.04	0.644981	0.225404
0.04	0.648074	0.229118
0.04	0.651153	0.232811
0.04	0.654217	0.236481
0.04	0.657267	0.240131
0.04	0.660303	0.24376
0.04	0.663325	0.247369
0.04	0.666333	0.250958
0.04	0.669328	0.254526
0.04	0.672309	0.258076
0.04	0.675278	0.261606
0.04	0.678233	0.265117
0.04	0.681175	0.26861
0.04	0.684105	0.272084
0.04	0.687023	0.275541
0.04	0.689928	0.278979
0.04	0.69282	0.2824
0.04	0.695701	0.285805
0.04	0.69857	0.289192
0.04	0.701427	0.292562
0.04	0.704273	0.295916
0.04	0.707107	0.299254
0.04	0.70993	0.302576
0.04	0.712741	0.305882
0.04	0.715542	0.309173
0.04	0.718331	0.312448
0.04	0.72111	0.315708
0.04	0.723878	0.318954
0.04	0.726636	0.322185
0.04	0.729383	0.325401
0.04	0.73212	0.328604
0.04	0.734847	0.331792
0.04	0.737564	0.334967
0.04	0.74027	0.338127
0.04	0.742967	0.341275
0.04	0.745654	0.344409
0.04	0.748331	0.34753
0.04	0.750999	0.350639
0.04	0.753658	0.353734
0.04	0.756307	0.356817
0.04	0.758947	0.359888
0.04	0.761577	0.362946
0.04	0.764199	0.365992
0.04	0.766812	0.369027
0.04	0.769415	0.37205
0.04	0.77201	0.375061
0.04	0.774597	0.378061
0.04	0.777174	0.381049
0.04	0.779744	0.384026
0.04	0.782304	0.386993
0.04	0.784857	0.389948
0.04	0.787401	0.392893
0.04	0.789937	0.395827
0.04	0.792465	0.398751
0.04	0.794984	0.401664
0.04	0.797496	0.404567
0.04	0.8	0.40746
0.04	0.802496	0.410344
0.04	0.804984	0.413217
0.05	0	0.468475
0.05	0.0632456	0.454569
0.05	0.0894427	0.441011
0.05	0.109545	0.427788
0.05	0.126491	0.414883
0.05	0.141421	0.402284
0.05	0.154919	0.389976
0.05	0.167332	0.377949
0.05	0.178885	0.366191
0.05	0.189737	0.35469
0.05	0.2	0.343436
0.05	0.209762	0.33242
0.05	0.219089	0.321632
0.05	0.228035	0.311064
0.05	0.236643	0.300707
0.05	0.244949	0.290554
0.05	0.252982	0.280597
0.05	0.260768	0.270829
0.05	0.268328	0.261243
0.05	0.275681	0.251833
0.05	0.282843	0.242592
0.05	0.289828	0.233516
0.05	0.296648	0.224598
0.05	0.303315	0.215833
0.05	0.309839	0.207215
0.05	0.316228	0.198741
0.05	0.32249	0.190406
0.05	0.328634	0.182205
0.05	0.334664	0.174133
0.05	0.340588	0.166188
0.05	0.34641	0.158364
0.05	0.352136	0.150659
0.05	0.357771	0.143068
0.05	0.363318	0.135589
0.05	0.368782	0.128217
0.05	0.374166	0.120951
0.05	0.379473	0.113787
0.05	0.384708	0.106721
0.05	0.389872	0.0997516
0.05	0.394968	0.0928757
0.05	0.4	0.0860907
0.05	0.404969	0.0793941
0.05	0.409878	0.0727836
0.05	0.414729	0.0662568
0.05	0.419524	0.0598115
0.05	0.424264	0.0534456
0.05	0.428952	0.047157
0.05	0.43359	0.0409437
0.05	0.438178	0.0348037
0.05	0.442719	0.0287353
0.05	0.447214	0.0227367
0.05	0.451664	0.016806
0.05	0.45607	0.0109417
0.05	0.460435	0.00514207
0.05	0.464758	0.000594386
0.05	0.469042	0.0062692
0.05	0.473286	0.0118838
0.05	0.477493	0.0174397
0.05	0.481664	0.0229382
0.05	0.485798	0.0283806
0.05	0.489898	0.0337683
0.05	0.493964	0.0391024
0.05	0.497996	0.0443842
0.05	0.501996	0.0496148
0.05	0.505964	0.0547955
0.05	0.509902	0.0599272
0.05	0.513809	0.065011
0.05	0.517687	0.0700481
0.05	0.521536	0.0750393
0.05	0.525357	0.0799857
0.05	0.52915	0.0848883
0.05	0.532917	0.0897478
0.05	0.536656	0.0945653
0.05	0.54037	0.0993416
0.05	0.544059	0.104078
0.05	0.547723	0.108774
0.05	0.551362	0.113432
0.05	0.554977	0.118051
0.05	0.55857	0.122634
0.05	0.562139	0.12718
0.05	0.565685	0.13169
0.05	0.56921	0.136166
0.05	0.572713	0.140607
0.05	0.576194	0.145014
0.05	0.579655	0.149388
0.05	0.583095	0.153729
0.05	0.586515	0.158039
0.05	0.589915	0.162318
0.05	0.593296	0.166566
0.05	0.596657	0.170784
0.05	0.6	0.174972
0.05	0.603324	0.179131
0.05	0.60663	0.183262
0.05	0.609918	0.187365
0.05	0.613188	0.19144
0.05	0.616441	0.195489
0.05	0.619677	0.199511
0.05	0.622896	0.203506
0.05	0.626099	0.207477
0.05	0.629285	0.211422
0.05	0.632456	0.215342
0.05	0.63561	0.219238
0.05	0.638749	0.22311
0.05	0.641872	0.226959
0.05	0.644981	0.230785
0.05	0.648074	0.234587
0.05	0.651153	0.238368
0.05	0.654217	0.242127
0.05	0.657267	0.245864
0.05	0.660303	0.249579
0.05	0.663325	0.253274
0.05	0.666333	0.256948
0.05	0.669328	0.260602
0.05	0.672309	0.264236
0.05	0.675278	0.267851
0.05	0.678233	0.271446
0.05	0.681175	0.275022
0.05	0.684105	0.278579
0.05	0.687023	0.282118
0.05	0.689928	0.285639
0.05	0.69282	0.289142
0.05	0.695701	0.292627
0.05	0.69857	0.296095
0.05	0.701427	0.299546
0.05	0.704273	0.30298
0.05	0.707107	0.306397
0.05	0.70993	0.309799
0.05	0.712741	0.313184
0.05	0.715542	0.316553
0.05	0.718331	0.319907
0.05	0.72111	0.323245
0.05	0.723878	0.326568
0.05	0.726636	0.329876
0.05	0.729383	0.333169
0.05	0.73212	0.336448
0.05	0.734847	0.339712
0.05	0.737564	0.342963
0.05	0.74027	0.346199
0.05	0.742967	0.349422
0.05	0.745654	0.352631
0.05	0.748331	0.355826
0.05	0.750999	0.359009
0.05	0.753658	0.362178
0.05	0.756307	0.365335
0.05	0.758947	0.368479
0.05	0.761577	0.37161
0.05	0.764199	0.374729
0.05	0.766812	0.377836
0.05	0.769415	0.380931
0.05	0.77201	0.384014
0.05	0.774597	0.387085
0.05	0.777174	0.390145
0.05	0.779744	0.393193
0.05	0.782304	0.396231
0.05	0.784857	0.399257
0.05	0.787401	0.402272
0.05	0.789937	0.405276
0.05	0.792465	0.408269
0.05	0.794984	0.411252
0.05	0.797496	0.414225
0.05	0.8	0.417187
0.05	0.802496	0.420139
0.05	0.804984	0.423081
0.06	0	0.478935
0.06	0.0632456	0.464718
0.06	0.0894427	0.450858
0.06	0.109545	0.437339
0.06	0.126491	0.424146
0.06	0.141421	0.411266
0.06	0.154919	0.398684
0.06	0.167332	0.386388
0.06	0.178885	0.374367
0.06	0.189737	0.362609
0.06	0.2	0.351104
0.06	0.209762	0.339842
0.06	0.219089	0.328813
0.06	0.228035	0.318009
0.06	0.236643	0.307421
0.06	0.244949	0.297042
0.06	0.252982	0.286862
0.06	0.260768	0.276876
0.06	0.268328	0.267076
0.06	0.275681	0.257456
0.06	0.282843	0.248009
0.06	0.289828	0.23873
0.06	0.296648	0.229613
0.06	0.303315	0.220652
0.06	0.309839	0.211842
0.06	0.316228	0.203179
0.06	0.32249	0.194657
0.06	0.328634	0.186273
0.06	0.334664	0.178021
0.06	0.340588	0.169898
0.06	0.34641	0.1619
0.06	0.352136	0.154023
0.06	0.357771	0.146262
0.06	0.363318	0.138616
0.06	0.368782	0.13108
0.06	0.374166	0.123652
0.06	0.379473	0.116327
0.06	0.384708	0.109104
0.06	0.389872	0.101979
0.06	0.394968	0.0949494
0.06	0.4	0.0880129
0.06	0.404969	0.0811668
0.06	0.409878	0.0744087
0.06	0.414729	0.0677362
0.06	0.419524	0.061147
0.06	0.424264	0.0546389
0.06	0.428952	0.0482099
0.06	0.43359	0.0418578
0.06	0.438178	0.0355808
0.06	0.442719	0.0293769
0.06	0.447214	0.0232443
0.06	0.451664	0.0171812
0.06	0.45607	0.011186
0.06	0.460435	0.00525688
0.06	0.464758	0.000607657
0.06	0.469042	0.00640918
0.06	0.473286	0.0121492
0.06	0.477493	0.0178291
0.06	0.481664	0.0234504
0.06	0.485798	0.0290143
0.06	0.489898	0.0345223
0.06	0.493964	0.0399755
0.06	0.497996	0.0453752
0.06	0.501996	0.0507226
0.06	0.505964	0.0560189
0.06	0.509902	0.0612652
0.06	0.513809	0.0664626
0.06	0.517687	0.0716121
0.06	0.521536	0.0767148
0.06	0.525357	0.0817716
0.06	0.52915	0.0867836
0.06	0.532917	0.0917517
0.06	0.536656	0.0966768
0.06	0.54037	0.10156
0.06	0.544059	0.106401
0.06	0.547723	0.111203
0.06	0.551362	0.115964
0.06	0.554977	0.120687
0.06	0.55857	0.125372
0.06	0.562139	0.13002
0.06	0.565685	0.134631
0.06	0.56921	0.139206
0.06	0.572713	0.143746
0.06	0.576194	0.148252
0.06	0.579655	0.152723
0.06	0.583095	0.157162
0.06	0.586515	0.161568
0.06	0.589915	0.165942
0.06	0.593296	0.170285
0.06	0.596657	0.174597
0.06	0.6	0.178879
0.06	0.603324	0.183131
0.06	0.60663	0.187354
0.06	0.609918	0.191548
0.06	0.613188	0.195715
0.06	0.616441	0.199854
0.06	0.619677	0.203965
0.06	0.622896	0.20805
0.06	0.626099	0.212109
0.06	0.629285	0.216142
0.06	0.632456	0.22015
0.06	0.63561	0.224133
0.06	0.638749	0.228092
0.06	0.641872	0.232027
0.06	0.644981	0.235938
0.06	0.648074	0.239825
0.06	0.651153	0.24369
0.06	0.654217	0.247533
0.06	0.657267	0.251353
0.06	0.660303	0.255152
0.06	0.663325	0.258929
0.06	0.666333	0.262685
0.06	0.669328	0.266421
0.06	0.672309	0.270136
0.06	0.675278	0.273831
0.06	0.678233	0.277506
0.06	0.681175	0.281162
0.06	0.684105	0.284799
0.06	0.687023	0.288417
0.06	0.689928	0.292016
0.06	0.69282	0.295598
0.06	0.695701	0.299161
0.06	0.69857	0.302706
0.06	0.701427	0.306234
0.06	0.704273	0.309745
0.06	0.707107	0.313239
0.06	0.70993	0.316716
0.06	0.712741	0.320176
0.06	0.715542	0.323621
0.06	0.718331	0.327049
0.06	0.72111	0.330462
0.06	0.723878	0.333859
0.06	0.726636	0.337241
0.06	0.729383	0.340608
0.06	0.73212	0.34396
0.06	0.734847	0.347297
0.06	0.737564	0.35062
0.06	0.74027	0.353929
0.06	0.742967	0.357223
0.06	0.745654	0.360504
0.06	0.748331	0.363771
0.06	0.750999	0.367025
0.06	0.753658	0.370265
0.06	0.756307	0.373492
0.06	0.758947	0.376706
0.06	0.761577	0.379907
0.06	0.764199	0.383096
0.06	0.766812	0.386272
0.06	0.769415	0.389436
0.06	0.77201	0.392588
0.06	0.774597	0.395728
0.06	0.777174	0.398856
0.06	0.779744	0.401973
0.06	0.782304	0.405078
0.06	0.784857	0.408171
0.06	0.787401	0.411253
0.06	0.789937	0.414325
0.06	0.792465	0.417385
0.06	0.794984	0.420435
0.06	0.797496	0.423473
0.06	0.8	0.426502
0.06	0.802496	0.42952
0.06	0.804984	0.432527
0.07	0	0.488922
0.07	0.0632456	0.474409
0.07	0.0894427	0.46026
0.07	0.109545	0.446459
0.07	0.126491	0.432991
0.07	0.141421	0.419842
0.07	0.154919	0.406998
0.07	0.167332	0.394446
0.07	0.178885	0.382174
0.07	0.189737	0.370171
0.07	0.2	0.358426
0.07	0.209762	0.346929
0.07	0.219089	0.33567
0.07	0.228035	0.324641
0.07	0.236643	0.313832
0.07	0.244949	0.303236
0.07	0.252982	0.292844
0.07	0.260768	0.28265
0.07	0.268328	0.272645
0.07	0.275681	0.262825
0.07	0.282843	0.253181
0.07	0.289828	0.243708
0.07	0.296648	0.234401
0.07	0.303315	0.225253
0.07	0.309839	0.21626
0.07	0.316228	0.207416
0.07	0.32249	0.198717
0.07	0.328634	0.190157
0.07	0.334664	0.181734
0.07	0.340588	0.173441
0.07	0.34641	0.165276
0.07	0.352136	0.157234
0.07	0.357771	0.149312
0.07	0.363318	0.141507
0.07	0.368782	0.133814
0.07	0.374166	0.12623
0.07	0.379473	0.118753
0.07	0.384708	0.111379
0.07	0.389872	0.104105
0.07	0.394968	0.0969294
0.07	0.4	0.0898483
0.07	0.404969	0.0828594
0.07	0.409878	0.0759604
0.07	0.414729	0.0691487
0.07	0.419524	0.0624221
0.07	0.424264	0.0557783
0.07	0.428952	0.0492152
0.07	0.43359	0.0427307
0.07	0.438178	0.0363228
0.07	0.442719	0.0299895
0.07	0.447214	0.023729
0.07	0.451664	0.0175395
0.07	0.45607	0.0114192
0.07	0.460435	0.0053665
0.07	0.464758	0.000620329
0.07	0.469042	0.00654283
0.07	0.473286	0.0124025
0.07	0.477493	0.0182009
0.07	0.481664	0.0239394
0.07	0.485798	0.0296194
0.07	0.489898	0.0352422
0.07	0.493964	0.0408091
0.07	0.497996	0.0463214
0.07	0.501996	0.0517804
0.07	0.505964	0.0571871
0.07	0.509902	0.0625428
0.07	0.513809	0.0678486
0.07	0.517687	0.0731054
0.07	0.521536	0.0783145
0.07	0.525357	0.0834768
0.07	0.52915	0.0885933
0.07	0.532917	0.093665
0.07	0.536656	0.0986928
0.07	0.54037	0.103678
0.07	0.544059	0.10862
0.07	0.547723	0.113522
0.07	0.551362	0.118383
0.07	0.554977	0.123204
0.07	0.55857	0.127987
0.07	0.562139	0.132731
0.07	0.565685	0.137438
0.07	0.56921	0.142109
0.07	0.572713	0.146744
0.07	0.576194	0.151343
0.07	0.579655	0.155908
0.07	0.583095	0.160439
0.07	0.586515	0.164937
0.07	0.589915	0.169403
0.07	0.593296	0.173836
0.07	0.596657	0.178238
0.07	0.6	0.182609
0.07	0.603324	0.18695
0.07	0.60663	0.191261
0.07	0.609918	0.195543
0.07	0.613188	0.199796
0.07	0.616441	0.204021
0.07	0.619677	0.208219
0.07	0.622896	0.212389
0.07	0.626099	0.216532
0.07	0.629285	0.22065
0.07	0.632456	0.224741
0.07	0.63561	0.228807
0.07	0.638749	0.232848
0.07	0.641872	0.236865
0.07	0.644981	0.240858
0.07	0.648074	0.244826
0.07	0.651153	0.248772
0.07	0.654217	0.252695
0.07	0.657267	0.256595
0.07	0.660303	0.260473
0.07	0.663325	0.264329
0.07	0.666333	0.268163
0.07	0.669328	0.271977
0.07	0.672309	0.275769
0.07	0.675278	0.279541
0.07	0.678233	0.283293
0.07	0.681175	0.287026
0.07	0.684105	0.290738
0.07	0.687023	0.294432
0.07	0.689928	0.298106
0.07	0.69282	0.301762
0.07	0.695701	0.305399
0.07	0.69857	0.309019
0.07	0.701427	0.31262
0.07	0.704273	0.316204
0.07	0.707107	0.319771
0.07	0.70993	0.32332
0.07	0.712741	0.326853
0.07	0.715542	0.330369
0.07	0.718331	0.333869
0.07	0.72111	0.337353
0.07	0.723878	0.340821
0.07	0.726636	0.344274
0.07	0.729383	0.347711
0.07	0.73212	0.351133
0.07	0.734847	0.35454
0.07	0.737564	0.357932
0.07	0.74027	0.361309
0.07	0.742967	0.364673
0.07	0.745654	0.368022
0.07	0.748331	0.371357
0.07	0.750999	0.374678
0.07	0.753658	0.377986
0.07	0.756307	0.38128
0.07	0.758947	0.384562
0.07	0.761577	0.38783
0.07	0.764199	0.391085
0.07	0.766812	0.394327
0.07	0.769415	0.397557
0.07	0.77201	0.400775
0.07	0.774597	0.40398
0.07	0.777174	0.407174
0.07	0.779744	0.410355
0.07	0.782304	0.413525
0.07	0.784857	0.416683
0.07	0.787401	0.419829
0.07	0.789937	0.422965
0.07	0.792465	0.426089
0.07	0.794984	0.429202
0.07	0.797496	0.432304
0.07	0.8	0.435396
0.07	0.802496	0.438477
0.07	0.804984	0.441547
0.08	0	0.498427
0.08	0.0632456	0.483632
0.08	0.0894427	0.469208
0.08	0.109545	0.455139
0.08	0.126491	0.441409
0.08	0.141421	0.428004
0.08	0.154919	0.41491
0.08	0.167332	0.402114
0.08	0.178885	0.389603
0.08	0.189737	0.377367
0.08	0.2	0.365394
0.08	0.209762	0.353673
0.08	0.219089	0.342196
0.08	0.228035	0.330952
0.08	0.236643	0.319933
0.08	0.244949	0.309131
0.08	0.252982	0.298537
0.08	0.260768	0.288145
0.08	0.268328	0.277946
0.08	0.275681	0.267934
0.08	0.282843	0.258103
0.08	0.289828	0.248446
0.08	0.296648	0.238958
0.08	0.303315	0.229632
0.08	0.309839	0.220464
0.08	0.316228	0.211448
0.08	0.32249	0.20258
0.08	0.328634	0.193854
0.08	0.334664	0.185267
0.08	0.340588	0.176813
0.08	0.34641	0.168489
0.08	0.352136	0.160291
0.08	0.357771	0.152215
0.08	0.363318	0.144258
0.08	0.368782	0.136415
0.08	0.374166	0.128684
0.08	0.379473	0.121062
0.08	0.384708	0.113544
0.08	0.389872	0.106129
0.08	0.394968	0.0988138
0.08	0.4	0.091595
0.08	0.404969	0.0844703
0.08	0.409878	0.0774371
0.08	0.414729	0.070493
0.08	0.419524	0.0636356
0.08	0.424264	0.0568627
0.08	0.428952	0.050172
0.08	0.43359	0.0435614
0.08	0.438178	0.0370289
0.08	0.442719	0.0305725
0.08	0.447214	0.0241903
0.08	0.451664	0.0178805
0.08	0.45607	0.0116412
0.08	0.460435	0.00547083
0.08	0.464758	0.000632388
0.08	0.469042	0.00667003
0.08	0.473286	0.0126436
0.08	0.477493	0.0185547
0.08	0.481664	0.0244048
0.08	0.485798	0.0301952
0.08	0.489898	0.0359273
0.08	0.493964	0.0416024
0.08	0.497996	0.0472219
0.08	0.501996	0.052787
0.08	0.505964	0.0582988
0.08	0.509902	0.0637587
0.08	0.513809	0.0691676
0.08	0.517687	0.0745266
0.08	0.521536	0.079837
0.08	0.525357	0.0850997
0.08	0.52915	0.0903156
0.08	0.532917	0.0954859
0.08	0.536656	0.100611
0.08	0.54037	0.105693
0.08	0.544059	0.110732
0.08	0.547723	0.115729
0.08	0.551362	0.120684
0.08	0.554977	0.125599
0.08	0.55857	0.130475
0.08	0.562139	0.135311
0.08	0.565685	0.14011
0.08	0.56921	0.144871
0.08	0.572713	0.149596
0.08	0.576194	0.154285
0.08	0.579655	0.158939
0.08	0.583095	0.163558
0.08	0.586515	0.168144
0.08	0.589915	0.172696
0.08	0.593296	0.177215
0.08	0.596657	0.181703
0.08	0.6	0.186159
0.08	0.603324	0.190584
0.08	0.60663	0.194979
0.08	0.609918	0.199344
0.08	0.613188	0.20368
0.08	0.616441	0.207987
0.08	0.619677	0.212266
0.08	0.622896	0.216518
0.08	0.626099	0.220742
0.08	0.629285	0.224939
0.08	0.632456	0.22911
0.08	0.63561	0.233255
0.08	0.638749	0.237375
0.08	0.641872	0.24147
0.08	0.644981	0.24554
0.08	0.648074	0.249586
0.08	0.651153	0.253608
0.08	0.654217	0.257607
0.08	0.657267	0.261583
0.08	0.660303	0.265536
0.08	0.663325	0.269467
0.08	0.666333	0.273376
0.08	0.669328	0.277264
0.08	0.672309	0.28113
0.08	0.675278	0.284976
0.08	0.678233	0.288801
0.08	0.681175	0.292605
0.08	0.684105	0.29639
0.08	0.687023	0.300155
0.08	0.689928	0.303901
0.08	0.69282	0.307628
0.08	0.695701	0.311336
0.08	0.69857	0.315026
0.08	0.701427	0.318698
0.08	0.704273	0.322351
0.08	0.707107	0.325987
0.08	0.70993	0.329606
0.08	0.712741	0.333207
0.08	0.715542	0.336792
0.08	0.718331	0.34036
0.08	0.72111	0.343912
0.08	0.723878	0.347447
0.08	0.726636	0.350967
0.08	0.729383	0.354471
0.08	0.73212	0.357959
0.08	0.734847	0.361432
0.08	0.737564	0.36489
0.08	0.74027	0.368333
0.08	0.742967	0.371762
0.08	0.745654	0.375176
0.08	0.748331	0.378576
0.08	0.750999	0.381962
0.08	0.753658	0.385334
0.08	0.756307	0.388693
0.08	0.758947	0.392038
0.08	0.761577	0.395369
0.08	0.764199	0.398688
0.08	0.766812	0.401993
0.08	0.769415	0.405286
0.08	0.77201	0.408566
0.08	0.774597	0.411834
0.08	0.777174	0.415089
0.08	0.779744	0.418333
0.08	0.782304	0.421564
0.08	0.784857	0.424783
0.08	0.787401	0.427991
0.08	0.789937	0.431187
0.08	0.792465	0.434372
0.08	0.794984	0.437546
0.08	0.797496	0.440708
0.08	0.8	0.44386
0.08	0.802496	0.447001
0.08	0.804984	0.450131
0.09	0	0.50744
0.09	0.0632456	0.492377
0.09	0.0894427	0.477692
0.09	0.109545	0.463369
0.09	0.126491	0.449391
0.09	0.141421	0.435743
0.09	0.154919	0.422413
0.09	0.167332	0.409385
0.09	0.178885	0.396648
0.09	0.189737	0.384191
0.09	0.2	0.372001
0.09	0.209762	0.360069
0.09	0.219089	0.348384
0.09	0.228035	0.336937
0.09	0.236643	0.325719
0.09	0.244949	0.314721
0.09	0.252982	0.303936
0.09	0.260768	0.293355
0.09	0.268328	0.282972
0.09	0.275681	0.272779
0.09	0.282843	0.26277
0.09	0.289828	0.252939
0.09	0.296648	0.243279
0.09	0.303315	0.233784
0.09	0.309839	0.224451
0.09	0.316228	0.215272
0.09	0.32249	0.206243
0.09	0.328634	0.197359
0.09	0.334664	0.188617
0.09	0.340588	0.18001
0.09	0.34641	0.171536
0.09	0.352136	0.16319
0.09	0.357771	0.154968
0.09	0.363318	0.146866
0.09	0.368782	0.138882
0.09	0.374166	0.131011
0.09	0.379473	0.123251
0.09	0.384708	0.115597
0.09	0.389872	0.108048
0.09	0.394968	0.100601
0.09	0.4	0.0932513
0.09	0.404969	0.0859977
0.09	0.409878	0.0788374
0.09	0.414729	0.0717677
0.09	0.419524	0.0647863
0.09	0.424264	0.0578909
0.09	0.428952	0.0510792
0.09	0.43359	0.0443491
0.09	0.438178	0.0376985
0.09	0.442719	0.0311254
0.09	0.447214	0.0246278
0.09	0.451664	0.0182038
0.09	0.45607	0.0118517
0.09	0.460435	0.00556976
0.09	0.464758	0.000643823
0.09	0.469042	0.00679064
0.09	0.473286	0.0128723
0.09	0.477493	0.0188903
0.09	0.481664	0.0248461
0.09	0.485798	0.0307412
0.09	0.489898	0.0365769
0.09	0.493964	0.0423547
0.09	0.497996	0.0480758
0.09	0.501996	0.0537415
0.09	0.505964	0.0593531
0.09	0.509902	0.0649116
0.09	0.513809	0.0704183
0.09	0.517687	0.0758743
0.09	0.521536	0.0812807
0.09	0.525357	0.0866385
0.09	0.52915	0.0919488
0.09	0.532917	0.0972126
0.09	0.536656	0.102431
0.09	0.54037	0.107604
0.09	0.544059	0.112734
0.09	0.547723	0.117821
0.09	0.551362	0.122866
0.09	0.554977	0.12787
0.09	0.55857	0.132834
0.09	0.562139	0.137758
0.09	0.565685	0.142644
0.09	0.56921	0.147491
0.09	0.572713	0.152301
0.09	0.576194	0.157075
0.09	0.579655	0.161813
0.09	0.583095	0.166516
0.09	0.586515	0.171184
0.09	0.589915	0.175819
0.09	0.593296	0.18042
0.09	0.596657	0.184989
0.09	0.6	0.189525
0.09	0.603324	0.19403
0.09	0.60663	0.198505
0.09	0.609918	0.202949
0.09	0.613188	0.207363
0.09	0.616441	0.211748
0.09	0.619677	0.216105
0.09	0.622896	0.220433
0.09	0.626099	0.224733
0.09	0.629285	0.229007
0.09	0.632456	0.233253
0.09	0.63561	0.237473
0.09	0.638749	0.241667
0.09	0.641872	0.245836
0.09	0.644981	0.24998
0.09	0.648074	0.254099
0.09	0.651153	0.258194
0.09	0.654217	0.262265
0.09	0.657267	0.266313
0.09	0.660303	0.270338
0.09	0.663325	0.27434
0.09	0.666333	0.27832
0.09	0.669328	0.282278
0.09	0.672309	0.286214
0.09	0.675278	0.290129
0.09	0.678233	0.294023
0.09	0.681175	0.297897
0.09	0.684105	0.30175
0.09	0.687023	0.305583
0.09	0.689928	0.309397
0.09	0.69282	0.313191
0.09	0.695701	0.316966
0.09	0.69857	0.320723
0.09	0.701427	0.324461
0.09	0.704273	0.32818
0.09	0.707107	0.331882
0.09	0.70993	0.335566
0.09	0.712741	0.339233
0.09	0.715542	0.342882
0.09	0.718331	0.346515
0.09	0.72111	0.350131
0.09	0.723878	0.35373
0.09	0.726636	0.357313
0.09	0.729383	0.36088
0.09	0.73212	0.364432
0.09	0.734847	0.367968
0.09	0.737564	0.371488
0.09	0.74027	0.374994
0.09	0.742967	0.378485
0.09	0.745654	0.381961
0.09	0.748331	0.385422
0.09	0.750999	0.388869
0.09	0.753658	0.392302
0.09	0.756307	0.395721
0.09	0.758947	0.399127
0.09	0.761577	0.402519
0.09	0.764199	0.405897
0.09	0.766812	0.409262
0.09	0.769415	0.412615
0.09	0.77201	0.415954
0.09	0.774597	0.419281
0.09	0.777174	0.422595
0.09	0.779744	0.425897
0.09	0.782304	0.429187
0.09	0.784857	0.432465
0.09	0.787401	0.43573
0.09	0.789937	0.438984
0.09	0.792465	0.442227
0.09	0.794984	0.445458
0.09	0.797496	0.448678
0.09	0.8	0.451886
0.09	0.802496	0.455084
0.09	0.804984	0.458271
0.1	0	0.515952
0.1	0.0632456	0.500637
0.1	0.0894427	0.485705
0.1	0.109545	0.471142
0.1	0.126491	0.456929
0.1	0.141421	0.443053
0.1	0.154919	0.429498
0.1	0.167332	0.416252
0.1	0.178885	0.403302
0.1	0.189737	0.390636
0.1	0.2	0.378241
0.1	0.209762	0.366109
0.1	0.219089	0.354228
0.1	0.228035	0.342589
0.1	0.236643	0.331182
0.1	0.244949	0.32
0.1	0.252982	0.309034
0.1	0.260768	0.298276
0.1	0.268328	0.287719
0.1	0.275681	0.277355
0.1	0.282843	0.267178
0.1	0.289828	0.257182
0.1	0.296648	0.24736
0.1	0.303315	0.237706
0.1	0.309839	0.228216
0.1	0.316228	0.218883
0.1	0.32249	0.209703
0.1	0.328634	0.20067
0.1	0.334664	0.191781
0.1	0.340588	0.18303
0.1	0.34641	0.174413
0.1	0.352136	0.165927
0.1	0.357771	0.157567
0.1	0.363318	0.14933
0.1	0.368782	0.141212
0.1	0.374166	0.133209
0.1	0.379473	0.125318
0.1	0.384708	0.117537
0.1	0.389872	0.109861
0.1	0.394968	0.102288
0.1	0.4	0.0948155
0.1	0.404969	0.0874403
0.1	0.409878	0.0801598
0.1	0.414729	0.0729716
0.1	0.419524	0.0658731
0.1	0.424264	0.058862
0.1	0.428952	0.0519361
0.1	0.43359	0.0450931
0.1	0.438178	0.0383309
0.1	0.442719	0.0316475
0.1	0.447214	0.0250409
0.1	0.451664	0.0185092
0.1	0.45607	0.0120506
0.1	0.460435	0.00566319
0.1	0.464758	0.000654623
0.1	0.469042	0.00690455
0.1	0.473286	0.0130882
0.1	0.477493	0.0192071
0.1	0.481664	0.0252629
0.1	0.485798	0.0312569
0.1	0.489898	0.0371905
0.1	0.493964	0.0430652
0.1	0.497996	0.0488823
0.1	0.501996	0.054643
0.1	0.505964	0.0603487
0.1	0.509902	0.0660005
0.1	0.513809	0.0715996
0.1	0.517687	0.0771471
0.1	0.521536	0.0826442
0.1	0.525357	0.0880919
0.1	0.52915	0.0934912
0.1	0.532917	0.0988433
0.1	0.536656	0.104149
0.1	0.54037	0.109409
0.1	0.544059	0.114625
0.1	0.547723	0.119798
0.1	0.551362	0.124927
0.1	0.554977	0.130015
0.1	0.55857	0.135062
0.1	0.562139	0.140069
0.1	0.565685	0.145036
0.1	0.56921	0.149965
0.1	0.572713	0.154856
0.1	0.576194	0.15971
0.1	0.579655	0.164527
0.1	0.583095	0.169309
0.1	0.586515	0.174056
0.1	0.589915	0.178768
0.1	0.593296	0.183446
0.1	0.596657	0.188092
0.1	0.6	0.192704
0.1	0.603324	0.197285
0.1	0.60663	0.201835
0.1	0.609918	0.206353
0.1	0.613188	0.210842
0.1	0.616441	0.2153
0.1	0.619677	0.21973
0.1	0.622896	0.224131
0.1	0.626099	0.228503
0.1	0.629285	0.232848
0.1	0.632456	0.237166
0.1	0.63561	0.241457
0.1	0.638749	0.245721
0.1	0.641872	0.24996
0.1	0.644981	0.254173
0.1	0.648074	0.258362
0.1	0.651153	0.262525
0.1	0.654217	0.266665
0.1	0.657267	0.27078
0.1	0.660303	0.274873
0.1	0.663325	0.278942
0.1	0.666333	0.282989
0.1	0.669328	0.287013
0.1	0.672309	0.291015
0.1	0.675278	0.294996
0.1	0.678233	0.298955
0.1	0.681175	0.302894
0.1	0.684105	0.306812
0.1	0.687023	0.310709
0.1	0.689928	0.314587
0.1	0.69282	0.318445
0.1	0.695701	0.322283
0.1	0.69857	0.326103
0.1	0.701427	0.329903
0.1	0.704273	0.333685
0.1	0.707107	0.337449
0.1	0.70993	0.341195
0.1	0.712741	0.344923
0.1	0.715542	0.348634
0.1	0.718331	0.352327
0.1	0.72111	0.356004
0.1	0.723878	0.359664
0.1	0.726636	0.363307
0.1	0.729383	0.366934
0.1	0.73212	0.370545
0.1	0.734847	0.37414
0.1	0.737564	0.37772
0.1	0.74027	0.381284
0.1	0.742967	0.384834
0.1	0.745654	0.388368
0.1	0.748331	0.391887
0.1	0.750999	0.395392
0.1	0.753658	0.398883
0.1	0.756307	0.402359
0.1	0.758947	0.405822
0.1	0.761577	0.409271
0.1	0.764199	0.412706
0.1	0.766812	0.416128
0.1	0.769415	0.419536
0.1	0.77201	0.422932
0.1	0.774597	0.426314
0.1	0.777174	0.429684
0.1	0.779744	0.433041
0.1	0.782304	0.436386
0.1	0.784857	0.439719
0.1	0.787401	0.44304
0.1	0.789937	0.446348
0.1	0.792465	0.449645
0.1	0.794984	0.45293
0.1	0.797496	0.456204
0.1	0.8	0.459467
0.1	0.802496	0.462718
0.1	0.804984	0.465958
0.11	0	0.523955
0.11	0.0632456	0.508402
0.11	0.0894427	0.493239
0.11	0.109545	0.47845
0.11	0.126491	0.464017
0.11	0.141421	0.449925
0.11	0.154919	0.43616
0.11	0.167332	0.422709
0.11	0.178885	0.409558
0.11	0.189737	0.396695
0.11	0.2	0.384108
0.11	0.209762	0.371788
0.11	0.219089	0.359722
0.11	0.228035	0.347903
0.11	0.236643	0.336319
0.11	0.244949	0.324964
0.11	0.252982	0.313828
0.11	0.260768	0.302903
0.11	0.268328	0.292181
0.11	0.275681	0.281657
0.11	0.282843	0.271322
0.11	0.289828	0.261171
0.11	0.296648	0.251196
0.11	0.303315	0.241393
0.11	0.309839	0.231756
0.11	0.316228	0.222278
0.11	0.32249	0.212955
0.11	0.328634	0.203783
0.11	0.334664	0.194755
0.11	0.340588	0.185869
0.11	0.34641	0.177119
0.11	0.352136	0.168501
0.11	0.357771	0.160011
0.11	0.363318	0.151646
0.11	0.368782	0.143402
0.11	0.374166	0.135275
0.11	0.379473	0.127262
0.11	0.384708	0.11936
0.11	0.389872	0.111565
0.11	0.394968	0.103875
0.11	0.4	0.0962862
0.11	0.404969	0.0887966
0.11	0.409878	0.0814032
0.11	0.414729	0.0741035
0.11	0.419524	0.0668949
0.11	0.424264	0.059775
0.11	0.428952	0.0527417
0.11	0.43359	0.0457925
0.11	0.438178	0.0389255
0.11	0.442719	0.0321384
0.11	0.447214	0.0254293
0.11	0.451664	0.0187963
0.11	0.45607	0.0122375
0.11	0.460435	0.00575103
0.11	0.464758	0.000664777
0.11	0.469042	0.00701165
0.11	0.473286	0.0132912
0.11	0.477493	0.0195051
0.11	0.481664	0.0256547
0.11	0.485798	0.0317417
0.11	0.489898	0.0377674
0.11	0.493964	0.0437332
0.11	0.497996	0.0496405
0.11	0.501996	0.0554906
0.11	0.505964	0.0612848
0.11	0.509902	0.0670242
0.11	0.513809	0.0727101
0.11	0.517687	0.0783437
0.11	0.521536	0.0839261
0.11	0.525357	0.0894583
0.11	0.52915	0.0949414
0.11	0.532917	0.100376
0.11	0.536656	0.105764
0.11	0.54037	0.111106
0.11	0.544059	0.116403
0.11	0.547723	0.121656
0.11	0.551362	0.126865
0.11	0.554977	0.132032
0.11	0.55857	0.137157
0.11	0.562139	0.142242
0.11	0.565685	0.147286
0.11	0.56921	0.152291
0.11	0.572713	0.157258
0.11	0.576194	0.162187
0.11	0.579655	0.167079
0.11	0.583095	0.171935
0.11	0.586515	0.176756
0.11	0.589915	0.181541
0.11	0.593296	0.186292
0.11	0.596657	0.191009
0.11	0.6	0.195694
0.11	0.603324	0.200345
0.11	0.60663	0.204965
0.11	0.609918	0.209554
0.11	0.613188	0.214112
0.11	0.616441	0.21864
0.11	0.619677	0.223138
0.11	0.622896	0.227607
0.11	0.626099	0.232048
0.11	0.629285	0.23646
0.11	0.632456	0.240845
0.11	0.63561	0.245202
0.11	0.638749	0.249533
0.11	0.641872	0.253837
0.11	0.644981	0.258116
0.11	0.648074	0.262369
0.11	0.651153	0.266597
0.11	0.654217	0.270801
0.11	0.657267	0.274981
0.11	0.660303	0.279136
0.11	0.663325	0.283269
0.11	0.666333	0.287378
0.11	0.669328	0.291465
0.11	0.672309	0.295529
0.11	0.675278	0.299572
0.11	0.678233	0.303592
0.11	0.681175	0.307592
0.11	0.684105	0.311571
0.11	0.687023	0.315529
0.11	0.689928	0.319466
0.11	0.69282	0.323384
0.11	0.695701	0.327282
0.11	0.69857	0.331161
0.11	0.701427	0.33502
0.11	0.704273	0.338861
0.11	0.707107	0.342683
0.11	0.70993	0.346487
0.11	0.712741	0.350273
0.11	0.715542	0.354042
0.11	0.718331	0.357792
0.11	0.72111	0.361526
0.11	0.723878	0.365243
0.11	0.726636	0.368942
0.11	0.729383	0.372626
0.11	0.73212	0.376293
0.11	0.734847	0.379944
0.11	0.737564	0.383579
0.11	0.74027	0.387199
0.11	0.742967	0.390803
0.11	0.745654	0.394392
0.11	0.748331	0.397966
0.11	0.750999	0.401525
0.11	0.753658	0.40507
0.11	0.756307	0.4086
0.11	0.758947	0.412117
0.11	0.761577	0.415619
0.11	0.764199	0.419107
0.11	0.766812	0.422582
0.11	0.769415	0.426044
0.11	0.77201	0.429492
0.11	0.774597	0.432927
0.11	0.777174	0.436349
0.11	0.779744	0.439758
0.11	0.782304	0.443155
0.11	0.784857	0.44654
0.11	0.787401	0.449912
0.11	0.789937	0.453272
0.11	0.792465	0.45662
0.11	0.794984	0.459956
0.11	0.797496	0.46328
0.11	0.8	0.466593
0.11	0.802496	0.469895
0.11	0.804984	0.473185
0.12	0	0.531441
0.12	0.0632456	0.515666
0.12	0.0894427	0.500286
0.12	0.109545	0.485285
0.12	0.126491	0.470646
0.12	0.141421	0.456353
0.12	0.154919	0.442392
0.12	0.167332	0.428748
0.12	0.178885	0.415409
0.12	0.189737	0.402362
0.12	0.2	0.389596
0.12	0.209762	0.377099
0.12	0.219089	0.364862
0.12	0.228035	0.352873
0.12	0.236643	0.341125
0.12	0.244949	0.329607
0.12	0.252982	0.318311
0.12	0.260768	0.30723
0.12	0.268328	0.296356
0.12	0.275681	0.285681
0.12	0.282843	0.275199
0.12	0.289828	0.264902
0.12	0.296648	0.254785
0.12	0.303315	0.244842
0.12	0.309839	0.235067
0.12	0.316228	0.225454
0.12	0.32249	0.215998
0.12	0.328634	0.206694
0.12	0.334664	0.197538
0.12	0.340588	0.188524
0.12	0.34641	0.179649
0.12	0.352136	0.170908
0.12	0.357771	0.162297
0.12	0.363318	0.153813
0.12	0.368782	0.145451
0.12	0.374166	0.137208
0.12	0.379473	0.12908
0.12	0.384708	0.121065
0.12	0.389872	0.113159
0.12	0.394968	0.105359
0.12	0.4	0.0976619
0.12	0.404969	0.0900653
0.12	0.409878	0.0825663
[truncated: 14,464 more rows]

## Sheet: Supplementary Fig.4d
Relative phase (units of π)	pr (a.u.)	Re[σ] (rad)
0	0	0.333527
0	0.0632456	0.345962
0	0.0894427	0.358123
0	0.109545	0.370023
0	0.126491	0.381673
0	0.141421	0.393083
0	0.154919	0.404264
0	0.167332	0.415225
0	0.178885	0.425976
0	0.189737	0.436523
0	0.2	0.446876
0	0.209762	0.457042
0	0.219089	0.467028
0	0.228035	0.476841
0	0.236643	0.486488
0	0.244949	0.495973
0	0.252982	0.505303
0	0.260768	0.514485
0	0.268328	0.523521
0	0.275681	0.532419
0	0.282843	0.541182
0	0.289828	0.549815
0	0.296648	0.558322
0	0.303315	0.566707
0	0.309839	0.574975
0	0.316228	0.583129
0	0.32249	0.591172
0	0.328634	0.599108
0	0.334664	0.60694
0	0.340588	0.614672
0	0.34641	0.622305
0	0.352136	0.629844
0	0.357771	0.637291
0	0.363318	0.644649
0	0.368782	0.651919
0	0.374166	0.659105
0	0.379473	0.666209
0	0.384708	0.673233
0	0.389872	0.680179
0	0.394968	0.68705
0	0.4	0.693846
0	0.404969	0.700572
0	0.409878	0.707227
0	0.414729	0.713814
0	0.419524	0.720334
0	0.424264	0.72679
0	0.428952	0.733183
0	0.43359	0.739514
0	0.438178	0.745785
0	0.442719	0.751997
0	0.447214	0.758152
0	0.451664	0.764251
0	0.45607	0.770296
0	0.460435	0.776287
0	0.464758	0.782226
0	0.469042	0.788114
0	0.473286	0.793952
0	0.477493	0.799741
0	0.481664	0.805482
0	0.485798	0.811177
0	0.489898	0.816826
0	0.493964	0.822431
0	0.497996	0.827992
0	0.501996	0.83351
0	0.505964	0.838986
0	0.509902	0.84442
0	0.513809	0.849815
0	0.517687	0.85517
0	0.521536	0.860487
0	0.525357	0.865765
0	0.52915	0.871007
0	0.532917	0.876212
0	0.536656	0.881381
0	0.54037	0.886515
0	0.544059	0.891615
0	0.547723	0.896681
0	0.551362	0.901714
0	0.554977	0.906714
0	0.55857	0.911682
0	0.562139	0.916619
0	0.565685	0.921526
0	0.56921	0.926402
0	0.572713	0.931248
0	0.576194	0.936065
0	0.579655	0.940854
0	0.583095	0.945614
0	0.586515	0.950347
0	0.589915	0.955052
0	0.593296	0.959731
0	0.596657	0.964383
0	0.6	0.96901
0	0.603324	0.973611
0	0.60663	0.978187
0	0.609918	0.982738
0	0.613188	0.987265
0	0.616441	0.991768
0	0.619677	0.996248
0	0.622896	1.0007
0	0.626099	1.00514
0	0.629285	1.00955
0	0.632456	1.01394
0	0.63561	1.01831
0	0.638749	1.02265
0	0.641872	1.02698
0	0.644981	1.03128
0	0.648074	1.03557
0	0.651153	1.03983
0	0.654217	1.04407
0	0.657267	1.0483
0	0.660303	1.0525
0	0.663325	1.05669
0	0.666333	1.06086
0	0.669328	1.06501
0	0.672309	1.06914
0	0.675278	1.07325
0	0.678233	1.07735
0	0.681175	1.08142
0	0.684105	1.08548
0	0.687023	1.08953
0	0.689928	1.09355
0	0.69282	1.09756
0	0.695701	1.10156
0	0.69857	1.10553
0	0.701427	1.1095
0	0.704273	1.11344
0	0.707107	1.11737
0	0.70993	1.12129
0	0.712741	1.12519
0	0.715542	1.12907
0	0.718331	1.13294
0	0.72111	1.1368
0	0.723878	1.14064
0	0.726636	1.14447
0	0.729383	1.14828
0	0.73212	1.15208
0	0.734847	1.15587
0	0.737564	1.15964
0	0.74027	1.1634
0	0.742967	1.16715
0	0.745654	1.17088
0	0.748331	1.1746
0	0.750999	1.17831
0	0.753658	1.182
0	0.756307	1.18568
0	0.758947	1.18935
0	0.761577	1.19301
0	0.764199	1.19666
0	0.766812	1.20029
0	0.769415	1.20391
0	0.77201	1.20753
0	0.774597	1.21112
0	0.777174	1.21471
0	0.779744	1.21829
0	0.782304	1.22186
0	0.784857	1.22541
0	0.787401	1.22895
0	0.789937	1.23249
0	0.792465	1.23601
0	0.794984	1.23952
0	0.797496	1.24302
0	0.8	1.24651
0	0.802496	1.25
0	0.804984	1.25347
0.01	0	0.322886
0.01	0.0632456	0.334924
0.01	0.0894427	0.346697
0.01	0.109545	0.358218
0.01	0.126491	0.369496
0.01	0.141421	0.380542
0.01	0.154919	0.391367
0.01	0.167332	0.401978
0.01	0.178885	0.412385
0.01	0.189737	0.422596
0.01	0.2	0.432619
0.01	0.209762	0.442461
0.01	0.219089	0.452128
0.01	0.228035	0.461628
0.01	0.236643	0.470967
0.01	0.244949	0.480149
0.01	0.252982	0.489182
0.01	0.260768	0.49807
0.01	0.268328	0.506819
0.01	0.275681	0.515433
0.01	0.282843	0.523916
0.01	0.289828	0.532273
0.01	0.296648	0.540509
0.01	0.303315	0.548627
0.01	0.309839	0.556631
0.01	0.316228	0.564524
0.01	0.32249	0.572311
0.01	0.328634	0.579994
0.01	0.334664	0.587576
0.01	0.340588	0.595061
0.01	0.34641	0.602451
0.01	0.352136	0.60975
0.01	0.357771	0.616959
0.01	0.363318	0.624082
0.01	0.368782	0.63112
0.01	0.374166	0.638077
0.01	0.379473	0.644954
0.01	0.384708	0.651754
0.01	0.389872	0.658479
0.01	0.394968	0.66513
0.01	0.4	0.67171
0.01	0.404969	0.67822
0.01	0.409878	0.684663
0.01	0.414729	0.69104
0.01	0.419524	0.697353
0.01	0.424264	0.703602
0.01	0.428952	0.709791
0.01	0.43359	0.71592
0.01	0.438178	0.721991
0.01	0.442719	0.728005
0.01	0.447214	0.733964
0.01	0.451664	0.739869
0.01	0.45607	0.74572
0.01	0.460435	0.75152
0.01	0.464758	0.757269
0.01	0.469042	0.762969
0.01	0.473286	0.768621
0.01	0.477493	0.774226
0.01	0.481664	0.779784
0.01	0.485798	0.785297
0.01	0.489898	0.790766
0.01	0.493964	0.796192
0.01	0.497996	0.801575
0.01	0.501996	0.806917
0.01	0.505964	0.812218
0.01	0.509902	0.81748
0.01	0.513809	0.822702
0.01	0.517687	0.827887
0.01	0.521536	0.833033
0.01	0.525357	0.838144
0.01	0.52915	0.843218
0.01	0.532917	0.848257
0.01	0.536656	0.853261
0.01	0.54037	0.858231
0.01	0.544059	0.863168
0.01	0.547723	0.868073
0.01	0.551362	0.872945
0.01	0.554977	0.877786
0.01	0.55857	0.882596
0.01	0.562139	0.887375
0.01	0.565685	0.892125
0.01	0.56921	0.896846
0.01	0.572713	0.901537
0.01	0.576194	0.906201
0.01	0.579655	0.910837
0.01	0.583095	0.915445
0.01	0.586515	0.920027
0.01	0.589915	0.924582
0.01	0.593296	0.929111
0.01	0.596657	0.933615
0.01	0.6	0.938094
0.01	0.603324	0.942548
0.01	0.60663	0.946978
0.01	0.609918	0.951384
0.01	0.613188	0.955767
0.01	0.616441	0.960126
0.01	0.619677	0.964463
0.01	0.622896	0.968778
0.01	0.626099	0.97307
0.01	0.629285	0.977341
0.01	0.632456	0.98159
0.01	0.63561	0.985818
0.01	0.638749	0.990026
0.01	0.641872	0.994213
0.01	0.644981	0.99838
0.01	0.648074	1.00253
0.01	0.651153	1.00666
0.01	0.654217	1.01076
0.01	0.657267	1.01485
0.01	0.660303	1.01892
0.01	0.663325	1.02298
0.01	0.666333	1.02701
0.01	0.669328	1.03103
0.01	0.672309	1.03503
0.01	0.675278	1.03901
0.01	0.678233	1.04297
0.01	0.681175	1.04692
0.01	0.684105	1.05085
0.01	0.687023	1.05477
0.01	0.689928	1.05866
0.01	0.69282	1.06255
0.01	0.695701	1.06641
0.01	0.69857	1.07026
0.01	0.701427	1.0741
0.01	0.704273	1.07792
0.01	0.707107	1.08172
0.01	0.70993	1.08551
0.01	0.712741	1.08929
0.01	0.715542	1.09305
0.01	0.718331	1.0968
0.01	0.72111	1.10053
0.01	0.723878	1.10425
0.01	0.726636	1.10796
0.01	0.729383	1.11165
0.01	0.73212	1.11533
0.01	0.734847	1.11899
0.01	0.737564	1.12264
0.01	0.74027	1.12628
0.01	0.742967	1.12991
0.01	0.745654	1.13352
0.01	0.748331	1.13712
0.01	0.750999	1.14071
0.01	0.753658	1.14429
0.01	0.756307	1.14786
0.01	0.758947	1.15141
0.01	0.761577	1.15495
0.01	0.764199	1.15848
0.01	0.766812	1.162
0.01	0.769415	1.1655
0.01	0.77201	1.169
0.01	0.774597	1.17249
0.01	0.777174	1.17596
0.01	0.779744	1.17942
0.01	0.782304	1.18287
0.01	0.784857	1.18631
0.01	0.787401	1.18975
0.01	0.789937	1.19317
0.01	0.792465	1.19658
0.01	0.794984	1.19998
0.01	0.797496	1.20337
0.01	0.8	1.20675
0.01	0.802496	1.21012
0.01	0.804984	1.21348
0.02	0	0.311926
0.02	0.0632456	0.323556
0.02	0.0894427	0.33493
0.02	0.109545	0.346059
0.02	0.126491	0.356954
0.02	0.141421	0.367626
0.02	0.154919	0.378083
0.02	0.167332	0.388334
0.02	0.178885	0.398388
0.02	0.189737	0.408252
0.02	0.2	0.417935
0.02	0.209762	0.427443
0.02	0.219089	0.436782
0.02	0.228035	0.445959
0.02	0.236643	0.454981
0.02	0.244949	0.463852
0.02	0.252982	0.472578
0.02	0.260768	0.481165
0.02	0.268328	0.489616
0.02	0.275681	0.497937
0.02	0.282843	0.506133
0.02	0.289828	0.514207
0.02	0.296648	0.522163
0.02	0.303315	0.530005
0.02	0.309839	0.537737
0.02	0.316228	0.545363
0.02	0.32249	0.552885
0.02	0.328634	0.560307
0.02	0.334664	0.567632
0.02	0.340588	0.574863
0.02	0.34641	0.582002
0.02	0.352136	0.589053
0.02	0.357771	0.596018
0.02	0.363318	0.602899
0.02	0.368782	0.609698
0.02	0.374166	0.616419
0.02	0.379473	0.623063
0.02	0.384708	0.629632
0.02	0.389872	0.636128
0.02	0.394968	0.642554
0.02	0.4	0.64891
0.02	0.404969	0.6552
0.02	0.409878	0.661424
0.02	0.414729	0.667584
0.02	0.419524	0.673683
0.02	0.424264	0.67972
0.02	0.428952	0.685699
0.02	0.43359	0.69162
0.02	0.438178	0.697485
0.02	0.442719	0.703295
0.02	0.447214	0.709051
0.02	0.451664	0.714756
0.02	0.45607	0.720409
0.02	0.460435	0.726012
0.02	0.464758	0.731566
0.02	0.469042	0.737072
0.02	0.473286	0.742532
0.02	0.477493	0.747947
0.02	0.481664	0.753316
0.02	0.485798	0.758642
0.02	0.489898	0.763926
0.02	0.493964	0.769167
0.02	0.497996	0.774368
0.02	0.501996	0.779528
0.02	0.505964	0.78465
0.02	0.509902	0.789733
0.02	0.513809	0.794778
0.02	0.517687	0.799786
0.02	0.521536	0.804758
0.02	0.525357	0.809695
0.02	0.52915	0.814597
0.02	0.532917	0.819465
0.02	0.536656	0.824299
0.02	0.54037	0.829101
0.02	0.544059	0.83387
0.02	0.547723	0.838608
0.02	0.551362	0.843315
0.02	0.554977	0.847992
0.02	0.55857	0.852638
0.02	0.562139	0.857256
0.02	0.565685	0.861844
0.02	0.56921	0.866405
0.02	0.572713	0.870937
0.02	0.576194	0.875442
0.02	0.579655	0.879921
0.02	0.583095	0.884373
0.02	0.586515	0.888799
0.02	0.589915	0.893199
0.02	0.593296	0.897575
0.02	0.596657	0.901926
0.02	0.6	0.906253
0.02	0.603324	0.910556
0.02	0.60663	0.914835
0.02	0.609918	0.919092
0.02	0.613188	0.923326
0.02	0.616441	0.927537
0.02	0.619677	0.931727
0.02	0.622896	0.935895
0.02	0.626099	0.940042
0.02	0.629285	0.944167
0.02	0.632456	0.948272
0.02	0.63561	0.952357
0.02	0.638749	0.956422
0.02	0.641872	0.960467
0.02	0.644981	0.964493
0.02	0.648074	0.968499
0.02	0.651153	0.972487
0.02	0.654217	0.976456
0.02	0.657267	0.980407
0.02	0.660303	0.98434
0.02	0.663325	0.988255
0.02	0.666333	0.992153
0.02	0.669328	0.996033
0.02	0.672309	0.999896
0.02	0.675278	1.00374
0.02	0.678233	1.00757
0.02	0.681175	1.01139
0.02	0.684105	1.01518
0.02	0.687023	1.01896
0.02	0.689928	1.02273
0.02	0.69282	1.02648
0.02	0.695701	1.03022
0.02	0.69857	1.03394
0.02	0.701427	1.03764
0.02	0.704273	1.04133
0.02	0.707107	1.04501
0.02	0.70993	1.04867
0.02	0.712741	1.05232
0.02	0.715542	1.05595
0.02	0.718331	1.05957
0.02	0.72111	1.06318
0.02	0.723878	1.06677
0.02	0.726636	1.07035
0.02	0.729383	1.07392
0.02	0.73212	1.07747
0.02	0.734847	1.08101
0.02	0.737564	1.08454
0.02	0.74027	1.08805
0.02	0.742967	1.09156
0.02	0.745654	1.09505
0.02	0.748331	1.09853
0.02	0.750999	1.102
0.02	0.753658	1.10545
0.02	0.756307	1.10889
0.02	0.758947	1.11233
0.02	0.761577	1.11575
0.02	0.764199	1.11916
0.02	0.766812	1.12256
0.02	0.769415	1.12594
0.02	0.77201	1.12932
0.02	0.774597	1.13269
0.02	0.777174	1.13604
0.02	0.779744	1.13939
0.02	0.782304	1.14272
0.02	0.784857	1.14605
0.02	0.787401	1.14936
0.02	0.789937	1.15267
0.02	0.792465	1.15596
0.02	0.794984	1.15925
0.02	0.797496	1.16252
0.02	0.8	1.16579
0.02	0.802496	1.16904
0.02	0.804984	1.17229
0.03	0	0.300659
0.03	0.0632456	0.311868
0.03	0.0894427	0.322831
0.03	0.109545	0.333559
0.03	0.126491	0.34406
0.03	0.141421	0.354346
0.03	0.154919	0.364426
0.03	0.167332	0.374306
0.03	0.178885	0.383997
0.03	0.189737	0.393505
0.03	0.2	0.402838
0.03	0.209762	0.412002
0.03	0.219089	0.421004
0.03	0.228035	0.42985
0.03	0.236643	0.438546
0.03	0.244949	0.447097
0.03	0.252982	0.455508
0.03	0.260768	0.463784
0.03	0.268328	0.47193
0.03	0.275681	0.479951
0.03	0.282843	0.48785
0.03	0.289828	0.495633
0.03	0.296648	0.503301
0.03	0.303315	0.51086
0.03	0.309839	0.518313
0.03	0.316228	0.525663
0.03	0.32249	0.532914
0.03	0.328634	0.540068
0.03	0.334664	0.547128
0.03	0.340588	0.554098
0.03	0.34641	0.560979
0.03	0.352136	0.567775
0.03	0.357771	0.574488
0.03	0.363318	0.581121
0.03	0.368782	0.587675
0.03	0.374166	0.594153
0.03	0.379473	0.600557
0.03	0.384708	0.606888
0.03	0.389872	0.61315
0.03	0.394968	0.619343
0.03	0.4	0.62547
0.03	0.404969	0.631533
0.03	0.409878	0.637532
0.03	0.414729	0.64347
0.03	0.419524	0.649348
0.03	0.424264	0.655168
0.03	0.428952	0.66093
0.03	0.43359	0.666638
0.03	0.438178	0.672291
0.03	0.442719	0.677891
0.03	0.447214	0.683439
0.03	0.451664	0.688937
0.03	0.45607	0.694386
0.03	0.460435	0.699787
0.03	0.464758	0.70514
0.03	0.469042	0.710448
0.03	0.473286	0.715711
0.03	0.477493	0.720929
0.03	0.481664	0.726105
0.03	0.485798	0.731239
0.03	0.489898	0.736331
0.03	0.493964	0.741383
0.03	0.497996	0.746396
0.03	0.501996	0.75137
0.03	0.505964	0.756307
0.03	0.509902	0.761206
0.03	0.513809	0.766069
0.03	0.517687	0.770896
0.03	0.521536	0.775689
0.03	0.525357	0.780447
0.03	0.52915	0.785172
0.03	0.532917	0.789864
0.03	0.536656	0.794524
0.03	0.54037	0.799152
0.03	0.544059	0.803749
0.03	0.547723	0.808316
0.03	0.551362	0.812853
0.03	0.554977	0.817361
0.03	0.55857	0.821839
0.03	0.562139	0.82629
0.03	0.565685	0.830713
0.03	0.56921	0.835108
0.03	0.572713	0.839477
0.03	0.576194	0.84382
0.03	0.579655	0.848136
0.03	0.583095	0.852427
0.03	0.586515	0.856694
0.03	0.589915	0.860935
0.03	0.593296	0.865153
0.03	0.596657	0.869347
0.03	0.6	0.873517
0.03	0.603324	0.877665
0.03	0.60663	0.88179
0.03	0.609918	0.885893
0.03	0.613188	0.889974
0.03	0.616441	0.894033
0.03	0.619677	0.898071
0.03	0.622896	0.902089
0.03	0.626099	0.906085
0.03	0.629285	0.910062
0.03	0.632456	0.914019
0.03	0.63561	0.917956
0.03	0.638749	0.921874
0.03	0.641872	0.925773
0.03	0.644981	0.929654
0.03	0.648074	0.933515
0.03	0.651153	0.937359
0.03	0.654217	0.941185
0.03	0.657267	0.944993
0.03	0.660303	0.948784
0.03	0.663325	0.952557
0.03	0.666333	0.956314
0.03	0.669328	0.960054
0.03	0.672309	0.963778
0.03	0.675278	0.967485
0.03	0.678233	0.971177
0.03	0.681175	0.974853
0.03	0.684105	0.978513
0.03	0.687023	0.982158
0.03	0.689928	0.985788
0.03	0.69282	0.989403
0.03	0.695701	0.993003
0.03	0.69857	0.996588
0.03	0.701427	1.00016
0.03	0.704273	1.00372
0.03	0.707107	1.00726
0.03	0.70993	1.01079
0.03	0.712741	1.01431
0.03	0.715542	1.01781
0.03	0.718331	1.0213
0.03	0.72111	1.02477
0.03	0.723878	1.02824
0.03	0.726636	1.03169
0.03	0.729383	1.03512
0.03	0.73212	1.03855
0.03	0.734847	1.04196
0.03	0.737564	1.04536
0.03	0.74027	1.04875
0.03	0.742967	1.05213
0.03	0.745654	1.05549
0.03	0.748331	1.05885
0.03	0.750999	1.06219
0.03	0.753658	1.06552
0.03	0.756307	1.06884
0.03	0.758947	1.07215
0.03	0.761577	1.07545
0.03	0.764199	1.07873
0.03	0.766812	1.08201
0.03	0.769415	1.08527
0.03	0.77201	1.08853
0.03	0.774597	1.09177
0.03	0.777174	1.09501
0.03	0.779744	1.09823
0.03	0.782304	1.10145
0.03	0.784857	1.10465
0.03	0.787401	1.10784
0.03	0.789937	1.11103
0.03	0.792465	1.11421
0.03	0.794984	1.11737
0.03	0.797496	1.12053
0.03	0.8	1.12367
0.03	0.802496	1.12681
0.03	0.804984	1.12994
0.04	0	0.289095
0.04	0.0632456	0.299873
0.04	0.0894427	0.310414
0.04	0.109545	0.320729
0.04	0.126491	0.330827
0.04	0.141421	0.340717
0.04	0.154919	0.350409
0.04	0.167332	0.35991
0.04	0.178885	0.369228
0.04	0.189737	0.37837
0.04	0.2	0.387344
0.04	0.209762	0.396156
0.04	0.219089	0.404812
0.04	0.228035	0.413317
0.04	0.236643	0.421678
0.04	0.244949	0.4299
0.04	0.252982	0.437988
0.04	0.260768	0.445946
0.04	0.268328	0.453779
0.04	0.275681	0.461491
0.04	0.282843	0.469086
0.04	0.289828	0.476569
0.04	0.296648	0.483943
0.04	0.303315	0.491211
0.04	0.309839	0.498378
0.04	0.316228	0.505445
0.04	0.32249	0.512417
0.04	0.328634	0.519296
0.04	0.334664	0.526084
0.04	0.340588	0.532786
0.04	0.34641	0.539403
0.04	0.352136	0.545937
0.04	0.357771	0.552392
0.04	0.363318	0.558769
0.04	0.368782	0.565071
0.04	0.374166	0.5713
0.04	0.379473	0.577458
0.04	0.384708	0.583546
0.04	0.389872	0.589567
0.04	0.394968	0.595522
0.04	0.4	0.601413
0.04	0.404969	0.607242
0.04	0.409878	0.613011
0.04	0.414729	0.61872
0.04	0.419524	0.624372
0.04	0.424264	0.629968
0.04	0.428952	0.635509
0.04	0.43359	0.640997
0.04	0.438178	0.646433
0.04	0.442719	0.651817
0.04	0.447214	0.657152
0.04	0.451664	0.662439
0.04	0.45607	0.667678
0.04	0.460435	0.672871
0.04	0.464758	0.678019
0.04	0.469042	0.683122
0.04	0.473286	0.688182
0.04	0.477493	0.6932
0.04	0.481664	0.698177
0.04	0.485798	0.703113
0.04	0.489898	0.70801
0.04	0.493964	0.712868
0.04	0.497996	0.717688
0.04	0.501996	0.722471
0.04	0.505964	0.727217
0.04	0.509902	0.731928
0.04	0.513809	0.736604
0.04	0.517687	0.741246
0.04	0.521536	0.745854
0.04	0.525357	0.750429
0.04	0.52915	0.754972
0.04	0.532917	0.759484
0.04	0.536656	0.763965
0.04	0.54037	0.768415
0.04	0.544059	0.772835
0.04	0.547723	0.777226
0.04	0.551362	0.781589
0.04	0.554977	0.785923
0.04	0.55857	0.790229
0.04	0.562139	0.794509
0.04	0.565685	0.798761
0.04	0.56921	0.802988
0.04	0.572713	0.807189
0.04	0.576194	0.811364
0.04	0.579655	0.815515
0.04	0.583095	0.819641
0.04	0.586515	0.823743
0.04	0.589915	0.827822
0.04	0.593296	0.831877
0.04	0.596657	0.83591
0.04	0.6	0.83992
0.04	0.603324	0.843908
0.04	0.60663	0.847874
0.04	0.609918	0.851819
0.04	0.613188	0.855743
0.04	0.616441	0.859646
0.04	0.619677	0.863529
0.04	0.622896	0.867392
0.04	0.626099	0.871235
0.04	0.629285	0.875059
0.04	0.632456	0.878864
0.04	0.63561	0.882649
0.04	0.638749	0.886417
0.04	0.641872	0.890166
0.04	0.644981	0.893897
0.04	0.648074	0.89761
0.04	0.651153	0.901306
0.04	0.654217	0.904984
0.04	0.657267	0.908646
0.04	0.660303	0.912291
0.04	0.663325	0.91592
0.04	0.666333	0.919532
0.04	0.669328	0.923128
0.04	0.672309	0.926709
0.04	0.675278	0.930273
0.04	0.678233	0.933823
0.04	0.681175	0.937357
0.04	0.684105	0.940877
0.04	0.687023	0.944382
0.04	0.689928	0.947872
0.04	0.69282	0.951348
0.04	0.695701	0.954809
0.04	0.69857	0.958257
0.04	0.701427	0.961691
0.04	0.704273	0.965111
0.04	0.707107	0.968518
0.04	0.70993	0.971912
0.04	0.712741	0.975293
0.04	0.715542	0.97866
0.04	0.718331	0.982015
0.04	0.72111	0.985358
0.04	0.723878	0.988687
0.04	0.726636	0.992005
0.04	0.729383	0.99531
0.04	0.73212	0.998604
0.04	0.734847	1.00189
0.04	0.737564	1.00516
0.04	0.74027	1.00841
0.04	0.742967	1.01166
0.04	0.745654	1.0149
0.04	0.748331	1.01812
0.04	0.750999	1.02133
0.04	0.753658	1.02454
0.04	0.756307	1.02773
0.04	0.758947	1.03091
0.04	0.761577	1.03408
0.04	0.764199	1.03724
0.04	0.766812	1.04039
0.04	0.769415	1.04353
0.04	0.77201	1.04666
0.04	0.774597	1.04978
0.04	0.777174	1.05289
0.04	0.779744	1.05599
0.04	0.782304	1.05908
0.04	0.784857	1.06216
0.04	0.787401	1.06523
0.04	0.789937	1.0683
0.04	0.792465	1.07135
0.04	0.794984	1.07439
0.04	0.797496	1.07743
0.04	0.8	1.08046
0.04	0.802496	1.08347
0.04	0.804984	1.08648
0.05	0	0.277245
0.05	0.0632456	0.287582
0.05	0.0894427	0.297691
0.05	0.109545	0.307583
0.05	0.126491	0.317267
0.05	0.141421	0.326752
0.05	0.154919	0.336046
0.05	0.167332	0.345158
0.05	0.178885	0.354094
0.05	0.189737	0.362862
0.05	0.2	0.371468
0.05	0.209762	0.379918
0.05	0.219089	0.388219
0.05	0.228035	0.396376
0.05	0.236643	0.404395
0.05	0.244949	0.412279
0.05	0.252982	0.420035
0.05	0.260768	0.427667
0.05	0.268328	0.435179
0.05	0.275681	0.442575
0.05	0.282843	0.44986
0.05	0.289828	0.457036
0.05	0.296648	0.464107
0.05	0.303315	0.471078
0.05	0.309839	0.47795
0.05	0.316228	0.484728
0.05	0.32249	0.491414
0.05	0.328634	0.498011
0.05	0.334664	0.504521
0.05	0.340588	0.510948
0.05	0.34641	0.517294
0.05	0.352136	0.523561
0.05	0.357771	0.529751
0.05	0.363318	0.535867
0.05	0.368782	0.54191
0.05	0.374166	0.547884
0.05	0.379473	0.553789
0.05	0.384708	0.559627
0.05	0.389872	0.565402
0.05	0.394968	0.571113
0.05	0.4	0.576763
0.05	0.404969	0.582353
0.05	0.409878	0.587885
0.05	0.414729	0.59336
0.05	0.419524	0.598781
0.05	0.424264	0.604147
0.05	0.428952	0.609461
0.05	0.43359	0.614724
0.05	0.438178	0.619937
0.05	0.442719	0.625101
0.05	0.447214	0.630217
0.05	0.451664	0.635287
0.05	0.45607	0.640311
0.05	0.460435	0.645291
0.05	0.464758	0.650228
0.05	0.469042	0.655122
0.05	0.473286	0.659975
0.05	0.477493	0.664788
0.05	0.481664	0.66956
0.05	0.485798	0.674294
0.05	0.489898	0.67899
0.05	0.493964	0.683649
0.05	0.497996	0.688271
0.05	0.501996	0.692858
0.05	0.505964	0.69741
0.05	0.509902	0.701928
0.05	0.513809	0.706412
0.05	0.517687	0.710864
0.05	0.521536	0.715283
0.05	0.525357	0.719671
0.05	0.52915	0.724028
0.05	0.532917	0.728354
0.05	0.536656	0.732651
0.05	0.54037	0.736919
0.05	0.544059	0.741158
0.05	0.547723	0.745369
0.05	0.551362	0.749553
0.05	0.554977	0.753709
0.05	0.55857	0.75784
0.05	0.562139	0.761943
0.05	0.565685	0.766022
0.05	0.56921	0.770075
0.05	0.572713	0.774104
0.05	0.576194	0.778108
0.05	0.579655	0.782088
0.05	0.583095	0.786045
0.05	0.586515	0.78998
0.05	0.589915	0.793891
0.05	0.593296	0.79778
0.05	0.596657	0.801647
0.05	0.6	0.805493
0.05	0.603324	0.809318
0.05	0.60663	0.813121
0.05	0.609918	0.816905
0.05	0.613188	0.820668
0.05	0.616441	0.824411
0.05	0.619677	0.828135
0.05	0.622896	0.831839
0.05	0.626099	0.835525
0.05	0.629285	0.839192
0.05	0.632456	0.842841
0.05	0.63561	0.846471
0.05	0.638749	0.850084
0.05	0.641872	0.85368
0.05	0.644981	0.857258
0.05	0.648074	0.860819
0.05	0.651153	0.864363
0.05	0.654217	0.867891
0.05	0.657267	0.871403
0.05	0.660303	0.874898
0.05	0.663325	0.878378
0.05	0.666333	0.881842
0.05	0.669328	0.885291
0.05	0.672309	0.888725
0.05	0.675278	0.892143
0.05	0.678233	0.895548
0.05	0.681175	0.898937
0.05	0.684105	0.902312
0.05	0.687023	0.905673
0.05	0.689928	0.90902
0.05	0.69282	0.912354
0.05	0.695701	0.915674
0.05	0.69857	0.91898
0.05	0.701427	0.922273
0.05	0.704273	0.925553
0.05	0.707107	0.928821
0.05	0.70993	0.932075
0.05	0.712741	0.935317
0.05	0.715542	0.938547
0.05	0.718331	0.941764
0.05	0.72111	0.94497
0.05	0.723878	0.948163
0.05	0.726636	0.951345
0.05	0.729383	0.954515
0.05	0.73212	0.957673
0.05	0.734847	0.96082
0.05	0.737564	0.963956
0.05	0.74027	0.967081
0.05	0.742967	0.970195
0.05	0.745654	0.973298
0.05	0.748331	0.97639
0.05	0.750999	0.979472
0.05	0.753658	0.982544
0.05	0.756307	0.985605
0.05	0.758947	0.988655
0.05	0.761577	0.991696
0.05	0.764199	0.994727
0.05	0.766812	0.997748
0.05	0.769415	1.00076
0.05	0.77201	1.00376
0.05	0.774597	1.00675
0.05	0.777174	1.00973
0.05	0.779744	1.01271
0.05	0.782304	1.01567
0.05	0.784857	1.01863
0.05	0.787401	1.02157
0.05	0.789937	1.02451
0.05	0.792465	1.02744
0.05	0.794984	1.03036
0.05	0.797496	1.03327
0.05	0.8	1.03617
0.05	0.802496	1.03906
0.05	0.804984	1.04195
0.06	0	0.265122
0.06	0.0632456	0.275007
0.06	0.0894427	0.284674
0.06	0.109545	0.294133
0.06	0.126491	0.303394
0.06	0.141421	0.312464
0.06	0.154919	0.321352
0.06	0.167332	0.330065
0.06	0.178885	0.338611
0.06	0.189737	0.346995
0.06	0.2	0.355225
0.06	0.209762	0.363306
0.06	0.219089	0.371244
0.06	0.228035	0.379044
0.06	0.236643	0.386712
0.06	0.244949	0.394252
0.06	0.252982	0.401669
0.06	0.260768	0.408967
0.06	0.268328	0.41615
0.06	0.275681	0.423223
0.06	0.282843	0.430189
0.06	0.289828	0.437051
0.06	0.296648	0.443813
0.06	0.303315	0.450479
0.06	0.309839	0.457051
0.06	0.316228	0.463532
0.06	0.32249	0.469926
0.06	0.328634	0.476234
0.06	0.334664	0.48246
0.06	0.340588	0.488606
0.06	0.34641	0.494674
0.06	0.352136	0.500667
0.06	0.357771	0.506587
0.06	0.363318	0.512435
0.06	0.368782	0.518214
0.06	0.374166	0.523927
0.06	0.379473	0.529573
0.06	0.384708	0.535157
0.06	0.389872	0.540678
0.06	0.394968	0.54614
0.06	0.4	0.551543
0.06	0.404969	0.556888
0.06	0.409878	0.562179
0.06	0.414729	0.567415
0.06	0.419524	0.572598
0.06	0.424264	0.57773
0.06	0.428952	0.582811
0.06	0.43359	0.587844
0.06	0.438178	0.592829
0.06	0.442719	0.597767
0.06	0.447214	0.60266
0.06	0.451664	0.607508
0.06	0.45607	0.612313
0.06	0.460435	0.617075
0.06	0.464758	0.621796
0.06	0.469042	0.626476
0.06	0.473286	0.631117
0.06	0.477493	0.635719
0.06	0.481664	0.640283
0.06	0.485798	0.64481
0.06	0.489898	0.6493
0.06	0.493964	0.653755
0.06	0.497996	0.658175
0.06	0.501996	0.662562
0.06	0.505964	0.666915
0.06	0.509902	0.671235
0.06	0.513809	0.675523
0.06	0.517687	0.67978
0.06	0.521536	0.684006
0.06	0.525357	0.688202
0.06	0.52915	0.692368
0.06	0.532917	0.696506
0.06	0.536656	0.700615
0.06	0.54037	0.704696
0.06	0.544059	0.70875
0.06	0.547723	0.712777
0.06	0.551362	0.716777
0.06	0.554977	0.720752
0.06	0.55857	0.724702
0.06	0.562139	0.728626
0.06	0.565685	0.732526
0.06	0.56921	0.736402
0.06	0.572713	0.740255
0.06	0.576194	0.744084
0.06	0.579655	0.74789
0.06	0.583095	0.751674
0.06	0.586515	0.755436
0.06	0.589915	0.759177
0.06	0.593296	0.762896
0.06	0.596657	0.766594
0.06	0.6	0.770272
0.06	0.603324	0.773929
0.06	0.60663	0.777566
0.06	0.609918	0.781184
0.06	0.613188	0.784783
0.06	0.616441	0.788362
0.06	0.619677	0.791923
0.06	0.622896	0.795466
0.06	0.626099	0.79899
0.06	0.629285	0.802497
0.06	0.632456	0.805986
0.06	0.63561	0.809458
0.06	0.638749	0.812913
0.06	0.641872	0.816351
0.06	0.644981	0.819773
0.06	0.648074	0.823178
0.06	0.651153	0.826567
0.06	0.654217	0.829941
0.06	0.657267	0.833299
0.06	0.660303	0.836642
0.06	0.663325	0.839969
0.06	0.666333	0.843282
0.06	0.669328	0.84658
0.06	0.672309	0.849864
0.06	0.675278	0.853133
0.06	0.678233	0.856388
0.06	0.681175	0.85963
0.06	0.684105	0.862857
0.06	0.687023	0.866071
0.06	0.689928	0.869272
0.06	0.69282	0.87246
0.06	0.695701	0.875634
0.06	0.69857	0.878796
0.06	0.701427	0.881945
0.06	0.704273	0.885082
0.06	0.707107	0.888207
0.06	0.70993	0.891319
0.06	0.712741	0.894419
0.06	0.715542	0.897507
0.06	0.718331	0.900584
0.06	0.72111	0.903649
0.06	0.723878	0.906703
0.06	0.726636	0.909746
0.06	0.729383	0.912777
0.06	0.73212	0.915797
0.06	0.734847	0.918807
0.06	0.737564	0.921806
0.06	0.74027	0.924794
0.06	0.742967	0.927772
0.06	0.745654	0.930739
0.06	0.748331	0.933696
0.06	0.750999	0.936643
0.06	0.753658	0.93958
0.06	0.756307	0.942507
0.06	0.758947	0.945425
0.06	0.761577	0.948333
0.06	0.764199	0.951231
0.06	0.766812	0.95412
0.06	0.769415	0.956999
0.06	0.77201	0.959869
0.06	0.774597	0.96273
0.06	0.777174	0.965583
0.06	0.779744	0.968426
0.06	0.782304	0.97126
0.06	0.784857	0.974086
0.06	0.787401	0.976903
0.06	0.789937	0.979711
0.06	0.792465	0.982511
0.06	0.794984	0.985303
0.06	0.797496	0.988086
0.06	0.8	0.990862
0.06	0.802496	0.993629
0.06	0.804984	0.996388
0.07	0	0.252738
0.07	0.0632456	0.262161
0.07	0.0894427	0.271376
0.07	0.109545	0.280394
0.07	0.126491	0.289222
0.07	0.141421	0.297868
0.07	0.154919	0.306341
0.07	0.167332	0.314647
0.07	0.178885	0.322793
0.07	0.189737	0.330786
0.07	0.2	0.338631
0.07	0.209762	0.346335
0.07	0.219089	0.353902
0.07	0.228035	0.361338
0.07	0.236643	0.368647
0.07	0.244949	0.375835
0.07	0.252982	0.382906
0.07	0.260768	0.389863
0.07	0.268328	0.396711
0.07	0.275681	0.403453
0.07	0.282843	0.410093
0.07	0.289828	0.416635
0.07	0.296648	0.423082
0.07	0.303315	0.429436
0.07	0.309839	0.435701
0.07	0.316228	0.441879
0.07	0.32249	0.447974
0.07	0.328634	0.453988
0.07	0.334664	0.459923
0.07	0.340588	0.465782
0.07	0.34641	0.471567
0.07	0.352136	0.477279
0.07	0.357771	0.482922
0.07	0.363318	0.488498
0.07	0.368782	0.494007
0.07	0.374166	0.499452
0.07	0.379473	0.504836
0.07	0.384708	0.510158
0.07	0.389872	0.515422
0.07	0.394968	0.520628
0.07	0.4	0.525778
0.07	0.404969	0.530875
0.07	0.409878	0.535918
0.07	0.414729	0.540909
0.07	0.419524	0.54585
0.07	0.424264	0.550742
0.07	0.428952	0.555587
0.07	0.43359	0.560384
0.07	0.438178	0.565136
0.07	0.442719	0.569844
0.07	0.447214	0.574508
0.07	0.451664	0.579129
0.07	0.45607	0.58371
0.07	0.460435	0.58825
0.07	0.464758	0.59275
0.07	0.469042	0.597212
0.07	0.473286	0.601635
0.07	0.477493	0.606022
0.07	0.481664	0.610373
0.07	0.485798	0.614689
0.07	0.489898	0.618969
0.07	0.493964	0.623216
0.07	0.497996	0.62743
0.07	0.501996	0.631611
0.07	0.505964	0.635761
0.07	0.509902	0.639879
0.07	0.513809	0.643967
0.07	0.517687	0.648025
0.07	0.521536	0.652054
0.07	0.525357	0.656054
0.07	0.52915	0.660026
0.07	0.532917	0.66397
0.07	0.536656	0.667887
0.07	0.54037	0.671778
0.07	0.544059	0.675642
0.07	0.547723	0.679481
0.07	0.551362	0.683295
0.07	0.554977	0.687084
0.07	0.55857	0.690849
0.07	0.562139	0.69459
0.07	0.565685	0.698308
0.07	0.56921	0.702003
0.07	0.572713	0.705675
0.07	0.576194	0.709326
0.07	0.579655	0.712954
0.07	0.583095	0.716561
0.07	0.586515	0.720148
0.07	0.589915	0.723713
0.07	0.593296	0.727259
0.07	0.596657	0.730784
0.07	0.6	0.73429
0.07	0.603324	0.737776
0.07	0.60663	0.741244
0.07	0.609918	0.744693
0.07	0.613188	0.748123
0.07	0.616441	0.751536
0.07	0.619677	0.75493
0.07	0.622896	0.758307
0.07	0.626099	0.761667
0.07	0.629285	0.76501
0.07	0.632456	0.768336
0.07	0.63561	0.771646
0.07	0.638749	0.774939
0.07	0.641872	0.778217
0.07	0.644981	0.781479
0.07	0.648074	0.784725
0.07	0.651153	0.787956
0.07	0.654217	0.791172
0.07	0.657267	0.794373
0.07	0.660303	0.79756
0.07	0.663325	0.800732
0.07	0.666333	0.80389
0.07	0.669328	0.807034
0.07	0.672309	0.810164
0.07	0.675278	0.813281
0.07	0.678233	0.816384
0.07	0.681175	0.819474
0.07	0.684105	0.822551
0.07	0.687023	0.825615
0.07	0.689928	0.828666
0.07	0.69282	0.831704
0.07	0.695701	0.834731
0.07	0.69857	0.837745
0.07	0.701427	0.840747
0.07	0.704273	0.843737
0.07	0.707107	0.846716
0.07	0.70993	0.849683
0.07	0.712741	0.852638
0.07	0.715542	0.855582
0.07	0.718331	0.858515
0.07	0.72111	0.861437
0.07	0.723878	0.864348
0.07	0.726636	0.867249
0.07	0.729383	0.870138
0.07	0.73212	0.873018
0.07	0.734847	0.875887
0.07	0.737564	0.878745
0.07	0.74027	0.881594
0.07	0.742967	0.884433
0.07	0.745654	0.887261
0.07	0.748331	0.89008
0.07	0.750999	0.89289
0.07	0.753658	0.89569
0.07	0.756307	0.89848
0.07	0.758947	0.901261
0.07	0.761577	0.904033
0.07	0.764199	0.906796
0.07	0.766812	0.90955
0.07	0.769415	0.912295
0.07	0.77201	0.915031
0.07	0.774597	0.917758
0.07	0.777174	0.920477
0.07	0.779744	0.923188
0.07	0.782304	0.92589
0.07	0.784857	0.928583
0.07	0.787401	0.931269
0.07	0.789937	0.933946
0.07	0.792465	0.936615
0.07	0.794984	0.939276
0.07	0.797496	0.94193
0.07	0.8	0.944575
0.07	0.802496	0.947213
0.07	0.804984	0.949843
0.08	0	0.240104
0.08	0.0632456	0.249055
0.08	0.0894427	0.25781
0.08	0.109545	0.266377
0.08	0.126491	0.274764
0.08	0.141421	0.282978
0.08	0.154919	0.291027
0.08	0.167332	0.298918
0.08	0.178885	0.306657
0.08	0.189737	0.31425
0.08	0.2	0.321703
0.08	0.209762	0.329022
0.08	0.219089	0.336211
0.08	0.228035	0.343275
0.08	0.236643	0.350219
0.08	0.244949	0.357048
0.08	0.252982	0.363765
0.08	0.260768	0.370374
0.08	0.268328	0.37688
0.08	0.275681	0.383285
0.08	0.282843	0.389593
0.08	0.289828	0.395808
0.08	0.296648	0.401932
0.08	0.303315	0.407969
0.08	0.309839	0.413921
0.08	0.316228	0.41979
0.08	0.32249	0.425581
0.08	0.328634	0.431294
0.08	0.334664	0.436932
0.08	0.340588	0.442498
0.08	0.34641	0.447993
0.08	0.352136	0.453421
0.08	0.357771	0.458782
0.08	0.363318	0.464078
0.08	0.368782	0.469312
0.08	0.374166	0.474485
0.08	0.379473	0.479599
0.08	0.384708	0.484656
0.08	0.389872	0.489656
0.08	0.394968	0.494602
0.08	0.4	0.499495
0.08	0.404969	0.504337
0.08	0.409878	0.509128
0.08	0.414729	0.51387
0.08	0.419524	0.518564
0.08	0.424264	0.523211
0.08	0.428952	0.527813
0.08	0.43359	0.532371
0.08	0.438178	0.536886
0.08	0.442719	0.541358
0.08	0.447214	0.545789
0.08	0.451664	0.550179
0.08	0.45607	0.554531
0.08	0.460435	0.558844
0.08	0.464758	0.563119
0.08	0.469042	0.567358
0.08	0.473286	0.57156
0.08	0.477493	0.575728
0.08	0.481664	0.579861
0.08	0.485798	0.583961
0.08	0.489898	0.588028
0.08	0.493964	0.592062
0.08	0.497996	0.596066
0.08	0.501996	0.600038
0.08	0.505964	0.60398
0.08	0.509902	0.607893
0.08	0.513809	0.611776
0.08	0.517687	0.615631
0.08	0.521536	0.619459
0.08	0.525357	0.623259
0.08	0.52915	0.627032
0.08	0.532917	0.630779
0.08	0.536656	0.6345
0.08	0.54037	0.638196
0.08	0.544059	0.641867
0.08	0.547723	0.645514
0.08	0.551362	0.649138
0.08	0.554977	0.652737
0.08	0.55857	0.656314
0.08	0.562139	0.659868
0.08	0.565685	0.6634
0.08	0.56921	0.66691
0.08	0.572713	0.670399
0.08	0.576194	0.673867
0.08	0.579655	0.677314
0.08	0.583095	0.680741
0.08	0.586515	0.684148
0.08	0.589915	0.687536
0.08	0.593296	0.690904
0.08	0.596657	0.694253
0.08	0.6	0.697584
0.08	0.603324	0.700896
0.08	0.60663	0.70419
0.08	0.609918	0.707466
0.08	0.613188	0.710725
0.08	0.616441	0.713967
0.08	0.619677	0.717192
0.08	0.622896	0.7204
0.08	0.626099	0.723592
0.08	0.629285	0.726768
0.08	0.632456	0.729928
0.08	0.63561	0.733072
0.08	0.638749	0.736201
0.08	0.641872	0.739315
0.08	0.644981	0.742413
0.08	0.648074	0.745497
0.08	0.651153	0.748567
0.08	0.654217	0.751622
0.08	0.657267	0.754663
0.08	0.660303	0.757691
0.08	0.663325	0.760704
0.08	0.666333	0.763704
0.08	0.669328	0.766691
0.08	0.672309	0.769665
0.08	0.675278	0.772626
0.08	0.678233	0.775574
0.08	0.681175	0.778509
0.08	0.684105	0.781432
0.08	0.687023	0.784343
0.08	0.689928	0.787242
0.08	0.69282	0.790129
0.08	0.695701	0.793004
0.08	0.69857	0.795867
0.08	0.701427	0.798719
0.08	0.704273	0.80156
0.08	0.707107	0.804389
0.08	0.70993	0.807208
0.08	0.712741	0.810016
0.08	0.715542	0.812813
0.08	0.718331	0.815599
0.08	0.72111	0.818375
0.08	0.723878	0.821141
0.08	0.726636	0.823896
0.08	0.729383	0.826641
0.08	0.73212	0.829377
0.08	0.734847	0.832102
0.08	0.737564	0.834818
0.08	0.74027	0.837524
0.08	0.742967	0.840221
0.08	0.745654	0.842908
0.08	0.748331	0.845586
0.08	0.750999	0.848255
0.08	0.753658	0.850915
0.08	0.756307	0.853566
0.08	0.758947	0.856208
0.08	0.761577	0.858842
0.08	0.764199	0.861466
0.08	0.766812	0.864082
0.08	0.769415	0.86669
0.08	0.77201	0.86929
0.08	0.774597	0.871881
0.08	0.777174	0.874464
0.08	0.779744	0.877039
0.08	0.782304	0.879605
0.08	0.784857	0.882164
0.08	0.787401	0.884716
0.08	0.789937	0.887259
0.08	0.792465	0.889795
0.08	0.794984	0.892323
0.08	0.797496	0.894844
0.08	0.8	0.897357
0.08	0.802496	0.899863
0.08	0.804984	0.902362
0.09	0	0.227233
0.09	0.0632456	0.235705
0.09	0.0894427	0.24399
0.09	0.109545	0.252098
0.09	0.126491	0.260035
0.09	0.141421	0.267809
0.09	0.154919	0.275426
0.09	0.167332	0.282894
0.09	0.178885	0.290218
0.09	0.189737	0.297404
0.09	0.2	0.304458
0.09	0.209762	0.311384
0.09	0.219089	0.318188
0.09	0.228035	0.324873
0.09	0.236643	0.331445
0.09	0.244949	0.337908
0.09	0.252982	0.344265
0.09	0.260768	0.35052
0.09	0.268328	0.356676
0.09	0.275681	0.362738
0.09	0.282843	0.368709
0.09	0.289828	0.37459
0.09	0.296648	0.380386
0.09	0.303315	0.386099
0.09	0.309839	0.391732
0.09	0.316228	0.397287
0.09	0.32249	0.402767
0.09	0.328634	0.408174
0.09	0.334664	0.41351
0.09	0.340588	0.418777
0.09	0.34641	0.423978
0.09	0.352136	0.429115
0.09	0.357771	0.434188
0.09	0.363318	0.439201
0.09	0.368782	0.444154
0.09	0.374166	0.44905
0.09	0.379473	0.45389
0.09	0.384708	0.458675
0.09	0.389872	0.463408
0.09	0.394968	0.468089
0.09	0.4	0.472719
0.09	0.404969	0.477301
0.09	0.409878	0.481835
0.09	0.414729	0.486323
0.09	0.419524	0.490766
0.09	0.424264	0.495164
0.09	0.428952	0.499519
0.09	0.43359	0.503833
0.09	0.438178	0.508105
0.09	0.442719	0.512338
0.09	0.447214	0.516531
0.09	0.451664	0.520686
0.09	0.45607	0.524805
0.09	0.460435	0.528886
0.09	0.464758	0.532932
0.09	0.469042	0.536944
0.09	0.473286	0.540921
0.09	0.477493	0.544865
0.09	0.481664	0.548777
0.09	0.485798	0.552657
0.09	0.489898	0.556506
0.09	0.493964	0.560324
0.09	0.497996	0.564113
0.09	0.501996	0.567872
0.09	0.505964	0.571603
0.09	0.509902	0.575306
0.09	0.513809	0.578981
0.09	0.517687	0.58263
0.09	0.521536	0.586252
0.09	0.525357	0.589848
0.09	0.52915	0.593419
0.09	0.532917	0.596965
0.09	0.536656	0.600487
0.09	0.54037	0.603985
0.09	0.544059	0.607459
0.09	0.547723	0.610911
0.09	0.551362	0.61434
0.09	0.554977	0.617747
0.09	0.55857	0.621132
0.09	0.562139	0.624495
0.09	0.565685	0.627838
0.09	0.56921	0.63116
0.09	0.572713	0.634462
0.09	0.576194	0.637744
0.09	0.579655	0.641006
0.09	0.583095	0.644249
0.09	0.586515	0.647474
0.09	0.589915	0.65068
0.09	0.593296	0.653867
0.09	0.596657	0.657037
0.09	0.6	0.660189
0.09	0.603324	0.663323
0.09	0.60663	0.666441
0.09	0.609918	0.669542
0.09	0.613188	0.672626
0.09	0.616441	0.675694
0.09	0.619677	0.678746
0.09	0.622896	0.681782
0.09	0.626099	0.684803
0.09	0.629285	0.687809
0.09	0.632456	0.690799
0.09	0.63561	0.693775
0.09	0.638749	0.696736
0.09	0.641872	0.699683
0.09	0.644981	0.702616
0.09	0.648074	0.705534
0.09	0.651153	0.708439
0.09	0.654217	0.711331
0.09	0.657267	0.714209
0.09	0.660303	0.717074
0.09	0.663325	0.719926
0.09	0.666333	0.722765
0.09	0.669328	0.725592
0.09	0.672309	0.728406
0.09	0.675278	0.731208
0.09	0.678233	0.733998
0.09	0.681175	0.736776
0.09	0.684105	0.739543
0.09	0.687023	0.742297
0.09	0.689928	0.745041
0.09	0.69282	0.747773
0.09	0.695701	0.750494
0.09	0.69857	0.753204
0.09	0.701427	0.755903
0.09	0.704273	0.758591
0.09	0.707107	0.761269
0.09	0.70993	0.763937
0.09	0.712741	0.766594
0.09	0.715542	0.769241
0.09	0.718331	0.771878
0.09	0.72111	0.774505
0.09	0.723878	0.777122
0.09	0.726636	0.77973
0.09	0.729383	0.782328
0.09	0.73212	0.784917
0.09	0.734847	0.787496
0.09	0.737564	0.790067
0.09	0.74027	0.792628
0.09	0.742967	0.79518
0.09	0.745654	0.797723
0.09	0.748331	0.800258
0.09	0.750999	0.802784
0.09	0.753658	0.805301
0.09	0.756307	0.80781
0.09	0.758947	0.81031
0.09	0.761577	0.812802
0.09	0.764199	0.815286
0.09	0.766812	0.817762
0.09	0.769415	0.82023
0.09	0.77201	0.82269
0.09	0.774597	0.825143
0.09	0.777174	0.827587
0.09	0.779744	0.830024
0.09	0.782304	0.832453
0.09	0.784857	0.834875
0.09	0.787401	0.837289
0.09	0.789937	0.839697
0.09	0.792465	0.842096
0.09	0.794984	0.844489
0.09	0.797496	0.846875
0.09	0.8	0.849253
0.09	0.802496	0.851625
0.09	0.804984	0.85399
0.1	0	0.214137
0.1	0.0632456	0.222121
0.1	0.0894427	0.229929
0.1	0.109545	0.237569
0.1	0.126491	0.245049
0.1	0.141421	0.252375
0.1	0.154919	0.259554
0.1	0.167332	0.266591
0.1	0.178885	0.273493
0.1	0.189737	0.280265
0.1	0.2	0.286912
0.1	0.209762	0.293439
0.1	0.219089	0.299851
0.1	0.228035	0.306151
0.1	0.236643	0.312344
0.1	0.244949	0.318434
0.1	0.252982	0.324425
0.1	0.260768	0.330319
0.1	0.268328	0.336121
0.1	0.275681	0.341834
0.1	0.282843	0.34746
0.1	0.289828	0.353003
0.1	0.296648	0.358465
0.1	0.303315	0.363849
0.1	0.309839	0.369157
0.1	0.316228	0.374392
0.1	0.32249	0.379556
0.1	0.328634	0.384651
0.1	0.334664	0.389679
0.1	0.340588	0.394643
0.1	0.34641	0.399545
0.1	0.352136	0.404385
0.1	0.357771	0.409166
0.1	0.363318	0.41389
0.1	0.368782	0.418558
0.1	0.374166	0.423172
0.1	0.379473	0.427733
0.1	0.384708	0.432242
0.1	0.389872	0.436702
0.1	0.394968	0.441113
0.1	0.4	0.445477
0.1	0.404969	0.449795
0.1	0.409878	0.454067
0.1	0.414729	0.458297
0.1	0.419524	0.462483
0.1	0.424264	0.466628
0.1	0.428952	0.470732
0.1	0.43359	0.474797
0.1	0.438178	0.478823
0.1	0.442719	0.482812
0.1	0.447214	0.486764
0.1	0.451664	0.49068
0.1	0.45607	0.49456
0.1	0.460435	0.498407
0.1	0.464758	0.50222
0.1	0.469042	0.506
0.1	0.473286	0.509748
0.1	0.477493	0.513465
0.1	0.481664	0.517151
0.1	0.485798	0.520808
0.1	0.489898	0.524435
0.1	0.493964	0.528033
0.1	0.497996	0.531603
0.1	0.501996	0.535146
0.1	0.505964	0.538662
0.1	0.509902	0.542151
0.1	0.513809	0.545615
0.1	0.517687	0.549053
0.1	0.521536	0.552466
0.1	0.525357	0.555855
0.1	0.52915	0.559221
0.1	0.532917	0.562562
0.1	0.536656	0.565881
0.1	0.54037	0.569178
0.1	0.544059	0.572452
0.1	0.547723	0.575704
0.1	0.551362	0.578936
0.1	0.554977	0.582146
0.1	0.55857	0.585336
0.1	0.562139	0.588506
0.1	0.565685	0.591656
0.1	0.56921	0.594787
0.1	0.572713	0.597898
0.1	0.576194	0.600991
0.1	0.579655	0.604065
0.1	0.583095	0.607122
0.1	0.586515	0.61016
0.1	0.589915	0.613181
0.1	0.593296	0.616185
0.1	0.596657	0.619172
0.1	0.6	0.622142
0.1	0.603324	0.625096
0.1	0.60663	0.628034
0.1	0.609918	0.630957
0.1	0.613188	0.633863
0.1	0.616441	0.636754
0.1	0.619677	0.63963
0.1	0.622896	0.642492
0.1	0.626099	0.645338
0.1	0.629285	0.648171
0.1	0.632456	0.650989
0.1	0.63561	0.653793
0.1	0.638749	0.656584
0.1	0.641872	0.659361
0.1	0.644981	0.662124
0.1	0.648074	0.664875
0.1	0.651153	0.667612
0.1	0.654217	0.670337
0.1	0.657267	0.673049
0.1	0.660303	0.675749
0.1	0.663325	0.678437
0.1	0.666333	0.681113
0.1	0.669328	0.683776
0.1	0.672309	0.686429
0.1	0.675278	0.689069
0.1	0.678233	0.691698
0.1	0.681175	0.694316
0.1	0.684105	0.696923
0.1	0.687023	0.699519
0.1	0.689928	0.702104
0.1	0.69282	0.704679
0.1	0.695701	0.707243
0.1	0.69857	0.709797
0.1	0.701427	0.712341
0.1	0.704273	0.714874
0.1	0.707107	0.717398
0.1	0.70993	0.719911
0.1	0.712741	0.722416
0.1	0.715542	0.72491
0.1	0.718331	0.727395
0.1	0.72111	0.729871
0.1	0.723878	0.732337
0.1	0.726636	0.734795
0.1	0.729383	0.737243
0.1	0.73212	0.739683
0.1	0.734847	0.742113
0.1	0.737564	0.744536
0.1	0.74027	0.746949
0.1	0.742967	0.749354
0.1	0.745654	0.751751
0.1	0.748331	0.754139
0.1	0.750999	0.75652
0.1	0.753658	0.758892
0.1	0.756307	0.761256
0.1	0.758947	0.763612
0.1	0.761577	0.765961
0.1	0.764199	0.768302
0.1	0.766812	0.770635
0.1	0.769415	0.772961
0.1	0.77201	0.775279
0.1	0.774597	0.77759
0.1	0.777174	0.779894
0.1	0.779744	0.78219
0.1	0.782304	0.784479
0.1	0.784857	0.786762
0.1	0.787401	0.789037
0.1	0.789937	0.791305
0.1	0.792465	0.793567
0.1	0.794984	0.795822
0.1	0.797496	0.79807
0.1	0.8	0.800311
0.1	0.802496	0.802546
0.1	0.804984	0.804775
0.11	0	0.200831
0.11	0.0632456	0.208318
0.11	0.0894427	0.215641
0.11	0.109545	0.222807
0.11	0.126491	0.229822
0.11	0.141421	0.236692
0.11	0.154919	0.243425
0.11	0.167332	0.250025
0.11	0.178885	0.256498
0.11	0.189737	0.262849
0.11	0.2	0.269083
0.11	0.209762	0.275205
0.11	0.219089	0.281218
0.11	0.228035	0.287127
0.11	0.236643	0.292935
0.11	0.244949	0.298647
0.11	0.252982	0.304265
0.11	0.260768	0.309793
0.11	0.268328	0.315235
0.11	0.275681	0.320592
0.11	0.282843	0.325869
0.11	0.289828	0.331067
0.11	0.296648	0.33619
0.11	0.303315	0.341239
0.11	0.309839	0.346217
0.11	0.316228	0.351127
0.11	0.32249	0.35597
0.11	0.328634	0.360748
0.11	0.334664	0.365465
0.11	0.340588	0.37012
0.11	0.34641	0.374717
0.11	0.352136	0.379256
0.11	0.357771	0.38374
0.11	0.363318	0.388171
0.11	0.368782	0.392548
0.11	0.374166	0.396875
0.11	0.379473	0.401153
0.11	0.384708	0.405382
0.11	0.389872	0.409565
0.11	0.394968	0.413702
0.11	0.4	0.417795
0.11	0.404969	0.421844
0.11	0.409878	0.425851
0.11	0.414729	0.429818
0.11	0.419524	0.433744
0.11	0.424264	0.437631
0.11	0.428952	0.441481
0.11	0.43359	0.445293
0.11	0.438178	0.449069
0.11	0.442719	0.45281
0.11	0.447214	0.456516
0.11	0.451664	0.460188
0.11	0.45607	0.463828
0.11	0.460435	0.467436
0.11	0.464758	0.471012
0.11	0.469042	0.474557
0.11	0.473286	0.478072
0.11	0.477493	0.481558
0.11	0.481664	0.485015
0.11	0.485798	0.488445
0.11	0.489898	0.491846
0.11	0.493964	0.495221
0.11	0.497996	0.498569
0.11	0.501996	0.501892
0.11	0.505964	0.505189
0.11	0.509902	0.508462
0.11	0.513809	0.51171
0.11	0.517687	0.514935
0.11	0.521536	0.518136
0.11	0.525357	0.521314
0.11	0.52915	0.52447
0.11	0.532917	0.527605
0.11	0.536656	0.530717
0.11	0.54037	0.533809
0.11	0.544059	0.536879
0.11	0.547723	0.53993
0.11	0.551362	0.54296
0.11	0.554977	0.545971
0.11	0.55857	0.548963
0.11	0.562139	0.551936
0.11	0.565685	0.55489
0.11	0.56921	0.557826
0.11	0.572713	0.560744
0.11	0.576194	0.563645
0.11	0.579655	0.566528
0.11	0.583095	0.569395
0.11	0.586515	0.572245
0.11	0.589915	0.575078
0.11	0.593296	0.577895
0.11	0.596657	0.580696
0.11	0.6	0.583482
0.11	0.603324	0.586253
0.11	0.60663	0.589008
0.11	0.609918	0.591749
0.11	0.613188	0.594474
0.11	0.616441	0.597186
0.11	0.619677	0.599883
0.11	0.622896	0.602567
0.11	0.626099	0.605237
0.11	0.629285	0.607893
0.11	0.632456	0.610536
0.11	0.63561	0.613166
0.11	0.638749	0.615783
0.11	0.641872	0.618388
0.11	0.644981	0.620979
0.11	0.648074	0.623559
0.11	0.651153	0.626127
0.11	0.654217	0.628682
0.11	0.657267	0.631226
0.11	0.660303	0.633758
0.11	0.663325	0.636279
0.11	0.666333	0.638788
0.11	0.669328	0.641286
0.11	0.672309	0.643774
0.11	0.675278	0.64625
0.11	0.678233	0.648716
0.11	0.681175	0.651171
0.11	0.684105	0.653616
0.11	0.687023	0.656051
0.11	0.689928	0.658475
0.11	0.69282	0.66089
0.11	0.695701	0.663295
0.11	0.69857	0.66569
0.11	0.701427	0.668075
0.11	0.704273	0.670451
0.11	0.707107	0.672818
0.11	0.70993	0.675176
0.11	0.712741	0.677524
0.11	0.715542	0.679864
0.11	0.718331	0.682194
0.11	0.72111	0.684516
0.11	0.723878	0.686829
0.11	0.726636	0.689134
0.11	0.729383	0.69143
0.11	0.73212	0.693718
0.11	0.734847	0.695998
0.11	0.737564	0.69827
0.11	0.74027	0.700533
0.11	0.742967	0.702789
0.11	0.745654	0.705037
0.11	0.748331	0.707277
0.11	0.750999	0.709509
0.11	0.753658	0.711734
0.11	0.756307	0.713951
0.11	0.758947	0.716161
0.11	0.761577	0.718364
0.11	0.764199	0.720559
0.11	0.766812	0.722748
0.11	0.769415	0.724929
0.11	0.77201	0.727103
0.11	0.774597	0.72927
0.11	0.777174	0.731431
0.11	0.779744	0.733584
0.11	0.782304	0.735731
0.11	0.784857	0.737872
0.11	0.787401	0.740006
0.11	0.789937	0.742133
0.11	0.792465	0.744254
0.11	0.794984	0.746369
0.11	0.797496	0.748477
0.11	0.8	0.75058
0.11	0.802496	0.752676
0.11	0.804984	0.754766
0.12	0	0.187326
0.12	0.0632456	0.19431
0.12	0.0894427	0.201141
0.12	0.109545	0.207824
0.12	0.126491	0.214367
0.12	0.141421	0.220776
0.12	0.154919	0.227056
0.12	0.167332	0.233212
0.12	0.178885	0.23925
0.12	0.189737	0.245174
0.12	0.2	0.250989
0.12	0.209762	0.256699
0.12	0.219089	0.262307
0.12	0.228035	0.267819
0.12	0.236643	0.273237
0.12	0.244949	0.278564
0.12	0.252982	0.283805
0.12	0.260768	0.288961
0.12	0.268328	0.294037
0.12	0.275681	0.299034
0.12	0.282843	0.303956
0.12	0.289828	0.308805
0.12	0.296648	0.313583
0.12	0.303315	0.318292
0.12	0.309839	0.322936
0.12	0.316228	0.327515
0.12	0.32249	0.332033
0.12	0.328634	0.33649
0.12	0.334664	0.340889
0.12	0.340588	0.345231
0.12	0.34641	0.349519
0.12	0.352136	0.353753
0.12	0.357771	0.357936
0.12	0.363318	0.362068
0.12	0.368782	0.366152
0.12	0.374166	0.370188
0.12	0.379473	0.374178
0.12	0.384708	0.378123
0.12	0.389872	0.382024
0.12	0.394968	0.385883
0.12	0.4	0.3897
0.12	0.404969	0.393477
0.12	0.409878	0.397215
[truncated: 14,464 more rows]
