# Supplementary material for: Spatiotemporal imaging and shaping of electron wave functions using novel attoclock interferometry
Source: Nat Commun. 2024 Jan 12;15:497. doi: 10.1038/s41467-024-44775-5 (PMC10786904; doi:10.1038/s41467-024-44775-5)
Supplement: Supplementary file 3 — Source Data [file 41467_2024_44775_MOESM3_ESM.zip › source data/Supplementary Fig.5.xlsx]

## Sheet: Supplementary Fig. 5a
Reltive phase (units of π)	pr (a.u.)	Re[σ1] (rad)
0	0	1.27359
0	0.0542226	1.26489
0	0.0766824	1.2564
0	0.0939164	1.24811
0	0.108445	1.24
0	0.121246	1.23207
0	0.132818	1.22432
0	0.14346	1.21673
0	0.153365	1.20931
0	0.162668	1.20205
0	0.171467	1.19495
0	0.179836	1.18799
0	0.187833	1.18118
0	0.195503	1.1745
0	0.202883	1.16797
0	0.210003	1.16157
0	0.216891	1.15529
0	0.223566	1.14914
0	0.230047	1.14311
0	0.236351	1.1372
0	0.242491	1.1314
0	0.248479	1.12572
0	0.254327	1.12014
0	0.260043	1.11467
0	0.265636	1.1093
0	0.271113	1.10403
0	0.276482	1.09886
0	0.281749	1.09379
0	0.286919	1.0888
0	0.291998	1.08391
0	0.29699	1.0791
0	0.301899	1.07438
0	0.30673	1.06974
0	0.311485	1.06518
0	0.31617	1.0607
0	0.320786	1.0563
0	0.325336	1.05198
0	0.329823	1.04772
0	0.334251	1.04354
0	0.33862	1.03943
0	0.342934	1.03539
0	0.347194	1.03142
0	0.351403	1.02751
0	0.355562	1.02366
0	0.359672	1.01988
0	0.363737	1.01616
0	0.367756	1.0125
0	0.371732	1.0089
0	0.375666	1.00535
0	0.379559	1.00186
0	0.383412	0.998425
0	0.387227	0.995044
0	0.391005	0.991715
0	0.394747	0.988437
0	0.398453	0.98521
0	0.402126	0.982031
0	0.405765	0.978901
0	0.409372	0.975819
0	0.412947	0.972782
0	0.416492	0.969791
0	0.420007	0.966844
0	0.423492	0.963941
0	0.42695	0.961081
0	0.430379	0.958262
0	0.433781	0.955484
0	0.437157	0.952747
0	0.440507	0.950049
0	0.443832	0.94739
0	0.447131	0.944769
0	0.450407	0.942185
0	0.453659	0.939638
0	0.456888	0.937127
0	0.460094	0.934651
0	0.463279	0.932209
0	0.466441	0.929802
0	0.469582	0.927428
0	0.472702	0.925086
0	0.475802	0.922777
0	0.478881	0.920499
0	0.481941	0.918253
0	0.484982	0.916037
0	0.488004	0.913851
0	0.491007	0.911694
0	0.493992	0.909566
0	0.496959	0.907467
0	0.499908	0.905396
0	0.50284	0.903352
0	0.505755	0.901335
0	0.508654	0.899345
0	0.511535	0.897381
0	0.514401	0.895443
0	0.517251	0.89353
0	0.520085	0.891642
0	0.522904	0.889778
0	0.525708	0.887938
0	0.528497	0.886123
0	0.531271	0.88433
0	0.534031	0.88256
0	0.536777	0.880813
0	0.539509	0.879088
0	0.542226	0.877385
0	0.544931	0.875704
0	0.547622	0.874043
0	0.5503	0.872404
0	0.552965	0.870785
0	0.555617	0.869186
0	0.558256	0.867608
0	0.560883	0.866049
0	0.563498	0.864509
0	0.566101	0.862988
0	0.568692	0.861486
0	0.571271	0.860003
0	0.573839	0.858538
0	0.576395	0.857091
0	0.578939	0.855661
0	0.581473	0.854249
0	0.583996	0.852854
0	0.586508	0.851476
0	0.589009	0.850115
0	0.591499	0.84877
0	0.593979	0.847442
0	0.596449	0.846129
0	0.598909	0.844832
0	0.601358	0.843551
0	0.603798	0.842285
0	0.606228	0.841034
0	0.608648	0.839799
0	0.611058	0.838577
0	0.613459	0.837371
0	0.615851	0.836179
0	0.618233	0.835
0	0.620607	0.833836
0	0.622971	0.832686
0	0.625326	0.831549
0	0.627673	0.830426
0	0.63001	0.829315
0	0.632339	0.828218
0	0.63466	0.827134
0	0.636972	0.826062
0	0.639276	0.825003
0	0.641571	0.823957
0	0.643858	0.822922
0	0.646137	0.8219
0	0.648409	0.820889
0	0.650672	0.819891
0	0.652927	0.818903
0	0.655175	0.817928
0	0.657415	0.816964
0	0.659647	0.81601
0	0.661872	0.815068
0	0.664089	0.814137
0	0.666299	0.813217
0	0.668502	0.812307
0	0.670697	0.811408
0	0.672885	0.810519
0	0.675067	0.809641
0	0.677241	0.808772
0	0.679408	0.807914
0	0.681568	0.807065
0	0.683722	0.806226
0	0.685868	0.805397
0	0.688008	0.804578
0	0.690142	0.803768
0	0.692268	0.802967
0	0.694389	0.802175
0	0.696503	0.801393
0	0.69861	0.80062
0	0.700711	0.799855
0	0.702806	0.799099
0	0.704894	0.798352
0	0.706977	0.797614
0	0.709053	0.796884
0	0.711123	0.796162
0	0.713188	0.795449
0	0.715246	0.794744
0	0.717298	0.794047
0	0.719345	0.793358
0	0.721385	0.792677
0	0.72342	0.792004
0	0.72545	0.791339
0	0.727473	0.790681
0	0.729491	0.790031
0	0.731504	0.789389
0	0.73351	0.788754
0	0.735512	0.788126
0	0.737508	0.787506
0	0.739498	0.786893
0	0.741484	0.786287
0	0.743463	0.785688
0	0.745438	0.785095
0	0.747408	0.78451
0	0.749372	0.783932
0	0.751331	0.78336
0	0.753285	0.782795
0	0.755234	0.782237
0	0.757178	0.781685
0	0.759117	0.78114
0	0.761051	0.780601
0	0.76298	0.780069
0	0.764905	0.779542
0	0.766824	0.779022
0	0.768739	0.778508
0	0.770649	0.778
0	0.772554	0.777499
0	0.774454	0.777003
0	0.77635	0.776513
0	0.778241	0.776029
0	0.780128	0.77555
0	0.78201	0.775078
0	0.783888	0.774611
0	0.785761	0.77415
0	0.787629	0.773694
0	0.789494	0.773244
0	0.791353	0.772799
0	0.793209	0.772359
0	0.79506	0.771925
0	0.796907	0.771497
0	0.798749	0.771073
0	0.800588	0.770655
0.01	0	1.27296
0.01	0.0542226	1.26427
0.01	0.0766824	1.25578
0.01	0.0939164	1.24749
0.01	0.108445	1.23939
0.01	0.121246	1.23146
0.01	0.132818	1.22371
0.01	0.14346	1.21613
0.01	0.153365	1.20872
0.01	0.162668	1.20146
0.01	0.171467	1.19436
0.01	0.179836	1.1874
0.01	0.187833	1.18059
0.01	0.195503	1.17392
0.01	0.202883	1.16739
0.01	0.210003	1.16099
0.01	0.216891	1.15472
0.01	0.223566	1.14857
0.01	0.230047	1.14255
0.01	0.236351	1.13664
0.01	0.242491	1.13085
0.01	0.248479	1.12516
0.01	0.254327	1.11959
0.01	0.260043	1.11412
0.01	0.265636	1.10876
0.01	0.271113	1.10349
0.01	0.276482	1.09832
0.01	0.281749	1.09325
0.01	0.286919	1.08826
0.01	0.291998	1.08337
0.01	0.29699	1.07857
0.01	0.301899	1.07385
0.01	0.30673	1.06921
0.01	0.311485	1.06465
0.01	0.31617	1.06018
0.01	0.320786	1.05578
0.01	0.325336	1.05146
0.01	0.329823	1.04721
0.01	0.334251	1.04303
0.01	0.33862	1.03892
0.01	0.342934	1.03488
0.01	0.347194	1.03091
0.01	0.351403	1.027
0.01	0.355562	1.02316
0.01	0.359672	1.01938
0.01	0.363737	1.01566
0.01	0.367756	1.012
0.01	0.371732	1.0084
0.01	0.375666	1.00485
0.01	0.379559	1.00137
0.01	0.383412	0.997933
0.01	0.387227	0.994553
0.01	0.391005	0.991226
0.01	0.394747	0.987949
0.01	0.398453	0.984724
0.01	0.402126	0.981547
0.01	0.405765	0.978418
0.01	0.409372	0.975337
0.01	0.412947	0.972302
0.01	0.416492	0.969312
0.01	0.420007	0.966367
0.01	0.423492	0.963465
0.01	0.42695	0.960606
0.01	0.430379	0.957789
0.01	0.433781	0.955013
0.01	0.437157	0.952277
0.01	0.440507	0.949581
0.01	0.443832	0.946923
0.01	0.447131	0.944303
0.01	0.450407	0.94172
0.01	0.453659	0.939174
0.01	0.456888	0.936664
0.01	0.460094	0.93419
0.01	0.463279	0.931749
0.01	0.466441	0.929343
0.01	0.469582	0.92697
0.01	0.472702	0.92463
0.01	0.475802	0.922322
0.01	0.478881	0.920045
0.01	0.481941	0.9178
0.01	0.484982	0.915585
0.01	0.488004	0.9134
0.01	0.491007	0.911244
0.01	0.493992	0.909118
0.01	0.496959	0.907019
0.01	0.499908	0.904949
0.01	0.50284	0.902906
0.01	0.505755	0.900891
0.01	0.508654	0.898902
0.01	0.511535	0.896939
0.01	0.514401	0.895001
0.01	0.517251	0.893089
0.01	0.520085	0.891202
0.01	0.522904	0.889339
0.01	0.525708	0.8875
0.01	0.528497	0.885685
0.01	0.531271	0.883894
0.01	0.534031	0.882125
0.01	0.536777	0.880378
0.01	0.539509	0.878654
0.01	0.542226	0.876952
0.01	0.544931	0.875272
0.01	0.547622	0.873612
0.01	0.5503	0.871973
0.01	0.552965	0.870355
0.01	0.555617	0.868758
0.01	0.558256	0.86718
0.01	0.560883	0.865621
0.01	0.563498	0.864082
0.01	0.566101	0.862562
0.01	0.568692	0.861061
0.01	0.571271	0.859579
0.01	0.573839	0.858114
0.01	0.576395	0.856668
0.01	0.578939	0.855239
0.01	0.581473	0.853827
0.01	0.583996	0.852433
0.01	0.586508	0.851056
0.01	0.589009	0.849695
0.01	0.591499	0.848351
0.01	0.593979	0.847023
0.01	0.596449	0.845711
0.01	0.598909	0.844415
0.01	0.601358	0.843135
0.01	0.603798	0.841869
0.01	0.606228	0.840619
0.01	0.608648	0.839384
0.01	0.611058	0.838164
0.01	0.613459	0.836958
0.01	0.615851	0.835766
0.01	0.618233	0.834588
0.01	0.620607	0.833425
0.01	0.622971	0.832275
0.01	0.625326	0.831139
0.01	0.627673	0.830016
0.01	0.63001	0.828906
0.01	0.632339	0.82781
0.01	0.63466	0.826726
0.01	0.636972	0.825655
0.01	0.639276	0.824596
0.01	0.641571	0.82355
0.01	0.643858	0.822516
0.01	0.646137	0.821494
0.01	0.648409	0.820484
0.01	0.650672	0.819486
0.01	0.652927	0.818499
0.01	0.655175	0.817524
0.01	0.657415	0.81656
0.01	0.659647	0.815608
0.01	0.661872	0.814666
0.01	0.664089	0.813736
0.01	0.666299	0.812816
0.01	0.668502	0.811906
0.01	0.670697	0.811008
0.01	0.672885	0.810119
0.01	0.675067	0.809241
0.01	0.677241	0.808373
0.01	0.679408	0.807515
0.01	0.681568	0.806667
0.01	0.683722	0.805829
0.01	0.685868	0.805
0.01	0.688008	0.804181
0.01	0.690142	0.803371
0.01	0.692268	0.802571
0.01	0.694389	0.80178
0.01	0.696503	0.800998
0.01	0.69861	0.800224
0.01	0.700711	0.79946
0.01	0.702806	0.798705
0.01	0.704894	0.797958
0.01	0.706977	0.79722
0.01	0.709053	0.796491
0.01	0.711123	0.795769
0.01	0.713188	0.795057
0.01	0.715246	0.794352
0.01	0.717298	0.793655
0.01	0.719345	0.792967
0.01	0.721385	0.792286
0.01	0.72342	0.791614
0.01	0.72545	0.790949
0.01	0.727473	0.790291
0.01	0.729491	0.789642
0.01	0.731504	0.789
0.01	0.73351	0.788365
0.01	0.735512	0.787737
0.01	0.737508	0.787117
0.01	0.739498	0.786504
0.01	0.741484	0.785899
0.01	0.743463	0.7853
0.01	0.745438	0.784708
0.01	0.747408	0.784123
0.01	0.749372	0.783545
0.01	0.751331	0.782974
0.01	0.753285	0.782409
0.01	0.755234	0.781851
0.01	0.757178	0.7813
0.01	0.759117	0.780755
0.01	0.761051	0.780216
0.01	0.76298	0.779684
0.01	0.764905	0.779158
0.01	0.766824	0.778638
0.01	0.768739	0.778124
0.01	0.770649	0.777617
0.01	0.772554	0.777115
0.01	0.774454	0.776619
0.01	0.77635	0.77613
0.01	0.778241	0.775646
0.01	0.780128	0.775168
0.01	0.78201	0.774695
0.01	0.783888	0.774229
0.01	0.785761	0.773768
0.01	0.787629	0.773312
0.01	0.789494	0.772862
0.01	0.791353	0.772417
0.01	0.793209	0.771978
0.01	0.79506	0.771544
0.01	0.796907	0.771116
0.01	0.798749	0.770693
0.01	0.800588	0.770274
0.02	0	1.27107
0.02	0.0542226	1.2624
0.02	0.0766824	1.25393
0.02	0.0939164	1.24565
0.02	0.108445	1.23755
0.02	0.121246	1.22964
0.02	0.132818	1.2219
0.02	0.14346	1.21433
0.02	0.153365	1.20693
0.02	0.162668	1.19968
0.02	0.171467	1.19259
0.02	0.179836	1.18564
0.02	0.187833	1.17885
0.02	0.195503	1.17219
0.02	0.202883	1.16566
0.02	0.210003	1.15927
0.02	0.216891	1.15301
0.02	0.223566	1.14687
0.02	0.230047	1.14086
0.02	0.236351	1.13496
0.02	0.242491	1.12917
0.02	0.248479	1.1235
0.02	0.254327	1.11793
0.02	0.260043	1.11247
0.02	0.265636	1.10711
0.02	0.271113	1.10186
0.02	0.276482	1.09669
0.02	0.281749	1.09163
0.02	0.286919	1.08665
0.02	0.291998	1.08177
0.02	0.29699	1.07697
0.02	0.301899	1.07226
0.02	0.30673	1.06763
0.02	0.311485	1.06308
0.02	0.31617	1.05861
0.02	0.320786	1.05422
0.02	0.325336	1.0499
0.02	0.329823	1.04566
0.02	0.334251	1.04148
0.02	0.33862	1.03738
0.02	0.342934	1.03335
0.02	0.347194	1.02938
0.02	0.351403	1.02548
0.02	0.355562	1.02164
0.02	0.359672	1.01787
0.02	0.363737	1.01416
0.02	0.367756	1.0105
0.02	0.371732	1.00691
0.02	0.375666	1.00337
0.02	0.379559	0.999884
0.02	0.383412	0.996455
0.02	0.387227	0.99308
0.02	0.391005	0.989758
0.02	0.394747	0.986487
0.02	0.398453	0.983266
0.02	0.402126	0.980094
0.02	0.405765	0.97697
0.02	0.409372	0.973893
0.02	0.412947	0.970863
0.02	0.416492	0.967877
0.02	0.420007	0.964936
0.02	0.423492	0.962039
0.02	0.42695	0.959184
0.02	0.430379	0.956371
0.02	0.433781	0.953599
0.02	0.437157	0.950867
0.02	0.440507	0.948175
0.02	0.443832	0.945521
0.02	0.447131	0.942905
0.02	0.450407	0.940326
0.02	0.453659	0.937784
0.02	0.456888	0.935278
0.02	0.460094	0.932806
0.02	0.463279	0.93037
0.02	0.466441	0.927967
0.02	0.469582	0.925598
0.02	0.472702	0.923261
0.02	0.475802	0.920956
0.02	0.478881	0.918683
0.02	0.481941	0.916441
0.02	0.484982	0.914229
0.02	0.488004	0.912048
0.02	0.491007	0.909895
0.02	0.493992	0.907772
0.02	0.496959	0.905677
0.02	0.499908	0.903609
0.02	0.50284	0.90157
0.02	0.505755	0.899557
0.02	0.508654	0.897571
0.02	0.511535	0.895611
0.02	0.514401	0.893676
0.02	0.517251	0.891767
0.02	0.520085	0.889882
0.02	0.522904	0.888022
0.02	0.525708	0.886186
0.02	0.528497	0.884374
0.02	0.531271	0.882585
0.02	0.534031	0.880819
0.02	0.536777	0.879075
0.02	0.539509	0.877354
0.02	0.542226	0.875654
0.02	0.544931	0.873976
0.02	0.547622	0.872319
0.02	0.5503	0.870682
0.02	0.552965	0.869067
0.02	0.555617	0.867471
0.02	0.558256	0.865896
0.02	0.560883	0.86434
0.02	0.563498	0.862803
0.02	0.566101	0.861285
0.02	0.568692	0.859786
0.02	0.571271	0.858306
0.02	0.573839	0.856844
0.02	0.576395	0.855399
0.02	0.578939	0.853973
0.02	0.581473	0.852563
0.02	0.583996	0.851171
0.02	0.586508	0.849796
0.02	0.589009	0.848437
0.02	0.591499	0.847095
0.02	0.593979	0.845769
0.02	0.596449	0.844459
0.02	0.598909	0.843165
0.02	0.601358	0.841886
0.02	0.603798	0.840623
0.02	0.606228	0.839375
0.02	0.608648	0.838141
0.02	0.611058	0.836923
0.02	0.613459	0.835718
0.02	0.615851	0.834529
0.02	0.618233	0.833353
0.02	0.620607	0.832191
0.02	0.622971	0.831043
0.02	0.625326	0.829908
0.02	0.627673	0.828787
0.02	0.63001	0.827679
0.02	0.632339	0.826584
0.02	0.63466	0.825502
0.02	0.636972	0.824432
0.02	0.639276	0.823375
0.02	0.641571	0.822331
0.02	0.643858	0.821298
0.02	0.646137	0.820278
0.02	0.648409	0.819269
0.02	0.650672	0.818273
0.02	0.652927	0.817288
0.02	0.655175	0.816314
0.02	0.657415	0.815351
0.02	0.659647	0.8144
0.02	0.661872	0.81346
0.02	0.664089	0.812531
0.02	0.666299	0.811612
0.02	0.668502	0.810704
0.02	0.670697	0.809807
0.02	0.672885	0.80892
0.02	0.675067	0.808043
0.02	0.677241	0.807176
0.02	0.679408	0.806319
0.02	0.681568	0.805473
0.02	0.683722	0.804636
0.02	0.685868	0.803808
0.02	0.688008	0.80299
0.02	0.690142	0.802182
0.02	0.692268	0.801382
0.02	0.694389	0.800592
0.02	0.696503	0.799812
0.02	0.69861	0.79904
0.02	0.700711	0.798277
0.02	0.702806	0.797522
0.02	0.704894	0.796777
0.02	0.706977	0.79604
0.02	0.709053	0.795311
0.02	0.711123	0.794591
0.02	0.713188	0.793879
0.02	0.715246	0.793176
0.02	0.717298	0.79248
0.02	0.719345	0.791793
0.02	0.721385	0.791113
0.02	0.72342	0.790442
0.02	0.72545	0.789778
0.02	0.727473	0.789121
0.02	0.729491	0.788473
0.02	0.731504	0.787831
0.02	0.73351	0.787198
0.02	0.735512	0.786571
0.02	0.737508	0.785952
0.02	0.739498	0.78534
0.02	0.741484	0.784735
0.02	0.743463	0.784137
0.02	0.745438	0.783546
0.02	0.747408	0.782962
0.02	0.749372	0.782385
0.02	0.751331	0.781815
0.02	0.753285	0.781251
0.02	0.755234	0.780694
0.02	0.757178	0.780143
0.02	0.759117	0.779599
0.02	0.761051	0.779061
0.02	0.76298	0.778529
0.02	0.764905	0.778004
0.02	0.766824	0.777485
0.02	0.768739	0.776972
0.02	0.770649	0.776465
0.02	0.772554	0.775964
0.02	0.774454	0.77547
0.02	0.77635	0.774981
0.02	0.778241	0.774497
0.02	0.780128	0.77402
0.02	0.78201	0.773548
0.02	0.783888	0.773082
0.02	0.785761	0.772622
0.02	0.787629	0.772167
0.02	0.789494	0.771718
0.02	0.791353	0.771274
0.02	0.793209	0.770835
0.02	0.79506	0.770402
0.02	0.796907	0.769974
0.02	0.798749	0.769551
0.02	0.800588	0.769134
0.03	0	1.26793
0.03	0.0542226	1.25928
0.03	0.0766824	1.25083
0.03	0.0939164	1.24257
0.03	0.108445	1.2345
0.03	0.121246	1.2266
0.03	0.132818	1.21888
0.03	0.14346	1.21133
0.03	0.153365	1.20395
0.03	0.162668	1.19672
0.03	0.171467	1.18964
0.03	0.179836	1.18272
0.03	0.187833	1.17593
0.03	0.195503	1.16929
0.03	0.202883	1.16279
0.03	0.210003	1.15641
0.03	0.216891	1.15016
0.03	0.223566	1.14404
0.03	0.230047	1.13804
0.03	0.236351	1.13215
0.03	0.242491	1.12638
0.03	0.248479	1.12072
0.03	0.254327	1.11517
0.03	0.260043	1.10972
0.03	0.265636	1.10438
0.03	0.271113	1.09913
0.03	0.276482	1.09399
0.03	0.281749	1.08893
0.03	0.286919	1.08397
0.03	0.291998	1.07909
0.03	0.29699	1.07431
0.03	0.301899	1.06961
0.03	0.30673	1.06499
0.03	0.311485	1.06045
0.03	0.31617	1.05599
0.03	0.320786	1.05161
0.03	0.325336	1.04731
0.03	0.329823	1.04307
0.03	0.334251	1.03891
0.03	0.33862	1.03482
0.03	0.342934	1.0308
0.03	0.347194	1.02684
0.03	0.351403	1.02295
0.03	0.355562	1.01912
0.03	0.359672	1.01536
0.03	0.363737	1.01165
0.03	0.367756	1.00801
0.03	0.371732	1.00442
0.03	0.375666	1.00089
0.03	0.379559	0.997414
0.03	0.383412	0.993994
0.03	0.387227	0.990628
0.03	0.391005	0.987314
0.03	0.394747	0.98405
0.03	0.398453	0.980837
0.03	0.402126	0.977673
0.03	0.405765	0.974557
0.03	0.409372	0.971488
0.03	0.412947	0.968465
0.03	0.416492	0.965487
0.03	0.420007	0.962553
0.03	0.423492	0.959663
0.03	0.42695	0.956815
0.03	0.430379	0.954009
0.03	0.433781	0.951244
0.03	0.437157	0.948519
0.03	0.440507	0.945833
0.03	0.443832	0.943186
0.03	0.447131	0.940576
0.03	0.450407	0.938004
0.03	0.453659	0.935468
0.03	0.456888	0.932968
0.03	0.460094	0.930503
0.03	0.463279	0.928072
0.03	0.466441	0.925675
0.03	0.469582	0.923312
0.03	0.472702	0.920981
0.03	0.475802	0.918682
0.03	0.478881	0.916414
0.03	0.481941	0.914178
0.03	0.484982	0.911971
0.03	0.488004	0.909795
0.03	0.491007	0.907648
0.03	0.493992	0.90553
0.03	0.496959	0.90344
0.03	0.499908	0.901378
0.03	0.50284	0.899343
0.03	0.505755	0.897335
0.03	0.508654	0.895354
0.03	0.511535	0.893399
0.03	0.514401	0.891469
0.03	0.517251	0.889564
0.03	0.520085	0.887685
0.03	0.522904	0.885829
0.03	0.525708	0.883998
0.03	0.528497	0.88219
0.03	0.531271	0.880405
0.03	0.534031	0.878643
0.03	0.536777	0.876904
0.03	0.539509	0.875187
0.03	0.542226	0.873491
0.03	0.544931	0.871817
0.03	0.547622	0.870164
0.03	0.5503	0.868532
0.03	0.552965	0.866921
0.03	0.555617	0.865329
0.03	0.558256	0.863757
0.03	0.560883	0.862205
0.03	0.563498	0.860672
0.03	0.566101	0.859158
0.03	0.568692	0.857663
0.03	0.571271	0.856186
0.03	0.573839	0.854728
0.03	0.576395	0.853287
0.03	0.578939	0.851864
0.03	0.581473	0.850458
0.03	0.583996	0.849069
0.03	0.586508	0.847697
0.03	0.589009	0.846342
0.03	0.591499	0.845003
0.03	0.593979	0.843681
0.03	0.596449	0.842374
0.03	0.598909	0.841083
0.03	0.601358	0.839807
0.03	0.603798	0.838547
0.03	0.606228	0.837302
0.03	0.608648	0.836071
0.03	0.611058	0.834856
0.03	0.613459	0.833655
0.03	0.615851	0.832468
0.03	0.618233	0.831295
0.03	0.620607	0.830136
0.03	0.622971	0.82899
0.03	0.625326	0.827859
0.03	0.627673	0.82674
0.03	0.63001	0.825635
0.03	0.632339	0.824543
0.03	0.63466	0.823463
0.03	0.636972	0.822396
0.03	0.639276	0.821342
0.03	0.641571	0.8203
0.03	0.643858	0.81927
0.03	0.646137	0.818252
0.03	0.648409	0.817246
0.03	0.650672	0.816252
0.03	0.652927	0.815269
0.03	0.655175	0.814298
0.03	0.657415	0.813338
0.03	0.659647	0.812389
0.03	0.661872	0.811451
0.03	0.664089	0.810524
0.03	0.666299	0.809608
0.03	0.668502	0.808702
0.03	0.670697	0.807807
0.03	0.672885	0.806922
0.03	0.675067	0.806047
0.03	0.677241	0.805183
0.03	0.679408	0.804328
0.03	0.681568	0.803483
0.03	0.683722	0.802648
0.03	0.685868	0.801823
0.03	0.688008	0.801007
0.03	0.690142	0.800201
0.03	0.692268	0.799403
0.03	0.694389	0.798615
0.03	0.696503	0.797836
0.03	0.69861	0.797066
0.03	0.700711	0.796305
0.03	0.702806	0.795553
0.03	0.704894	0.794809
0.03	0.706977	0.794074
0.03	0.709053	0.793347
0.03	0.711123	0.792629
0.03	0.713188	0.791919
0.03	0.715246	0.791217
0.03	0.717298	0.790523
0.03	0.719345	0.789837
0.03	0.721385	0.789159
0.03	0.72342	0.788489
0.03	0.72545	0.787827
0.03	0.727473	0.787172
0.03	0.729491	0.786525
0.03	0.731504	0.785886
0.03	0.73351	0.785253
0.03	0.735512	0.784629
0.03	0.737508	0.784011
0.03	0.739498	0.7834
0.03	0.741484	0.782797
0.03	0.743463	0.782201
0.03	0.745438	0.781611
0.03	0.747408	0.781029
0.03	0.749372	0.780453
0.03	0.751331	0.779884
0.03	0.753285	0.779321
0.03	0.755234	0.778765
0.03	0.757178	0.778216
0.03	0.759117	0.777673
0.03	0.761051	0.777137
0.03	0.76298	0.776607
0.03	0.764905	0.776083
0.03	0.766824	0.775565
0.03	0.768739	0.775053
0.03	0.770649	0.774548
0.03	0.772554	0.774048
0.03	0.774454	0.773554
0.03	0.77635	0.773067
0.03	0.778241	0.772585
0.03	0.780128	0.772109
0.03	0.78201	0.771638
0.03	0.783888	0.771173
0.03	0.785761	0.770714
0.03	0.787629	0.77026
0.03	0.789494	0.769812
0.03	0.791353	0.769369
0.03	0.793209	0.768932
0.03	0.79506	0.768499
0.03	0.796907	0.768073
0.03	0.798749	0.767651
0.03	0.800588	0.767234
0.04	0	1.26354
0.04	0.0542226	1.25492
0.04	0.0766824	1.2465
0.04	0.0939164	1.23827
0.04	0.108445	1.23022
0.04	0.121246	1.22235
0.04	0.132818	1.21466
0.04	0.14346	1.20714
0.04	0.153365	1.19978
0.04	0.162668	1.19257
0.04	0.171467	1.18552
0.04	0.179836	1.17862
0.04	0.187833	1.17186
0.04	0.195503	1.16524
0.04	0.202883	1.15876
0.04	0.210003	1.15241
0.04	0.216891	1.14618
0.04	0.223566	1.14008
0.04	0.230047	1.1341
0.04	0.236351	1.12823
0.04	0.242491	1.12248
0.04	0.248479	1.11684
0.04	0.254327	1.11131
0.04	0.260043	1.10588
0.04	0.265636	1.10056
0.04	0.271113	1.09533
0.04	0.276482	1.0902
0.04	0.281749	1.08516
0.04	0.286919	1.08021
0.04	0.291998	1.07536
0.04	0.29699	1.07059
0.04	0.301899	1.0659
0.04	0.30673	1.0613
0.04	0.311485	1.05678
0.04	0.31617	1.05234
0.04	0.320786	1.04797
0.04	0.325336	1.04368
0.04	0.329823	1.03946
0.04	0.334251	1.03531
0.04	0.33862	1.03124
0.04	0.342934	1.02723
0.04	0.347194	1.02328
0.04	0.351403	1.01941
0.04	0.355562	1.01559
0.04	0.359672	1.01184
0.04	0.363737	1.00815
0.04	0.367756	1.00452
0.04	0.371732	1.00094
0.04	0.375666	0.997423
0.04	0.379559	0.993961
0.04	0.383412	0.990553
0.04	0.387227	0.987198
0.04	0.391005	0.983895
0.04	0.394747	0.980643
0.04	0.398453	0.977441
0.04	0.402126	0.974288
0.04	0.405765	0.971183
0.04	0.409372	0.968124
0.04	0.412947	0.965112
0.04	0.416492	0.962144
0.04	0.420007	0.95922
0.04	0.423492	0.95634
0.04	0.42695	0.953502
0.04	0.430379	0.950706
0.04	0.433781	0.94795
0.04	0.437157	0.945234
0.04	0.440507	0.942558
0.04	0.443832	0.93992
0.04	0.447131	0.937319
0.04	0.450407	0.934756
0.04	0.453659	0.932229
0.04	0.456888	0.929737
0.04	0.460094	0.927281
0.04	0.463279	0.924859
0.04	0.466441	0.92247
0.04	0.469582	0.920115
0.04	0.472702	0.917792
0.04	0.475802	0.915501
0.04	0.478881	0.913241
0.04	0.481941	0.911012
0.04	0.484982	0.908814
0.04	0.488004	0.906645
0.04	0.491007	0.904505
0.04	0.493992	0.902394
0.04	0.496959	0.900312
0.04	0.499908	0.898257
0.04	0.50284	0.896229
0.04	0.505755	0.894228
0.04	0.508654	0.892254
0.04	0.511535	0.890305
0.04	0.514401	0.888382
0.04	0.517251	0.886484
0.04	0.520085	0.884611
0.04	0.522904	0.882762
0.04	0.525708	0.880937
0.04	0.528497	0.879135
0.04	0.531271	0.877357
0.04	0.534031	0.875601
0.04	0.536777	0.873868
0.04	0.539509	0.872156
0.04	0.542226	0.870467
0.04	0.544931	0.868798
0.04	0.547622	0.867151
0.04	0.5503	0.865525
0.04	0.552965	0.863919
0.04	0.555617	0.862333
0.04	0.558256	0.860766
0.04	0.560883	0.85922
0.04	0.563498	0.857692
0.04	0.566101	0.856183
0.04	0.568692	0.854693
0.04	0.571271	0.853222
0.04	0.573839	0.851768
0.04	0.576395	0.850332
0.04	0.578939	0.848914
0.04	0.581473	0.847513
0.04	0.583996	0.846129
0.04	0.586508	0.844762
0.04	0.589009	0.843411
0.04	0.591499	0.842077
0.04	0.593979	0.840759
0.04	0.596449	0.839457
0.04	0.598909	0.83817
0.04	0.601358	0.836899
0.04	0.603798	0.835643
0.04	0.606228	0.834403
0.04	0.608648	0.833176
0.04	0.611058	0.831965
0.04	0.613459	0.830768
0.04	0.615851	0.829585
0.04	0.618233	0.828416
0.04	0.620607	0.827261
0.04	0.622971	0.82612
0.04	0.625326	0.824992
0.04	0.627673	0.823877
0.04	0.63001	0.822776
0.04	0.632339	0.821687
0.04	0.63466	0.820612
0.04	0.636972	0.819549
0.04	0.639276	0.818498
0.04	0.641571	0.817459
0.04	0.643858	0.816433
0.04	0.646137	0.815419
0.04	0.648409	0.814416
0.04	0.650672	0.813425
0.04	0.652927	0.812446
0.04	0.655175	0.811478
0.04	0.657415	0.810522
0.04	0.659647	0.809576
0.04	0.661872	0.808641
0.04	0.664089	0.807718
0.04	0.666299	0.806804
0.04	0.668502	0.805902
0.04	0.670697	0.80501
0.04	0.672885	0.804128
0.04	0.675067	0.803256
0.04	0.677241	0.802395
0.04	0.679408	0.801543
0.04	0.681568	0.800701
0.04	0.683722	0.799869
0.04	0.685868	0.799047
0.04	0.688008	0.798233
0.04	0.690142	0.79743
0.04	0.692268	0.796635
0.04	0.694389	0.79585
0.04	0.696503	0.795074
0.04	0.69861	0.794306
0.04	0.700711	0.793548
0.04	0.702806	0.792798
0.04	0.704894	0.792057
0.04	0.706977	0.791324
0.04	0.709053	0.7906
0.04	0.711123	0.789884
0.04	0.713188	0.789177
0.04	0.715246	0.788477
0.04	0.717298	0.787786
0.04	0.719345	0.787102
0.04	0.721385	0.786427
0.04	0.72342	0.785759
0.04	0.72545	0.785099
0.04	0.727473	0.784447
0.04	0.729491	0.783802
0.04	0.731504	0.783164
0.04	0.73351	0.782534
0.04	0.735512	0.781912
0.04	0.737508	0.781296
0.04	0.739498	0.780688
0.04	0.741484	0.780086
0.04	0.743463	0.779492
0.04	0.745438	0.778905
0.04	0.747408	0.778324
0.04	0.749372	0.77775
0.04	0.751331	0.777183
0.04	0.753285	0.776623
0.04	0.755234	0.776069
0.04	0.757178	0.775521
0.04	0.759117	0.77498
0.04	0.761051	0.774446
0.04	0.76298	0.773917
0.04	0.764905	0.773395
0.04	0.766824	0.772879
0.04	0.768739	0.77237
0.04	0.770649	0.771866
0.04	0.772554	0.771368
0.04	0.774454	0.770876
0.04	0.77635	0.77039
0.04	0.778241	0.76991
0.04	0.780128	0.769435
0.04	0.78201	0.768966
0.04	0.783888	0.768503
0.04	0.785761	0.768045
0.04	0.787629	0.767593
0.04	0.789494	0.767146
0.04	0.791353	0.766705
0.04	0.793209	0.766269
0.04	0.79506	0.765838
0.04	0.796907	0.765413
0.04	0.798749	0.764993
0.04	0.800588	0.764578
0.05	0	1.25791
0.05	0.0542226	1.24932
0.05	0.0766824	1.24094
0.05	0.0939164	1.23274
0.05	0.108445	1.22473
0.05	0.121246	1.2169
0.05	0.132818	1.20924
0.05	0.14346	1.20175
0.05	0.153365	1.19442
0.05	0.162668	1.18725
0.05	0.171467	1.18023
0.05	0.179836	1.17336
0.05	0.187833	1.16663
0.05	0.195503	1.16004
0.05	0.202883	1.15359
0.05	0.210003	1.14726
0.05	0.216891	1.14107
0.05	0.223566	1.13499
0.05	0.230047	1.12904
0.05	0.236351	1.1232
0.05	0.242491	1.11748
0.05	0.248479	1.11186
0.05	0.254327	1.10635
0.05	0.260043	1.10095
0.05	0.265636	1.09565
0.05	0.271113	1.09044
0.05	0.276482	1.08533
0.05	0.281749	1.08032
0.05	0.286919	1.0754
0.05	0.291998	1.07056
0.05	0.29699	1.06581
0.05	0.301899	1.06115
0.05	0.30673	1.05657
0.05	0.311485	1.05207
0.05	0.31617	1.04764
0.05	0.320786	1.0433
0.05	0.325336	1.03902
0.05	0.329823	1.03482
0.05	0.334251	1.0307
0.05	0.33862	1.02664
0.05	0.342934	1.02264
0.05	0.347194	1.01872
0.05	0.351403	1.01486
0.05	0.355562	1.01106
0.05	0.359672	1.00733
0.05	0.363737	1.00365
0.05	0.367756	1.00003
0.05	0.371732	0.996475
0.05	0.375666	0.992973
0.05	0.379559	0.989526
0.05	0.383412	0.986133
0.05	0.387227	0.982793
0.05	0.391005	0.979505
0.05	0.394747	0.976268
0.05	0.398453	0.97308
0.05	0.402126	0.969941
0.05	0.405765	0.96685
0.05	0.409372	0.963805
0.05	0.412947	0.960806
0.05	0.416492	0.957851
0.05	0.420007	0.954941
0.05	0.423492	0.952073
0.05	0.42695	0.949248
0.05	0.430379	0.946464
0.05	0.433781	0.943721
0.05	0.437157	0.941017
0.05	0.440507	0.938353
0.05	0.443832	0.935726
0.05	0.447131	0.933137
0.05	0.450407	0.930585
0.05	0.453659	0.92807
0.05	0.456888	0.925589
0.05	0.460094	0.923144
0.05	0.463279	0.920732
0.05	0.466441	0.918354
0.05	0.469582	0.916009
0.05	0.472702	0.913697
0.05	0.475802	0.911416
0.05	0.478881	0.909167
0.05	0.481941	0.906948
0.05	0.484982	0.904759
0.05	0.488004	0.9026
0.05	0.491007	0.90047
0.05	0.493992	0.898368
0.05	0.496959	0.896295
0.05	0.499908	0.894249
0.05	0.50284	0.89223
0.05	0.505755	0.890239
0.05	0.508654	0.888273
0.05	0.511535	0.886333
0.05	0.514401	0.884419
0.05	0.517251	0.882529
0.05	0.520085	0.880664
0.05	0.522904	0.878823
0.05	0.525708	0.877006
0.05	0.528497	0.875213
0.05	0.531271	0.873442
0.05	0.534031	0.871694
0.05	0.536777	0.869969
0.05	0.539509	0.868265
0.05	0.542226	0.866583
0.05	0.544931	0.864922
0.05	0.547622	0.863282
0.05	0.5503	0.861663
0.05	0.552965	0.860064
0.05	0.555617	0.858485
0.05	0.558256	0.856926
0.05	0.560883	0.855386
0.05	0.563498	0.853865
0.05	0.566101	0.852364
0.05	0.568692	0.85088
0.05	0.571271	0.849415
0.05	0.573839	0.847968
0.05	0.576395	0.846538
0.05	0.578939	0.845126
0.05	0.581473	0.843732
0.05	0.583996	0.842354
0.05	0.586508	0.840993
0.05	0.589009	0.839649
0.05	0.591499	0.83832
0.05	0.593979	0.837008
0.05	0.596449	0.835712
0.05	0.598909	0.834431
0.05	0.601358	0.833165
0.05	0.603798	0.831915
0.05	0.606228	0.83068
0.05	0.608648	0.829459
0.05	0.611058	0.828253
0.05	0.613459	0.827061
0.05	0.615851	0.825884
0.05	0.618233	0.82472
0.05	0.620607	0.82357
0.05	0.622971	0.822434
0.05	0.625326	0.821311
0.05	0.627673	0.820202
0.05	0.63001	0.819105
0.05	0.632339	0.818021
0.05	0.63466	0.816951
0.05	0.636972	0.815892
0.05	0.639276	0.814846
0.05	0.641571	0.813812
0.05	0.643858	0.812791
0.05	0.646137	0.811781
0.05	0.648409	0.810783
0.05	0.650672	0.809796
0.05	0.652927	0.808821
0.05	0.655175	0.807858
0.05	0.657415	0.806905
0.05	0.659647	0.805964
0.05	0.661872	0.805034
0.05	0.664089	0.804114
0.05	0.666299	0.803205
0.05	0.668502	0.802306
0.05	0.670697	0.801418
0.05	0.672885	0.80054
0.05	0.675067	0.799673
0.05	0.677241	0.798815
0.05	0.679408	0.797967
0.05	0.681568	0.797129
0.05	0.683722	0.7963
0.05	0.685868	0.795482
0.05	0.688008	0.794672
0.05	0.690142	0.793872
0.05	0.692268	0.793081
0.05	0.694389	0.792299
0.05	0.696503	0.791526
0.05	0.69861	0.790763
0.05	0.700711	0.790007
0.05	0.702806	0.789261
0.05	0.704894	0.788523
0.05	0.706977	0.787794
0.05	0.709053	0.787073
0.05	0.711123	0.78636
0.05	0.713188	0.785656
0.05	0.715246	0.784959
0.05	0.717298	0.784271
0.05	0.719345	0.783591
0.05	0.721385	0.782918
0.05	0.72342	0.782253
0.05	0.72545	0.781596
0.05	0.727473	0.780947
0.05	0.729491	0.780305
0.05	0.731504	0.77967
0.05	0.73351	0.779043
0.05	0.735512	0.778423
0.05	0.737508	0.77781
0.05	0.739498	0.777205
0.05	0.741484	0.776606
0.05	0.743463	0.776014
0.05	0.745438	0.77543
0.05	0.747408	0.774852
0.05	0.749372	0.77428
0.05	0.751331	0.773716
0.05	0.753285	0.773158
0.05	0.755234	0.772606
0.05	0.757178	0.772061
0.05	0.759117	0.771523
0.05	0.761051	0.770991
0.05	0.76298	0.770465
0.05	0.764905	0.769945
0.05	0.766824	0.769431
0.05	0.768739	0.768924
0.05	0.770649	0.768422
0.05	0.772554	0.767926
0.05	0.774454	0.767437
0.05	0.77635	0.766953
0.05	0.778241	0.766475
0.05	0.780128	0.766002
0.05	0.78201	0.765535
0.05	0.783888	0.765074
0.05	0.785761	0.764619
0.05	0.787629	0.764168
0.05	0.789494	0.763724
0.05	0.791353	0.763284
0.05	0.793209	0.76285
0.05	0.79506	0.762422
0.05	0.796907	0.761998
0.05	0.798749	0.76158
0.05	0.800588	0.761167
0.06	0	1.25103
0.06	0.0542226	1.24249
0.06	0.0766824	1.23415
0.06	0.0939164	1.226
0.06	0.108445	1.21803
0.06	0.121246	1.21025
0.06	0.132818	1.20263
0.06	0.14346	1.19518
0.06	0.153365	1.18789
0.06	0.162668	1.18076
0.06	0.171467	1.17378
0.06	0.179836	1.16695
0.06	0.187833	1.16025
0.06	0.195503	1.1537
0.06	0.202883	1.14728
0.06	0.210003	1.14099
0.06	0.216891	1.13483
0.06	0.223566	1.12879
0.06	0.230047	1.12286
0.06	0.236351	1.11706
0.06	0.242491	1.11136
0.06	0.248479	1.10578
0.06	0.254327	1.1003
0.06	0.260043	1.09493
0.06	0.265636	1.08965
0.06	0.271113	1.08448
0.06	0.276482	1.0794
0.06	0.281749	1.07441
0.06	0.286919	1.06951
0.06	0.291998	1.06471
0.06	0.29699	1.05998
0.06	0.301899	1.05535
0.06	0.30673	1.05079
0.06	0.311485	1.04631
0.06	0.31617	1.04191
0.06	0.320786	1.03759
0.06	0.325336	1.03334
0.06	0.329823	1.02917
0.06	0.334251	1.02506
0.06	0.33862	1.02102
0.06	0.342934	1.01705
0.06	0.347194	1.01315
0.06	0.351403	1.00931
0.06	0.355562	1.00553
0.06	0.359672	1.00182
0.06	0.363737	0.998161
0.06	0.367756	0.994565
0.06	0.371732	0.991026
0.06	0.375666	0.987543
0.06	0.379559	0.984115
0.06	0.383412	0.980741
0.06	0.387227	0.977419
0.06	0.391005	0.974149
0.06	0.394747	0.970929
0.06	0.398453	0.967759
0.06	0.402126	0.964637
0.06	0.405765	0.961562
0.06	0.409372	0.958534
0.06	0.412947	0.955552
0.06	0.416492	0.952613
0.06	0.420007	0.949719
0.06	0.423492	0.946867
0.06	0.42695	0.944057
0.06	0.430379	0.941289
0.06	0.433781	0.93856
0.06	0.437157	0.935871
0.06	0.440507	0.933221
0.06	0.443832	0.930609
0.06	0.447131	0.928035
0.06	0.450407	0.925497
0.06	0.453659	0.922995
0.06	0.456888	0.920528
0.06	0.460094	0.918095
0.06	0.463279	0.915697
0.06	0.466441	0.913332
0.06	0.469582	0.911
0.06	0.472702	0.9087
0.06	0.475802	0.906432
0.06	0.478881	0.904195
0.06	0.481941	0.901988
0.06	0.484982	0.899811
0.06	0.488004	0.897664
0.06	0.491007	0.895546
0.06	0.493992	0.893456
0.06	0.496959	0.891394
0.06	0.499908	0.889359
0.06	0.50284	0.887351
0.06	0.505755	0.88537
0.06	0.508654	0.883415
0.06	0.511535	0.881486
0.06	0.514401	0.879582
0.06	0.517251	0.877703
0.06	0.520085	0.875848
0.06	0.522904	0.874018
0.06	0.525708	0.872211
0.06	0.528497	0.870427
0.06	0.531271	0.868666
0.06	0.534031	0.866928
0.06	0.536777	0.865211
0.06	0.539509	0.863517
0.06	0.542226	0.861844
0.06	0.544931	0.860193
0.06	0.547622	0.858562
0.06	0.5503	0.856951
0.06	0.552965	0.855361
0.06	0.555617	0.853791
0.06	0.558256	0.85224
0.06	0.560883	0.850709
0.06	0.563498	0.849196
0.06	0.566101	0.847702
0.06	0.568692	0.846227
0.06	0.571271	0.84477
0.06	0.573839	0.843331
0.06	0.576395	0.841909
0.06	0.578939	0.840505
0.06	0.581473	0.839118
0.06	0.583996	0.837748
0.06	0.586508	0.836394
0.06	0.589009	0.835057
0.06	0.591499	0.833736
0.06	0.593979	0.832431
0.06	0.596449	0.831142
0.06	0.598909	0.829868
0.06	0.601358	0.828609
0.06	0.603798	0.827366
0.06	0.606228	0.826137
0.06	0.608648	0.824923
0.06	0.611058	0.823724
0.06	0.613459	0.822539
0.06	0.615851	0.821368
0.06	0.618233	0.82021
0.06	0.620607	0.819067
0.06	0.622971	0.817937
0.06	0.625326	0.81682
0.06	0.627673	0.815716
0.06	0.63001	0.814626
0.06	0.632339	0.813548
0.06	0.63466	0.812483
0.06	0.636972	0.81143
0.06	0.639276	0.81039
0.06	0.641571	0.809362
0.06	0.643858	0.808346
0.06	0.646137	0.807342
0.06	0.648409	0.806349
0.06	0.650672	0.805368
0.06	0.652927	0.804398
0.06	0.655175	0.80344
0.06	0.657415	0.802493
0.06	0.659647	0.801557
0.06	0.661872	0.800631
0.06	0.664089	0.799717
0.06	0.666299	0.798813
0.06	0.668502	0.797919
0.06	0.670697	0.797036
0.06	0.672885	0.796163
0.06	0.675067	0.7953
0.06	0.677241	0.794447
0.06	0.679408	0.793603
0.06	0.681568	0.79277
0.06	0.683722	0.791946
0.06	0.685868	0.791132
0.06	0.688008	0.790327
0.06	0.690142	0.789531
0.06	0.692268	0.788744
0.06	0.694389	0.787967
0.06	0.696503	0.787198
0.06	0.69861	0.786438
0.06	0.700711	0.785687
0.06	0.702806	0.784945
0.06	0.704894	0.784211
0.06	0.706977	0.783486
0.06	0.709053	0.782769
0.06	0.711123	0.78206
0.06	0.713188	0.781359
0.06	0.715246	0.780667
0.06	0.717298	0.779982
0.06	0.719345	0.779306
0.06	0.721385	0.778637
0.06	0.72342	0.777976
0.06	0.72545	0.777322
0.06	0.727473	0.776676
0.06	0.729491	0.776038
0.06	0.731504	0.775407
0.06	0.73351	0.774783
0.06	0.735512	0.774166
0.06	0.737508	0.773557
0.06	0.739498	0.772955
0.06	0.741484	0.772359
0.06	0.743463	0.771771
0.06	0.745438	0.771189
0.06	0.747408	0.770614
0.06	0.749372	0.770046
0.06	0.751331	0.769485
0.06	0.753285	0.76893
0.06	0.755234	0.768382
0.06	0.757178	0.76784
0.06	0.759117	0.767304
0.06	0.761051	0.766775
0.06	0.76298	0.766251
0.06	0.764905	0.765734
0.06	0.766824	0.765224
0.06	0.768739	0.764719
0.06	0.770649	0.76422
0.06	0.772554	0.763727
0.06	0.774454	0.76324
0.06	0.77635	0.762759
0.06	0.778241	0.762283
0.06	0.780128	0.761813
0.06	0.78201	0.761349
0.06	0.783888	0.76089
0.06	0.785761	0.760437
0.06	0.787629	0.75999
0.06	0.789494	0.759547
0.06	0.791353	0.75911
0.06	0.793209	0.758679
0.06	0.79506	0.758252
0.06	0.796907	0.757831
0.06	0.798749	0.757415
0.06	0.800588	0.757004
0.07	0	1.24291
0.07	0.0542226	1.23443
0.07	0.0766824	1.22615
0.07	0.0939164	1.21805
0.07	0.108445	1.21014
0.07	0.121246	1.2024
0.07	0.132818	1.19483
0.07	0.14346	1.18743
0.07	0.153365	1.18019
0.07	0.162668	1.1731
0.07	0.171467	1.16617
0.07	0.179836	1.15938
0.07	0.187833	1.15273
0.07	0.195503	1.14622
0.07	0.202883	1.13984
0.07	0.210003	1.13359
0.07	0.216891	1.12747
0.07	0.223566	1.12147
0.07	0.230047	1.11558
0.07	0.236351	1.10981
0.07	0.242491	1.10416
0.07	0.248479	1.09861
0.07	0.254327	1.09317
0.07	0.260043	1.08783
0.07	0.265636	1.08259
0.07	0.271113	1.07745
0.07	0.276482	1.0724
0.07	0.281749	1.06744
0.07	0.286919	1.06258
0.07	0.291998	1.0578
0.07	0.29699	1.05311
0.07	0.301899	1.0485
0.07	0.30673	1.04397
0.07	0.311485	1.03953
0.07	0.31617	1.03516
0.07	0.320786	1.03086
0.07	0.325336	1.02664
0.07	0.329823	1.02249
0.07	0.334251	1.01841
0.07	0.33862	1.0144
0.07	0.342934	1.01046
0.07	0.347194	1.00658
0.07	0.351403	1.00276
0.07	0.355562	0.999011
0.07	0.359672	0.99532
0.07	0.363737	0.991688
0.07	0.367756	0.988115
0.07	0.371732	0.984599
0.07	0.375666	0.981138
0.07	0.379559	0.977732
0.07	0.383412	0.97438
0.07	0.387227	0.97108
0.07	0.391005	0.967831
0.07	0.394747	0.964632
0.07	0.398453	0.961483
0.07	0.402126	0.958381
0.07	0.405765	0.955326
0.07	0.409372	0.952318
0.07	0.412947	0.949354
0.07	0.416492	0.946435
0.07	0.420007	0.94356
0.07	0.423492	0.940726
0.07	0.42695	0.937935
0.07	0.430379	0.935184
0.07	0.433781	0.932473
0.07	0.437157	0.929802
0.07	0.440507	0.927169
0.07	0.443832	0.924574
0.07	0.447131	0.922016
0.07	0.450407	0.919494
0.07	0.453659	0.917009
0.07	0.456888	0.914558
0.07	0.460094	0.912141
0.07	0.463279	0.909759
0.07	0.466441	0.907409
0.07	0.469582	0.905092
0.07	0.472702	0.902807
0.07	0.475802	0.900554
0.07	0.478881	0.898331
0.07	0.481941	0.896138
0.07	0.484982	0.893976
0.07	0.488004	0.891842
0.07	0.491007	0.889738
0.07	0.493992	0.887661
0.07	0.496959	0.885613
0.07	0.499908	0.883591
0.07	0.50284	0.881597
0.07	0.505755	0.879628
0.07	0.508654	0.877686
0.07	0.511535	0.875769
0.07	0.514401	0.873878
0.07	0.517251	0.872011
0.07	0.520085	0.870168
0.07	0.522904	0.868349
0.07	0.525708	0.866554
0.07	0.528497	0.864782
0.07	0.531271	0.863032
0.07	0.534031	0.861305
0.07	0.536777	0.8596
0.07	0.539509	0.857917
0.07	0.542226	0.856255
0.07	0.544931	0.854614
0.07	0.547622	0.852994
0.07	0.5503	0.851394
0.07	0.552965	0.849814
0.07	0.555617	0.848254
0.07	0.558256	0.846713
0.07	0.560883	0.845191
0.07	0.563498	0.843689
0.07	0.566101	0.842205
0.07	0.568692	0.840739
0.07	0.571271	0.839291
0.07	0.573839	0.837861
0.07	0.576395	0.836449
0.07	0.578939	0.835054
0.07	0.581473	0.833676
0.07	0.583996	0.832315
0.07	0.586508	0.83097
0.07	0.589009	0.829641
0.07	0.591499	0.828329
0.07	0.593979	0.827032
0.07	0.596449	0.825751
0.07	0.598909	0.824486
0.07	0.601358	0.823236
0.07	0.603798	0.822
0.07	0.606228	0.82078
0.07	0.608648	0.819573
0.07	0.611058	0.818382
0.07	0.613459	0.817204
0.07	0.615851	0.816041
0.07	0.618233	0.814891
0.07	0.620607	0.813755
0.07	0.622971	0.812632
0.07	0.625326	0.811523
0.07	0.627673	0.810426
0.07	0.63001	0.809343
0.07	0.632339	0.808272
0.07	0.63466	0.807214
0.07	0.636972	0.806168
0.07	0.639276	0.805135
0.07	0.641571	0.804113
0.07	0.643858	0.803104
0.07	0.646137	0.802106
0.07	0.648409	0.80112
0.07	0.650672	0.800145
0.07	0.652927	0.799182
0.07	0.655175	0.79823
0.07	0.657415	0.797288
0.07	0.659647	0.796358
0.07	0.661872	0.795439
0.07	0.664089	0.79453
0.07	0.666299	0.793632
0.07	0.668502	0.792744
0.07	0.670697	0.791867
0.07	0.672885	0.790999
0.07	0.675067	0.790142
0.07	0.677241	0.789294
0.07	0.679408	0.788457
0.07	0.681568	0.787628
0.07	0.683722	0.78681
0.07	0.685868	0.786001
0.07	0.688008	0.785201
0.07	0.690142	0.78441
0.07	0.692268	0.783629
0.07	0.694389	0.782856
0.07	0.696503	0.782093
0.07	0.69861	0.781338
0.07	0.700711	0.780592
0.07	0.702806	0.779854
0.07	0.704894	0.779125
0.07	0.706977	0.778405
0.07	0.709053	0.777692
0.07	0.711123	0.776988
0.07	0.713188	0.776292
0.07	0.715246	0.775604
0.07	0.717298	0.774924
0.07	0.719345	0.774252
0.07	0.721385	0.773587
0.07	0.72342	0.77293
0.07	0.72545	0.772281
0.07	0.727473	0.771639
0.07	0.729491	0.771005
0.07	0.731504	0.770378
0.07	0.73351	0.769758
0.07	0.735512	0.769146
0.07	0.737508	0.76854
0.07	0.739498	0.767942
0.07	0.741484	0.76735
0.07	0.743463	0.766766
0.07	0.745438	0.766188
0.07	0.747408	0.765617
0.07	0.749372	0.765052
0.07	0.751331	0.764494
0.07	0.753285	0.763943
0.07	0.755234	0.763398
0.07	0.757178	0.76286
0.07	0.759117	0.762328
0.07	0.761051	0.761802
0.07	0.76298	0.761282
0.07	0.764905	0.760768
0.07	0.766824	0.760261
0.07	0.768739	0.759759
0.07	0.770649	0.759264
0.07	0.772554	0.758774
0.07	0.774454	0.75829
0.07	0.77635	0.757812
0.07	0.778241	0.757339
0.07	0.780128	0.756873
0.07	0.78201	0.756411
0.07	0.783888	0.755956
0.07	0.785761	0.755506
0.07	0.787629	0.755061
0.07	0.789494	0.754621
0.07	0.791353	0.754187
0.07	0.793209	0.753758
0.07	0.79506	0.753335
0.07	0.796907	0.752916
0.07	0.798749	0.752503
0.07	0.800588	0.752095
0.08	0	1.23357
0.08	0.0542226	1.22516
0.08	0.0766824	1.21693
0.08	0.0939164	1.2089
0.08	0.108445	1.20104
0.08	0.121246	1.19336
0.08	0.132818	1.18585
0.08	0.14346	1.17851
0.08	0.153365	1.17132
0.08	0.162668	1.16429
0.08	0.171467	1.1574
0.08	0.179836	1.15067
0.08	0.187833	1.14407
0.08	0.195503	1.13761
0.08	0.202883	1.13127
0.08	0.210003	1.12507
0.08	0.216891	1.119
0.08	0.223566	1.11304
0.08	0.230047	1.1072
0.08	0.236351	1.10147
0.08	0.242491	1.09586
0.08	0.248479	1.09035
0.08	0.254327	1.08495
0.08	0.260043	1.07965
0.08	0.265636	1.07445
0.08	0.271113	1.06935
0.08	0.276482	1.06434
0.08	0.281749	1.05942
0.08	0.286919	1.05459
0.08	0.291998	1.04985
0.08	0.29699	1.0452
0.08	0.301899	1.04062
0.08	0.30673	1.03613
0.08	0.311485	1.03172
0.08	0.31617	1.02738
0.08	0.320786	1.02311
0.08	0.325336	1.01893
0.08	0.329823	1.01481
0.08	0.334251	1.01076
0.08	0.33862	1.00678
0.08	0.342934	1.00286
0.08	0.347194	0.999014
0.08	0.351403	0.995228
0.08	0.355562	0.991504
0.08	0.359672	0.98784
0.08	0.363737	0.984236
0.08	0.367756	0.98069
0.08	0.371732	0.9772
0.08	0.375666	0.973765
0.08	0.379559	0.970385
0.08	0.383412	0.967058
0.08	0.387227	0.963783
0.08	0.391005	0.960558
0.08	0.394747	0.957384
0.08	0.398453	0.954258
0.08	0.402126	0.951179
0.08	0.405765	0.948147
0.08	0.409372	0.945162
0.08	0.412947	0.94222
0.08	0.416492	0.939323
0.08	0.420007	0.936469
0.08	0.423492	0.933657
0.08	0.42695	0.930887
0.08	0.430379	0.928156
0.08	0.433781	0.925466
0.08	0.437157	0.922815
0.08	0.440507	0.920202
0.08	0.443832	0.917626
0.08	0.447131	0.915087
0.08	0.450407	0.912585
0.08	0.453659	0.910118
0.08	0.456888	0.907685
0.08	0.460094	0.905287
0.08	0.463279	0.902922
0.08	0.466441	0.90059
0.08	0.469582	0.898291
0.08	0.472702	0.896023
0.08	0.475802	0.893786
0.08	0.478881	0.89158
0.08	0.481941	0.889404
0.08	0.484982	0.887258
0.08	0.488004	0.88514
0.08	0.491007	0.883052
0.08	0.493992	0.880991
0.08	0.496959	0.878958
0.08	0.499908	0.876951
0.08	0.50284	0.874972
0.08	0.505755	0.873018
0.08	0.508654	0.871091
0.08	0.511535	0.869188
0.08	0.514401	0.867311
0.08	0.517251	0.865458
0.08	0.520085	0.863629
0.08	0.522904	0.861824
0.08	0.525708	0.860042
0.08	0.528497	0.858283
0.08	0.531271	0.856547
0.08	0.534031	0.854833
0.08	0.536777	0.853141
0.08	0.539509	0.85147
0.08	0.542226	0.84982
0.08	0.544931	0.848192
0.08	0.547622	0.846584
0.08	0.5503	0.844996
0.08	0.552965	0.843428
0.08	0.555617	0.841879
0.08	0.558256	0.84035
0.08	0.560883	0.83884
0.08	0.563498	0.837349
0.08	0.566101	0.835876
0.08	0.568692	0.834421
0.08	0.571271	0.832984
0.08	0.573839	0.831565
0.08	0.576395	0.830164
0.08	0.578939	0.828779
0.08	0.581473	0.827411
0.08	0.583996	0.82606
0.08	0.586508	0.824725
0.08	0.589009	0.823407
0.08	0.591499	0.822104
0.08	0.593979	0.820818
0.08	0.596449	0.819546
0.08	0.598909	0.81829
0.08	0.601358	0.817049
0.08	0.603798	0.815823
0.08	0.606228	0.814612
0.08	0.608648	0.813415
0.08	0.611058	0.812232
0.08	0.613459	0.811063
0.08	0.615851	0.809909
0.08	0.618233	0.808767
0.08	0.620607	0.80764
0.08	0.622971	0.806526
0.08	0.625326	0.805424
0.08	0.627673	0.804336
0.08	0.63001	0.803261
0.08	0.632339	0.802198
0.08	0.63466	0.801148
0.08	0.636972	0.80011
0.08	0.639276	0.799084
0.08	0.641571	0.79807
0.08	0.643858	0.797069
0.08	0.646137	0.796078
0.08	0.648409	0.7951
0.08	0.650672	0.794132
0.08	0.652927	0.793176
0.08	0.655175	0.792231
0.08	0.657415	0.791297
0.08	0.659647	0.790374
0.08	0.661872	0.789462
0.08	0.664089	0.78856
0.08	0.666299	0.787668
0.08	0.668502	0.786787
0.08	0.670697	0.785916
0.08	0.672885	0.785055
0.08	0.675067	0.784204
0.08	0.677241	0.783363
0.08	0.679408	0.782532
0.08	0.681568	0.78171
0.08	0.683722	0.780897
0.08	0.685868	0.780094
0.08	0.688008	0.779301
0.08	0.690142	0.778516
0.08	0.692268	0.77774
0.08	0.694389	0.776974
0.08	0.696503	0.776216
0.08	0.69861	0.775467
0.08	0.700711	0.774726
0.08	0.702806	0.773994
0.08	0.704894	0.773271
0.08	0.706977	0.772555
0.08	0.709053	0.771848
0.08	0.711123	0.771149
0.08	0.713188	0.770459
0.08	0.715246	0.769776
0.08	0.717298	0.769101
0.08	0.719345	0.768434
0.08	0.721385	0.767774
0.08	0.72342	0.767122
0.08	0.72545	0.766478
0.08	0.727473	0.765841
0.08	0.729491	0.765211
0.08	0.731504	0.764589
0.08	0.73351	0.763974
0.08	0.735512	0.763366
0.08	0.737508	0.762765
0.08	0.739498	0.762171
0.08	0.741484	0.761584
0.08	0.743463	0.761004
0.08	0.745438	0.76043
0.08	0.747408	0.759863
0.08	0.749372	0.759303
0.08	0.751331	0.75875
0.08	0.753285	0.758202
0.08	0.755234	0.757662
0.08	0.757178	0.757127
0.08	0.759117	0.756599
0.08	0.761051	0.756077
0.08	0.76298	0.755561
0.08	0.764905	0.755052
0.08	0.766824	0.754548
0.08	0.768739	0.75405
0.08	0.770649	0.753558
0.08	0.772554	0.753072
0.08	0.774454	0.752592
0.08	0.77635	0.752117
0.08	0.778241	0.751648
0.08	0.780128	0.751185
0.08	0.78201	0.750727
0.08	0.783888	0.750275
0.08	0.785761	0.749828
0.08	0.787629	0.749387
0.08	0.789494	0.748951
0.08	0.791353	0.74852
0.08	0.793209	0.748094
0.08	0.79506	0.747674
0.08	0.796907	0.747259
0.08	0.798749	0.746848
0.08	0.800588	0.746443
0.09	0	1.22302
0.09	0.0542226	1.21467
0.09	0.0766824	1.20652
0.09	0.0939164	1.19855
0.09	0.108445	1.19076
0.09	0.121246	1.18315
0.09	0.132818	1.1757
0.09	0.14346	1.16842
0.09	0.153365	1.1613
0.09	0.162668	1.15432
0.09	0.171467	1.1475
0.09	0.179836	1.14082
0.09	0.187833	1.13428
0.09	0.195503	1.12787
0.09	0.202883	1.12159
0.09	0.210003	1.11544
0.09	0.216891	1.10942
0.09	0.223566	1.10351
0.09	0.230047	1.09772
0.09	0.236351	1.09205
0.09	0.242491	1.08648
0.09	0.248479	1.08102
0.09	0.254327	1.07567
0.09	0.260043	1.07041
0.09	0.265636	1.06526
0.09	0.271113	1.0602
0.09	0.276482	1.05523
0.09	0.281749	1.05035
[truncated: 20,120 more rows]

## Sheet: Supplementary Fig.5b
Reltive phase (units of π)	pr (a.u.)	Re[σ2] (rad)
0	0	0.360934
0	0.0542226	0.360934
0	0.0766824	0.360934
0	0.0939164	0.360934
0	0.108445	0.360934
0	0.121246	0.360934
0	0.132818	0.360934
0	0.14346	0.360934
0	0.153365	0.360934
0	0.162668	0.360934
0	0.171467	0.360934
0	0.179836	0.360934
0	0.187833	0.360934
0	0.195503	0.360934
0	0.202883	0.360934
0	0.210003	0.360934
0	0.216891	0.360934
0	0.223566	0.360934
0	0.230047	0.360934
0	0.236351	0.360934
0	0.242491	0.360934
0	0.248479	0.360934
0	0.254327	0.360934
0	0.260043	0.360934
0	0.265636	0.360934
0	0.271113	0.360934
0	0.276482	0.360934
0	0.281749	0.360934
0	0.286919	0.360934
0	0.291998	0.360934
0	0.29699	0.360934
0	0.301899	0.360934
0	0.30673	0.360934
0	0.311485	0.360934
0	0.31617	0.360934
0	0.320786	0.360934
0	0.325336	0.360934
0	0.329823	0.360934
0	0.334251	0.360934
0	0.33862	0.360934
0	0.342934	0.360934
0	0.347194	0.360934
0	0.351403	0.360934
0	0.355562	0.360934
0	0.359672	0.360934
0	0.363737	0.360934
0	0.367756	0.360934
0	0.371732	0.360934
0	0.375666	0.360934
0	0.379559	0.360934
0	0.383412	0.360934
0	0.387227	0.360934
0	0.391005	0.360934
0	0.394747	0.360934
0	0.398453	0.360934
0	0.402126	0.360934
0	0.405765	0.360934
0	0.409372	0.360934
0	0.412947	0.360934
0	0.416492	0.360934
0	0.420007	0.360934
0	0.423492	0.360934
0	0.42695	0.360934
0	0.430379	0.360934
0	0.433781	0.360934
0	0.437157	0.360934
0	0.440507	0.360934
0	0.443832	0.360934
0	0.447131	0.360934
0	0.450407	0.360934
0	0.453659	0.360934
0	0.456888	0.360934
0	0.460094	0.360934
0	0.463279	0.360934
0	0.466441	0.360934
0	0.469582	0.360934
0	0.472702	0.360934
0	0.475802	0.360934
0	0.478881	0.360934
0	0.481941	0.360934
0	0.484982	0.360934
0	0.488004	0.360934
0	0.491007	0.360934
0	0.493992	0.360934
0	0.496959	0.360934
0	0.499908	0.360934
0	0.50284	0.360934
0	0.505755	0.360934
0	0.508654	0.360934
0	0.511535	0.360934
0	0.514401	0.360934
0	0.517251	0.360934
0	0.520085	0.360934
0	0.522904	0.360934
0	0.525708	0.360934
0	0.528497	0.360934
0	0.531271	0.360934
0	0.534031	0.360934
0	0.536777	0.360934
0	0.539509	0.360934
0	0.542226	0.360934
0	0.544931	0.360934
0	0.547622	0.360934
0	0.5503	0.360934
0	0.552965	0.360934
0	0.555617	0.360934
0	0.558256	0.360934
0	0.560883	0.360934
0	0.563498	0.360934
0	0.566101	0.360934
0	0.568692	0.360934
0	0.571271	0.360934
0	0.573839	0.360934
0	0.576395	0.360934
0	0.578939	0.360934
0	0.581473	0.360934
0	0.583996	0.360934
0	0.586508	0.360934
0	0.589009	0.360934
0	0.591499	0.360934
0	0.593979	0.360934
0	0.596449	0.360934
0	0.598909	0.360934
0	0.601358	0.360934
0	0.603798	0.360934
0	0.606228	0.360934
0	0.608648	0.360934
0	0.611058	0.360934
0	0.613459	0.360934
0	0.615851	0.360934
0	0.618233	0.360934
0	0.620607	0.360934
0	0.622971	0.360934
0	0.625326	0.360934
0	0.627673	0.360934
0	0.63001	0.360934
0	0.632339	0.360934
0	0.63466	0.360934
0	0.636972	0.360934
0	0.639276	0.360934
0	0.641571	0.360934
0	0.643858	0.360934
0	0.646137	0.360934
0	0.648409	0.360934
0	0.650672	0.360934
0	0.652927	0.360934
0	0.655175	0.360934
0	0.657415	0.360934
0	0.659647	0.360934
0	0.661872	0.360934
0	0.664089	0.360934
0	0.666299	0.360934
0	0.668502	0.360934
0	0.670697	0.360934
0	0.672885	0.360934
0	0.675067	0.360934
0	0.677241	0.360934
0	0.679408	0.360934
0	0.681568	0.360934
0	0.683722	0.360934
0	0.685868	0.360934
0	0.688008	0.360934
0	0.690142	0.360934
0	0.692268	0.360934
0	0.694389	0.360934
0	0.696503	0.360934
0	0.69861	0.360934
0	0.700711	0.360934
0	0.702806	0.360934
0	0.704894	0.360934
0	0.706977	0.360934
0	0.709053	0.360934
0	0.711123	0.360934
0	0.713188	0.360934
0	0.715246	0.360934
0	0.717298	0.360934
0	0.719345	0.360934
0	0.721385	0.360934
0	0.72342	0.360934
0	0.72545	0.360934
0	0.727473	0.360934
0	0.729491	0.360934
0	0.731504	0.360934
0	0.73351	0.360934
0	0.735512	0.360934
0	0.737508	0.360934
0	0.739498	0.360934
0	0.741484	0.360934
0	0.743463	0.360934
0	0.745438	0.360934
0	0.747408	0.360934
0	0.749372	0.360934
0	0.751331	0.360934
0	0.753285	0.360934
0	0.755234	0.360934
0	0.757178	0.360934
0	0.759117	0.360934
0	0.761051	0.360934
0	0.76298	0.360934
0	0.764905	0.360934
0	0.766824	0.360934
0	0.768739	0.360934
0	0.770649	0.360934
0	0.772554	0.360934
0	0.774454	0.360934
0	0.77635	0.360934
0	0.778241	0.360934
0	0.780128	0.360934
0	0.78201	0.360934
0	0.783888	0.360934
0	0.785761	0.360934
0	0.787629	0.360934
0	0.789494	0.360934
0	0.791353	0.360934
0	0.793209	0.360934
0	0.79506	0.360934
0	0.796907	0.360934
0	0.798749	0.360934
0	0.800588	0.360934
0.01	0	0.360756
0.01	0.0542226	0.360756
0.01	0.0766824	0.360756
0.01	0.0939164	0.360756
0.01	0.108445	0.360756
0.01	0.121246	0.360756
0.01	0.132818	0.360756
0.01	0.14346	0.360756
0.01	0.153365	0.360756
0.01	0.162668	0.360756
0.01	0.171467	0.360756
0.01	0.179836	0.360756
0.01	0.187833	0.360756
0.01	0.195503	0.360756
0.01	0.202883	0.360756
0.01	0.210003	0.360756
0.01	0.216891	0.360756
0.01	0.223566	0.360756
0.01	0.230047	0.360756
0.01	0.236351	0.360756
0.01	0.242491	0.360756
0.01	0.248479	0.360756
0.01	0.254327	0.360756
0.01	0.260043	0.360756
0.01	0.265636	0.360756
0.01	0.271113	0.360756
0.01	0.276482	0.360756
0.01	0.281749	0.360756
0.01	0.286919	0.360756
0.01	0.291998	0.360756
0.01	0.29699	0.360756
0.01	0.301899	0.360756
0.01	0.30673	0.360756
0.01	0.311485	0.360756
0.01	0.31617	0.360756
0.01	0.320786	0.360756
0.01	0.325336	0.360756
0.01	0.329823	0.360756
0.01	0.334251	0.360756
0.01	0.33862	0.360756
0.01	0.342934	0.360756
0.01	0.347194	0.360756
0.01	0.351403	0.360756
0.01	0.355562	0.360756
0.01	0.359672	0.360756
0.01	0.363737	0.360756
0.01	0.367756	0.360756
0.01	0.371732	0.360756
0.01	0.375666	0.360756
0.01	0.379559	0.360756
0.01	0.383412	0.360756
0.01	0.387227	0.360756
0.01	0.391005	0.360756
0.01	0.394747	0.360756
0.01	0.398453	0.360756
0.01	0.402126	0.360756
0.01	0.405765	0.360756
0.01	0.409372	0.360756
0.01	0.412947	0.360756
0.01	0.416492	0.360756
0.01	0.420007	0.360756
0.01	0.423492	0.360756
0.01	0.42695	0.360756
0.01	0.430379	0.360756
0.01	0.433781	0.360756
0.01	0.437157	0.360756
0.01	0.440507	0.360756
0.01	0.443832	0.360756
0.01	0.447131	0.360756
0.01	0.450407	0.360756
0.01	0.453659	0.360756
0.01	0.456888	0.360756
0.01	0.460094	0.360756
0.01	0.463279	0.360756
0.01	0.466441	0.360756
0.01	0.469582	0.360756
0.01	0.472702	0.360756
0.01	0.475802	0.360756
0.01	0.478881	0.360756
0.01	0.481941	0.360756
0.01	0.484982	0.360756
0.01	0.488004	0.360756
0.01	0.491007	0.360756
0.01	0.493992	0.360756
0.01	0.496959	0.360756
0.01	0.499908	0.360756
0.01	0.50284	0.360756
0.01	0.505755	0.360756
0.01	0.508654	0.360756
0.01	0.511535	0.360756
0.01	0.514401	0.360756
0.01	0.517251	0.360756
0.01	0.520085	0.360756
0.01	0.522904	0.360756
0.01	0.525708	0.360756
0.01	0.528497	0.360756
0.01	0.531271	0.360756
0.01	0.534031	0.360756
0.01	0.536777	0.360756
0.01	0.539509	0.360756
0.01	0.542226	0.360756
0.01	0.544931	0.360756
0.01	0.547622	0.360756
0.01	0.5503	0.360756
0.01	0.552965	0.360756
0.01	0.555617	0.360756
0.01	0.558256	0.360756
0.01	0.560883	0.360756
0.01	0.563498	0.360756
0.01	0.566101	0.360756
0.01	0.568692	0.360756
0.01	0.571271	0.360756
0.01	0.573839	0.360756
0.01	0.576395	0.360756
0.01	0.578939	0.360756
0.01	0.581473	0.360756
0.01	0.583996	0.360756
0.01	0.586508	0.360756
0.01	0.589009	0.360756
0.01	0.591499	0.360756
0.01	0.593979	0.360756
0.01	0.596449	0.360756
0.01	0.598909	0.360756
0.01	0.601358	0.360756
0.01	0.603798	0.360756
0.01	0.606228	0.360756
0.01	0.608648	0.360756
0.01	0.611058	0.360756
0.01	0.613459	0.360756
0.01	0.615851	0.360756
0.01	0.618233	0.360756
0.01	0.620607	0.360756
0.01	0.622971	0.360756
0.01	0.625326	0.360756
0.01	0.627673	0.360756
0.01	0.63001	0.360756
0.01	0.632339	0.360756
0.01	0.63466	0.360756
0.01	0.636972	0.360756
0.01	0.639276	0.360756
0.01	0.641571	0.360756
0.01	0.643858	0.360756
0.01	0.646137	0.360756
0.01	0.648409	0.360756
0.01	0.650672	0.360756
0.01	0.652927	0.360756
0.01	0.655175	0.360756
0.01	0.657415	0.360756
0.01	0.659647	0.360756
0.01	0.661872	0.360756
0.01	0.664089	0.360756
0.01	0.666299	0.360756
0.01	0.668502	0.360756
0.01	0.670697	0.360756
0.01	0.672885	0.360756
0.01	0.675067	0.360756
0.01	0.677241	0.360756
0.01	0.679408	0.360756
0.01	0.681568	0.360756
0.01	0.683722	0.360756
0.01	0.685868	0.360756
0.01	0.688008	0.360756
0.01	0.690142	0.360756
0.01	0.692268	0.360756
0.01	0.694389	0.360756
0.01	0.696503	0.360756
0.01	0.69861	0.360756
0.01	0.700711	0.360756
0.01	0.702806	0.360756
0.01	0.704894	0.360756
0.01	0.706977	0.360756
0.01	0.709053	0.360756
0.01	0.711123	0.360756
0.01	0.713188	0.360756
0.01	0.715246	0.360756
0.01	0.717298	0.360756
0.01	0.719345	0.360756
0.01	0.721385	0.360756
0.01	0.72342	0.360756
0.01	0.72545	0.360756
0.01	0.727473	0.360756
0.01	0.729491	0.360756
0.01	0.731504	0.360756
0.01	0.73351	0.360756
0.01	0.735512	0.360756
0.01	0.737508	0.360756
0.01	0.739498	0.360756
0.01	0.741484	0.360756
0.01	0.743463	0.360756
0.01	0.745438	0.360756
0.01	0.747408	0.360756
0.01	0.749372	0.360756
0.01	0.751331	0.360756
0.01	0.753285	0.360756
0.01	0.755234	0.360756
0.01	0.757178	0.360756
0.01	0.759117	0.360756
0.01	0.761051	0.360756
0.01	0.76298	0.360756
0.01	0.764905	0.360756
0.01	0.766824	0.360756
0.01	0.768739	0.360756
0.01	0.770649	0.360756
0.01	0.772554	0.360756
0.01	0.774454	0.360756
0.01	0.77635	0.360756
0.01	0.778241	0.360756
0.01	0.780128	0.360756
0.01	0.78201	0.360756
0.01	0.783888	0.360756
0.01	0.785761	0.360756
0.01	0.787629	0.360756
0.01	0.789494	0.360756
0.01	0.791353	0.360756
0.01	0.793209	0.360756
0.01	0.79506	0.360756
0.01	0.796907	0.360756
0.01	0.798749	0.360756
0.01	0.800588	0.360756
0.02	0	0.360222
0.02	0.0542226	0.360222
0.02	0.0766824	0.360222
0.02	0.0939164	0.360222
0.02	0.108445	0.360222
0.02	0.121246	0.360222
0.02	0.132818	0.360222
0.02	0.14346	0.360222
0.02	0.153365	0.360222
0.02	0.162668	0.360222
0.02	0.171467	0.360222
0.02	0.179836	0.360222
0.02	0.187833	0.360222
0.02	0.195503	0.360222
0.02	0.202883	0.360222
0.02	0.210003	0.360222
0.02	0.216891	0.360222
0.02	0.223566	0.360222
0.02	0.230047	0.360222
0.02	0.236351	0.360222
0.02	0.242491	0.360222
0.02	0.248479	0.360222
0.02	0.254327	0.360222
0.02	0.260043	0.360222
0.02	0.265636	0.360222
0.02	0.271113	0.360222
0.02	0.276482	0.360222
0.02	0.281749	0.360222
0.02	0.286919	0.360222
0.02	0.291998	0.360222
0.02	0.29699	0.360222
0.02	0.301899	0.360222
0.02	0.30673	0.360222
0.02	0.311485	0.360222
0.02	0.31617	0.360222
0.02	0.320786	0.360222
0.02	0.325336	0.360222
0.02	0.329823	0.360222
0.02	0.334251	0.360222
0.02	0.33862	0.360222
0.02	0.342934	0.360222
0.02	0.347194	0.360222
0.02	0.351403	0.360222
0.02	0.355562	0.360222
0.02	0.359672	0.360222
0.02	0.363737	0.360222
0.02	0.367756	0.360222
0.02	0.371732	0.360222
0.02	0.375666	0.360222
0.02	0.379559	0.360222
0.02	0.383412	0.360222
0.02	0.387227	0.360222
0.02	0.391005	0.360222
0.02	0.394747	0.360222
0.02	0.398453	0.360222
0.02	0.402126	0.360222
0.02	0.405765	0.360222
0.02	0.409372	0.360222
0.02	0.412947	0.360222
0.02	0.416492	0.360222
0.02	0.420007	0.360222
0.02	0.423492	0.360222
0.02	0.42695	0.360222
0.02	0.430379	0.360222
0.02	0.433781	0.360222
0.02	0.437157	0.360222
0.02	0.440507	0.360222
0.02	0.443832	0.360222
0.02	0.447131	0.360222
0.02	0.450407	0.360222
0.02	0.453659	0.360222
0.02	0.456888	0.360222
0.02	0.460094	0.360222
0.02	0.463279	0.360222
0.02	0.466441	0.360222
0.02	0.469582	0.360222
0.02	0.472702	0.360222
0.02	0.475802	0.360222
0.02	0.478881	0.360222
0.02	0.481941	0.360222
0.02	0.484982	0.360222
0.02	0.488004	0.360222
0.02	0.491007	0.360222
0.02	0.493992	0.360222
0.02	0.496959	0.360222
0.02	0.499908	0.360222
0.02	0.50284	0.360222
0.02	0.505755	0.360222
0.02	0.508654	0.360222
0.02	0.511535	0.360222
0.02	0.514401	0.360222
0.02	0.517251	0.360222
0.02	0.520085	0.360222
0.02	0.522904	0.360222
0.02	0.525708	0.360222
0.02	0.528497	0.360222
0.02	0.531271	0.360222
0.02	0.534031	0.360222
0.02	0.536777	0.360222
0.02	0.539509	0.360222
0.02	0.542226	0.360222
0.02	0.544931	0.360222
0.02	0.547622	0.360222
0.02	0.5503	0.360222
0.02	0.552965	0.360222
0.02	0.555617	0.360222
0.02	0.558256	0.360222
0.02	0.560883	0.360222
0.02	0.563498	0.360222
0.02	0.566101	0.360222
0.02	0.568692	0.360222
0.02	0.571271	0.360222
0.02	0.573839	0.360222
0.02	0.576395	0.360222
0.02	0.578939	0.360222
0.02	0.581473	0.360222
0.02	0.583996	0.360222
0.02	0.586508	0.360222
0.02	0.589009	0.360222
0.02	0.591499	0.360222
0.02	0.593979	0.360222
0.02	0.596449	0.360222
0.02	0.598909	0.360222
0.02	0.601358	0.360222
0.02	0.603798	0.360222
0.02	0.606228	0.360222
0.02	0.608648	0.360222
0.02	0.611058	0.360222
0.02	0.613459	0.360222
0.02	0.615851	0.360222
0.02	0.618233	0.360222
0.02	0.620607	0.360222
0.02	0.622971	0.360222
0.02	0.625326	0.360222
0.02	0.627673	0.360222
0.02	0.63001	0.360222
0.02	0.632339	0.360222
0.02	0.63466	0.360222
0.02	0.636972	0.360222
0.02	0.639276	0.360222
0.02	0.641571	0.360222
0.02	0.643858	0.360222
0.02	0.646137	0.360222
0.02	0.648409	0.360222
0.02	0.650672	0.360222
0.02	0.652927	0.360222
0.02	0.655175	0.360222
0.02	0.657415	0.360222
0.02	0.659647	0.360222
0.02	0.661872	0.360222
0.02	0.664089	0.360222
0.02	0.666299	0.360222
0.02	0.668502	0.360222
0.02	0.670697	0.360222
0.02	0.672885	0.360222
0.02	0.675067	0.360222
0.02	0.677241	0.360222
0.02	0.679408	0.360222
0.02	0.681568	0.360222
0.02	0.683722	0.360222
0.02	0.685868	0.360222
0.02	0.688008	0.360222
0.02	0.690142	0.360222
0.02	0.692268	0.360222
0.02	0.694389	0.360222
0.02	0.696503	0.360222
0.02	0.69861	0.360222
0.02	0.700711	0.360222
0.02	0.702806	0.360222
0.02	0.704894	0.360222
0.02	0.706977	0.360222
0.02	0.709053	0.360222
0.02	0.711123	0.360222
0.02	0.713188	0.360222
0.02	0.715246	0.360222
0.02	0.717298	0.360222
0.02	0.719345	0.360222
0.02	0.721385	0.360222
0.02	0.72342	0.360222
0.02	0.72545	0.360222
0.02	0.727473	0.360222
0.02	0.729491	0.360222
0.02	0.731504	0.360222
0.02	0.73351	0.360222
0.02	0.735512	0.360222
0.02	0.737508	0.360222
0.02	0.739498	0.360222
0.02	0.741484	0.360222
0.02	0.743463	0.360222
0.02	0.745438	0.360222
0.02	0.747408	0.360222
0.02	0.749372	0.360222
0.02	0.751331	0.360222
0.02	0.753285	0.360222
0.02	0.755234	0.360222
0.02	0.757178	0.360222
0.02	0.759117	0.360222
0.02	0.761051	0.360222
0.02	0.76298	0.360222
0.02	0.764905	0.360222
0.02	0.766824	0.360222
0.02	0.768739	0.360222
0.02	0.770649	0.360222
0.02	0.772554	0.360222
0.02	0.774454	0.360222
0.02	0.77635	0.360222
0.02	0.778241	0.360222
0.02	0.780128	0.360222
0.02	0.78201	0.360222
0.02	0.783888	0.360222
0.02	0.785761	0.360222
0.02	0.787629	0.360222
0.02	0.789494	0.360222
0.02	0.791353	0.360222
0.02	0.793209	0.360222
0.02	0.79506	0.360222
0.02	0.796907	0.360222
0.02	0.798749	0.360222
0.02	0.800588	0.360222
0.03	0	0.359332
0.03	0.0542226	0.359332
0.03	0.0766824	0.359332
0.03	0.0939164	0.359332
0.03	0.108445	0.359332
0.03	0.121246	0.359332
0.03	0.132818	0.359332
0.03	0.14346	0.359332
0.03	0.153365	0.359332
0.03	0.162668	0.359332
0.03	0.171467	0.359332
0.03	0.179836	0.359332
0.03	0.187833	0.359332
0.03	0.195503	0.359332
0.03	0.202883	0.359332
0.03	0.210003	0.359332
0.03	0.216891	0.359332
0.03	0.223566	0.359332
0.03	0.230047	0.359332
0.03	0.236351	0.359332
0.03	0.242491	0.359332
0.03	0.248479	0.359332
0.03	0.254327	0.359332
0.03	0.260043	0.359332
0.03	0.265636	0.359332
0.03	0.271113	0.359332
0.03	0.276482	0.359332
0.03	0.281749	0.359332
0.03	0.286919	0.359332
0.03	0.291998	0.359332
0.03	0.29699	0.359332
0.03	0.301899	0.359332
0.03	0.30673	0.359332
0.03	0.311485	0.359332
0.03	0.31617	0.359332
0.03	0.320786	0.359332
0.03	0.325336	0.359332
0.03	0.329823	0.359332
0.03	0.334251	0.359332
0.03	0.33862	0.359332
0.03	0.342934	0.359332
0.03	0.347194	0.359332
0.03	0.351403	0.359332
0.03	0.355562	0.359332
0.03	0.359672	0.359332
0.03	0.363737	0.359332
0.03	0.367756	0.359332
0.03	0.371732	0.359332
0.03	0.375666	0.359332
0.03	0.379559	0.359332
0.03	0.383412	0.359332
0.03	0.387227	0.359332
0.03	0.391005	0.359332
0.03	0.394747	0.359332
0.03	0.398453	0.359332
0.03	0.402126	0.359332
0.03	0.405765	0.359332
0.03	0.409372	0.359332
0.03	0.412947	0.359332
0.03	0.416492	0.359332
0.03	0.420007	0.359332
0.03	0.423492	0.359332
0.03	0.42695	0.359332
0.03	0.430379	0.359332
0.03	0.433781	0.359332
0.03	0.437157	0.359332
0.03	0.440507	0.359332
0.03	0.443832	0.359332
0.03	0.447131	0.359332
0.03	0.450407	0.359332
0.03	0.453659	0.359332
0.03	0.456888	0.359332
0.03	0.460094	0.359332
0.03	0.463279	0.359332
0.03	0.466441	0.359332
0.03	0.469582	0.359332
0.03	0.472702	0.359332
0.03	0.475802	0.359332
0.03	0.478881	0.359332
0.03	0.481941	0.359332
0.03	0.484982	0.359332
0.03	0.488004	0.359332
0.03	0.491007	0.359332
0.03	0.493992	0.359332
0.03	0.496959	0.359332
0.03	0.499908	0.359332
0.03	0.50284	0.359332
0.03	0.505755	0.359332
0.03	0.508654	0.359332
0.03	0.511535	0.359332
0.03	0.514401	0.359332
0.03	0.517251	0.359332
0.03	0.520085	0.359332
0.03	0.522904	0.359332
0.03	0.525708	0.359332
0.03	0.528497	0.359332
0.03	0.531271	0.359332
0.03	0.534031	0.359332
0.03	0.536777	0.359332
0.03	0.539509	0.359332
0.03	0.542226	0.359332
0.03	0.544931	0.359332
0.03	0.547622	0.359332
0.03	0.5503	0.359332
0.03	0.552965	0.359332
0.03	0.555617	0.359332
0.03	0.558256	0.359332
0.03	0.560883	0.359332
0.03	0.563498	0.359332
0.03	0.566101	0.359332
0.03	0.568692	0.359332
0.03	0.571271	0.359332
0.03	0.573839	0.359332
0.03	0.576395	0.359332
0.03	0.578939	0.359332
0.03	0.581473	0.359332
0.03	0.583996	0.359332
0.03	0.586508	0.359332
0.03	0.589009	0.359332
0.03	0.591499	0.359332
0.03	0.593979	0.359332
0.03	0.596449	0.359332
0.03	0.598909	0.359332
0.03	0.601358	0.359332
0.03	0.603798	0.359332
0.03	0.606228	0.359332
0.03	0.608648	0.359332
0.03	0.611058	0.359332
0.03	0.613459	0.359332
0.03	0.615851	0.359332
0.03	0.618233	0.359332
0.03	0.620607	0.359332
0.03	0.622971	0.359332
0.03	0.625326	0.359332
0.03	0.627673	0.359332
0.03	0.63001	0.359332
0.03	0.632339	0.359332
0.03	0.63466	0.359332
0.03	0.636972	0.359332
0.03	0.639276	0.359332
0.03	0.641571	0.359332
0.03	0.643858	0.359332
0.03	0.646137	0.359332
0.03	0.648409	0.359332
0.03	0.650672	0.359332
0.03	0.652927	0.359332
0.03	0.655175	0.359332
0.03	0.657415	0.359332
0.03	0.659647	0.359332
0.03	0.661872	0.359332
0.03	0.664089	0.359332
0.03	0.666299	0.359332
0.03	0.668502	0.359332
0.03	0.670697	0.359332
0.03	0.672885	0.359332
0.03	0.675067	0.359332
0.03	0.677241	0.359332
0.03	0.679408	0.359332
0.03	0.681568	0.359332
0.03	0.683722	0.359332
0.03	0.685868	0.359332
0.03	0.688008	0.359332
0.03	0.690142	0.359332
0.03	0.692268	0.359332
0.03	0.694389	0.359332
0.03	0.696503	0.359332
0.03	0.69861	0.359332
0.03	0.700711	0.359332
0.03	0.702806	0.359332
0.03	0.704894	0.359332
0.03	0.706977	0.359332
0.03	0.709053	0.359332
0.03	0.711123	0.359332
0.03	0.713188	0.359332
0.03	0.715246	0.359332
0.03	0.717298	0.359332
0.03	0.719345	0.359332
0.03	0.721385	0.359332
0.03	0.72342	0.359332
0.03	0.72545	0.359332
0.03	0.727473	0.359332
0.03	0.729491	0.359332
0.03	0.731504	0.359332
0.03	0.73351	0.359332
0.03	0.735512	0.359332
0.03	0.737508	0.359332
0.03	0.739498	0.359332
0.03	0.741484	0.359332
0.03	0.743463	0.359332
0.03	0.745438	0.359332
0.03	0.747408	0.359332
0.03	0.749372	0.359332
0.03	0.751331	0.359332
0.03	0.753285	0.359332
0.03	0.755234	0.359332
0.03	0.757178	0.359332
0.03	0.759117	0.359332
0.03	0.761051	0.359332
0.03	0.76298	0.359332
0.03	0.764905	0.359332
0.03	0.766824	0.359332
0.03	0.768739	0.359332
0.03	0.770649	0.359332
0.03	0.772554	0.359332
0.03	0.774454	0.359332
0.03	0.77635	0.359332
0.03	0.778241	0.359332
0.03	0.780128	0.359332
0.03	0.78201	0.359332
0.03	0.783888	0.359332
0.03	0.785761	0.359332
0.03	0.787629	0.359332
0.03	0.789494	0.359332
0.03	0.791353	0.359332
0.03	0.793209	0.359332
0.03	0.79506	0.359332
0.03	0.796907	0.359332
0.03	0.798749	0.359332
0.03	0.800588	0.359332
0.04	0	0.358088
0.04	0.0542226	0.358088
0.04	0.0766824	0.358088
0.04	0.0939164	0.358088
0.04	0.108445	0.358088
0.04	0.121246	0.358088
0.04	0.132818	0.358088
0.04	0.14346	0.358088
0.04	0.153365	0.358088
0.04	0.162668	0.358088
0.04	0.171467	0.358088
0.04	0.179836	0.358088
0.04	0.187833	0.358088
0.04	0.195503	0.358088
0.04	0.202883	0.358088
0.04	0.210003	0.358088
0.04	0.216891	0.358088
0.04	0.223566	0.358088
0.04	0.230047	0.358088
0.04	0.236351	0.358088
0.04	0.242491	0.358088
0.04	0.248479	0.358088
0.04	0.254327	0.358088
0.04	0.260043	0.358088
0.04	0.265636	0.358088
0.04	0.271113	0.358088
0.04	0.276482	0.358088
0.04	0.281749	0.358088
0.04	0.286919	0.358088
0.04	0.291998	0.358088
0.04	0.29699	0.358088
0.04	0.301899	0.358088
0.04	0.30673	0.358088
0.04	0.311485	0.358088
0.04	0.31617	0.358088
0.04	0.320786	0.358088
0.04	0.325336	0.358088
0.04	0.329823	0.358088
0.04	0.334251	0.358088
0.04	0.33862	0.358088
0.04	0.342934	0.358088
0.04	0.347194	0.358088
0.04	0.351403	0.358088
0.04	0.355562	0.358088
0.04	0.359672	0.358088
0.04	0.363737	0.358088
0.04	0.367756	0.358088
0.04	0.371732	0.358088
0.04	0.375666	0.358088
0.04	0.379559	0.358088
0.04	0.383412	0.358088
0.04	0.387227	0.358088
0.04	0.391005	0.358088
0.04	0.394747	0.358088
0.04	0.398453	0.358088
0.04	0.402126	0.358088
0.04	0.405765	0.358088
0.04	0.409372	0.358088
0.04	0.412947	0.358088
0.04	0.416492	0.358088
0.04	0.420007	0.358088
0.04	0.423492	0.358088
0.04	0.42695	0.358088
0.04	0.430379	0.358088
0.04	0.433781	0.358088
0.04	0.437157	0.358088
0.04	0.440507	0.358088
0.04	0.443832	0.358088
0.04	0.447131	0.358088
0.04	0.450407	0.358088
0.04	0.453659	0.358088
0.04	0.456888	0.358088
0.04	0.460094	0.358088
0.04	0.463279	0.358088
0.04	0.466441	0.358088
0.04	0.469582	0.358088
0.04	0.472702	0.358088
0.04	0.475802	0.358088
0.04	0.478881	0.358088
0.04	0.481941	0.358088
0.04	0.484982	0.358088
0.04	0.488004	0.358088
0.04	0.491007	0.358088
0.04	0.493992	0.358088
0.04	0.496959	0.358088
0.04	0.499908	0.358088
0.04	0.50284	0.358088
0.04	0.505755	0.358088
0.04	0.508654	0.358088
0.04	0.511535	0.358088
0.04	0.514401	0.358088
0.04	0.517251	0.358088
0.04	0.520085	0.358088
0.04	0.522904	0.358088
0.04	0.525708	0.358088
0.04	0.528497	0.358088
0.04	0.531271	0.358088
0.04	0.534031	0.358088
0.04	0.536777	0.358088
0.04	0.539509	0.358088
0.04	0.542226	0.358088
0.04	0.544931	0.358088
0.04	0.547622	0.358088
0.04	0.5503	0.358088
0.04	0.552965	0.358088
0.04	0.555617	0.358088
0.04	0.558256	0.358088
0.04	0.560883	0.358088
0.04	0.563498	0.358088
0.04	0.566101	0.358088
0.04	0.568692	0.358088
0.04	0.571271	0.358088
0.04	0.573839	0.358088
0.04	0.576395	0.358088
0.04	0.578939	0.358088
0.04	0.581473	0.358088
0.04	0.583996	0.358088
0.04	0.586508	0.358088
0.04	0.589009	0.358088
0.04	0.591499	0.358088
0.04	0.593979	0.358088
0.04	0.596449	0.358088
0.04	0.598909	0.358088
0.04	0.601358	0.358088
0.04	0.603798	0.358088
0.04	0.606228	0.358088
0.04	0.608648	0.358088
0.04	0.611058	0.358088
0.04	0.613459	0.358088
0.04	0.615851	0.358088
0.04	0.618233	0.358088
0.04	0.620607	0.358088
0.04	0.622971	0.358088
0.04	0.625326	0.358088
0.04	0.627673	0.358088
0.04	0.63001	0.358088
0.04	0.632339	0.358088
0.04	0.63466	0.358088
0.04	0.636972	0.358088
0.04	0.639276	0.358088
0.04	0.641571	0.358088
0.04	0.643858	0.358088
0.04	0.646137	0.358088
0.04	0.648409	0.358088
0.04	0.650672	0.358088
0.04	0.652927	0.358088
0.04	0.655175	0.358088
0.04	0.657415	0.358088
0.04	0.659647	0.358088
0.04	0.661872	0.358088
0.04	0.664089	0.358088
0.04	0.666299	0.358088
0.04	0.668502	0.358088
0.04	0.670697	0.358088
0.04	0.672885	0.358088
0.04	0.675067	0.358088
0.04	0.677241	0.358088
0.04	0.679408	0.358088
0.04	0.681568	0.358088
0.04	0.683722	0.358088
0.04	0.685868	0.358088
0.04	0.688008	0.358088
0.04	0.690142	0.358088
0.04	0.692268	0.358088
0.04	0.694389	0.358088
0.04	0.696503	0.358088
0.04	0.69861	0.358088
0.04	0.700711	0.358088
0.04	0.702806	0.358088
0.04	0.704894	0.358088
0.04	0.706977	0.358088
0.04	0.709053	0.358088
0.04	0.711123	0.358088
0.04	0.713188	0.358088
0.04	0.715246	0.358088
0.04	0.717298	0.358088
0.04	0.719345	0.358088
0.04	0.721385	0.358088
0.04	0.72342	0.358088
0.04	0.72545	0.358088
0.04	0.727473	0.358088
0.04	0.729491	0.358088
0.04	0.731504	0.358088
0.04	0.73351	0.358088
0.04	0.735512	0.358088
0.04	0.737508	0.358088
0.04	0.739498	0.358088
0.04	0.741484	0.358088
0.04	0.743463	0.358088
0.04	0.745438	0.358088
0.04	0.747408	0.358088
0.04	0.749372	0.358088
0.04	0.751331	0.358088
0.04	0.753285	0.358088
0.04	0.755234	0.358088
0.04	0.757178	0.358088
0.04	0.759117	0.358088
0.04	0.761051	0.358088
0.04	0.76298	0.358088
0.04	0.764905	0.358088
0.04	0.766824	0.358088
0.04	0.768739	0.358088
0.04	0.770649	0.358088
0.04	0.772554	0.358088
0.04	0.774454	0.358088
0.04	0.77635	0.358088
0.04	0.778241	0.358088
0.04	0.780128	0.358088
0.04	0.78201	0.358088
0.04	0.783888	0.358088
0.04	0.785761	0.358088
0.04	0.787629	0.358088
0.04	0.789494	0.358088
0.04	0.791353	0.358088
0.04	0.793209	0.358088
0.04	0.79506	0.358088
0.04	0.796907	0.358088
0.04	0.798749	0.358088
0.04	0.800588	0.358088
0.05	0	0.35649
0.05	0.0542226	0.35649
0.05	0.0766824	0.35649
0.05	0.0939164	0.35649
0.05	0.108445	0.35649
0.05	0.121246	0.35649
0.05	0.132818	0.35649
0.05	0.14346	0.35649
0.05	0.153365	0.35649
0.05	0.162668	0.35649
0.05	0.171467	0.35649
0.05	0.179836	0.35649
0.05	0.187833	0.35649
0.05	0.195503	0.35649
0.05	0.202883	0.35649
0.05	0.210003	0.35649
0.05	0.216891	0.35649
0.05	0.223566	0.35649
0.05	0.230047	0.35649
0.05	0.236351	0.35649
0.05	0.242491	0.35649
0.05	0.248479	0.35649
0.05	0.254327	0.35649
0.05	0.260043	0.35649
0.05	0.265636	0.35649
0.05	0.271113	0.35649
0.05	0.276482	0.35649
0.05	0.281749	0.35649
0.05	0.286919	0.35649
0.05	0.291998	0.35649
0.05	0.29699	0.35649
0.05	0.301899	0.35649
0.05	0.30673	0.35649
0.05	0.311485	0.35649
0.05	0.31617	0.35649
0.05	0.320786	0.35649
0.05	0.325336	0.35649
0.05	0.329823	0.35649
0.05	0.334251	0.35649
0.05	0.33862	0.35649
0.05	0.342934	0.35649
0.05	0.347194	0.35649
0.05	0.351403	0.35649
0.05	0.355562	0.35649
0.05	0.359672	0.35649
0.05	0.363737	0.35649
0.05	0.367756	0.35649
0.05	0.371732	0.35649
0.05	0.375666	0.35649
0.05	0.379559	0.35649
0.05	0.383412	0.35649
0.05	0.387227	0.35649
0.05	0.391005	0.35649
0.05	0.394747	0.35649
0.05	0.398453	0.35649
0.05	0.402126	0.35649
0.05	0.405765	0.35649
0.05	0.409372	0.35649
0.05	0.412947	0.35649
0.05	0.416492	0.35649
0.05	0.420007	0.35649
0.05	0.423492	0.35649
0.05	0.42695	0.35649
0.05	0.430379	0.35649
0.05	0.433781	0.35649
0.05	0.437157	0.35649
0.05	0.440507	0.35649
0.05	0.443832	0.35649
0.05	0.447131	0.35649
0.05	0.450407	0.35649
0.05	0.453659	0.35649
0.05	0.456888	0.35649
0.05	0.460094	0.35649
0.05	0.463279	0.35649
0.05	0.466441	0.35649
0.05	0.469582	0.35649
0.05	0.472702	0.35649
0.05	0.475802	0.35649
0.05	0.478881	0.35649
0.05	0.481941	0.35649
0.05	0.484982	0.35649
0.05	0.488004	0.35649
0.05	0.491007	0.35649
0.05	0.493992	0.35649
0.05	0.496959	0.35649
0.05	0.499908	0.35649
0.05	0.50284	0.35649
0.05	0.505755	0.35649
0.05	0.508654	0.35649
0.05	0.511535	0.35649
0.05	0.514401	0.35649
0.05	0.517251	0.35649
0.05	0.520085	0.35649
0.05	0.522904	0.35649
0.05	0.525708	0.35649
0.05	0.528497	0.35649
0.05	0.531271	0.35649
0.05	0.534031	0.35649
0.05	0.536777	0.35649
0.05	0.539509	0.35649
0.05	0.542226	0.35649
0.05	0.544931	0.35649
0.05	0.547622	0.35649
0.05	0.5503	0.35649
0.05	0.552965	0.35649
0.05	0.555617	0.35649
0.05	0.558256	0.35649
0.05	0.560883	0.35649
0.05	0.563498	0.35649
0.05	0.566101	0.35649
0.05	0.568692	0.35649
0.05	0.571271	0.35649
0.05	0.573839	0.35649
0.05	0.576395	0.35649
0.05	0.578939	0.35649
0.05	0.581473	0.35649
0.05	0.583996	0.35649
0.05	0.586508	0.35649
0.05	0.589009	0.35649
0.05	0.591499	0.35649
0.05	0.593979	0.35649
0.05	0.596449	0.35649
0.05	0.598909	0.35649
0.05	0.601358	0.35649
0.05	0.603798	0.35649
0.05	0.606228	0.35649
0.05	0.608648	0.35649
0.05	0.611058	0.35649
0.05	0.613459	0.35649
0.05	0.615851	0.35649
0.05	0.618233	0.35649
0.05	0.620607	0.35649
0.05	0.622971	0.35649
0.05	0.625326	0.35649
0.05	0.627673	0.35649
0.05	0.63001	0.35649
0.05	0.632339	0.35649
0.05	0.63466	0.35649
0.05	0.636972	0.35649
0.05	0.639276	0.35649
0.05	0.641571	0.35649
0.05	0.643858	0.35649
0.05	0.646137	0.35649
0.05	0.648409	0.35649
0.05	0.650672	0.35649
0.05	0.652927	0.35649
0.05	0.655175	0.35649
0.05	0.657415	0.35649
0.05	0.659647	0.35649
0.05	0.661872	0.35649
0.05	0.664089	0.35649
0.05	0.666299	0.35649
0.05	0.668502	0.35649
0.05	0.670697	0.35649
0.05	0.672885	0.35649
0.05	0.675067	0.35649
0.05	0.677241	0.35649
0.05	0.679408	0.35649
0.05	0.681568	0.35649
0.05	0.683722	0.35649
0.05	0.685868	0.35649
0.05	0.688008	0.35649
0.05	0.690142	0.35649
0.05	0.692268	0.35649
0.05	0.694389	0.35649
0.05	0.696503	0.35649
0.05	0.69861	0.35649
0.05	0.700711	0.35649
0.05	0.702806	0.35649
0.05	0.704894	0.35649
0.05	0.706977	0.35649
0.05	0.709053	0.35649
0.05	0.711123	0.35649
0.05	0.713188	0.35649
0.05	0.715246	0.35649
0.05	0.717298	0.35649
0.05	0.719345	0.35649
0.05	0.721385	0.35649
0.05	0.72342	0.35649
0.05	0.72545	0.35649
0.05	0.727473	0.35649
0.05	0.729491	0.35649
0.05	0.731504	0.35649
0.05	0.73351	0.35649
0.05	0.735512	0.35649
0.05	0.737508	0.35649
0.05	0.739498	0.35649
0.05	0.741484	0.35649
0.05	0.743463	0.35649
0.05	0.745438	0.35649
0.05	0.747408	0.35649
0.05	0.749372	0.35649
0.05	0.751331	0.35649
0.05	0.753285	0.35649
0.05	0.755234	0.35649
0.05	0.757178	0.35649
0.05	0.759117	0.35649
0.05	0.761051	0.35649
0.05	0.76298	0.35649
0.05	0.764905	0.35649
0.05	0.766824	0.35649
0.05	0.768739	0.35649
0.05	0.770649	0.35649
0.05	0.772554	0.35649
0.05	0.774454	0.35649
0.05	0.77635	0.35649
0.05	0.778241	0.35649
0.05	0.780128	0.35649
0.05	0.78201	0.35649
0.05	0.783888	0.35649
0.05	0.785761	0.35649
0.05	0.787629	0.35649
0.05	0.789494	0.35649
0.05	0.791353	0.35649
0.05	0.793209	0.35649
0.05	0.79506	0.35649
0.05	0.796907	0.35649
0.05	0.798749	0.35649
0.05	0.800588	0.35649
0.06	0	0.354541
0.06	0.0542226	0.354541
0.06	0.0766824	0.354541
0.06	0.0939164	0.354541
0.06	0.108445	0.354541
0.06	0.121246	0.354541
0.06	0.132818	0.354541
0.06	0.14346	0.354541
0.06	0.153365	0.354541
0.06	0.162668	0.354541
0.06	0.171467	0.354541
0.06	0.179836	0.354541
0.06	0.187833	0.354541
0.06	0.195503	0.354541
0.06	0.202883	0.354541
0.06	0.210003	0.354541
0.06	0.216891	0.354541
0.06	0.223566	0.354541
0.06	0.230047	0.354541
0.06	0.236351	0.354541
0.06	0.242491	0.354541
0.06	0.248479	0.354541
0.06	0.254327	0.354541
0.06	0.260043	0.354541
0.06	0.265636	0.354541
0.06	0.271113	0.354541
0.06	0.276482	0.354541
0.06	0.281749	0.354541
0.06	0.286919	0.354541
0.06	0.291998	0.354541
0.06	0.29699	0.354541
0.06	0.301899	0.354541
0.06	0.30673	0.354541
0.06	0.311485	0.354541
0.06	0.31617	0.354541
0.06	0.320786	0.354541
0.06	0.325336	0.354541
0.06	0.329823	0.354541
0.06	0.334251	0.354541
0.06	0.33862	0.354541
0.06	0.342934	0.354541
0.06	0.347194	0.354541
0.06	0.351403	0.354541
0.06	0.355562	0.354541
0.06	0.359672	0.354541
0.06	0.363737	0.354541
0.06	0.367756	0.354541
0.06	0.371732	0.354541
0.06	0.375666	0.354541
0.06	0.379559	0.354541
0.06	0.383412	0.354541
0.06	0.387227	0.354541
0.06	0.391005	0.354541
0.06	0.394747	0.354541
0.06	0.398453	0.354541
0.06	0.402126	0.354541
0.06	0.405765	0.354541
0.06	0.409372	0.354541
0.06	0.412947	0.354541
0.06	0.416492	0.354541
0.06	0.420007	0.354541
0.06	0.423492	0.354541
0.06	0.42695	0.354541
0.06	0.430379	0.354541
0.06	0.433781	0.354541
0.06	0.437157	0.354541
0.06	0.440507	0.354541
0.06	0.443832	0.354541
0.06	0.447131	0.354541
0.06	0.450407	0.354541
0.06	0.453659	0.354541
0.06	0.456888	0.354541
0.06	0.460094	0.354541
0.06	0.463279	0.354541
0.06	0.466441	0.354541
0.06	0.469582	0.354541
0.06	0.472702	0.354541
0.06	0.475802	0.354541
0.06	0.478881	0.354541
0.06	0.481941	0.354541
0.06	0.484982	0.354541
0.06	0.488004	0.354541
0.06	0.491007	0.354541
0.06	0.493992	0.354541
0.06	0.496959	0.354541
0.06	0.499908	0.354541
0.06	0.50284	0.354541
0.06	0.505755	0.354541
0.06	0.508654	0.354541
0.06	0.511535	0.354541
0.06	0.514401	0.354541
0.06	0.517251	0.354541
0.06	0.520085	0.354541
0.06	0.522904	0.354541
0.06	0.525708	0.354541
0.06	0.528497	0.354541
0.06	0.531271	0.354541
0.06	0.534031	0.354541
0.06	0.536777	0.354541
0.06	0.539509	0.354541
0.06	0.542226	0.354541
0.06	0.544931	0.354541
0.06	0.547622	0.354541
0.06	0.5503	0.354541
0.06	0.552965	0.354541
0.06	0.555617	0.354541
0.06	0.558256	0.354541
0.06	0.560883	0.354541
0.06	0.563498	0.354541
0.06	0.566101	0.354541
0.06	0.568692	0.354541
0.06	0.571271	0.354541
0.06	0.573839	0.354541
0.06	0.576395	0.354541
0.06	0.578939	0.354541
0.06	0.581473	0.354541
0.06	0.583996	0.354541
0.06	0.586508	0.354541
0.06	0.589009	0.354541
0.06	0.591499	0.354541
0.06	0.593979	0.354541
0.06	0.596449	0.354541
0.06	0.598909	0.354541
0.06	0.601358	0.354541
0.06	0.603798	0.354541
0.06	0.606228	0.354541
0.06	0.608648	0.354541
0.06	0.611058	0.354541
0.06	0.613459	0.354541
0.06	0.615851	0.354541
0.06	0.618233	0.354541
0.06	0.620607	0.354541
0.06	0.622971	0.354541
0.06	0.625326	0.354541
0.06	0.627673	0.354541
0.06	0.63001	0.354541
0.06	0.632339	0.354541
0.06	0.63466	0.354541
0.06	0.636972	0.354541
0.06	0.639276	0.354541
0.06	0.641571	0.354541
0.06	0.643858	0.354541
0.06	0.646137	0.354541
0.06	0.648409	0.354541
0.06	0.650672	0.354541
0.06	0.652927	0.354541
0.06	0.655175	0.354541
0.06	0.657415	0.354541
0.06	0.659647	0.354541
0.06	0.661872	0.354541
0.06	0.664089	0.354541
0.06	0.666299	0.354541
0.06	0.668502	0.354541
0.06	0.670697	0.354541
0.06	0.672885	0.354541
0.06	0.675067	0.354541
0.06	0.677241	0.354541
0.06	0.679408	0.354541
0.06	0.681568	0.354541
0.06	0.683722	0.354541
0.06	0.685868	0.354541
0.06	0.688008	0.354541
0.06	0.690142	0.354541
0.06	0.692268	0.354541
0.06	0.694389	0.354541
0.06	0.696503	0.354541
0.06	0.69861	0.354541
0.06	0.700711	0.354541
0.06	0.702806	0.354541
0.06	0.704894	0.354541
0.06	0.706977	0.354541
0.06	0.709053	0.354541
0.06	0.711123	0.354541
0.06	0.713188	0.354541
0.06	0.715246	0.354541
0.06	0.717298	0.354541
0.06	0.719345	0.354541
0.06	0.721385	0.354541
0.06	0.72342	0.354541
0.06	0.72545	0.354541
0.06	0.727473	0.354541
0.06	0.729491	0.354541
0.06	0.731504	0.354541
0.06	0.73351	0.354541
0.06	0.735512	0.354541
0.06	0.737508	0.354541
0.06	0.739498	0.354541
0.06	0.741484	0.354541
0.06	0.743463	0.354541
0.06	0.745438	0.354541
0.06	0.747408	0.354541
0.06	0.749372	0.354541
0.06	0.751331	0.354541
0.06	0.753285	0.354541
0.06	0.755234	0.354541
0.06	0.757178	0.354541
0.06	0.759117	0.354541
0.06	0.761051	0.354541
0.06	0.76298	0.354541
0.06	0.764905	0.354541
0.06	0.766824	0.354541
0.06	0.768739	0.354541
0.06	0.770649	0.354541
0.06	0.772554	0.354541
0.06	0.774454	0.354541
0.06	0.77635	0.354541
0.06	0.778241	0.354541
0.06	0.780128	0.354541
0.06	0.78201	0.354541
0.06	0.783888	0.354541
0.06	0.785761	0.354541
0.06	0.787629	0.354541
0.06	0.789494	0.354541
0.06	0.791353	0.354541
0.06	0.793209	0.354541
0.06	0.79506	0.354541
0.06	0.796907	0.354541
0.06	0.798749	0.354541
0.06	0.800588	0.354541
0.07	0	0.352241
0.07	0.0542226	0.352241
0.07	0.0766824	0.352241
0.07	0.0939164	0.352241
0.07	0.108445	0.352241
0.07	0.121246	0.352241
0.07	0.132818	0.352241
0.07	0.14346	0.352241
0.07	0.153365	0.352241
0.07	0.162668	0.352241
0.07	0.171467	0.352241
0.07	0.179836	0.352241
0.07	0.187833	0.352241
0.07	0.195503	0.352241
0.07	0.202883	0.352241
0.07	0.210003	0.352241
0.07	0.216891	0.352241
0.07	0.223566	0.352241
0.07	0.230047	0.352241
0.07	0.236351	0.352241
0.07	0.242491	0.352241
0.07	0.248479	0.352241
0.07	0.254327	0.352241
0.07	0.260043	0.352241
0.07	0.265636	0.352241
0.07	0.271113	0.352241
0.07	0.276482	0.352241
0.07	0.281749	0.352241
0.07	0.286919	0.352241
0.07	0.291998	0.352241
0.07	0.29699	0.352241
0.07	0.301899	0.352241
0.07	0.30673	0.352241
0.07	0.311485	0.352241
0.07	0.31617	0.352241
0.07	0.320786	0.352241
0.07	0.325336	0.352241
0.07	0.329823	0.352241
0.07	0.334251	0.352241
0.07	0.33862	0.352241
0.07	0.342934	0.352241
0.07	0.347194	0.352241
0.07	0.351403	0.352241
0.07	0.355562	0.352241
0.07	0.359672	0.352241
0.07	0.363737	0.352241
0.07	0.367756	0.352241
0.07	0.371732	0.352241
0.07	0.375666	0.352241
0.07	0.379559	0.352241
0.07	0.383412	0.352241
0.07	0.387227	0.352241
0.07	0.391005	0.352241
0.07	0.394747	0.352241
0.07	0.398453	0.352241
0.07	0.402126	0.352241
0.07	0.405765	0.352241
0.07	0.409372	0.352241
0.07	0.412947	0.352241
0.07	0.416492	0.352241
0.07	0.420007	0.352241
0.07	0.423492	0.352241
0.07	0.42695	0.352241
0.07	0.430379	0.352241
0.07	0.433781	0.352241
0.07	0.437157	0.352241
0.07	0.440507	0.352241
0.07	0.443832	0.352241
0.07	0.447131	0.352241
0.07	0.450407	0.352241
0.07	0.453659	0.352241
0.07	0.456888	0.352241
0.07	0.460094	0.352241
0.07	0.463279	0.352241
0.07	0.466441	0.352241
0.07	0.469582	0.352241
0.07	0.472702	0.352241
0.07	0.475802	0.352241
0.07	0.478881	0.352241
0.07	0.481941	0.352241
0.07	0.484982	0.352241
0.07	0.488004	0.352241
0.07	0.491007	0.352241
0.07	0.493992	0.352241
0.07	0.496959	0.352241
0.07	0.499908	0.352241
0.07	0.50284	0.352241
0.07	0.505755	0.352241
0.07	0.508654	0.352241
0.07	0.511535	0.352241
0.07	0.514401	0.352241
0.07	0.517251	0.352241
0.07	0.520085	0.352241
0.07	0.522904	0.352241
0.07	0.525708	0.352241
0.07	0.528497	0.352241
0.07	0.531271	0.352241
0.07	0.534031	0.352241
0.07	0.536777	0.352241
0.07	0.539509	0.352241
0.07	0.542226	0.352241
0.07	0.544931	0.352241
0.07	0.547622	0.352241
0.07	0.5503	0.352241
0.07	0.552965	0.352241
0.07	0.555617	0.352241
0.07	0.558256	0.352241
0.07	0.560883	0.352241
0.07	0.563498	0.352241
0.07	0.566101	0.352241
0.07	0.568692	0.352241
0.07	0.571271	0.352241
0.07	0.573839	0.352241
0.07	0.576395	0.352241
0.07	0.578939	0.352241
0.07	0.581473	0.352241
0.07	0.583996	0.352241
0.07	0.586508	0.352241
0.07	0.589009	0.352241
0.07	0.591499	0.352241
0.07	0.593979	0.352241
0.07	0.596449	0.352241
0.07	0.598909	0.352241
0.07	0.601358	0.352241
0.07	0.603798	0.352241
0.07	0.606228	0.352241
0.07	0.608648	0.352241
0.07	0.611058	0.352241
0.07	0.613459	0.352241
0.07	0.615851	0.352241
0.07	0.618233	0.352241
0.07	0.620607	0.352241
0.07	0.622971	0.352241
0.07	0.625326	0.352241
0.07	0.627673	0.352241
0.07	0.63001	0.352241
0.07	0.632339	0.352241
0.07	0.63466	0.352241
0.07	0.636972	0.352241
0.07	0.639276	0.352241
0.07	0.641571	0.352241
0.07	0.643858	0.352241
0.07	0.646137	0.352241
0.07	0.648409	0.352241
0.07	0.650672	0.352241
0.07	0.652927	0.352241
0.07	0.655175	0.352241
0.07	0.657415	0.352241
0.07	0.659647	0.352241
0.07	0.661872	0.352241
0.07	0.664089	0.352241
0.07	0.666299	0.352241
0.07	0.668502	0.352241
0.07	0.670697	0.352241
0.07	0.672885	0.352241
0.07	0.675067	0.352241
0.07	0.677241	0.352241
0.07	0.679408	0.352241
0.07	0.681568	0.352241
0.07	0.683722	0.352241
0.07	0.685868	0.352241
0.07	0.688008	0.352241
0.07	0.690142	0.352241
0.07	0.692268	0.352241
0.07	0.694389	0.352241
0.07	0.696503	0.352241
0.07	0.69861	0.352241
0.07	0.700711	0.352241
0.07	0.702806	0.352241
0.07	0.704894	0.352241
0.07	0.706977	0.352241
0.07	0.709053	0.352241
0.07	0.711123	0.352241
0.07	0.713188	0.352241
0.07	0.715246	0.352241
0.07	0.717298	0.352241
0.07	0.719345	0.352241
0.07	0.721385	0.352241
0.07	0.72342	0.352241
0.07	0.72545	0.352241
0.07	0.727473	0.352241
0.07	0.729491	0.352241
0.07	0.731504	0.352241
0.07	0.73351	0.352241
0.07	0.735512	0.352241
0.07	0.737508	0.352241
0.07	0.739498	0.352241
0.07	0.741484	0.352241
0.07	0.743463	0.352241
0.07	0.745438	0.352241
0.07	0.747408	0.352241
0.07	0.749372	0.352241
0.07	0.751331	0.352241
0.07	0.753285	0.352241
0.07	0.755234	0.352241
0.07	0.757178	0.352241
0.07	0.759117	0.352241
0.07	0.761051	0.352241
0.07	0.76298	0.352241
0.07	0.764905	0.352241
0.07	0.766824	0.352241
0.07	0.768739	0.352241
0.07	0.770649	0.352241
0.07	0.772554	0.352241
0.07	0.774454	0.352241
0.07	0.77635	0.352241
0.07	0.778241	0.352241
0.07	0.780128	0.352241
0.07	0.78201	0.352241
0.07	0.783888	0.352241
0.07	0.785761	0.352241
0.07	0.787629	0.352241
0.07	0.789494	0.352241
0.07	0.791353	0.352241
0.07	0.793209	0.352241
0.07	0.79506	0.352241
0.07	0.796907	0.352241
0.07	0.798749	0.352241
0.07	0.800588	0.352241
0.08	0	0.349594
0.08	0.0542226	0.349594
0.08	0.0766824	0.349594
0.08	0.0939164	0.349594
0.08	0.108445	0.349594
0.08	0.121246	0.349594
0.08	0.132818	0.349594
0.08	0.14346	0.349594
0.08	0.153365	0.349594
0.08	0.162668	0.349594
0.08	0.171467	0.349594
0.08	0.179836	0.349594
0.08	0.187833	0.349594
0.08	0.195503	0.349594
0.08	0.202883	0.349594
0.08	0.210003	0.349594
0.08	0.216891	0.349594
0.08	0.223566	0.349594
0.08	0.230047	0.349594
0.08	0.236351	0.349594
0.08	0.242491	0.349594
0.08	0.248479	0.349594
0.08	0.254327	0.349594
0.08	0.260043	0.349594
0.08	0.265636	0.349594
0.08	0.271113	0.349594
0.08	0.276482	0.349594
0.08	0.281749	0.349594
0.08	0.286919	0.349594
0.08	0.291998	0.349594
0.08	0.29699	0.349594
0.08	0.301899	0.349594
0.08	0.30673	0.349594
0.08	0.311485	0.349594
0.08	0.31617	0.349594
0.08	0.320786	0.349594
0.08	0.325336	0.349594
0.08	0.329823	0.349594
0.08	0.334251	0.349594
0.08	0.33862	0.349594
0.08	0.342934	0.349594
0.08	0.347194	0.349594
0.08	0.351403	0.349594
0.08	0.355562	0.349594
0.08	0.359672	0.349594
0.08	0.363737	0.349594
0.08	0.367756	0.349594
0.08	0.371732	0.349594
0.08	0.375666	0.349594
0.08	0.379559	0.349594
0.08	0.383412	0.349594
0.08	0.387227	0.349594
0.08	0.391005	0.349594
0.08	0.394747	0.349594
0.08	0.398453	0.349594
0.08	0.402126	0.349594
0.08	0.405765	0.349594
0.08	0.409372	0.349594
0.08	0.412947	0.349594
0.08	0.416492	0.349594
0.08	0.420007	0.349594
0.08	0.423492	0.349594
0.08	0.42695	0.349594
0.08	0.430379	0.349594
0.08	0.433781	0.349594
0.08	0.437157	0.349594
0.08	0.440507	0.349594
0.08	0.443832	0.349594
0.08	0.447131	0.349594
0.08	0.450407	0.349594
0.08	0.453659	0.349594
0.08	0.456888	0.349594
0.08	0.460094	0.349594
0.08	0.463279	0.349594
0.08	0.466441	0.349594
0.08	0.469582	0.349594
0.08	0.472702	0.349594
0.08	0.475802	0.349594
0.08	0.478881	0.349594
0.08	0.481941	0.349594
0.08	0.484982	0.349594
0.08	0.488004	0.349594
0.08	0.491007	0.349594
0.08	0.493992	0.349594
0.08	0.496959	0.349594
0.08	0.499908	0.349594
0.08	0.50284	0.349594
0.08	0.505755	0.349594
0.08	0.508654	0.349594
0.08	0.511535	0.349594
0.08	0.514401	0.349594
0.08	0.517251	0.349594
0.08	0.520085	0.349594
0.08	0.522904	0.349594
0.08	0.525708	0.349594
0.08	0.528497	0.349594
0.08	0.531271	0.349594
0.08	0.534031	0.349594
0.08	0.536777	0.349594
0.08	0.539509	0.349594
0.08	0.542226	0.349594
0.08	0.544931	0.349594
0.08	0.547622	0.349594
0.08	0.5503	0.349594
0.08	0.552965	0.349594
0.08	0.555617	0.349594
0.08	0.558256	0.349594
0.08	0.560883	0.349594
0.08	0.563498	0.349594
0.08	0.566101	0.349594
0.08	0.568692	0.349594
0.08	0.571271	0.349594
0.08	0.573839	0.349594
0.08	0.576395	0.349594
0.08	0.578939	0.349594
0.08	0.581473	0.349594
0.08	0.583996	0.349594
0.08	0.586508	0.349594
0.08	0.589009	0.349594
0.08	0.591499	0.349594
0.08	0.593979	0.349594
0.08	0.596449	0.349594
0.08	0.598909	0.349594
0.08	0.601358	0.349594
0.08	0.603798	0.349594
0.08	0.606228	0.349594
0.08	0.608648	0.349594
0.08	0.611058	0.349594
0.08	0.613459	0.349594
0.08	0.615851	0.349594
0.08	0.618233	0.349594
0.08	0.620607	0.349594
0.08	0.622971	0.349594
0.08	0.625326	0.349594
0.08	0.627673	0.349594
0.08	0.63001	0.349594
0.08	0.632339	0.349594
0.08	0.63466	0.349594
0.08	0.636972	0.349594
0.08	0.639276	0.349594
0.08	0.641571	0.349594
0.08	0.643858	0.349594
0.08	0.646137	0.349594
0.08	0.648409	0.349594
0.08	0.650672	0.349594
0.08	0.652927	0.349594
0.08	0.655175	0.349594
0.08	0.657415	0.349594
0.08	0.659647	0.349594
0.08	0.661872	0.349594
0.08	0.664089	0.349594
0.08	0.666299	0.349594
0.08	0.668502	0.349594
0.08	0.670697	0.349594
0.08	0.672885	0.349594
0.08	0.675067	0.349594
0.08	0.677241	0.349594
0.08	0.679408	0.349594
0.08	0.681568	0.349594
0.08	0.683722	0.349594
0.08	0.685868	0.349594
0.08	0.688008	0.349594
0.08	0.690142	0.349594
0.08	0.692268	0.349594
0.08	0.694389	0.349594
0.08	0.696503	0.349594
0.08	0.69861	0.349594
0.08	0.700711	0.349594
0.08	0.702806	0.349594
0.08	0.704894	0.349594
0.08	0.706977	0.349594
0.08	0.709053	0.349594
0.08	0.711123	0.349594
0.08	0.713188	0.349594
0.08	0.715246	0.349594
0.08	0.717298	0.349594
0.08	0.719345	0.349594
0.08	0.721385	0.349594
0.08	0.72342	0.349594
0.08	0.72545	0.349594
0.08	0.727473	0.349594
0.08	0.729491	0.349594
0.08	0.731504	0.349594
0.08	0.73351	0.349594
0.08	0.735512	0.349594
0.08	0.737508	0.349594
0.08	0.739498	0.349594
0.08	0.741484	0.349594
0.08	0.743463	0.349594
0.08	0.745438	0.349594
0.08	0.747408	0.349594
0.08	0.749372	0.349594
0.08	0.751331	0.349594
0.08	0.753285	0.349594
0.08	0.755234	0.349594
0.08	0.757178	0.349594
0.08	0.759117	0.349594
0.08	0.761051	0.349594
0.08	0.76298	0.349594
0.08	0.764905	0.349594
0.08	0.766824	0.349594
0.08	0.768739	0.349594
0.08	0.770649	0.349594
0.08	0.772554	0.349594
0.08	0.774454	0.349594
0.08	0.77635	0.349594
0.08	0.778241	0.349594
0.08	0.780128	0.349594
0.08	0.78201	0.349594
0.08	0.783888	0.349594
0.08	0.785761	0.349594
0.08	0.787629	0.349594
0.08	0.789494	0.349594
0.08	0.791353	0.349594
0.08	0.793209	0.349594
0.08	0.79506	0.349594
0.08	0.796907	0.349594
0.08	0.798749	0.349594
0.08	0.800588	0.349594
0.09	0	0.346602
0.09	0.0542226	0.346602
0.09	0.0766824	0.346602
0.09	0.0939164	0.346602
0.09	0.108445	0.346602
0.09	0.121246	0.346602
0.09	0.132818	0.346602
0.09	0.14346	0.346602
0.09	0.153365	0.346602
0.09	0.162668	0.346602
0.09	0.171467	0.346602
0.09	0.179836	0.346602
0.09	0.187833	0.346602
0.09	0.195503	0.346602
0.09	0.202883	0.346602
0.09	0.210003	0.346602
0.09	0.216891	0.346602
0.09	0.223566	0.346602
0.09	0.230047	0.346602
0.09	0.236351	0.346602
0.09	0.242491	0.346602
0.09	0.248479	0.346602
0.09	0.254327	0.346602
0.09	0.260043	0.346602
0.09	0.265636	0.346602
0.09	0.271113	0.346602
0.09	0.276482	0.346602
0.09	0.281749	0.346602
[truncated: 20,120 more rows]

## Sheet: Supplementary Fig.5c
Reltive phase (units of π)	pr (a.u.)	Re[σ1] (rad)
0	0.0084453	0.284358
0	0.0212455	0.279184
0	0.0328178	0.274116
0	0.0434596	0.26915
0	0.0533648	0.264284
0	0.0626679	0.259514
0	0.0714671	0.254836
0	0.0798362	0.250249
0	0.0878328	0.245749
0	0.0955025	0.241333
0	0.102883	0.236999
0	0.110003	0.232745
0	0.116891	0.228567
0	0.123566	0.224464
0	0.130047	0.220434
0	0.136351	0.216474
0	0.142491	0.212583
0	0.148479	0.208758
0	0.154327	0.204997
0	0.160043	0.201299
0	0.165636	0.197663
0	0.171113	0.194085
0	0.176482	0.190565
0	0.181749	0.187101
0	0.186919	0.183692
0	0.191998	0.180336
0	0.19699	0.177032
0	0.201899	0.173778
0	0.20673	0.170574
0	0.211485	0.167417
0	0.21617	0.164306
0	0.220786	0.161242
0	0.225336	0.158221
0	0.229823	0.155244
0	0.234251	0.152309
0	0.23862	0.149414
0	0.242934	0.14656
0	0.247194	0.143746
0	0.251403	0.140969
0	0.255562	0.13823
0	0.259672	0.135527
0	0.263737	0.13286
0	0.267756	0.130227
0	0.271732	0.127629
0	0.275666	0.125063
0	0.279559	0.12253
0	0.283412	0.120029
0	0.287227	0.117559
0	0.291005	0.115119
0	0.294747	0.112709
0	0.298453	0.110328
0	0.302126	0.107975
0	0.305765	0.10565
0	0.309372	0.103352
0	0.312947	0.10108
0	0.316492	0.0988349
0	0.320007	0.0966151
0	0.323492	0.0944202
0	0.32695	0.0922498
0	0.330379	0.0901033
0	0.333781	0.0879802
0	0.337157	0.0858802
0	0.340507	0.0838026
0	0.343832	0.0817471
0	0.347131	0.0797132
0	0.350407	0.0777006
0	0.353659	0.0757087
0	0.356888	0.0737372
0	0.360094	0.0717856
0	0.363279	0.0698537
0	0.366441	0.067941
0	0.369582	0.0660472
0	0.372702	0.0641718
0	0.375802	0.0623146
0	0.378881	0.0604752
0	0.381941	0.0586533
0	0.384982	0.0568485
0	0.388004	0.0550606
0	0.391007	0.0532893
0	0.393992	0.0515341
0	0.396959	0.0497949
0	0.399908	0.0480714
0	0.40284	0.0463632
0	0.405755	0.0446702
0	0.408654	0.0429919
0	0.411535	0.0413283
0	0.414401	0.039679
0	0.417251	0.0380437
0	0.420085	0.0364223
0	0.422904	0.0348145
0	0.425708	0.03322
0	0.428497	0.0316387
0	0.431271	0.0300703
0	0.434031	0.0285145
0	0.436777	0.0269713
0	0.439509	0.0254403
0	0.442226	0.0239214
0	0.444931	0.0224144
0	0.447622	0.020919
0	0.4503	0.0194352
0	0.452965	0.0179626
0	0.455617	0.0165011
0	0.458256	0.0150506
0	0.460883	0.0136109
0	0.463498	0.0121817
0	0.466101	0.010763
0	0.468692	0.00935455
0	0.471271	0.00795618
0	0.473839	0.00656776
0	0.476395	0.00518913
0	0.478939	0.00382013
0	0.481473	0.00246062
0	0.483996	0.00111045
0	0.486508	0.000230513
0	0.489009	0.00156242
0	0.491499	0.0028854
0	0.493979	0.00419959
0	0.496449	0.00550512
0	0.498909	0.00680212
0	0.501358	0.00809072
0	0.503798	0.00937104
0	0.506228	0.0106432
0	0.508648	0.0119073
0	0.511058	0.0131635
0	0.513459	0.0144119
0	0.515851	0.0156526
0	0.518233	0.0168858
0	0.520607	0.0181114
0	0.522971	0.0193297
0	0.525326	0.0205407
0	0.527673	0.0217446
0	0.53001	0.0229414
0	0.532339	0.0241312
0	0.53466	0.0253142
0	0.536972	0.0264904
0	0.539276	0.0276599
0	0.541571	0.0288229
0	0.543858	0.0299794
0	0.546137	0.0311294
0	0.548409	0.0322732
0	0.550672	0.0334107
0	0.552927	0.0345421
0	0.555175	0.0356674
0	0.557415	0.0367867
0	0.559647	0.0379001
0	0.561872	0.0390077
0	0.564089	0.0401096
0	0.566299	0.0412058
0	0.568502	0.0422964
0	0.570697	0.0433814
0	0.572885	0.044461
0	0.575067	0.0455353
0	0.577241	0.0466042
0	0.579408	0.0476679
0	0.581568	0.0487264
0	0.583722	0.0497798
0	0.585868	0.0508282
0	0.588008	0.0518716
0	0.590142	0.05291
0	0.592268	0.0539436
0	0.594389	0.0549725
0	0.596503	0.0559966
0	0.59861	0.057016
0	0.600711	0.0580308
0	0.602806	0.059041
0	0.604894	0.0600468
0	0.606977	0.0610481
0	0.609053	0.062045
0	0.611123	0.0630375
0	0.613188	0.0640258
0	0.615246	0.0650099
0	0.617298	0.0659897
0	0.619345	0.0669655
0	0.621385	0.0679371
0	0.62342	0.0689047
0	0.62545	0.0698684
0	0.627473	0.070828
0	0.629491	0.0717838
0	0.631504	0.0727358
0	0.63351	0.073684
0	0.635512	0.0746284
0	0.637508	0.075569
0	0.639498	0.0765061
0	0.641484	0.0774395
0	0.643463	0.0783693
0	0.645438	0.0792955
0	0.647408	0.0802183
0	0.649372	0.0811376
0	0.651331	0.0820535
0	0.653285	0.082966
0	0.655234	0.0838751
0	0.657178	0.084781
0	0.659117	0.0856835
0	0.661051	0.0865829
0	0.66298	0.087479
0	0.664905	0.088372
0	0.666824	0.0892618
0	0.668739	0.0901486
0	0.670649	0.0910323
0	0.672554	0.091913
0	0.674454	0.0927907
0	0.67635	0.0936654
0	0.678241	0.0945372
0	0.680128	0.0954061
0	0.68201	0.0962722
0	0.683888	0.0971354
0	0.685761	0.0979958
0	0.687629	0.0988535
0	0.689494	0.0997084
0	0.691353	0.100561
0	0.693209	0.10141
0	0.69506	0.102257
0	0.696907	0.103101
0	0.698749	0.103943
0	0.700588	0.104782
0	0.702422	0.105618
0	0.704252	0.106452
0	0.706078	0.107284
0	0.707899	0.108113
0	0.709717	0.10894
0	0.71153	0.109764
0	0.71334	0.110586
0	0.715145	0.111405
0	0.716947	0.112222
0	0.718744	0.113037
0	0.720538	0.11385
0	0.722327	0.11466
0	0.724113	0.115468
0	0.725895	0.116274
0	0.727673	0.117077
0	0.729447	0.117878
0	0.731217	0.118678
0	0.732984	0.119475
0	0.734747	0.12027
0	0.736506	0.121063
0	0.738262	0.121853
0	0.740014	0.122642
0	0.741762	0.123429
0	0.743506	0.124214
0	0.745247	0.124996
0	0.746985	0.125777
0	0.748719	0.126556
0	0.750449	0.127333
0	0.752176	0.128108
0	0.753899	0.128881
0	0.755619	0.129652
0	0.757335	0.130421
0	0.759048	0.131189
0	0.760758	0.131955
0	0.762464	0.132718
0	0.764167	0.13348
0	0.765866	0.134241
0	0.767562	0.134999
0	0.769255	0.135756
0	0.770945	0.136511
0	0.772631	0.137265
0	0.774314	0.138016
0	0.775994	0.138766
0	0.77767	0.139515
0	0.779344	0.140261
0	0.781014	0.141006
0	0.782681	0.14175
0	0.784345	0.142492
0	0.786005	0.143232
0	0.787663	0.143971
0	0.789318	0.144708
0	0.790969	0.145444
0	0.792617	0.146178
0	0.794263	0.14691
0	0.795905	0.147641
0	0.797545	0.148371
0	0.799181	0.149099
0	0.800814	0.149826
0.01	0.0084453	0.275286
0.01	0.0212455	0.270277
0.01	0.0328178	0.26537
0.01	0.0434596	0.260563
0.01	0.0533648	0.255852
0.01	0.0626679	0.251234
0.01	0.0714671	0.246706
0.01	0.0798362	0.242265
0.01	0.0878328	0.237908
0.01	0.0955025	0.233633
0.01	0.102883	0.229438
0.01	0.110003	0.225319
0.01	0.116891	0.221275
0.01	0.123566	0.217303
0.01	0.130047	0.213401
0.01	0.136351	0.209568
0.01	0.142491	0.205801
0.01	0.148479	0.202098
0.01	0.154327	0.198457
0.01	0.160043	0.194877
0.01	0.165636	0.191356
0.01	0.171113	0.187893
0.01	0.176482	0.184485
0.01	0.181749	0.181132
0.01	0.186919	0.177832
0.01	0.191998	0.174583
0.01	0.19699	0.171384
0.01	0.201899	0.168234
0.01	0.20673	0.165132
0.01	0.211485	0.162075
0.01	0.21617	0.159064
0.01	0.220786	0.156097
0.01	0.225336	0.153173
0.01	0.229823	0.150291
0.01	0.234251	0.147449
0.01	0.23862	0.144647
0.01	0.242934	0.141885
0.01	0.247194	0.13916
0.01	0.251403	0.136472
0.01	0.255562	0.13382
0.01	0.259672	0.131203
0.01	0.263737	0.128621
0.01	0.267756	0.126072
0.01	0.271732	0.123557
0.01	0.275666	0.121073
0.01	0.279559	0.118621
0.01	0.283412	0.1162
0.01	0.287227	0.113808
0.01	0.291005	0.111446
0.01	0.294747	0.109113
0.01	0.298453	0.106808
0.01	0.302126	0.10453
0.01	0.305765	0.102279
0.01	0.309372	0.100054
0.01	0.312947	0.0978553
0.01	0.316492	0.0956817
0.01	0.320007	0.0935326
0.01	0.323492	0.0914078
0.01	0.32695	0.0893066
0.01	0.330379	0.0872286
0.01	0.333781	0.0851733
0.01	0.337157	0.0831402
0.01	0.340507	0.0811289
0.01	0.343832	0.079139
0.01	0.347131	0.0771701
0.01	0.350407	0.0752216
0.01	0.353659	0.0732933
0.01	0.356888	0.0713846
0.01	0.360094	0.0694954
0.01	0.363279	0.0676251
0.01	0.366441	0.0657734
0.01	0.369582	0.06394
0.01	0.372702	0.0621244
0.01	0.375802	0.0603265
0.01	0.378881	0.0585458
0.01	0.381941	0.056782
0.01	0.384982	0.0550348
0.01	0.388004	0.053304
0.01	0.391007	0.0515891
0.01	0.393992	0.04989
0.01	0.396959	0.0482063
0.01	0.399908	0.0465377
0.01	0.40284	0.044884
0.01	0.405755	0.043245
0.01	0.408654	0.0416203
0.01	0.411535	0.0400097
0.01	0.414401	0.038413
0.01	0.417251	0.03683
0.01	0.420085	0.0352603
0.01	0.422904	0.0337037
0.01	0.425708	0.0321602
0.01	0.428497	0.0306293
0.01	0.431271	0.0291109
0.01	0.434031	0.0276048
0.01	0.436777	0.0261108
0.01	0.439509	0.0246287
0.01	0.442226	0.0231582
0.01	0.444931	0.0216993
0.01	0.447622	0.0202516
0.01	0.4503	0.0188151
0.01	0.452965	0.0173895
0.01	0.455617	0.0159747
0.01	0.458256	0.0145705
0.01	0.460883	0.0131766
0.01	0.463498	0.0117931
0.01	0.466101	0.0104196
0.01	0.468692	0.0090561
0.01	0.471271	0.00770235
0.01	0.473839	0.00635822
0.01	0.476395	0.00502357
0.01	0.478939	0.00369825
0.01	0.481473	0.00238211
0.01	0.483996	0.00107502
0.01	0.486508	0.000223158
0.01	0.489009	0.00151257
0.01	0.491499	0.00279334
0.01	0.493979	0.0040656
0.01	0.496449	0.00532948
0.01	0.498909	0.00658511
0.01	0.501358	0.00783259
0.01	0.503798	0.00907207
0.01	0.506228	0.0103036
0.01	0.508648	0.0115274
0.01	0.511058	0.0127436
0.01	0.513459	0.0139521
0.01	0.515851	0.0151533
0.01	0.518233	0.016347
0.01	0.520607	0.0175336
0.01	0.522971	0.018713
0.01	0.525326	0.0198854
0.01	0.527673	0.0210508
0.01	0.53001	0.0222095
0.01	0.532339	0.0233613
0.01	0.53466	0.0245066
0.01	0.536972	0.0256453
0.01	0.539276	0.0267775
0.01	0.541571	0.0279033
0.01	0.543858	0.0290229
0.01	0.546137	0.0301363
0.01	0.548409	0.0312435
0.01	0.550672	0.0323447
0.01	0.552927	0.03344
0.01	0.555175	0.0345294
0.01	0.557415	0.035613
0.01	0.559647	0.0366909
0.01	0.561872	0.0377632
0.01	0.564089	0.0388299
0.01	0.566299	0.0398911
0.01	0.568502	0.0409469
0.01	0.570697	0.0419974
0.01	0.572885	0.0430425
0.01	0.575067	0.0440825
0.01	0.577241	0.0451173
0.01	0.579408	0.0461471
0.01	0.581568	0.0471718
0.01	0.583722	0.0481916
0.01	0.585868	0.0492065
0.01	0.588008	0.0502166
0.01	0.590142	0.051222
0.01	0.592268	0.0522226
0.01	0.594389	0.0532186
0.01	0.596503	0.05421
0.01	0.59861	0.0551969
0.01	0.600711	0.0561794
0.01	0.602806	0.0571574
0.01	0.604894	0.058131
0.01	0.606977	0.0591004
0.01	0.609053	0.0600655
0.01	0.611123	0.0610264
0.01	0.613188	0.0619831
0.01	0.615246	0.0629358
0.01	0.617298	0.0638844
0.01	0.619345	0.064829
0.01	0.621385	0.0657696
0.01	0.62342	0.0667064
0.01	0.62545	0.0676393
0.01	0.627473	0.0685683
0.01	0.629491	0.0694936
0.01	0.631504	0.0704152
0.01	0.63351	0.0713331
0.01	0.635512	0.0722474
0.01	0.637508	0.0731581
0.01	0.639498	0.0740652
0.01	0.641484	0.0749688
0.01	0.643463	0.075869
0.01	0.645438	0.0767657
0.01	0.647408	0.077659
0.01	0.649372	0.078549
0.01	0.651331	0.0794356
0.01	0.653285	0.080319
0.01	0.655234	0.0811991
0.01	0.657178	0.0820761
0.01	0.659117	0.0829499
0.01	0.661051	0.0838205
0.01	0.66298	0.0846881
0.01	0.664905	0.0855526
0.01	0.666824	0.086414
0.01	0.668739	0.0872725
0.01	0.670649	0.088128
0.01	0.672554	0.0889806
0.01	0.674454	0.0898303
0.01	0.67635	0.0906771
0.01	0.678241	0.0915211
0.01	0.680128	0.0923623
0.01	0.68201	0.0932007
0.01	0.683888	0.0940364
0.01	0.685761	0.0948694
0.01	0.687629	0.0956997
0.01	0.689494	0.0965273
0.01	0.691353	0.0973523
0.01	0.693209	0.0981747
0.01	0.69506	0.0989946
0.01	0.696907	0.0998119
0.01	0.698749	0.100627
0.01	0.700588	0.101439
0.01	0.702422	0.102249
0.01	0.704252	0.103056
0.01	0.706078	0.103861
0.01	0.707899	0.104664
0.01	0.709717	0.105464
0.01	0.71153	0.106262
0.01	0.71334	0.107058
0.01	0.715145	0.107851
0.01	0.716947	0.108642
0.01	0.718744	0.109431
0.01	0.720538	0.110217
0.01	0.722327	0.111002
0.01	0.724113	0.111784
0.01	0.725895	0.112564
0.01	0.727673	0.113342
0.01	0.729447	0.114118
0.01	0.731217	0.114891
0.01	0.732984	0.115663
0.01	0.734747	0.116433
0.01	0.736506	0.1172
0.01	0.738262	0.117966
0.01	0.740014	0.118729
0.01	0.741762	0.119491
0.01	0.743506	0.120251
0.01	0.745247	0.121009
0.01	0.746985	0.121764
0.01	0.748719	0.122518
0.01	0.750449	0.12327
0.01	0.752176	0.124021
0.01	0.753899	0.124769
0.01	0.755619	0.125516
0.01	0.757335	0.12626
0.01	0.759048	0.127003
0.01	0.760758	0.127745
0.01	0.762464	0.128484
0.01	0.764167	0.129222
0.01	0.765866	0.129958
0.01	0.767562	0.130692
0.01	0.769255	0.131425
0.01	0.770945	0.132156
0.01	0.772631	0.132885
0.01	0.774314	0.133613
0.01	0.775994	0.134339
0.01	0.77767	0.135064
0.01	0.779344	0.135786
0.01	0.781014	0.136508
0.01	0.782681	0.137228
0.01	0.784345	0.137946
0.01	0.786005	0.138662
0.01	0.787663	0.139378
0.01	0.789318	0.140091
0.01	0.790969	0.140803
0.01	0.792617	0.141514
0.01	0.794263	0.142223
0.01	0.795905	0.142931
0.01	0.797545	0.143637
0.01	0.799181	0.144342
0.01	0.800814	0.145046
0.02	0.0084453	0.265942
0.02	0.0212455	0.261103
0.02	0.0328178	0.256363
0.02	0.0434596	0.251719
0.02	0.0533648	0.247168
0.02	0.0626679	0.242707
0.02	0.0714671	0.238332
0.02	0.0798362	0.234042
0.02	0.0878328	0.229833
0.02	0.0955025	0.225703
0.02	0.102883	0.22165
0.02	0.110003	0.217671
0.02	0.116891	0.213764
0.02	0.123566	0.209927
0.02	0.130047	0.206158
0.02	0.136351	0.202455
0.02	0.142491	0.198815
0.02	0.148479	0.195238
0.02	0.154327	0.191721
0.02	0.160043	0.188263
0.02	0.165636	0.184861
0.02	0.171113	0.181515
0.02	0.176482	0.178223
0.02	0.181749	0.174984
0.02	0.186919	0.171796
0.02	0.191998	0.168657
0.02	0.19699	0.165567
0.02	0.201899	0.162524
0.02	0.20673	0.159527
0.02	0.211485	0.156574
0.02	0.21617	0.153665
0.02	0.220786	0.150799
0.02	0.225336	0.147974
0.02	0.229823	0.14519
0.02	0.234251	0.142444
0.02	0.23862	0.139738
0.02	0.242934	0.137069
0.02	0.247194	0.134436
0.02	0.251403	0.131839
0.02	0.255562	0.129277
0.02	0.259672	0.12675
0.02	0.263737	0.124255
0.02	0.267756	0.121793
0.02	0.271732	0.119363
0.02	0.275666	0.116964
0.02	0.279559	0.114595
0.02	0.283412	0.112256
0.02	0.287227	0.109945
0.02	0.291005	0.107663
0.02	0.294747	0.105409
0.02	0.298453	0.103182
0.02	0.302126	0.100982
0.02	0.305765	0.0988073
0.02	0.309372	0.0966581
0.02	0.312947	0.0945339
0.02	0.316492	0.092434
0.02	0.320007	0.0903579
0.02	0.323492	0.0883052
0.02	0.32695	0.0862753
0.02	0.330379	0.0842678
0.02	0.333781	0.0822823
0.02	0.337157	0.0803182
0.02	0.340507	0.0783752
0.02	0.343832	0.0764529
0.02	0.347131	0.0745507
0.02	0.350407	0.0726684
0.02	0.353659	0.0708055
0.02	0.356888	0.0689617
0.02	0.360094	0.0671365
0.02	0.363279	0.0653297
0.02	0.366441	0.0635409
0.02	0.369582	0.0617697
0.02	0.372702	0.0600158
0.02	0.375802	0.0582789
0.02	0.378881	0.0565586
0.02	0.381941	0.0548547
0.02	0.384982	0.0531668
0.02	0.388004	0.0514947
0.02	0.391007	0.049838
0.02	0.393992	0.0481966
0.02	0.396959	0.04657
0.02	0.399908	0.0449581
0.02	0.40284	0.0433606
0.02	0.405755	0.0417772
0.02	0.408654	0.0402076
0.02	0.411535	0.0386517
0.02	0.414401	0.0371092
0.02	0.417251	0.0355799
0.02	0.420085	0.0340635
0.02	0.422904	0.0325598
0.02	0.425708	0.0310686
0.02	0.428497	0.0295896
0.02	0.431271	0.0281228
0.02	0.434031	0.0266678
0.02	0.436777	0.0252245
0.02	0.439509	0.0237927
0.02	0.442226	0.0223722
0.02	0.444931	0.0209627
0.02	0.447622	0.0195642
0.02	0.4503	0.0181765
0.02	0.452965	0.0167993
0.02	0.455617	0.0154325
0.02	0.458256	0.0140759
0.02	0.460883	0.0127294
0.02	0.463498	0.0113928
0.02	0.466101	0.010066
0.02	0.468692	0.00874871
0.02	0.471271	0.00744091
0.02	0.473839	0.00614241
0.02	0.476395	0.00485306
0.02	0.478939	0.00357272
0.02	0.481473	0.00230126
0.02	0.483996	0.00103854
0.02	0.486508	0.000215584
0.02	0.489009	0.00146123
0.02	0.491499	0.00269853
0.02	0.493979	0.00392761
0.02	0.496449	0.00514859
0.02	0.498909	0.00636159
0.02	0.501358	0.00756674
0.02	0.503798	0.00876414
0.02	0.506228	0.00995391
0.02	0.508648	0.0111362
0.02	0.511058	0.012311
0.02	0.513459	0.0134786
0.02	0.515851	0.0146389
0.02	0.518233	0.0157922
0.02	0.520607	0.0169384
0.02	0.522971	0.0180778
0.02	0.525326	0.0192104
0.02	0.527673	0.0203363
0.02	0.53001	0.0214556
0.02	0.532339	0.0225684
0.02	0.53466	0.0236748
0.02	0.536972	0.0247748
0.02	0.539276	0.0258686
0.02	0.541571	0.0269562
0.02	0.543858	0.0280378
0.02	0.546137	0.0291134
0.02	0.548409	0.030183
0.02	0.550672	0.0312469
0.02	0.552927	0.032305
0.02	0.555175	0.0333574
0.02	0.557415	0.0344042
0.02	0.559647	0.0354456
0.02	0.561872	0.0364814
0.02	0.564089	0.0375119
0.02	0.566299	0.0385371
0.02	0.568502	0.0395571
0.02	0.570697	0.0405719
0.02	0.572885	0.0415816
0.02	0.575067	0.0425862
0.02	0.577241	0.0435859
0.02	0.579408	0.0445807
0.02	0.581568	0.0455707
0.02	0.583722	0.0465559
0.02	0.585868	0.0475363
0.02	0.588008	0.0485122
0.02	0.590142	0.0494834
0.02	0.592268	0.05045
0.02	0.594389	0.0514122
0.02	0.596503	0.05237
0.02	0.59861	0.0533234
0.02	0.600711	0.0542725
0.02	0.602806	0.0552173
0.02	0.604894	0.0561579
0.02	0.606977	0.0570944
0.02	0.609053	0.0580267
0.02	0.611123	0.058955
0.02	0.613188	0.0598793
0.02	0.615246	0.0607996
0.02	0.617298	0.061716
0.02	0.619345	0.0626285
0.02	0.621385	0.0635372
0.02	0.62342	0.0644422
0.02	0.62545	0.0653434
0.02	0.627473	0.066241
0.02	0.629491	0.0671349
0.02	0.631504	0.0680252
0.02	0.63351	0.0689119
0.02	0.635512	0.0697951
0.02	0.637508	0.0706749
0.02	0.639498	0.0715512
0.02	0.641484	0.0724242
0.02	0.643463	0.0732938
0.02	0.645438	0.07416
0.02	0.647408	0.075023
0.02	0.649372	0.0758828
0.02	0.651331	0.0767394
0.02	0.653285	0.0775928
0.02	0.655234	0.078443
0.02	0.657178	0.0792902
0.02	0.659117	0.0801343
0.02	0.661051	0.0809754
0.02	0.66298	0.0818135
0.02	0.664905	0.0826487
0.02	0.666824	0.0834809
0.02	0.668739	0.0843102
0.02	0.670649	0.0851367
0.02	0.672554	0.0859604
0.02	0.674454	0.0867812
0.02	0.67635	0.0875993
0.02	0.678241	0.0884146
0.02	0.680128	0.0892273
0.02	0.68201	0.0900372
0.02	0.683888	0.0908446
0.02	0.685761	0.0916493
0.02	0.687629	0.0924514
0.02	0.689494	0.0932509
0.02	0.691353	0.0940479
0.02	0.693209	0.0948424
0.02	0.69506	0.0956344
0.02	0.696907	0.096424
0.02	0.698749	0.0972111
0.02	0.700588	0.0979959
0.02	0.702422	0.0987782
0.02	0.704252	0.0995582
0.02	0.706078	0.100336
0.02	0.707899	0.101111
0.02	0.709717	0.101884
0.02	0.71153	0.102655
0.02	0.71334	0.103424
0.02	0.715145	0.10419
0.02	0.716947	0.104954
0.02	0.718744	0.105716
0.02	0.720538	0.106476
0.02	0.722327	0.107234
0.02	0.724113	0.10799
0.02	0.725895	0.108743
0.02	0.727673	0.109495
0.02	0.729447	0.110244
0.02	0.731217	0.110992
0.02	0.732984	0.111737
0.02	0.734747	0.112481
0.02	0.736506	0.113222
0.02	0.738262	0.113962
0.02	0.740014	0.114699
0.02	0.741762	0.115435
0.02	0.743506	0.116169
0.02	0.745247	0.116901
0.02	0.746985	0.117631
0.02	0.748719	0.11836
0.02	0.750449	0.119086
0.02	0.752176	0.119811
0.02	0.753899	0.120534
0.02	0.755619	0.121255
0.02	0.757335	0.121975
0.02	0.759048	0.122693
0.02	0.760758	0.123409
0.02	0.762464	0.124123
0.02	0.764167	0.124836
0.02	0.765866	0.125547
0.02	0.767562	0.126256
0.02	0.769255	0.126964
0.02	0.770945	0.12767
0.02	0.772631	0.128375
0.02	0.774314	0.129078
0.02	0.775994	0.129779
0.02	0.77767	0.130479
0.02	0.779344	0.131178
0.02	0.781014	0.131874
0.02	0.782681	0.13257
0.02	0.784345	0.133264
0.02	0.786005	0.133956
0.02	0.787663	0.134647
0.02	0.789318	0.135336
0.02	0.790969	0.136024
0.02	0.792617	0.136711
0.02	0.794263	0.137396
0.02	0.795905	0.13808
0.02	0.797545	0.138762
0.02	0.799181	0.139443
0.02	0.800814	0.140123
0.03	0.0084453	0.256336
0.03	0.0212455	0.251671
0.03	0.0328178	0.247103
0.03	0.0434596	0.242626
0.03	0.0533648	0.23824
0.03	0.0626679	0.233939
0.03	0.0714671	0.229723
0.03	0.0798362	0.225588
0.03	0.0878328	0.221531
0.03	0.0955025	0.21755
0.03	0.102883	0.213644
0.03	0.110003	0.209808
0.03	0.116891	0.206043
0.03	0.123566	0.202344
0.03	0.130047	0.198711
0.03	0.136351	0.195142
0.03	0.142491	0.191634
0.03	0.148479	0.188185
0.03	0.154327	0.184796
0.03	0.160043	0.181462
0.03	0.165636	0.178184
0.03	0.171113	0.174959
0.03	0.176482	0.171786
0.03	0.181749	0.168663
0.03	0.186919	0.16559
0.03	0.191998	0.162565
0.03	0.19699	0.159586
0.03	0.201899	0.156653
0.03	0.20673	0.153764
0.03	0.211485	0.150918
0.03	0.21617	0.148115
0.03	0.220786	0.145352
0.03	0.225336	0.142629
0.03	0.229823	0.139945
0.03	0.234251	0.137299
0.03	0.23862	0.13469
0.03	0.242934	0.132117
0.03	0.247194	0.12958
0.03	0.251403	0.127077
0.03	0.255562	0.124608
0.03	0.259672	0.122171
0.03	0.263737	0.119767
0.03	0.267756	0.117394
0.03	0.271732	0.115051
0.03	0.275666	0.112739
0.03	0.279559	0.110455
0.03	0.283412	0.108201
0.03	0.287227	0.105974
0.03	0.291005	0.103774
0.03	0.294747	0.101602
0.03	0.298453	0.0994551
0.03	0.302126	0.0973341
0.03	0.305765	0.0952381
0.03	0.309372	0.0931667
0.03	0.312947	0.0911191
0.03	0.316492	0.0890951
0.03	0.320007	0.087094
0.03	0.323492	0.0851154
0.03	0.32695	0.0831589
0.03	0.330379	0.0812239
0.03	0.333781	0.0793101
0.03	0.337157	0.077417
0.03	0.340507	0.0755442
0.03	0.343832	0.0736912
0.03	0.347131	0.0718578
0.03	0.350407	0.0700435
0.03	0.353659	0.0682479
0.03	0.356888	0.0664706
0.03	0.360094	0.0647114
0.03	0.363279	0.0629699
0.03	0.366441	0.0612457
0.03	0.369582	0.0595384
0.03	0.372702	0.0578479
0.03	0.375802	0.0561737
0.03	0.378881	0.0545156
0.03	0.381941	0.0528732
0.03	0.384982	0.0512463
0.03	0.388004	0.0496346
0.03	0.391007	0.0480378
0.03	0.393992	0.0464556
0.03	0.396959	0.0448878
0.03	0.399908	0.0433341
0.03	0.40284	0.0417943
0.03	0.405755	0.0402681
0.03	0.408654	0.0387552
0.03	0.411535	0.0372555
0.03	0.414401	0.0357688
0.03	0.417251	0.0342947
0.03	0.420085	0.032833
0.03	0.422904	0.0313836
0.03	0.425708	0.0299463
0.03	0.428497	0.0285208
0.03	0.431271	0.0271069
0.03	0.434031	0.0257045
0.03	0.436777	0.0243134
0.03	0.439509	0.0229333
0.03	0.442226	0.021564
0.03	0.444931	0.0202055
0.03	0.447622	0.0188575
0.03	0.4503	0.0175199
0.03	0.452965	0.0161924
0.03	0.455617	0.014875
0.03	0.458256	0.0135674
0.03	0.460883	0.0122696
0.03	0.463498	0.0109813
0.03	0.466101	0.00970236
0.03	0.468692	0.00843269
0.03	0.471271	0.00717213
0.03	0.473839	0.00592053
0.03	0.476395	0.00467776
0.03	0.478939	0.00344367
0.03	0.481473	0.00221813
0.03	0.483996	0.00100102
0.03	0.486508	0.000207797
0.03	0.489009	0.00140845
0.03	0.491499	0.00260105
0.03	0.493979	0.00378573
0.03	0.496449	0.00496261
0.03	0.498909	0.0061318
0.03	0.501358	0.00729341
0.03	0.503798	0.00844756
0.03	0.506228	0.00959436
0.03	0.508648	0.0107339
0.03	0.511058	0.0118663
0.03	0.513459	0.0129917
0.03	0.515851	0.0141101
0.03	0.518233	0.0152217
0.03	0.520607	0.0163266
0.03	0.522971	0.0174248
0.03	0.525326	0.0185165
0.03	0.527673	0.0196017
0.03	0.53001	0.0206806
0.03	0.532339	0.0217532
0.03	0.53466	0.0228196
0.03	0.536972	0.0238799
0.03	0.539276	0.0249342
0.03	0.541571	0.0259825
0.03	0.543858	0.027025
0.03	0.546137	0.0280617
0.03	0.548409	0.0290928
0.03	0.550672	0.0301182
0.03	0.552927	0.0311381
0.03	0.555175	0.0321525
0.03	0.557415	0.0331615
0.03	0.559647	0.0341652
0.03	0.561872	0.0351637
0.03	0.564089	0.0361569
0.03	0.566299	0.0371451
0.03	0.568502	0.0381282
0.03	0.570697	0.0391063
0.03	0.572885	0.0400796
0.03	0.575067	0.0410479
0.03	0.577241	0.0420115
0.03	0.579408	0.0429704
0.03	0.581568	0.0439246
0.03	0.583722	0.0448742
0.03	0.585868	0.0458192
0.03	0.588008	0.0467598
0.03	0.590142	0.0476959
0.03	0.592268	0.0486277
0.03	0.594389	0.0495551
0.03	0.596503	0.0504783
0.03	0.59861	0.0513973
0.03	0.600711	0.0523121
0.03	0.602806	0.0532227
0.03	0.604894	0.0541294
0.03	0.606977	0.055032
0.03	0.609053	0.0559307
0.03	0.611123	0.0568254
0.03	0.613188	0.0577163
0.03	0.615246	0.0586034
0.03	0.617298	0.0594867
0.03	0.619345	0.0603663
0.03	0.621385	0.0612422
0.03	0.62342	0.0621144
0.03	0.62545	0.0629831
0.03	0.627473	0.0638482
0.03	0.629491	0.0647098
0.03	0.631504	0.065568
0.03	0.63351	0.0664227
0.03	0.635512	0.067274
0.03	0.637508	0.068122
0.03	0.639498	0.0689667
0.03	0.641484	0.0698081
0.03	0.643463	0.0706463
0.03	0.645438	0.0714812
0.03	0.647408	0.0723131
0.03	0.649372	0.0731418
0.03	0.651331	0.0739674
0.03	0.653285	0.07479
0.03	0.655234	0.0756095
0.03	0.657178	0.0764261
0.03	0.659117	0.0772397
0.03	0.661051	0.0780504
0.03	0.66298	0.0788583
0.03	0.664905	0.0796633
0.03	0.666824	0.0804654
0.03	0.668739	0.0812648
0.03	0.670649	0.0820614
0.03	0.672554	0.0828553
0.03	0.674454	0.0836465
0.03	0.67635	0.084435
0.03	0.678241	0.0852209
0.03	0.680128	0.0860042
0.03	0.68201	0.0867849
0.03	0.683888	0.0875631
0.03	0.685761	0.0883387
0.03	0.687629	0.0891118
0.03	0.689494	0.0898825
0.03	0.691353	0.0906507
0.03	0.693209	0.0914165
0.03	0.69506	0.0921799
0.03	0.696907	0.092941
0.03	0.698749	0.0936997
0.03	0.700588	0.0944561
0.03	0.702422	0.0952101
0.03	0.704252	0.095962
0.03	0.706078	0.0967115
0.03	0.707899	0.0974589
0.03	0.709717	0.098204
0.03	0.71153	0.098947
0.03	0.71334	0.0996879
0.03	0.715145	0.100427
0.03	0.716947	0.101163
0.03	0.718744	0.101898
0.03	0.720538	0.10263
0.03	0.722327	0.10336
0.03	0.724113	0.104089
0.03	0.725895	0.104815
0.03	0.727673	0.10554
0.03	0.729447	0.106262
0.03	0.731217	0.106982
0.03	0.732984	0.107701
0.03	0.734747	0.108418
0.03	0.736506	0.109132
0.03	0.738262	0.109845
0.03	0.740014	0.110556
0.03	0.741762	0.111265
0.03	0.743506	0.111973
0.03	0.745247	0.112678
0.03	0.746985	0.113382
0.03	0.748719	0.114084
0.03	0.750449	0.114785
0.03	0.752176	0.115483
0.03	0.753899	0.11618
0.03	0.755619	0.116875
0.03	0.757335	0.117569
0.03	0.759048	0.118261
0.03	0.760758	0.118951
0.03	0.762464	0.11964
0.03	0.764167	0.120326
0.03	0.765866	0.121012
0.03	0.767562	0.121696
0.03	0.769255	0.122378
0.03	0.770945	0.123059
0.03	0.772631	0.123738
0.03	0.774314	0.124415
0.03	0.775994	0.125091
0.03	0.77767	0.125766
0.03	0.779344	0.126439
0.03	0.781014	0.127111
0.03	0.782681	0.127781
0.03	0.784345	0.12845
0.03	0.786005	0.129117
0.03	0.787663	0.129783
0.03	0.789318	0.130448
0.03	0.790969	0.131111
0.03	0.792617	0.131772
0.03	0.794263	0.132433
0.03	0.795905	0.133092
0.03	0.797545	0.13375
0.03	0.799181	0.134406
0.03	0.800814	0.135061
0.04	0.0084453	0.246476
0.04	0.0212455	0.241991
0.04	0.0328178	0.237598
0.04	0.0434596	0.233294
0.04	0.0533648	0.229076
0.04	0.0626679	0.224942
0.04	0.0714671	0.220887
0.04	0.0798362	0.216911
0.04	0.0878328	0.21301
0.04	0.0955025	0.209183
0.04	0.102883	0.205426
0.04	0.110003	0.201739
0.04	0.116891	0.198118
0.04	0.123566	0.194562
0.04	0.130047	0.191068
0.04	0.136351	0.187636
0.04	0.142491	0.184263
0.04	0.148479	0.180947
0.04	0.154327	0.177688
0.04	0.160043	0.174483
0.04	0.165636	0.17133
0.04	0.171113	0.168229
0.04	0.176482	0.165178
0.04	0.181749	0.162176
0.04	0.186919	0.159221
0.04	0.191998	0.156312
0.04	0.19699	0.153448
0.04	0.201899	0.150628
0.04	0.20673	0.14785
0.04	0.211485	0.145114
0.04	0.21617	0.142418
0.04	0.220786	0.139761
0.04	0.225336	0.137143
0.04	0.229823	0.134562
0.04	0.234251	0.132018
0.04	0.23862	0.12951
0.04	0.242934	0.127036
0.04	0.247194	0.124596
0.04	0.251403	0.122189
0.04	0.255562	0.119815
0.04	0.259672	0.117472
0.04	0.263737	0.11516
0.04	0.267756	0.112878
0.04	0.271732	0.110626
0.04	0.275666	0.108403
0.04	0.279559	0.106207
0.04	0.283412	0.104039
0.04	0.287227	0.101898
0.04	0.291005	0.099783
0.04	0.294747	0.0976939
0.04	0.298453	0.0956298
0.04	0.302126	0.0935904
0.04	0.305765	0.091575
0.04	0.309372	0.0895832
0.04	0.312947	0.0876145
0.04	0.316492	0.0856683
0.04	0.320007	0.0837442
0.04	0.323492	0.0818417
0.04	0.32695	0.0799604
0.04	0.330379	0.0780998
0.04	0.333781	0.0762596
0.04	0.337157	0.0744393
0.04	0.340507	0.0726385
0.04	0.343832	0.0708569
0.04	0.347131	0.069094
0.04	0.350407	0.0673494
0.04	0.353659	0.0656229
0.04	0.356888	0.063914
0.04	0.360094	0.0622225
0.04	0.363279	0.0605479
0.04	0.366441	0.05889
0.04	0.369582	0.0572484
0.04	0.372702	0.0556229
0.04	0.375802	0.0540131
0.04	0.378881	0.0524188
0.04	0.381941	0.0508396
0.04	0.384982	0.0492753
0.04	0.388004	0.0477255
0.04	0.391007	0.0461901
0.04	0.393992	0.0446688
0.04	0.396959	0.0431613
0.04	0.399908	0.0416674
0.04	0.40284	0.0401868
0.04	0.405755	0.0387193
0.04	0.408654	0.0372646
0.04	0.411535	0.0358226
0.04	0.414401	0.034393
0.04	0.417251	0.0329756
0.04	0.420085	0.0315702
0.04	0.422904	0.0301765
0.04	0.425708	0.0287945
0.04	0.428497	0.0274238
0.04	0.431271	0.0260643
0.04	0.434031	0.0247159
0.04	0.436777	0.0233782
0.04	0.439509	0.0220512
0.04	0.442226	0.0207346
0.04	0.444931	0.0194284
0.04	0.447622	0.0181322
0.04	0.4503	0.016846
0.04	0.452965	0.0155696
0.04	0.455617	0.0143029
0.04	0.458256	0.0130456
0.04	0.460883	0.0117977
0.04	0.463498	0.0105589
0.04	0.466101	0.00932918
0.04	0.468692	0.00810835
0.04	0.471271	0.00689627
0.04	0.473839	0.00569281
0.04	0.476395	0.00449784
0.04	0.478939	0.00331122
0.04	0.481473	0.00213282
0.04	0.483996	0.00096252
0.04	0.486508	0.000199804
0.04	0.489009	0.00135427
0.04	0.491499	0.00250101
0.04	0.493979	0.00364012
0.04	0.496449	0.00477174
0.04	0.498909	0.00589595
0.04	0.501358	0.00701289
0.04	0.503798	0.00812264
0.04	0.506228	0.00922533
0.04	0.508648	0.0103211
0.04	0.511058	0.0114099
0.04	0.513459	0.012492
0.04	0.515851	0.0135674
0.04	0.518233	0.0146363
0.04	0.520607	0.0156986
0.04	0.522971	0.0167546
0.04	0.525326	0.0178043
0.04	0.527673	0.0188478
0.04	0.53001	0.0198852
0.04	0.532339	0.0209165
0.04	0.53466	0.0219419
0.04	0.536972	0.0229614
0.04	0.539276	0.0239751
0.04	0.541571	0.0249832
0.04	0.543858	0.0259856
0.04	0.546137	0.0269824
0.04	0.548409	0.0279738
0.04	0.550672	0.0289598
0.04	0.552927	0.0299404
0.04	0.555175	0.0309158
0.04	0.557415	0.031886
0.04	0.559647	0.0328511
0.04	0.561872	0.0338112
0.04	0.564089	0.0347662
0.04	0.566299	0.0357164
0.04	0.568502	0.0366617
0.04	0.570697	0.0376022
0.04	0.572885	0.038538
0.04	0.575067	0.0394691
0.04	0.577241	0.0403957
0.04	0.579408	0.0413176
0.04	0.581568	0.0422351
0.04	0.583722	0.0431482
0.04	0.585868	0.0440569
0.04	0.588008	0.0449613
0.04	0.590142	0.0458614
0.04	0.592268	0.0467574
0.04	0.594389	0.0476491
0.04	0.596503	0.0485368
0.04	0.59861	0.0494204
0.04	0.600711	0.0503
0.04	0.602806	0.0511757
0.04	0.604894	0.0520474
0.04	0.606977	0.0529153
0.04	0.609053	0.0537794
0.04	0.611123	0.0546398
0.04	0.613188	0.0554964
0.04	0.615246	0.0563493
0.04	0.617298	0.0571987
0.04	0.619345	0.0580444
0.04	0.621385	0.0588866
0.04	0.62342	0.0597253
0.04	0.62545	0.0605606
0.04	0.627473	0.0613924
0.04	0.629491	0.0622209
0.04	0.631504	0.063046
0.04	0.63351	0.0638679
0.04	0.635512	0.0646865
0.04	0.637508	0.0655018
0.04	0.639498	0.066314
0.04	0.641484	0.0671231
0.04	0.643463	0.067929
0.04	0.645438	0.0687319
0.04	0.647408	0.0695317
0.04	0.649372	0.0703286
0.04	0.651331	0.0711224
0.04	0.653285	0.0719134
0.04	0.655234	0.0727014
0.04	0.657178	0.0734866
0.04	0.659117	0.0742689
0.04	0.661051	0.0750484
0.04	0.66298	0.0758252
0.04	0.664905	0.0765992
0.04	0.666824	0.0773705
0.04	0.668739	0.0781391
0.04	0.670649	0.0789051
0.04	0.672554	0.0796685
0.04	0.674454	0.0804292
0.04	0.67635	0.0811875
0.04	0.678241	0.0819431
0.04	0.680128	0.0826963
0.04	0.68201	0.083447
0.04	0.683888	0.0841952
0.04	0.685761	0.084941
0.04	0.687629	0.0856844
0.04	0.689494	0.0864254
0.04	0.691353	0.0871641
0.04	0.693209	0.0879004
0.04	0.69506	0.0886345
0.04	0.696907	0.0893662
0.04	0.698749	0.0900957
0.04	0.700588	0.090823
0.04	0.702422	0.0915481
0.04	0.704252	0.092271
0.04	0.706078	0.0929918
0.04	0.707899	0.0937104
0.04	0.709717	0.0944269
0.04	0.71153	0.0951413
0.04	0.71334	0.0958536
0.04	0.715145	0.0965639
0.04	0.716947	0.0972721
0.04	0.718744	0.0979784
0.04	0.720538	0.0986827
0.04	0.722327	0.099385
0.04	0.724113	0.100085
0.04	0.725895	0.100784
0.04	0.727673	0.10148
0.04	0.729447	0.102175
0.04	0.731217	0.102868
0.04	0.732984	0.103559
0.04	0.734747	0.104248
0.04	0.736506	0.104935
0.04	0.738262	0.10562
0.04	0.740014	0.106304
0.04	0.741762	0.106986
0.04	0.743506	0.107666
0.04	0.745247	0.108345
0.04	0.746985	0.109021
0.04	0.748719	0.109696
0.04	0.750449	0.11037
0.04	0.752176	0.111041
0.04	0.753899	0.111712
0.04	0.755619	0.11238
0.04	0.757335	0.113047
0.04	0.759048	0.113712
0.04	0.760758	0.114376
0.04	0.762464	0.115038
0.04	0.764167	0.115698
0.04	0.765866	0.116357
0.04	0.767562	0.117015
0.04	0.769255	0.117671
0.04	0.770945	0.118325
0.04	0.772631	0.118978
0.04	0.774314	0.11963
0.04	0.775994	0.12028
0.04	0.77767	0.120929
0.04	0.779344	0.121576
0.04	0.781014	0.122222
0.04	0.782681	0.122866
0.04	0.784345	0.123509
0.04	0.786005	0.124151
0.04	0.787663	0.124791
0.04	0.789318	0.12543
0.04	0.790969	0.126068
0.04	0.792617	0.126704
0.04	0.794263	0.127339
0.04	0.795905	0.127973
0.04	0.797545	0.128605
0.04	0.799181	0.129236
0.04	0.800814	0.129866
0.05	0.0084453	0.236374
0.05	0.0212455	0.232073
0.05	0.0328178	0.22786
0.05	0.0434596	0.223732
0.05	0.0533648	0.219687
0.05	0.0626679	0.215722
0.05	0.0714671	0.211834
0.05	0.0798362	0.20802
0.05	0.0878328	0.204279
0.05	0.0955025	0.200609
0.05	0.102883	0.197006
0.05	0.110003	0.19347
0.05	0.116891	0.189997
0.05	0.123566	0.186587
0.05	0.130047	0.183237
0.05	0.136351	0.179945
0.05	0.142491	0.17671
0.05	0.148479	0.173531
0.05	0.154327	0.170405
0.05	0.160043	0.167331
0.05	0.165636	0.164308
0.05	0.171113	0.161334
0.05	0.176482	0.158408
0.05	0.181749	0.155529
0.05	0.186919	0.152695
0.05	0.191998	0.149905
0.05	0.19699	0.147159
0.05	0.201899	0.144454
0.05	0.20673	0.14179
0.05	0.211485	0.139166
0.05	0.21617	0.13658
0.05	0.220786	0.134033
0.05	0.225336	0.131522
0.05	0.229823	0.129047
0.05	0.234251	0.126607
0.05	0.23862	0.124201
0.05	0.242934	0.121829
0.05	0.247194	0.119489
0.05	0.251403	0.117181
0.05	0.255562	0.114904
0.05	0.259672	0.112657
0.05	0.263737	0.11044
0.05	0.267756	0.108252
0.05	0.271732	0.106092
0.05	0.275666	0.103959
0.05	0.279559	0.101854
0.05	0.283412	0.0997747
0.05	0.287227	0.0977213
0.05	0.291005	0.0956931
0.05	0.294747	0.0936896
0.05	0.298453	0.0917102
0.05	0.302126	0.0897543
0.05	0.305765	0.0878216
0.05	0.309372	0.0859114
0.05	0.312947	0.0840233
0.05	0.316492	0.0821569
0.05	0.320007	0.0803117
0.05	0.323492	0.0784872
0.05	0.32695	0.076683
0.05	0.330379	0.0748987
0.05	0.333781	0.0731339
0.05	0.337157	0.0713882
0.05	0.340507	0.0696612
0.05	0.343832	0.0679526
0.05	0.347131	0.0662619
0.05	0.350407	0.0645889
0.05	0.353659	0.0629331
0.05	0.356888	0.0612943
0.05	0.360094	0.0596721
0.05	0.363279	0.0580662
0.05	0.366441	0.0564762
0.05	0.369582	0.0549019
0.05	0.372702	0.0533431
0.05	0.375802	0.0517992
0.05	0.378881	0.0502702
0.05	0.381941	0.0487558
0.05	0.384982	0.0472556
0.05	0.388004	0.0457694
0.05	0.391007	0.0442969
0.05	0.393992	0.0428379
0.05	0.396959	0.0413922
0.05	0.399908	0.0399595
0.05	0.40284	0.0385396
0.05	0.405755	0.0371322
0.05	0.408654	0.0357372
0.05	0.411535	0.0343543
0.05	0.414401	0.0329833
0.05	0.417251	0.031624
0.05	0.420085	0.0302762
0.05	0.422904	0.0289397
0.05	0.425708	0.0276143
0.05	0.428497	0.0262998
0.05	0.431271	0.024996
0.05	0.434031	0.0237028
0.05	0.436777	0.02242
0.05	0.439509	0.0211474
0.05	0.442226	0.0198848
0.05	0.444931	0.018632
0.05	0.447622	0.017389
0.05	0.4503	0.0161555
0.05	0.452965	0.0149315
0.05	0.455617	0.0137166
0.05	0.458256	0.0125109
0.05	0.460883	0.0113141
0.05	0.463498	0.0101261
0.05	0.466101	0.0089468
0.05	0.468692	0.007776
0.05	0.471271	0.00661361
0.05	0.473839	0.00545948
0.05	0.476395	0.00431348
0.05	0.478939	0.0031755
0.05	0.481473	0.0020454
0.05	0.483996	0.000923068
0.05	0.486508	0.000191615
0.05	0.489009	0.00129877
0.05	0.491499	0.0023985
0.05	0.493979	0.00349092
0.05	0.496449	0.00457615
0.05	0.498909	0.00565429
0.05	0.501358	0.00672544
0.05	0.503798	0.00778971
0.05	0.506228	0.0088472
0.05	0.508648	0.00989801
0.05	0.511058	0.0109422
0.05	0.513459	0.01198
0.05	0.515851	0.0130113
0.05	0.518233	0.0140364
0.05	0.520607	0.0150552
0.05	0.522971	0.0160679
0.05	0.525326	0.0170746
0.05	0.527673	0.0180753
0.05	0.53001	0.0190701
0.05	0.532339	0.0200592
0.05	0.53466	0.0210425
0.05	0.536972	0.0220203
0.05	0.539276	0.0229924
0.05	0.541571	0.0239591
0.05	0.543858	0.0249205
0.05	0.546137	0.0258765
0.05	0.548409	0.0268272
0.05	0.550672	0.0277728
0.05	0.552927	0.0287132
0.05	0.555175	0.0296486
0.05	0.557415	0.0305791
0.05	0.559647	0.0315046
0.05	0.561872	0.0324253
0.05	0.564089	0.0333412
0.05	0.566299	0.0342524
0.05	0.568502	0.035159
0.05	0.570697	0.036061
0.05	0.572885	0.0369584
0.05	0.575067	0.0378514
0.05	0.577241	0.0387399
0.05	0.579408	0.0396241
0.05	0.581568	0.040504
0.05	0.583722	0.0413797
0.05	0.585868	0.0422511
0.05	0.588008	0.0431184
0.05	0.590142	0.0439817
0.05	0.592268	0.0448409
0.05	0.594389	0.0456961
0.05	0.596503	0.0465474
0.05	0.59861	0.0473948
0.05	0.600711	0.0482383
0.05	0.602806	0.0490781
0.05	0.604894	0.0499141
0.05	0.606977	0.0507464
0.05	0.609053	0.0515751
0.05	0.611123	0.0524002
0.05	0.613188	0.0532217
0.05	0.615246	0.0540397
0.05	0.617298	0.0548542
0.05	0.619345	0.0556653
0.05	0.621385	0.056473
0.05	0.62342	0.0572773
0.05	0.62545	0.0580783
0.05	0.627473	0.0588761
0.05	0.629491	0.0596706
0.05	0.631504	0.0604619
0.05	0.63351	0.0612501
0.05	0.635512	0.0620351
0.05	0.637508	0.0628171
0.05	0.639498	0.063596
0.05	0.641484	0.0643718
0.05	0.643463	0.0651448
0.05	0.645438	0.0659147
0.05	0.647408	0.0666818
0.05	0.649372	0.0674459
0.05	0.651331	0.0682073
0.05	0.653285	0.0689658
0.05	0.655234	0.0697215
0.05	0.657178	0.0704745
0.05	0.659117	0.0712248
0.05	0.661051	0.0719723
0.05	0.66298	0.0727173
0.05	0.664905	0.0734596
0.05	0.666824	0.0741993
0.05	0.668739	0.0749364
0.05	0.670649	0.075671
0.05	0.672554	0.076403
0.05	0.674454	0.0771326
0.05	0.67635	0.0778597
0.05	0.678241	0.0785844
0.05	0.680128	0.0793067
0.05	0.68201	0.0800266
0.05	0.683888	0.0807442
0.05	0.685761	0.0814594
0.05	0.687629	0.0821723
0.05	0.689494	0.082883
0.05	0.691353	0.0835914
0.05	0.693209	0.0842976
0.05	0.69506	0.0850015
0.05	0.696907	0.0857033
0.05	0.698749	0.0864029
0.05	0.700588	0.0871004
0.05	0.702422	0.0877958
0.05	0.704252	0.088489
0.05	0.706078	0.0891802
0.05	0.707899	0.0898694
0.05	0.709717	0.0905565
0.05	0.71153	0.0912416
0.05	0.71334	0.0919248
0.05	0.715145	0.0926059
0.05	0.716947	0.0932852
0.05	0.718744	0.0939625
0.05	0.720538	0.0946379
0.05	0.722327	0.0953114
0.05	0.724113	0.095983
0.05	0.725895	0.0966528
0.05	0.727673	0.0973208
0.05	0.729447	0.0979869
0.05	0.731217	0.0986513
0.05	0.732984	0.0993139
0.05	0.734747	0.0999747
0.05	0.736506	0.100634
0.05	0.738262	0.101291
0.05	0.740014	0.101947
0.05	0.741762	0.102601
0.05	0.743506	0.103253
0.05	0.745247	0.103904
0.05	0.746985	0.104553
0.05	0.748719	0.1052
0.05	0.750449	0.105846
0.05	0.752176	0.10649
0.05	0.753899	0.107133
0.05	0.755619	0.107774
0.05	0.757335	0.108413
0.05	0.759048	0.109051
0.05	0.760758	0.109688
0.05	0.762464	0.110323
0.05	0.764167	0.110956
0.05	0.765866	0.111588
0.05	0.767562	0.112219
0.05	0.769255	0.112848
0.05	0.770945	0.113475
0.05	0.772631	0.114102
0.05	0.774314	0.114727
0.05	0.775994	0.11535
0.05	0.77767	0.115972
0.05	0.779344	0.116593
0.05	0.781014	0.117212
0.05	0.782681	0.11783
0.05	0.784345	0.118447
0.05	0.786005	0.119062
0.05	0.787663	0.119676
0.05	0.789318	0.120289
0.05	0.790969	0.120901
0.05	0.792617	0.121511
0.05	0.794263	0.12212
0.05	0.795905	0.122728
0.05	0.797545	0.123334
0.05	0.799181	0.123939
0.05	0.800814	0.124543
0.06	0.0084453	0.226038
0.06	0.0212455	0.221925
0.06	0.0328178	0.217896
0.06	0.0434596	0.213949
0.06	0.0533648	0.210081
0.06	0.0626679	0.206289
0.06	0.0714671	0.202571
0.06	0.0798362	0.198924
0.06	0.0878328	0.195347
0.06	0.0955025	0.191837
0.06	0.102883	0.188392
0.06	0.110003	0.18501
0.06	0.116891	0.181689
0.06	0.123566	0.178428
0.06	0.130047	0.175224
0.06	0.136351	0.172077
0.06	0.142491	0.168983
0.06	0.148479	0.165943
0.06	0.154327	0.162954
0.06	0.160043	0.160014
0.06	0.165636	0.157123
0.06	0.171113	0.154279
0.06	0.176482	0.151481
0.06	0.181749	0.148728
0.06	0.186919	0.146018
0.06	0.191998	0.14335
0.06	0.19699	0.140724
0.06	0.201899	0.138137
0.06	0.20673	0.13559
0.06	0.211485	0.13308
0.06	0.21617	0.130608
0.06	0.220786	0.128172
0.06	0.225336	0.125771
0.06	0.229823	0.123404
0.06	0.234251	0.121071
0.06	0.23862	0.11877
0.06	0.242934	0.116502
0.06	0.247194	0.114264
0.06	0.251403	0.112057
0.06	0.255562	0.10988
0.06	0.259672	0.107731
0.06	0.263737	0.105611
0.06	0.267756	0.103518
0.06	0.271732	0.101453
0.06	0.275666	0.0994135
0.06	0.279559	0.0974001
0.06	0.283412	0.0954118
0.06	0.287227	0.0934483
0.06	0.291005	0.0915088
0.06	0.294747	0.0895929
0.06	0.298453	0.0877
0.06	0.302126	0.0858297
0.06	0.305765	0.0839814
0.06	0.309372	0.0821548
0.06	0.312947	0.0803493
0.06	0.316492	0.0785645
0.06	0.320007	0.0767999
0.06	0.323492	0.0750552
0.06	0.32695	0.0733299
0.06	0.330379	0.0716236
0.06	0.333781	0.069936
0.06	0.337157	0.0682666
0.06	0.340507	0.0666152
0.06	0.343832	0.0649813
0.06	0.347131	0.0633645
0.06	0.350407	0.0617646
0.06	0.353659	0.0601813
0.06	0.356888	0.0586141
0.06	0.360094	0.0570628
0.06	0.363279	0.0555271
0.06	0.366441	0.0540067
0.06	0.369582	0.0525013
0.06	0.372702	0.0510105
0.06	0.375802	0.0495342
0.06	0.378881	0.0480721
0.06	0.381941	0.0466238
0.06	0.384982	0.0451892
0.06	0.388004	0.043768
0.06	0.391007	0.0423599
0.06	0.393992	0.0409648
0.06	0.396959	0.0395823
0.06	0.399908	0.0382122
0.06	0.40284	0.0368544
0.06	0.405755	0.0355086
0.06	0.408654	0.0341745
0.06	0.411535	0.0328521
0.06	0.414401	0.0315411
0.06	0.417251	0.0302412
0.06	0.420085	0.0289523
0.06	0.422904	0.0276742
0.06	0.425708	0.0264068
0.06	0.428497	0.0251498
0.06	0.431271	0.023903
0.06	0.434031	0.0226664
0.06	0.436777	0.0214396
0.06	0.439509	0.0202227
0.06	0.442226	0.0190153
0.06	0.444931	0.0178173
0.06	0.447622	0.0166287
0.06	0.4503	0.0154491
0.06	0.452965	0.0142786
0.06	0.455617	0.0131169
0.06	0.458256	0.0119638
0.06	0.460883	0.0108194
0.06	0.463498	0.00968334
0.06	0.466101	0.00855558
0.06	0.468692	0.00743599
0.06	0.471271	0.00632442
0.06	0.473839	0.00522075
0.06	0.476395	0.00412487
0.06	0.478939	0.00303664
0.06	0.481473	0.00195596
0.06	0.483996	0.000882706
0.06	0.486508	0.000183236
0.06	0.489009	0.00124197
0.06	0.491499	0.00229362
0.06	0.493979	0.00333828
0.06	0.496449	0.00437605
0.06	0.498909	0.00540705
0.06	0.501358	0.00643136
0.06	0.503798	0.0074491
0.06	0.506228	0.00846035
0.06	0.508648	0.00946521
0.06	0.511058	0.0104638
0.06	0.513459	0.0114561
0.06	0.515851	0.0124424
0.06	0.518233	0.0134226
0.06	0.520607	0.0143969
0.06	0.522971	0.0153653
0.06	0.525326	0.0163279
0.06	0.527673	0.0172849
0.06	0.53001	0.0182362
0.06	0.532339	0.019182
0.06	0.53466	0.0201224
0.06	0.536972	0.0210574
0.06	0.539276	0.0219871
0.06	0.541571	0.0229115
0.06	0.543858	0.0238308
0.06	0.546137	0.024745
0.06	0.548409	0.0256541
0.06	0.550672	0.0265584
0.06	0.552927	0.0274577
0.06	0.555175	0.0283522
0.06	0.557415	0.029242
0.06	0.559647	0.030127
0.06	0.561872	0.0310075
0.06	0.564089	0.0318833
0.06	0.566299	0.0327547
0.06	0.568502	0.0336216
0.06	0.570697	0.0344841
0.06	0.572885	0.0353423
0.06	0.575067	0.0361963
0.06	0.577241	0.037046
0.06	0.579408	0.0378915
0.06	0.581568	0.0387329
0.06	0.583722	0.0395703
0.06	0.585868	0.0404036
0.06	0.588008	0.041233
0.06	0.590142	0.0420585
0.06	0.592268	0.0428801
0.06	0.594389	0.0436979
0.06	0.596503	0.044512
0.06	0.59861	0.0453223
0.06	0.600711	0.046129
0.06	0.602806	0.0469321
0.06	0.604894	0.0477315
0.06	0.606977	0.0485275
0.06	0.609053	0.0493199
0.06	0.611123	0.0501089
0.06	0.613188	0.0508945
0.06	0.615246	0.0516767
0.06	0.617298	0.0524556
0.06	0.619345	0.0532312
0.06	0.621385	0.0540036
0.06	0.62342	0.0547728
0.06	0.62545	0.0555388
0.06	0.627473	0.0563016
0.06	0.629491	0.0570614
0.06	0.631504	0.0578181
0.06	0.63351	0.0585718
0.06	0.635512	0.0593225
0.06	0.637508	0.0600703
0.06	0.639498	0.0608151
0.06	0.641484	0.0615571
0.06	0.643463	0.0622962
0.06	0.645438	0.0630325
0.06	0.647408	0.063766
0.06	0.649372	0.0644968
0.06	0.651331	0.0652248
0.06	0.653285	0.0659501
0.06	0.655234	0.0666728
0.06	0.657178	0.0673929
0.06	0.659117	0.0681103
0.06	0.661051	0.0688252
0.06	0.66298	0.0695376
0.06	0.664905	0.0702474
0.06	0.666824	0.0709548
0.06	0.668739	0.0716597
0.06	0.670649	0.0723621
0.06	0.672554	0.0730622
0.06	0.674454	0.0737599
0.06	0.67635	0.0744552
0.06	0.678241	0.0751482
0.06	0.680128	0.0758389
0.06	0.68201	0.0765273
0.06	0.683888	0.0772135
0.06	0.685761	0.0778975
0.06	0.687629	0.0785792
0.06	0.689494	0.0792588
0.06	0.691353	0.0799362
0.06	0.693209	0.0806115
0.06	0.69506	0.0812847
0.06	0.696907	0.0819558
0.06	0.698749	0.0826248
0.06	0.700588	0.0832918
0.06	0.702422	0.0839567
0.06	0.704252	0.0846197
0.06	0.706078	0.0852807
0.06	0.707899	0.0859397
0.06	0.709717	0.0865968
0.06	0.71153	0.0872519
0.06	0.71334	0.0879052
0.06	0.715145	0.0885566
0.06	0.716947	0.0892061
0.06	0.718744	0.0898538
0.06	0.720538	0.0904997
0.06	0.722327	0.0911437
0.06	0.724113	0.091786
0.06	0.725895	0.0924265
0.06	0.727673	0.0930653
0.06	0.729447	0.0937023
0.06	0.731217	0.0943376
0.06	0.732984	0.0949712
0.06	0.734747	0.0956031
0.06	0.736506	0.0962334
0.06	0.738262	0.096862
0.06	0.740014	0.097489
0.06	0.741762	0.0981144
0.06	0.743506	0.0987382
0.06	0.745247	0.0993604
0.06	0.746985	0.099981
0.06	0.748719	0.1006
0.06	0.750449	0.101218
0.06	0.752176	0.101834
0.06	0.753899	0.102448
0.06	0.755619	0.103061
0.06	0.757335	0.103673
0.06	0.759048	0.104283
0.06	0.760758	0.104891
0.06	0.762464	0.105499
0.06	0.764167	0.106104
0.06	0.765866	0.106709
0.06	0.767562	0.107312
0.06	0.769255	0.107913
0.06	0.770945	0.108514
0.06	0.772631	0.109112
0.06	0.774314	0.10971
0.06	0.775994	0.110306
0.06	0.77767	0.110901
0.06	0.779344	0.111495
0.06	0.781014	0.112087
0.06	0.782681	0.112678
0.06	0.784345	0.113268
0.06	0.786005	0.113856
0.06	0.787663	0.114443
0.06	0.789318	0.115029
0.06	0.790969	0.115614
0.06	0.792617	0.116198
0.06	0.794263	0.11678
0.06	0.795905	0.117361
0.06	0.797545	0.117941
0.06	0.799181	0.11852
0.06	0.800814	0.119098
0.07	0.0084453	0.215479
0.07	0.0212455	0.211558
0.07	0.0328178	0.207718
0.07	0.0434596	0.203955
0.07	0.0533648	0.200267
0.07	0.0626679	0.196653
0.07	0.0714671	0.193108
0.07	0.0798362	0.189632
0.07	0.0878328	0.186222
0.07	0.0955025	0.182876
0.07	0.102883	0.179592
0.07	0.110003	0.176368
0.07	0.116891	0.173202
0.07	0.123566	0.170093
0.07	0.130047	0.167039
0.07	0.136351	0.164038
0.07	0.142491	0.16109
0.07	0.148479	0.158191
0.07	0.154327	0.155341
0.07	0.160043	0.152539
0.07	0.165636	0.149783
0.07	0.171113	0.147073
0.07	0.176482	0.144405
0.07	0.181749	0.141781
0.07	0.186919	0.139197
0.07	0.191998	0.136654
0.07	0.19699	0.13415
0.07	0.201899	0.131685
0.07	0.20673	0.129256
0.07	0.211485	0.126864
0.07	0.21617	0.124507
0.07	0.220786	0.122185
0.07	0.225336	0.119896
0.07	0.229823	0.11764
0.07	0.234251	0.115415
0.07	0.23862	0.113222
0.07	0.242934	0.11106
0.07	0.247194	0.108927
0.07	0.251403	0.106823
0.07	0.255562	0.104747
0.07	0.259672	0.102699
0.07	0.263737	0.100678
0.07	0.267756	0.0986827
0.07	0.271732	0.0967136
0.07	0.275666	0.0947696
0.07	0.279559	0.0928502
0.07	0.283412	0.0909549
0.07	0.287227	0.089083
0.07	0.291005	0.0872341
0.07	0.294747	0.0854077
0.07	0.298453	0.0836033
0.07	0.302126	0.0818203
0.07	0.305765	0.0800584
0.07	0.309372	0.0783171
0.07	0.312947	0.0765959
0.07	0.316492	0.0748945
0.07	0.320007	0.0732123
0.07	0.323492	0.0715491
0.07	0.32695	0.0699044
0.07	0.330379	0.0682779
0.07	0.333781	0.0666691
0.07	0.337157	0.0650777
0.07	0.340507	0.0635034
0.07	0.343832	0.0619458
0.07	0.347131	0.0604046
0.07	0.350407	0.0588794
0.07	0.353659	0.05737
0.07	0.356888	0.0558761
0.07	0.360094	0.0543973
0.07	0.363279	0.0529333
0.07	0.366441	0.0514839
0.07	0.369582	0.0500488
0.07	0.372702	0.0486277
0.07	0.375802	0.0472203
0.07	0.378881	0.0458265
0.07	0.381941	0.0444459
0.07	0.384982	0.0430783
0.07	0.388004	0.0417235
0.07	0.391007	0.0403812
0.07	0.393992	0.0390512
0.07	0.396959	0.0377333
0.07	0.399908	0.0364272
0.07	0.40284	0.0351328
0.07	0.405755	0.0338499
0.07	0.408654	0.0325782
0.07	0.411535	0.0313175
0.07	0.414401	0.0300677
0.07	0.417251	0.0288285
[truncated: 25,574 more rows]

## Sheet: Supplementary Fig.5d
Reltive phase (units of π)	pr (a.u.)	Re[σ2] (rad)
0	0	0.652975
0	0.0542226	0.65629
0	0.0766824	0.659584
0	0.0939164	0.662858
0	0.108445	0.666111
0	0.121246	0.669346
0	0.132818	0.672561
0	0.14346	0.675757
0	0.153365	0.678935
0	0.162668	0.682094
0	0.171467	0.685236
0	0.179836	0.68836
0	0.187833	0.691466
0	0.195503	0.694556
0	0.202883	0.697629
0	0.210003	0.700685
0	0.216891	0.703726
0	0.223566	0.70675
0	0.230047	0.709758
0	0.236351	0.712751
0	0.242491	0.715729
0	0.248479	0.718692
0	0.254327	0.72164
0	0.260043	0.724574
0	0.265636	0.727493
0	0.271113	0.730398
0	0.276482	0.733289
0	0.281749	0.736166
0	0.286919	0.73903
0	0.291998	0.741881
0	0.29699	0.744718
0	0.301899	0.747542
0	0.30673	0.750354
0	0.311485	0.753153
0	0.31617	0.755939
0	0.320786	0.758713
0	0.325336	0.761475
0	0.329823	0.764225
0	0.334251	0.766963
0	0.33862	0.76969
0	0.342934	0.772405
0	0.347194	0.775108
0	0.351403	0.7778
0	0.355562	0.780482
0	0.359672	0.783152
0	0.363737	0.785811
0	0.367756	0.78846
0	0.371732	0.791098
0	0.375666	0.793726
0	0.379559	0.796343
0	0.383412	0.79895
0	0.387227	0.801547
0	0.391005	0.804134
0	0.394747	0.806712
0	0.398453	0.809279
0	0.402126	0.811837
0	0.405765	0.814385
0	0.409372	0.816924
0	0.412947	0.819454
0	0.416492	0.821974
0	0.420007	0.824486
0	0.423492	0.826988
0	0.42695	0.829481
0	0.430379	0.831966
0	0.433781	0.834442
0	0.437157	0.836909
0	0.440507	0.839367
0	0.443832	0.841817
0	0.447131	0.844259
0	0.450407	0.846693
0	0.453659	0.849118
0	0.456888	0.851535
0	0.460094	0.853944
0	0.463279	0.856345
0	0.466441	0.858738
0	0.469582	0.861124
0	0.472702	0.863501
0	0.475802	0.865871
0	0.478881	0.868234
0	0.481941	0.870589
0	0.484982	0.872936
0	0.488004	0.875276
0	0.491007	0.877609
0	0.493992	0.879935
0	0.496959	0.882253
0	0.499908	0.884565
0	0.50284	0.886869
0	0.505755	0.889166
0	0.508654	0.891457
0	0.511535	0.89374
0	0.514401	0.896017
0	0.517251	0.898287
0	0.520085	0.90055
0	0.522904	0.902807
0	0.525708	0.905057
0	0.528497	0.907301
0	0.531271	0.909538
0	0.534031	0.911769
0	0.536777	0.913994
0	0.539509	0.916212
0	0.542226	0.918424
0	0.544931	0.92063
0	0.547622	0.92283
0	0.5503	0.925024
0	0.552965	0.927211
0	0.555617	0.929393
0	0.558256	0.931569
0	0.560883	0.933739
0	0.563498	0.935903
0	0.566101	0.938061
0	0.568692	0.940214
0	0.571271	0.942361
0	0.573839	0.944502
0	0.576395	0.946638
0	0.578939	0.948768
0	0.581473	0.950892
0	0.583996	0.953011
0	0.586508	0.955125
0	0.589009	0.957234
0	0.591499	0.959337
0	0.593979	0.961434
0	0.596449	0.963527
0	0.598909	0.965614
0	0.601358	0.967696
0	0.603798	0.969773
0	0.606228	0.971844
0	0.608648	0.973911
0	0.611058	0.975973
0	0.613459	0.978029
0	0.615851	0.980081
0	0.618233	0.982128
0	0.620607	0.98417
0	0.622971	0.986207
0	0.625326	0.988239
0	0.627673	0.990266
0	0.63001	0.992289
0	0.632339	0.994307
0	0.63466	0.99632
0	0.636972	0.998329
0	0.639276	1.00033
0	0.641571	1.00233
0	0.643858	1.00433
0	0.646137	1.00632
0	0.648409	1.0083
0	0.650672	1.01028
0	0.652927	1.01226
0	0.655175	1.01423
0	0.657415	1.0162
0	0.659647	1.01817
0	0.661872	1.02012
0	0.664089	1.02208
0	0.666299	1.02403
0	0.668502	1.02598
0	0.670697	1.02792
0	0.672885	1.02986
0	0.675067	1.03179
0	0.677241	1.03372
0	0.679408	1.03565
0	0.681568	1.03757
0	0.683722	1.03949
0	0.685868	1.0414
0	0.688008	1.04331
0	0.690142	1.04522
0	0.692268	1.04712
0	0.694389	1.04902
0	0.696503	1.05091
0	0.69861	1.0528
0	0.700711	1.05469
0	0.702806	1.05657
0	0.704894	1.05845
0	0.706977	1.06032
0	0.709053	1.06219
0	0.711123	1.06406
0	0.713188	1.06592
0	0.715246	1.06778
0	0.717298	1.06964
0	0.719345	1.07149
0	0.721385	1.07334
0	0.72342	1.07519
0	0.72545	1.07703
0	0.727473	1.07887
0	0.729491	1.0807
0	0.731504	1.08253
0	0.73351	1.08436
0	0.735512	1.08618
0	0.737508	1.08801
0	0.739498	1.08982
0	0.741484	1.09164
0	0.743463	1.09345
0	0.745438	1.09525
0	0.747408	1.09706
0	0.749372	1.09886
0	0.751331	1.10065
0	0.753285	1.10245
0	0.755234	1.10424
0	0.757178	1.10603
0	0.759117	1.10781
0	0.761051	1.10959
0	0.76298	1.11137
0	0.764905	1.11314
0	0.766824	1.11491
0	0.768739	1.11668
0	0.770649	1.11844
0	0.772554	1.12021
0	0.774454	1.12196
0	0.77635	1.12372
0	0.778241	1.12547
0	0.780128	1.12722
0	0.78201	1.12897
0	0.783888	1.13071
0	0.785761	1.13245
0	0.787629	1.13419
0	0.789494	1.13592
0	0.791353	1.13765
0	0.793209	1.13938
0	0.79506	1.14111
0	0.796907	1.14283
0	0.798749	1.14455
0	0.800588	1.14626
0.01	0	0.632143
0.01	0.0542226	0.635351
0.01	0.0766824	0.63854
0.01	0.0939164	0.64171
0.01	0.108445	0.64486
0.01	0.121246	0.647991
0.01	0.132818	0.651103
0.01	0.14346	0.654197
0.01	0.153365	0.657274
0.01	0.162668	0.660332
0.01	0.171467	0.663374
0.01	0.179836	0.666398
0.01	0.187833	0.669406
0.01	0.195503	0.672397
0.01	0.202883	0.675372
0.01	0.210003	0.678331
0.01	0.216891	0.681274
0.01	0.223566	0.684202
0.01	0.230047	0.687114
0.01	0.236351	0.690012
0.01	0.242491	0.692895
0.01	0.248479	0.695763
0.01	0.254327	0.698617
0.01	0.260043	0.701457
0.01	0.265636	0.704283
0.01	0.271113	0.707095
0.01	0.276482	0.709894
0.01	0.281749	0.71268
0.01	0.286919	0.715452
0.01	0.291998	0.718211
0.01	0.29699	0.720958
0.01	0.301899	0.723692
0.01	0.30673	0.726414
0.01	0.311485	0.729124
0.01	0.31617	0.731821
0.01	0.320786	0.734507
0.01	0.325336	0.737181
0.01	0.329823	0.739843
0.01	0.334251	0.742494
0.01	0.33862	0.745133
0.01	0.342934	0.747762
0.01	0.347194	0.750379
0.01	0.351403	0.752985
0.01	0.355562	0.755581
0.01	0.359672	0.758166
0.01	0.363737	0.760741
0.01	0.367756	0.763305
0.01	0.371732	0.765859
0.01	0.375666	0.768403
0.01	0.379559	0.770936
0.01	0.383412	0.77346
0.01	0.387227	0.775975
0.01	0.391005	0.778479
0.01	0.394747	0.780974
0.01	0.398453	0.78346
0.01	0.402126	0.785936
0.01	0.405765	0.788403
0.01	0.409372	0.790861
0.01	0.412947	0.79331
0.01	0.416492	0.79575
0.01	0.420007	0.798181
0.01	0.423492	0.800604
0.01	0.42695	0.803017
0.01	0.430379	0.805423
0.01	0.433781	0.807819
0.01	0.437157	0.810208
0.01	0.440507	0.812588
0.01	0.443832	0.81496
0.01	0.447131	0.817324
0.01	0.450407	0.81968
0.01	0.453659	0.822027
0.01	0.456888	0.824367
0.01	0.460094	0.8267
0.01	0.463279	0.829024
0.01	0.466441	0.831341
0.01	0.469582	0.83365
0.01	0.472702	0.835952
0.01	0.475802	0.838247
0.01	0.478881	0.840534
0.01	0.481941	0.842813
0.01	0.484982	0.845086
0.01	0.488004	0.847351
0.01	0.491007	0.84961
0.01	0.493992	0.851861
0.01	0.496959	0.854106
0.01	0.499908	0.856343
0.01	0.50284	0.858574
0.01	0.505755	0.860798
0.01	0.508654	0.863015
0.01	0.511535	0.865226
0.01	0.514401	0.86743
0.01	0.517251	0.869628
0.01	0.520085	0.871819
0.01	0.522904	0.874004
0.01	0.525708	0.876182
0.01	0.528497	0.878354
0.01	0.531271	0.88052
0.01	0.534031	0.88268
0.01	0.536777	0.884834
0.01	0.539509	0.886981
0.01	0.542226	0.889123
0.01	0.544931	0.891258
0.01	0.547622	0.893388
0.01	0.5503	0.895511
0.01	0.552965	0.897629
0.01	0.555617	0.899741
0.01	0.558256	0.901848
0.01	0.560883	0.903949
0.01	0.563498	0.906044
0.01	0.566101	0.908133
0.01	0.568692	0.910217
0.01	0.571271	0.912295
0.01	0.573839	0.914368
0.01	0.576395	0.916436
0.01	0.578939	0.918498
0.01	0.581473	0.920555
0.01	0.583996	0.922606
0.01	0.586508	0.924653
0.01	0.589009	0.926694
0.01	0.591499	0.92873
0.01	0.593979	0.93076
0.01	0.596449	0.932786
0.01	0.598909	0.934807
0.01	0.601358	0.936822
0.01	0.603798	0.938833
0.01	0.606228	0.940838
0.01	0.608648	0.942839
0.01	0.611058	0.944835
0.01	0.613459	0.946826
0.01	0.615851	0.948812
0.01	0.618233	0.950794
0.01	0.620607	0.95277
0.01	0.622971	0.954743
0.01	0.625326	0.95671
0.01	0.627673	0.958673
0.01	0.63001	0.960631
0.01	0.632339	0.962584
0.01	0.63466	0.964533
0.01	0.636972	0.966478
0.01	0.639276	0.968418
0.01	0.641571	0.970353
0.01	0.643858	0.972285
0.01	0.646137	0.974211
0.01	0.648409	0.976134
0.01	0.650672	0.978052
0.01	0.652927	0.979966
0.01	0.655175	0.981875
0.01	0.657415	0.98378
0.01	0.659647	0.985682
0.01	0.661872	0.987578
0.01	0.664089	0.989471
0.01	0.666299	0.99136
0.01	0.668502	0.993244
0.01	0.670697	0.995125
0.01	0.672885	0.997001
0.01	0.675067	0.998874
0.01	0.677241	1.00074
0.01	0.679408	1.00261
0.01	0.681568	1.00447
0.01	0.683722	1.00632
0.01	0.685868	1.00818
0.01	0.688008	1.01002
0.01	0.690142	1.01187
0.01	0.692268	1.01371
0.01	0.694389	1.01555
0.01	0.696503	1.01738
0.01	0.69861	1.01921
0.01	0.700711	1.02104
0.01	0.702806	1.02286
0.01	0.704894	1.02468
0.01	0.706977	1.02649
0.01	0.709053	1.0283
0.01	0.711123	1.03011
0.01	0.713188	1.03192
0.01	0.715246	1.03372
0.01	0.717298	1.03551
0.01	0.719345	1.03731
0.01	0.721385	1.0391
0.01	0.72342	1.04088
0.01	0.72545	1.04267
0.01	0.727473	1.04445
0.01	0.729491	1.04622
0.01	0.731504	1.048
0.01	0.73351	1.04976
0.01	0.735512	1.05153
0.01	0.737508	1.05329
0.01	0.739498	1.05505
0.01	0.741484	1.05681
0.01	0.743463	1.05856
0.01	0.745438	1.06031
0.01	0.747408	1.06206
0.01	0.749372	1.0638
0.01	0.751331	1.06554
0.01	0.753285	1.06728
0.01	0.755234	1.06901
0.01	0.757178	1.07074
0.01	0.759117	1.07247
0.01	0.761051	1.07419
0.01	0.76298	1.07591
0.01	0.764905	1.07763
0.01	0.766824	1.07934
0.01	0.768739	1.08105
0.01	0.770649	1.08276
0.01	0.772554	1.08447
0.01	0.774454	1.08617
0.01	0.77635	1.08787
0.01	0.778241	1.08956
0.01	0.780128	1.09126
0.01	0.78201	1.09295
0.01	0.783888	1.09464
0.01	0.785761	1.09632
0.01	0.787629	1.098
0.01	0.789494	1.09968
0.01	0.791353	1.10136
0.01	0.793209	1.10303
0.01	0.79506	1.1047
0.01	0.796907	1.10637
0.01	0.798749	1.10803
0.01	0.800588	1.10969
0.02	0	0.610686
0.02	0.0542226	0.613786
0.02	0.0766824	0.616867
0.02	0.0939164	0.619928
0.02	0.108445	0.622971
0.02	0.121246	0.625996
0.02	0.132818	0.629003
0.02	0.14346	0.631992
0.02	0.153365	0.634964
0.02	0.162668	0.637919
0.02	0.171467	0.640857
0.02	0.179836	0.643779
0.02	0.187833	0.646684
0.02	0.195503	0.649574
0.02	0.202883	0.652448
0.02	0.210003	0.655306
0.02	0.216891	0.65815
0.02	0.223566	0.660978
0.02	0.230047	0.663792
0.02	0.236351	0.666591
0.02	0.242491	0.669376
0.02	0.248479	0.672147
0.02	0.254327	0.674904
0.02	0.260043	0.677648
0.02	0.265636	0.680378
0.02	0.271113	0.683095
0.02	0.276482	0.685798
0.02	0.281749	0.688489
0.02	0.286919	0.691168
0.02	0.291998	0.693834
0.02	0.29699	0.696487
0.02	0.301899	0.699129
0.02	0.30673	0.701758
0.02	0.311485	0.704376
0.02	0.31617	0.706981
0.02	0.320786	0.709576
0.02	0.325336	0.712159
0.02	0.329823	0.714731
0.02	0.334251	0.717292
0.02	0.33862	0.719842
0.02	0.342934	0.722381
0.02	0.347194	0.724909
0.02	0.351403	0.727427
0.02	0.355562	0.729935
0.02	0.359672	0.732432
0.02	0.363737	0.734919
0.02	0.367756	0.737396
0.02	0.371732	0.739864
0.02	0.375666	0.742321
0.02	0.379559	0.744769
0.02	0.383412	0.747207
0.02	0.387227	0.749636
0.02	0.391005	0.752056
0.02	0.394747	0.754466
0.02	0.398453	0.756867
0.02	0.402126	0.759259
0.02	0.405765	0.761643
0.02	0.409372	0.764017
0.02	0.412947	0.766383
0.02	0.416492	0.76874
0.02	0.420007	0.771089
0.02	0.423492	0.773429
0.02	0.42695	0.775761
0.02	0.430379	0.778084
0.02	0.433781	0.7804
0.02	0.437157	0.782707
0.02	0.440507	0.785007
0.02	0.443832	0.787298
0.02	0.447131	0.789582
0.02	0.450407	0.791858
0.02	0.453659	0.794126
0.02	0.456888	0.796386
0.02	0.460094	0.798639
0.02	0.463279	0.800885
0.02	0.466441	0.803123
0.02	0.469582	0.805354
0.02	0.472702	0.807578
0.02	0.475802	0.809794
0.02	0.478881	0.812004
0.02	0.481941	0.814206
0.02	0.484982	0.816402
0.02	0.488004	0.81859
0.02	0.491007	0.820772
0.02	0.493992	0.822947
0.02	0.496959	0.825115
0.02	0.499908	0.827277
0.02	0.50284	0.829432
0.02	0.505755	0.83158
0.02	0.508654	0.833722
0.02	0.511535	0.835858
0.02	0.514401	0.837987
0.02	0.517251	0.840111
0.02	0.520085	0.842227
0.02	0.522904	0.844338
0.02	0.525708	0.846442
0.02	0.528497	0.848541
0.02	0.531271	0.850633
0.02	0.534031	0.85272
0.02	0.536777	0.8548
0.02	0.539509	0.856875
0.02	0.542226	0.858944
0.02	0.544931	0.861007
0.02	0.547622	0.863064
0.02	0.5503	0.865116
0.02	0.552965	0.867162
0.02	0.555617	0.869202
0.02	0.558256	0.871237
0.02	0.560883	0.873266
0.02	0.563498	0.87529
0.02	0.566101	0.877309
0.02	0.568692	0.879322
0.02	0.571271	0.88133
0.02	0.573839	0.883332
0.02	0.576395	0.88533
0.02	0.578939	0.887322
0.02	0.581473	0.889309
0.02	0.583996	0.891291
0.02	0.586508	0.893268
0.02	0.589009	0.895239
0.02	0.591499	0.897206
0.02	0.593979	0.899168
0.02	0.596449	0.901125
0.02	0.598909	0.903077
0.02	0.601358	0.905024
0.02	0.603798	0.906966
0.02	0.606228	0.908904
0.02	0.608648	0.910837
0.02	0.611058	0.912765
0.02	0.613459	0.914688
0.02	0.615851	0.916607
0.02	0.618233	0.918521
0.02	0.620607	0.920431
0.02	0.622971	0.922336
0.02	0.625326	0.924237
0.02	0.627673	0.926133
0.02	0.63001	0.928024
0.02	0.632339	0.929912
0.02	0.63466	0.931795
0.02	0.636972	0.933673
0.02	0.639276	0.935547
0.02	0.641571	0.937417
0.02	0.643858	0.939283
0.02	0.646137	0.941144
0.02	0.648409	0.943001
0.02	0.650672	0.944854
0.02	0.652927	0.946703
0.02	0.655175	0.948548
0.02	0.657415	0.950389
0.02	0.659647	0.952225
0.02	0.661872	0.954058
0.02	0.664089	0.955886
0.02	0.666299	0.957711
0.02	0.668502	0.959531
0.02	0.670697	0.961348
0.02	0.672885	0.963161
0.02	0.675067	0.964969
0.02	0.677241	0.966774
0.02	0.679408	0.968575
0.02	0.681568	0.970373
0.02	0.683722	0.972166
0.02	0.685868	0.973956
0.02	0.688008	0.975742
0.02	0.690142	0.977524
0.02	0.692268	0.979303
0.02	0.694389	0.981078
0.02	0.696503	0.982849
0.02	0.69861	0.984617
0.02	0.700711	0.986381
0.02	0.702806	0.988141
0.02	0.704894	0.989898
0.02	0.706977	0.991652
0.02	0.709053	0.993402
0.02	0.711123	0.995148
0.02	0.713188	0.996891
0.02	0.715246	0.99863
0.02	0.717298	1.00037
0.02	0.719345	1.0021
0.02	0.721385	1.00383
0.02	0.72342	1.00555
0.02	0.72545	1.00728
0.02	0.727473	1.009
0.02	0.729491	1.01071
0.02	0.731504	1.01242
0.02	0.73351	1.01413
0.02	0.735512	1.01584
0.02	0.737508	1.01754
0.02	0.739498	1.01924
0.02	0.741484	1.02094
0.02	0.743463	1.02263
0.02	0.745438	1.02432
0.02	0.747408	1.02601
0.02	0.749372	1.02769
0.02	0.751331	1.02937
0.02	0.753285	1.03105
0.02	0.755234	1.03272
0.02	0.757178	1.0344
0.02	0.759117	1.03606
0.02	0.761051	1.03773
0.02	0.76298	1.03939
0.02	0.764905	1.04105
0.02	0.766824	1.04271
0.02	0.768739	1.04436
0.02	0.770649	1.04601
0.02	0.772554	1.04766
0.02	0.774454	1.0493
0.02	0.77635	1.05094
0.02	0.778241	1.05258
0.02	0.780128	1.05422
0.02	0.78201	1.05585
0.02	0.783888	1.05748
0.02	0.785761	1.05911
0.02	0.787629	1.06073
0.02	0.789494	1.06235
0.02	0.791353	1.06397
0.02	0.793209	1.06559
0.02	0.79506	1.0672
0.02	0.796907	1.06881
0.02	0.798749	1.07042
0.02	0.800588	1.07203
0.03	0	0.588627
0.03	0.0542226	0.591615
0.03	0.0766824	0.594584
0.03	0.0939164	0.597535
0.03	0.108445	0.600469
0.03	0.121246	0.603384
0.03	0.132818	0.606282
0.03	0.14346	0.609164
0.03	0.153365	0.612028
0.03	0.162668	0.614876
0.03	0.171467	0.617708
0.03	0.179836	0.620524
0.03	0.187833	0.623325
0.03	0.195503	0.62611
0.03	0.202883	0.62888
0.03	0.210003	0.631635
0.03	0.216891	0.634376
0.03	0.223566	0.637102
0.03	0.230047	0.639814
0.03	0.236351	0.642512
0.03	0.242491	0.645197
0.03	0.248479	0.647868
0.03	0.254327	0.650525
0.03	0.260043	0.65317
0.03	0.265636	0.655801
0.03	0.271113	0.65842
0.03	0.276482	0.661026
0.03	0.281749	0.66362
0.03	0.286919	0.666201
0.03	0.291998	0.668771
0.03	0.29699	0.671329
0.03	0.301899	0.673875
0.03	0.30673	0.676409
0.03	0.311485	0.678932
0.03	0.31617	0.681444
0.03	0.320786	0.683945
0.03	0.325336	0.686434
0.03	0.329823	0.688913
0.03	0.334251	0.691382
0.03	0.33862	0.693839
0.03	0.342934	0.696287
0.03	0.347194	0.698724
0.03	0.351403	0.701151
0.03	0.355562	0.703568
0.03	0.359672	0.705975
0.03	0.363737	0.708372
0.03	0.367756	0.71076
0.03	0.371732	0.713138
0.03	0.375666	0.715507
0.03	0.379559	0.717866
0.03	0.383412	0.720217
0.03	0.387227	0.722558
0.03	0.391005	0.72489
0.03	0.394747	0.727213
0.03	0.398453	0.729528
0.03	0.402126	0.731834
0.03	0.405765	0.734131
0.03	0.409372	0.736419
0.03	0.412947	0.7387
0.03	0.416492	0.740972
0.03	0.420007	0.743236
0.03	0.423492	0.745491
0.03	0.42695	0.747739
0.03	0.430379	0.749979
0.03	0.433781	0.75221
0.03	0.437157	0.754434
0.03	0.440507	0.756651
0.03	0.443832	0.758859
0.03	0.447131	0.76106
0.03	0.450407	0.763254
0.03	0.453659	0.76544
0.03	0.456888	0.767619
0.03	0.460094	0.769791
0.03	0.463279	0.771955
0.03	0.466441	0.774113
0.03	0.469582	0.776263
0.03	0.472702	0.778407
0.03	0.475802	0.780543
0.03	0.478881	0.782673
0.03	0.481941	0.784796
0.03	0.484982	0.786912
0.03	0.488004	0.789021
0.03	0.491007	0.791124
0.03	0.493992	0.793221
0.03	0.496959	0.79531
0.03	0.499908	0.797394
0.03	0.50284	0.799471
0.03	0.505755	0.801542
0.03	0.508654	0.803607
0.03	0.511535	0.805665
0.03	0.514401	0.807718
0.03	0.517251	0.809764
0.03	0.520085	0.811804
0.03	0.522904	0.813839
0.03	0.525708	0.815867
0.03	0.528497	0.81789
0.03	0.531271	0.819907
0.03	0.534031	0.821918
0.03	0.536777	0.823923
0.03	0.539509	0.825923
0.03	0.542226	0.827917
0.03	0.544931	0.829905
0.03	0.547622	0.831888
0.03	0.5503	0.833866
0.03	0.552965	0.835838
0.03	0.555617	0.837805
0.03	0.558256	0.839766
0.03	0.560883	0.841722
0.03	0.563498	0.843673
0.03	0.566101	0.845619
0.03	0.568692	0.847559
0.03	0.571271	0.849494
0.03	0.573839	0.851425
0.03	0.576395	0.85335
0.03	0.578939	0.85527
0.03	0.581473	0.857185
0.03	0.583996	0.859096
0.03	0.586508	0.861001
0.03	0.589009	0.862902
0.03	0.591499	0.864797
0.03	0.593979	0.866688
0.03	0.596449	0.868575
0.03	0.598909	0.870456
0.03	0.601358	0.872333
0.03	0.603798	0.874205
0.03	0.606228	0.876073
0.03	0.608648	0.877936
0.03	0.611058	0.879794
0.03	0.613459	0.881648
0.03	0.615851	0.883498
0.03	0.618233	0.885343
0.03	0.620607	0.887183
0.03	0.622971	0.88902
0.03	0.625326	0.890852
0.03	0.627673	0.892679
0.03	0.63001	0.894502
0.03	0.632339	0.896321
0.03	0.63466	0.898136
0.03	0.636972	0.899947
0.03	0.639276	0.901753
0.03	0.641571	0.903556
0.03	0.643858	0.905354
0.03	0.646137	0.907148
0.03	0.648409	0.908938
0.03	0.650672	0.910724
0.03	0.652927	0.912506
0.03	0.655175	0.914284
0.03	0.657415	0.916059
0.03	0.659647	0.917829
0.03	0.661872	0.919595
0.03	0.664089	0.921358
0.03	0.666299	0.923116
0.03	0.668502	0.924871
0.03	0.670697	0.926622
0.03	0.672885	0.928369
0.03	0.675067	0.930113
0.03	0.677241	0.931853
0.03	0.679408	0.933589
0.03	0.681568	0.935321
0.03	0.683722	0.93705
0.03	0.685868	0.938775
0.03	0.688008	0.940496
0.03	0.690142	0.942214
0.03	0.692268	0.943929
0.03	0.694389	0.945639
0.03	0.696503	0.947347
0.03	0.69861	0.949051
0.03	0.700711	0.950751
0.03	0.702806	0.952448
0.03	0.704894	0.954141
0.03	0.706977	0.955831
0.03	0.709053	0.957518
0.03	0.711123	0.959201
0.03	0.713188	0.960881
0.03	0.715246	0.962558
0.03	0.717298	0.964231
0.03	0.719345	0.965901
0.03	0.721385	0.967568
0.03	0.72342	0.969231
0.03	0.72545	0.970892
0.03	0.727473	0.972549
0.03	0.729491	0.974202
0.03	0.731504	0.975853
0.03	0.73351	0.977501
0.03	0.735512	0.979145
0.03	0.737508	0.980786
0.03	0.739498	0.982424
0.03	0.741484	0.984059
0.03	0.743463	0.985691
0.03	0.745438	0.98732
0.03	0.747408	0.988946
0.03	0.749372	0.990569
0.03	0.751331	0.992189
0.03	0.753285	0.993806
0.03	0.755234	0.99542
0.03	0.757178	0.997031
0.03	0.759117	0.998639
0.03	0.761051	1.00024
0.03	0.76298	1.00185
0.03	0.764905	1.00345
0.03	0.766824	1.00504
0.03	0.768739	1.00664
0.03	0.770649	1.00823
0.03	0.772554	1.00981
0.03	0.774454	1.0114
0.03	0.77635	1.01298
0.03	0.778241	1.01456
0.03	0.780128	1.01614
0.03	0.78201	1.01771
0.03	0.783888	1.01928
0.03	0.785761	1.02085
0.03	0.787629	1.02242
0.03	0.789494	1.02398
0.03	0.791353	1.02554
0.03	0.793209	1.0271
0.03	0.79506	1.02865
0.03	0.796907	1.03021
0.03	0.798749	1.03176
0.03	0.800588	1.0333
0.04	0	0.565987
0.04	0.0542226	0.56886
0.04	0.0766824	0.571715
0.04	0.0939164	0.574553
0.04	0.108445	0.577373
0.04	0.121246	0.580176
0.04	0.132818	0.582963
0.04	0.14346	0.585734
0.04	0.153365	0.588488
0.04	0.162668	0.591227
0.04	0.171467	0.59395
0.04	0.179836	0.596657
0.04	0.187833	0.59935
0.04	0.195503	0.602028
0.04	0.202883	0.604692
0.04	0.210003	0.607341
0.04	0.216891	0.609976
0.04	0.223566	0.612598
0.04	0.230047	0.615205
0.04	0.236351	0.6178
0.04	0.242491	0.620381
0.04	0.248479	0.622949
0.04	0.254327	0.625504
0.04	0.260043	0.628047
0.04	0.265636	0.630577
0.04	0.271113	0.633095
0.04	0.276482	0.635601
0.04	0.281749	0.638095
0.04	0.286919	0.640578
0.04	0.291998	0.643048
0.04	0.29699	0.645508
0.04	0.301899	0.647956
0.04	0.30673	0.650393
0.04	0.311485	0.652819
0.04	0.31617	0.655234
0.04	0.320786	0.657638
0.04	0.325336	0.660032
0.04	0.329823	0.662416
0.04	0.334251	0.664789
0.04	0.33862	0.667153
0.04	0.342934	0.669506
0.04	0.347194	0.671849
0.04	0.351403	0.674183
0.04	0.355562	0.676507
0.04	0.359672	0.678822
0.04	0.363737	0.681127
0.04	0.367756	0.683422
0.04	0.371732	0.685709
0.04	0.375666	0.687987
0.04	0.379559	0.690255
0.04	0.383412	0.692515
0.04	0.387227	0.694766
0.04	0.391005	0.697009
0.04	0.394747	0.699243
0.04	0.398453	0.701468
0.04	0.402126	0.703685
0.04	0.405765	0.705894
0.04	0.409372	0.708095
0.04	0.412947	0.710288
0.04	0.416492	0.712472
0.04	0.420007	0.714649
0.04	0.423492	0.716818
0.04	0.42695	0.718979
0.04	0.430379	0.721132
0.04	0.433781	0.723278
0.04	0.437157	0.725417
0.04	0.440507	0.727548
0.04	0.443832	0.729672
0.04	0.447131	0.731788
0.04	0.450407	0.733897
0.04	0.453659	0.736
0.04	0.456888	0.738095
0.04	0.460094	0.740183
0.04	0.463279	0.742264
0.04	0.466441	0.744338
0.04	0.469582	0.746406
0.04	0.472702	0.748467
0.04	0.475802	0.750521
0.04	0.478881	0.752569
0.04	0.481941	0.75461
0.04	0.484982	0.756645
0.04	0.488004	0.758673
0.04	0.491007	0.760695
0.04	0.493992	0.762711
0.04	0.496959	0.764721
0.04	0.499908	0.766724
0.04	0.50284	0.768722
0.04	0.505755	0.770713
0.04	0.508654	0.772698
0.04	0.511535	0.774677
0.04	0.514401	0.776651
0.04	0.517251	0.778619
0.04	0.520085	0.78058
0.04	0.522904	0.782536
0.04	0.525708	0.784487
0.04	0.528497	0.786432
0.04	0.531271	0.788371
0.04	0.534031	0.790305
0.04	0.536777	0.792233
0.04	0.539509	0.794156
0.04	0.542226	0.796073
0.04	0.544931	0.797985
0.04	0.547622	0.799892
0.04	0.5503	0.801793
0.04	0.552965	0.80369
0.04	0.555617	0.805581
0.04	0.558256	0.807467
0.04	0.560883	0.809347
0.04	0.563498	0.811223
0.04	0.566101	0.813094
0.04	0.568692	0.81496
0.04	0.571271	0.816821
0.04	0.573839	0.818677
0.04	0.576395	0.820528
0.04	0.578939	0.822374
0.04	0.581473	0.824216
0.04	0.583996	0.826053
0.04	0.586508	0.827885
0.04	0.589009	0.829712
0.04	0.591499	0.831535
0.04	0.593979	0.833353
0.04	0.596449	0.835167
0.04	0.598909	0.836976
0.04	0.601358	0.838781
0.04	0.603798	0.840581
0.04	0.606228	0.842377
0.04	0.608648	0.844168
0.04	0.611058	0.845955
0.04	0.613459	0.847738
0.04	0.615851	0.849516
0.04	0.618233	0.85129
0.04	0.620607	0.85306
0.04	0.622971	0.854826
0.04	0.625326	0.856587
0.04	0.627673	0.858344
0.04	0.63001	0.860098
0.04	0.632339	0.861847
0.04	0.63466	0.863592
0.04	0.636972	0.865333
0.04	0.639276	0.86707
0.04	0.641571	0.868803
0.04	0.643858	0.870532
0.04	0.646137	0.872257
0.04	0.648409	0.873978
0.04	0.650672	0.875696
0.04	0.652927	0.877409
0.04	0.655175	0.879119
0.04	0.657415	0.880825
0.04	0.659647	0.882527
0.04	0.661872	0.884225
0.04	0.664089	0.88592
0.04	0.666299	0.887611
0.04	0.668502	0.889298
0.04	0.670697	0.890982
0.04	0.672885	0.892662
0.04	0.675067	0.894338
0.04	0.677241	0.896011
0.04	0.679408	0.89768
0.04	0.681568	0.899346
0.04	0.683722	0.901008
0.04	0.685868	0.902667
0.04	0.688008	0.904322
0.04	0.690142	0.905974
0.04	0.692268	0.907623
0.04	0.694389	0.909268
0.04	0.696503	0.910909
0.04	0.69861	0.912548
0.04	0.700711	0.914183
0.04	0.702806	0.915814
0.04	0.704894	0.917443
0.04	0.706977	0.919068
0.04	0.709053	0.920689
0.04	0.711123	0.922308
0.04	0.713188	0.923923
0.04	0.715246	0.925535
0.04	0.717298	0.927144
0.04	0.719345	0.92875
0.04	0.721385	0.930353
0.04	0.72342	0.931952
0.04	0.72545	0.933549
0.04	0.727473	0.935142
0.04	0.729491	0.936732
0.04	0.731504	0.938319
0.04	0.73351	0.939903
0.04	0.735512	0.941485
0.04	0.737508	0.943063
0.04	0.739498	0.944638
0.04	0.741484	0.94621
0.04	0.743463	0.947779
0.04	0.745438	0.949345
0.04	0.747408	0.950909
0.04	0.749372	0.952469
0.04	0.751331	0.954027
0.04	0.753285	0.955581
0.04	0.755234	0.957133
0.04	0.757178	0.958682
0.04	0.759117	0.960228
0.04	0.761051	0.961772
0.04	0.76298	0.963312
0.04	0.764905	0.96485
0.04	0.766824	0.966385
0.04	0.768739	0.967918
0.04	0.770649	0.969447
0.04	0.772554	0.970974
0.04	0.774454	0.972498
0.04	0.77635	0.974019
0.04	0.778241	0.975538
0.04	0.780128	0.977054
0.04	0.78201	0.978568
0.04	0.783888	0.980079
0.04	0.785761	0.981587
0.04	0.787629	0.983092
0.04	0.789494	0.984595
0.04	0.791353	0.986096
0.04	0.793209	0.987594
0.04	0.79506	0.989089
0.04	0.796907	0.990582
0.04	0.798749	0.992072
0.04	0.800588	0.993559
0.05	0	0.542788
0.05	0.0542226	0.545543
0.05	0.0766824	0.548282
0.05	0.0939164	0.551003
0.05	0.108445	0.553708
0.05	0.121246	0.556396
0.05	0.132818	0.559069
0.05	0.14346	0.561726
0.05	0.153365	0.564367
0.05	0.162668	0.566993
0.05	0.171467	0.569605
0.05	0.179836	0.572202
0.05	0.187833	0.574784
0.05	0.195503	0.577352
0.05	0.202883	0.579907
0.05	0.210003	0.582447
0.05	0.216891	0.584975
0.05	0.223566	0.587489
0.05	0.230047	0.589989
0.05	0.236351	0.592477
0.05	0.242491	0.594953
0.05	0.248479	0.597416
0.05	0.254327	0.599866
0.05	0.260043	0.602305
0.05	0.265636	0.604731
0.05	0.271113	0.607146
0.05	0.276482	0.609549
0.05	0.281749	0.611941
0.05	0.286919	0.614322
0.05	0.291998	0.616691
0.05	0.29699	0.61905
0.05	0.301899	0.621397
0.05	0.30673	0.623734
0.05	0.311485	0.626061
0.05	0.31617	0.628377
0.05	0.320786	0.630683
0.05	0.325336	0.632979
0.05	0.329823	0.635265
0.05	0.334251	0.637541
0.05	0.33862	0.639807
0.05	0.342934	0.642064
0.05	0.347194	0.644312
0.05	0.351403	0.64655
0.05	0.355562	0.648778
0.05	0.359672	0.650998
0.05	0.363737	0.653209
0.05	0.367756	0.65541
0.05	0.371732	0.657603
0.05	0.375666	0.659788
0.05	0.379559	0.661963
0.05	0.383412	0.664131
0.05	0.387227	0.666289
0.05	0.391005	0.66844
0.05	0.394747	0.670582
0.05	0.398453	0.672717
0.05	0.402126	0.674843
0.05	0.405765	0.676961
0.05	0.409372	0.679072
0.05	0.412947	0.681174
0.05	0.416492	0.683269
0.05	0.420007	0.685357
0.05	0.423492	0.687437
0.05	0.42695	0.689509
0.05	0.430379	0.691575
0.05	0.433781	0.693633
0.05	0.437157	0.695684
0.05	0.440507	0.697727
0.05	0.443832	0.699764
0.05	0.447131	0.701794
0.05	0.450407	0.703816
0.05	0.453659	0.705832
0.05	0.456888	0.707842
0.05	0.460094	0.709844
0.05	0.463279	0.71184
0.05	0.466441	0.71383
0.05	0.469582	0.715812
0.05	0.472702	0.717789
0.05	0.475802	0.719759
0.05	0.478881	0.721723
0.05	0.481941	0.72368
0.05	0.484982	0.725632
0.05	0.488004	0.727577
0.05	0.491007	0.729516
0.05	0.493992	0.731449
0.05	0.496959	0.733376
0.05	0.499908	0.735298
0.05	0.50284	0.737213
0.05	0.505755	0.739123
0.05	0.508654	0.741027
0.05	0.511535	0.742925
0.05	0.514401	0.744818
0.05	0.517251	0.746705
0.05	0.520085	0.748586
0.05	0.522904	0.750462
0.05	0.525708	0.752332
0.05	0.528497	0.754198
0.05	0.531271	0.756057
0.05	0.534031	0.757912
0.05	0.536777	0.759761
0.05	0.539509	0.761605
0.05	0.542226	0.763444
0.05	0.544931	0.765277
0.05	0.547622	0.767106
0.05	0.5503	0.768929
0.05	0.552965	0.770748
0.05	0.555617	0.772562
0.05	0.558256	0.77437
0.05	0.560883	0.776174
0.05	0.563498	0.777973
0.05	0.566101	0.779767
0.05	0.568692	0.781556
0.05	0.571271	0.783341
0.05	0.573839	0.785121
0.05	0.576395	0.786896
0.05	0.578939	0.788667
0.05	0.581473	0.790433
0.05	0.583996	0.792194
0.05	0.586508	0.793952
0.05	0.589009	0.795704
0.05	0.591499	0.797452
0.05	0.593979	0.799196
0.05	0.596449	0.800935
0.05	0.598909	0.80267
0.05	0.601358	0.804401
0.05	0.603798	0.806127
0.05	0.606228	0.807849
0.05	0.608648	0.809567
0.05	0.611058	0.811281
0.05	0.613459	0.812991
0.05	0.615851	0.814696
0.05	0.618233	0.816398
0.05	0.620607	0.818095
0.05	0.622971	0.819788
0.05	0.625326	0.821477
0.05	0.627673	0.823163
0.05	0.63001	0.824844
0.05	0.632339	0.826521
0.05	0.63466	0.828195
0.05	0.636972	0.829865
0.05	0.639276	0.83153
0.05	0.641571	0.833192
0.05	0.643858	0.834851
0.05	0.646137	0.836505
0.05	0.648409	0.838156
0.05	0.650672	0.839803
0.05	0.652927	0.841446
0.05	0.655175	0.843086
0.05	0.657415	0.844721
0.05	0.659647	0.846354
0.05	0.661872	0.847983
0.05	0.664089	0.849608
0.05	0.666299	0.85123
0.05	0.668502	0.852848
0.05	0.670697	0.854462
0.05	0.672885	0.856073
0.05	0.675067	0.857681
0.05	0.677241	0.859285
0.05	0.679408	0.860886
0.05	0.681568	0.862484
0.05	0.683722	0.864078
0.05	0.685868	0.865669
0.05	0.688008	0.867256
0.05	0.690142	0.86884
0.05	0.692268	0.870421
0.05	0.694389	0.871999
0.05	0.696503	0.873573
0.05	0.69861	0.875144
0.05	0.700711	0.876712
0.05	0.702806	0.878277
0.05	0.704894	0.879839
0.05	0.706977	0.881397
0.05	0.709053	0.882952
0.05	0.711123	0.884504
0.05	0.713188	0.886054
0.05	0.715246	0.8876
0.05	0.717298	0.889143
0.05	0.719345	0.890683
0.05	0.721385	0.892219
0.05	0.72342	0.893753
0.05	0.72545	0.895284
0.05	0.727473	0.896812
0.05	0.729491	0.898337
0.05	0.731504	0.89986
0.05	0.73351	0.901379
0.05	0.735512	0.902895
0.05	0.737508	0.904408
0.05	0.739498	0.905919
0.05	0.741484	0.907427
0.05	0.743463	0.908932
0.05	0.745438	0.910434
0.05	0.747408	0.911933
0.05	0.749372	0.913429
0.05	0.751331	0.914923
0.05	0.753285	0.916414
0.05	0.755234	0.917902
0.05	0.757178	0.919388
0.05	0.759117	0.920871
0.05	0.761051	0.922351
0.05	0.76298	0.923828
0.05	0.764905	0.925303
0.05	0.766824	0.926775
0.05	0.768739	0.928245
0.05	0.770649	0.929711
0.05	0.772554	0.931176
0.05	0.774454	0.932637
0.05	0.77635	0.934096
0.05	0.778241	0.935553
0.05	0.780128	0.937007
0.05	0.78201	0.938458
0.05	0.783888	0.939907
0.05	0.785761	0.941353
0.05	0.787629	0.942797
0.05	0.789494	0.944239
0.05	0.791353	0.945678
0.05	0.793209	0.947114
0.05	0.79506	0.948548
0.05	0.796907	0.94998
0.05	0.798749	0.951409
0.05	0.800588	0.952835
0.06	0	0.519054
0.06	0.0542226	0.521689
0.06	0.0766824	0.524307
0.06	0.0939164	0.526909
0.06	0.108445	0.529496
0.06	0.121246	0.532067
0.06	0.132818	0.534623
0.06	0.14346	0.537163
0.06	0.153365	0.539689
0.06	0.162668	0.542201
0.06	0.171467	0.544698
0.06	0.179836	0.547181
0.06	0.187833	0.549651
0.06	0.195503	0.552107
0.06	0.202883	0.554549
0.06	0.210003	0.556979
0.06	0.216891	0.559396
0.06	0.223566	0.5618
0.06	0.230047	0.564191
0.06	0.236351	0.56657
0.06	0.242491	0.568937
0.06	0.248479	0.571293
0.06	0.254327	0.573636
0.06	0.260043	0.575968
0.06	0.265636	0.578288
0.06	0.271113	0.580598
0.06	0.276482	0.582896
0.06	0.281749	0.585183
0.06	0.286919	0.587459
0.06	0.291998	0.589725
0.06	0.29699	0.591981
0.06	0.301899	0.594226
0.06	0.30673	0.596461
0.06	0.311485	0.598685
0.06	0.31617	0.6009
0.06	0.320786	0.603105
0.06	0.325336	0.605301
0.06	0.329823	0.607487
0.06	0.334251	0.609664
0.06	0.33862	0.611831
0.06	0.342934	0.613989
0.06	0.347194	0.616138
0.06	0.351403	0.618278
0.06	0.355562	0.620409
0.06	0.359672	0.622532
0.06	0.363737	0.624646
0.06	0.367756	0.626752
0.06	0.371732	0.628849
0.06	0.375666	0.630937
0.06	0.379559	0.633018
0.06	0.383412	0.63509
0.06	0.387227	0.637155
0.06	0.391005	0.639211
0.06	0.394747	0.64126
0.06	0.398453	0.643301
0.06	0.402126	0.645334
0.06	0.405765	0.64736
0.06	0.409372	0.649378
0.06	0.412947	0.651389
0.06	0.416492	0.653392
0.06	0.420007	0.655389
0.06	0.423492	0.657378
0.06	0.42695	0.65936
0.06	0.430379	0.661335
0.06	0.433781	0.663303
0.06	0.437157	0.665264
0.06	0.440507	0.667218
0.06	0.443832	0.669166
0.06	0.447131	0.671107
0.06	0.450407	0.673041
0.06	0.453659	0.674969
0.06	0.456888	0.67689
0.06	0.460094	0.678805
0.06	0.463279	0.680714
0.06	0.466441	0.682616
0.06	0.469582	0.684512
0.06	0.472702	0.686402
0.06	0.475802	0.688286
0.06	0.478881	0.690164
0.06	0.481941	0.692036
0.06	0.484982	0.693902
0.06	0.488004	0.695762
0.06	0.491007	0.697617
0.06	0.493992	0.699465
0.06	0.496959	0.701308
0.06	0.499908	0.703146
0.06	0.50284	0.704977
0.06	0.505755	0.706803
0.06	0.508654	0.708624
0.06	0.511535	0.710439
0.06	0.514401	0.712249
0.06	0.517251	0.714054
0.06	0.520085	0.715853
0.06	0.522904	0.717647
0.06	0.525708	0.719435
0.06	0.528497	0.721219
0.06	0.531271	0.722997
0.06	0.534031	0.724771
0.06	0.536777	0.726539
0.06	0.539509	0.728302
0.06	0.542226	0.730061
0.06	0.544931	0.731814
0.06	0.547622	0.733563
0.06	0.5503	0.735307
0.06	0.552965	0.737046
0.06	0.555617	0.73878
0.06	0.558256	0.74051
0.06	0.560883	0.742234
0.06	0.563498	0.743955
0.06	0.566101	0.74567
0.06	0.568692	0.747382
0.06	0.571271	0.749088
0.06	0.573839	0.75079
0.06	0.576395	0.752488
0.06	0.578939	0.754181
0.06	0.581473	0.75587
0.06	0.583996	0.757554
0.06	0.586508	0.759235
0.06	0.589009	0.760911
0.06	0.591499	0.762582
0.06	0.593979	0.76425
0.06	0.596449	0.765913
0.06	0.598909	0.767572
0.06	0.601358	0.769227
0.06	0.603798	0.770878
0.06	0.606228	0.772525
0.06	0.608648	0.774168
0.06	0.611058	0.775806
0.06	0.613459	0.777441
0.06	0.615851	0.779072
0.06	0.618233	0.780699
0.06	0.620607	0.782322
0.06	0.622971	0.783942
0.06	0.625326	0.785557
0.06	0.627673	0.787169
0.06	0.63001	0.788776
0.06	0.632339	0.79038
0.06	0.63466	0.791981
0.06	0.636972	0.793577
0.06	0.639276	0.79517
0.06	0.641571	0.79676
0.06	0.643858	0.798345
0.06	0.646137	0.799927
0.06	0.648409	0.801506
0.06	0.650672	0.803081
0.06	0.652927	0.804652
0.06	0.655175	0.80622
0.06	0.657415	0.807785
0.06	0.659647	0.809346
0.06	0.661872	0.810903
0.06	0.664089	0.812457
0.06	0.666299	0.814008
0.06	0.668502	0.815555
0.06	0.670697	0.8171
0.06	0.672885	0.81864
0.06	0.675067	0.820178
0.06	0.677241	0.821712
0.06	0.679408	0.823243
0.06	0.681568	0.82477
0.06	0.683722	0.826295
0.06	0.685868	0.827816
0.06	0.688008	0.829334
0.06	0.690142	0.830849
0.06	0.692268	0.832361
0.06	0.694389	0.833869
0.06	0.696503	0.835375
0.06	0.69861	0.836877
0.06	0.700711	0.838376
0.06	0.702806	0.839873
0.06	0.704894	0.841366
0.06	0.706977	0.842856
0.06	0.709053	0.844344
0.06	0.711123	0.845828
0.06	0.713188	0.847309
0.06	0.715246	0.848788
0.06	0.717298	0.850263
0.06	0.719345	0.851736
0.06	0.721385	0.853206
0.06	0.72342	0.854673
0.06	0.72545	0.856137
0.06	0.727473	0.857598
0.06	0.729491	0.859056
0.06	0.731504	0.860512
0.06	0.73351	0.861964
0.06	0.735512	0.863414
0.06	0.737508	0.864862
0.06	0.739498	0.866306
0.06	0.741484	0.867748
0.06	0.743463	0.869187
0.06	0.745438	0.870624
0.06	0.747408	0.872057
0.06	0.749372	0.873488
0.06	0.751331	0.874917
0.06	0.753285	0.876342
0.06	0.755234	0.877766
0.06	0.757178	0.879186
0.06	0.759117	0.880604
0.06	0.761051	0.882019
0.06	0.76298	0.883432
0.06	0.764905	0.884843
0.06	0.766824	0.88625
0.06	0.768739	0.887656
0.06	0.770649	0.889058
0.06	0.772554	0.890458
0.06	0.774454	0.891856
0.06	0.77635	0.893251
0.06	0.778241	0.894644
0.06	0.780128	0.896035
0.06	0.78201	0.897423
0.06	0.783888	0.898808
0.06	0.785761	0.900191
0.06	0.787629	0.901572
0.06	0.789494	0.90295
0.06	0.791353	0.904326
0.06	0.793209	0.9057
0.06	0.79506	0.907071
0.06	0.796907	0.90844
0.06	0.798749	0.909807
0.06	0.800588	0.911171
0.07	0	0.494807
0.07	0.0542226	0.497319
0.07	0.0766824	0.499815
0.07	0.0939164	0.502296
0.07	0.108445	0.504762
0.07	0.121246	0.507212
0.07	0.132818	0.509649
0.07	0.14346	0.512071
0.07	0.153365	0.514479
0.07	0.162668	0.516873
0.07	0.171467	0.519253
0.07	0.179836	0.521621
0.07	0.187833	0.523975
0.07	0.195503	0.526316
0.07	0.202883	0.528645
0.07	0.210003	0.530961
0.07	0.216891	0.533265
0.07	0.223566	0.535556
0.07	0.230047	0.537836
0.07	0.236351	0.540104
0.07	0.242491	0.542361
0.07	0.248479	0.544606
0.07	0.254327	0.54684
0.07	0.260043	0.549063
0.07	0.265636	0.551275
0.07	0.271113	0.553476
0.07	0.276482	0.555667
0.07	0.281749	0.557847
0.07	0.286919	0.560017
0.07	0.291998	0.562177
0.07	0.29699	0.564327
0.07	0.301899	0.566468
0.07	0.30673	0.568598
0.07	0.311485	0.570719
0.07	0.31617	0.572831
0.07	0.320786	0.574933
0.07	0.325336	0.577026
0.07	0.329823	0.579109
0.07	0.334251	0.581184
0.07	0.33862	0.58325
0.07	0.342934	0.585308
0.07	0.347194	0.587356
0.07	0.351403	0.589397
0.07	0.355562	0.591428
0.07	0.359672	0.593452
0.07	0.363737	0.595467
0.07	0.367756	0.597474
0.07	0.371732	0.599473
0.07	0.375666	0.601464
0.07	0.379559	0.603448
0.07	0.383412	0.605423
0.07	0.387227	0.607391
0.07	0.391005	0.609352
0.07	0.394747	0.611305
0.07	0.398453	0.61325
0.07	0.402126	0.615189
0.07	0.405765	0.61712
0.07	0.409372	0.619044
0.07	0.412947	0.620961
0.07	0.416492	0.62287
0.07	0.420007	0.624773
0.07	0.423492	0.62667
0.07	0.42695	0.628559
0.07	0.430379	0.630442
0.07	0.433781	0.632318
0.07	0.437157	0.634187
0.07	0.440507	0.63605
0.07	0.443832	0.637907
0.07	0.447131	0.639757
0.07	0.450407	0.641601
0.07	0.453659	0.643439
0.07	0.456888	0.645271
0.07	0.460094	0.647096
0.07	0.463279	0.648916
0.07	0.466441	0.650729
0.07	0.469582	0.652537
0.07	0.472702	0.654339
0.07	0.475802	0.656134
0.07	0.478881	0.657925
0.07	0.481941	0.659709
0.07	0.484982	0.661488
0.07	0.488004	0.663261
0.07	0.491007	0.665029
0.07	0.493992	0.666791
0.07	0.496959	0.668548
0.07	0.499908	0.6703
0.07	0.50284	0.672046
0.07	0.505755	0.673787
0.07	0.508654	0.675522
0.07	0.511535	0.677253
0.07	0.514401	0.678978
0.07	0.517251	0.680698
0.07	0.520085	0.682413
0.07	0.522904	0.684123
0.07	0.525708	0.685828
0.07	0.528497	0.687529
0.07	0.531271	0.689224
0.07	0.534031	0.690915
0.07	0.536777	0.6926
0.07	0.539509	0.694281
0.07	0.542226	0.695958
0.07	0.544931	0.697629
0.07	0.547622	0.699296
0.07	0.5503	0.700958
0.07	0.552965	0.702616
0.07	0.555617	0.704269
0.07	0.558256	0.705918
0.07	0.560883	0.707563
0.07	0.563498	0.709202
0.07	0.566101	0.710838
0.07	0.568692	0.712469
0.07	0.571271	0.714096
0.07	0.573839	0.715719
0.07	0.576395	0.717337
0.07	0.578939	0.718951
0.07	0.581473	0.720561
0.07	0.583996	0.722167
0.07	0.586508	0.723769
0.07	0.589009	0.725366
0.07	0.591499	0.72696
0.07	0.593979	0.728549
0.07	0.596449	0.730135
0.07	0.598909	0.731717
0.07	0.601358	0.733294
0.07	0.603798	0.734868
0.07	0.606228	0.736438
0.07	0.608648	0.738004
0.07	0.611058	0.739566
0.07	0.613459	0.741125
0.07	0.615851	0.742679
0.07	0.618233	0.74423
0.07	0.620607	0.745778
0.07	0.622971	0.747321
0.07	0.625326	0.748861
0.07	0.627673	0.750398
0.07	0.63001	0.75193
0.07	0.632339	0.753459
0.07	0.63466	0.754985
0.07	0.636972	0.756507
0.07	0.639276	0.758026
0.07	0.641571	0.759541
0.07	0.643858	0.761052
0.07	0.646137	0.76256
0.07	0.648409	0.764065
0.07	0.650672	0.765567
0.07	0.652927	0.767065
0.07	0.655175	0.768559
0.07	0.657415	0.770051
0.07	0.659647	0.771539
0.07	0.661872	0.773024
0.07	0.664089	0.774505
0.07	0.666299	0.775983
0.07	0.668502	0.777458
0.07	0.670697	0.77893
0.07	0.672885	0.780399
0.07	0.675067	0.781865
0.07	0.677241	0.783327
0.07	0.679408	0.784787
0.07	0.681568	0.786243
0.07	0.683722	0.787696
0.07	0.685868	0.789146
0.07	0.688008	0.790593
0.07	0.690142	0.792037
0.07	0.692268	0.793479
0.07	0.694389	0.794917
0.07	0.696503	0.796352
0.07	0.69861	0.797784
0.07	0.700711	0.799213
0.07	0.702806	0.80064
0.07	0.704894	0.802063
0.07	0.706977	0.803484
0.07	0.709053	0.804902
0.07	0.711123	0.806317
0.07	0.713188	0.807729
0.07	0.715246	0.809138
0.07	0.717298	0.810545
0.07	0.719345	0.811949
0.07	0.721385	0.81335
0.07	0.72342	0.814748
0.07	0.72545	0.816144
0.07	0.727473	0.817537
0.07	0.729491	0.818927
0.07	0.731504	0.820315
0.07	0.73351	0.8217
0.07	0.735512	0.823082
0.07	0.737508	0.824461
0.07	0.739498	0.825839
0.07	0.741484	0.827213
0.07	0.743463	0.828585
0.07	0.745438	0.829954
0.07	0.747408	0.831321
0.07	0.749372	0.832685
0.07	0.751331	0.834047
0.07	0.753285	0.835406
0.07	0.755234	0.836763
0.07	0.757178	0.838117
0.07	0.759117	0.839468
0.07	0.761051	0.840818
0.07	0.76298	0.842165
0.07	0.764905	0.843509
0.07	0.766824	0.844851
0.07	0.768739	0.846191
0.07	0.770649	0.847528
0.07	0.772554	0.848863
0.07	0.774454	0.850195
0.07	0.77635	0.851525
0.07	0.778241	0.852853
0.07	0.780128	0.854178
0.07	0.78201	0.855501
0.07	0.783888	0.856822
0.07	0.785761	0.858141
0.07	0.787629	0.859457
0.07	0.789494	0.860771
0.07	0.791353	0.862083
0.07	0.793209	0.863392
0.07	0.79506	0.864699
0.07	0.796907	0.866004
0.07	0.798749	0.867307
0.07	0.800588	0.868608
0.08	0	0.470072
0.08	0.0542226	0.472459
0.08	0.0766824	0.47483
0.08	0.0939164	0.477187
0.08	0.108445	0.479529
0.08	0.121246	0.481857
0.08	0.132818	0.484172
0.08	0.14346	0.486473
0.08	0.153365	0.48876
0.08	0.162668	0.491035
0.08	0.171467	0.493297
0.08	0.179836	0.495546
0.08	0.187833	0.497782
0.08	0.195503	0.500006
0.08	0.202883	0.502218
0.08	0.210003	0.504419
0.08	0.216891	0.506607
0.08	0.223566	0.508784
0.08	0.230047	0.51095
0.08	0.236351	0.513105
0.08	0.242491	0.515249
0.08	0.248479	0.517382
0.08	0.254327	0.519504
0.08	0.260043	0.521616
0.08	0.265636	0.523717
0.08	0.271113	0.525809
0.08	0.276482	0.52789
0.08	0.281749	0.529961
0.08	0.286919	0.532023
0.08	0.291998	0.534075
0.08	0.29699	0.536117
0.08	0.301899	0.538151
0.08	0.30673	0.540175
0.08	0.311485	0.542189
0.08	0.31617	0.544195
0.08	0.320786	0.546192
0.08	0.325336	0.548181
0.08	0.329823	0.55016
0.08	0.334251	0.552132
0.08	0.33862	0.554094
0.08	0.342934	0.556049
0.08	0.347194	0.557995
0.08	0.351403	0.559933
0.08	0.355562	0.561863
0.08	0.359672	0.563786
0.08	0.363737	0.5657
0.08	0.367756	0.567607
0.08	0.371732	0.569506
0.08	0.375666	0.571398
0.08	0.379559	0.573282
0.08	0.383412	0.575159
0.08	0.387227	0.577029
0.08	0.391005	0.578891
0.08	0.394747	0.580746
0.08	0.398453	0.582595
0.08	0.402126	0.584436
0.08	0.405765	0.586271
0.08	0.409372	0.588098
0.08	0.412947	0.589919
0.08	0.416492	0.591734
0.08	0.420007	0.593542
0.08	0.423492	0.595343
0.08	0.42695	0.597138
0.08	0.430379	0.598927
0.08	0.433781	0.600709
0.08	0.437157	0.602485
0.08	0.440507	0.604255
0.08	0.443832	0.606019
0.08	0.447131	0.607776
0.08	0.450407	0.609528
0.08	0.453659	0.611274
0.08	0.456888	0.613014
0.08	0.460094	0.614749
0.08	0.463279	0.616477
0.08	0.466441	0.6182
0.08	0.469582	0.619917
0.08	0.472702	0.621629
0.08	0.475802	0.623335
0.08	0.478881	0.625036
0.08	0.481941	0.626731
0.08	0.484982	0.628421
0.08	0.488004	0.630106
0.08	0.491007	0.631785
0.08	0.493992	0.633459
0.08	0.496959	0.635128
0.08	0.499908	0.636792
0.08	0.50284	0.638451
0.08	0.505755	0.640105
0.08	0.508654	0.641754
0.08	0.511535	0.643398
0.08	0.514401	0.645037
0.08	0.517251	0.646671
0.08	0.520085	0.6483
0.08	0.522904	0.649925
0.08	0.525708	0.651545
0.08	0.528497	0.65316
0.08	0.531271	0.654771
0.08	0.534031	0.656377
0.08	0.536777	0.657978
0.08	0.539509	0.659575
0.08	0.542226	0.661167
0.08	0.544931	0.662755
0.08	0.547622	0.664339
0.08	0.5503	0.665918
0.08	0.552965	0.667493
0.08	0.555617	0.669064
0.08	0.558256	0.67063
0.08	0.560883	0.672192
0.08	0.563498	0.67375
0.08	0.566101	0.675304
0.08	0.568692	0.676854
0.08	0.571271	0.678399
0.08	0.573839	0.679941
0.08	0.576395	0.681478
0.08	0.578939	0.683012
0.08	0.581473	0.684541
0.08	0.583996	0.686067
0.08	0.586508	0.687588
0.08	0.589009	0.689106
0.08	0.591499	0.69062
0.08	0.593979	0.69213
0.08	0.596449	0.693636
0.08	0.598909	0.695139
0.08	0.601358	0.696638
0.08	0.603798	0.698133
0.08	0.606228	0.699624
0.08	0.608648	0.701112
0.08	0.611058	0.702596
0.08	0.613459	0.704077
0.08	0.615851	0.705554
0.08	0.618233	0.707027
0.08	0.620607	0.708497
0.08	0.622971	0.709964
0.08	0.625326	0.711426
0.08	0.627673	0.712886
0.08	0.63001	0.714342
0.08	0.632339	0.715795
0.08	0.63466	0.717244
0.08	0.636972	0.71869
0.08	0.639276	0.720133
0.08	0.641571	0.721572
0.08	0.643858	0.723008
0.08	0.646137	0.724441
0.08	0.648409	0.72587
0.08	0.650672	0.727297
0.08	0.652927	0.72872
0.08	0.655175	0.73014
0.08	0.657415	0.731557
0.08	0.659647	0.73297
0.08	0.661872	0.734381
0.08	0.664089	0.735788
0.08	0.666299	0.737193
0.08	0.668502	0.738594
0.08	0.670697	0.739993
0.08	0.672885	0.741388
0.08	0.675067	0.74278
0.08	0.677241	0.74417
0.08	0.679408	0.745556
0.08	0.681568	0.746939
0.08	0.683722	0.74832
0.08	0.685868	0.749698
0.08	0.688008	0.751072
0.08	0.690142	0.752444
0.08	0.692268	0.753813
0.08	0.694389	0.75518
0.08	0.696503	0.756543
0.08	0.69861	0.757904
0.08	0.700711	0.759262
0.08	0.702806	0.760617
0.08	0.704894	0.761969
0.08	0.706977	0.763319
0.08	0.709053	0.764666
0.08	0.711123	0.76601
0.08	0.713188	0.767352
0.08	0.715246	0.768691
0.08	0.717298	0.770027
0.08	0.719345	0.77136
0.08	0.721385	0.772692
0.08	0.72342	0.77402
0.08	0.72545	0.775346
0.08	0.727473	0.776669
0.08	0.729491	0.77799
0.08	0.731504	0.779308
0.08	0.73351	0.780624
0.08	0.735512	0.781937
0.08	0.737508	0.783248
0.08	0.739498	0.784556
0.08	0.741484	0.785862
0.08	0.743463	0.787165
0.08	0.745438	0.788466
0.08	0.747408	0.789764
0.08	0.749372	0.79106
0.08	0.751331	0.792354
0.08	0.753285	0.793645
0.08	0.755234	0.794934
0.08	0.757178	0.79622
0.08	0.759117	0.797504
0.08	0.761051	0.798786
0.08	0.76298	0.800066
0.08	0.764905	0.801343
0.08	0.766824	0.802618
0.08	0.768739	0.80389
0.08	0.770649	0.805161
0.08	0.772554	0.806429
0.08	0.774454	0.807695
0.08	0.77635	0.808958
0.08	0.778241	0.81022
0.08	0.780128	0.811479
0.08	0.78201	0.812736
0.08	0.783888	0.813991
0.08	0.785761	0.815243
0.08	0.787629	0.816494
0.08	0.789494	0.817742
0.08	0.791353	0.818988
0.08	0.793209	0.820232
0.08	0.79506	0.821474
0.08	0.796907	0.822714
0.08	0.798749	0.823951
0.08	0.800588	0.825187
0.09	0	0.444874
0.09	0.0542226	0.447132
0.09	0.0766824	0.449376
0.09	0.0939164	0.451607
0.09	0.108445	0.453823
0.09	0.121246	0.456027
0.09	0.132818	0.458217
0.09	0.14346	0.460395
0.09	0.153365	0.46256
0.09	0.162668	0.464712
0.09	0.171467	0.466853
0.09	0.179836	0.468981
0.09	0.187833	0.471098
0.09	0.195503	0.473203
0.09	0.202883	0.475296
0.09	0.210003	0.477379
0.09	0.216891	0.47945
0.09	0.223566	0.48151
0.09	0.230047	0.48356
0.09	0.236351	0.485599
0.09	0.242491	0.487628
0.09	0.248479	0.489647
0.09	0.254327	0.491655
0.09	0.260043	0.493654
0.09	0.265636	0.495643
0.09	0.271113	0.497622
0.09	0.276482	0.499592
0.09	0.281749	0.501552
[truncated: 20,120 more rows]
