# Supplementary material for: Spatiotemporal imaging and shaping of electron wave functions using novel attoclock interferometry
Source: Nat Commun. 2024 Jan 12;15:497. doi: 10.1038/s41467-024-44775-5 (PMC10786904; doi:10.1038/s41467-024-44775-5)
Supplement: Supplementary file 3 — Source Data [file 41467_2024_44775_MOESM3_ESM.zip › source data/Supplementary Fig.6.xlsx]

## Sheet: Supplementary Fig.6a
Emission angle θ (°)	pr (a.u.)	Rate
0	0.00384615	0.0011795
0	0.0105351	0.00204707
0	0.0172241	0.00323729
0	0.023913	0.00439735
0	0.030602	0.0089482
0	0.037291	0.0137228
0	0.0439799	0.0195291
0	0.0506689	0.0309231
0	0.0573579	0.0485506
0	0.0640468	0.0610157
0	0.0707358	0.0894387
0	0.0774247	0.114567
0	0.0841137	0.18109
0	0.0908027	0.226032
0	0.0974916	0.287303
0	0.104181	0.369502
0	0.11087	0.530112
0	0.117559	0.646339
0	0.124247	0.784282
0	0.130936	1.01699
0	0.137625	1.22083
0	0.144314	1.64612
0	0.151003	1.89249
0	0.157692	2.35077
0	0.164381	2.78297
0	0.17107	3.03392
0	0.177759	3.81904
0	0.184448	4.69743
0	0.191137	5.90739
0	0.197826	6.626
0	0.204515	7.12233
0	0.211204	8.67003
0	0.217893	10.0392
0	0.224582	9.82992
0	0.231271	12.4318
0	0.23796	13.3443
0	0.244649	16.1576
0	0.251338	15.7729
0	0.258027	17.4676
0	0.264716	18.626
0	0.271405	20.8484
0	0.278094	23.3795
0	0.284783	27.2203
0	0.291472	26.4801
0	0.298161	30.3292
0	0.304849	30.3317
0	0.311538	35.3006
0	0.318227	34.2758
0	0.324916	39.5561
0	0.331605	45.5464
0	0.338294	47.1763
0	0.344983	45.3205
0	0.351672	52.9169
0	0.358361	52.5753
0	0.36505	59.9123
0	0.371739	53.8225
0	0.378428	55.4756
0	0.385117	54.7749
0	0.391806	61.7264
0	0.398495	63.8307
0	0.405184	70.8901
0	0.411873	66.4989
0	0.418562	72.692
0	0.425251	64.3989
0	0.43194	70.7038
0	0.438629	65.3881
0	0.445318	72.0985
0	0.452007	69.3698
0	0.458696	76.3724
0	0.465385	71.0683
0	0.472074	71.5682
0	0.478763	67.8424
0	0.485452	65.1301
0	0.49214	69.4168
0	0.498829	71.5433
0	0.505518	71.5275
0	0.512207	65.4903
0	0.518896	64.8299
0	0.525585	65.2492
0	0.532274	67.2142
0	0.538963	57.0849
0	0.545652	69.3193
0	0.552341	61.3499
0	0.55903	53.7859
0	0.565719	56.4839
0	0.572408	54.8743
0	0.579097	52.6893
0	0.585786	47.2456
0	0.592475	51.8724
0	0.599164	48.8848
0	0.605853	45.2404
0	0.612542	38.6235
0	0.619231	40.9224
0	0.62592	41.7332
0	0.632609	41.8985
0	0.639298	32.6178
0	0.645987	34.3908
0	0.652676	31.7555
0	0.659365	28.3487
0	0.666054	30.1809
0	0.672742	27.1777
0	0.679431	24.2225
0	0.68612	22.9508
0	0.692809	22.0576
0	0.699498	21.1723
0	0.706187	17.5795
0	0.712876	19.3168
0	0.719565	17.1288
0	0.726254	17.0738
0	0.732943	15.0021
0	0.739632	16.0669
0	0.746321	11.5107
0	0.75301	10.9309
0	0.759699	11.3669
0	0.766388	9.90486
0	0.773077	9.22278
0	0.779766	9.1319
0	0.786455	8.10251
0	0.793144	6.57298
0	0.799833	6.61692
0	0.806522	6.41973
0	0.813211	5.38754
0	0.8199	4.93949
0	0.826589	4.65478
0	0.833278	4.03549
0	0.839967	3.76006
0	0.846656	2.86549
0	0.853344	2.91815
0	0.860033	3.08324
0	0.866722	2.50858
0	0.873411	2.36498
0	0.8801	2.03509
0	0.886789	1.76143
0	0.893478	1.68876
0	0.900167	1.40586
0	0.906856	1.32529
0	0.913545	1.23817
0	0.920234	1.10495
0	0.926923	0.779429
0	0.933612	0.734619
0	0.940301	0.765638
0	0.94699	0.661615
0	0.953679	0.539447
0	0.960368	0.514535
0	0.967057	0.461174
0	0.973746	0.383697
0	0.980435	0.38083
0	0.987124	0.332284
0	0.993813	0.286478
0	1.0005	0.229042
1	0.00384615	0.00139492
1	0.0105351	0.0022946
1	0.0172241	0.00303635
1	0.023913	0.00582803
1	0.030602	0.00868324
1	0.037291	0.0155827
1	0.0439799	0.0214116
1	0.0506689	0.0339192
1	0.0573579	0.0463391
1	0.0640468	0.0571235
1	0.0707358	0.0925904
1	0.0774247	0.126118
1	0.0841137	0.150172
1	0.0908027	0.231748
1	0.0974916	0.292082
1	0.104181	0.417324
1	0.11087	0.473418
1	0.117559	0.691029
1	0.124247	0.789809
1	0.130936	1.0671
1	0.137625	1.38601
1	0.144314	1.39586
1	0.151003	1.79618
1	0.157692	2.18735
1	0.164381	2.44773
1	0.17107	3.53391
1	0.177759	3.81058
1	0.184448	5.10471
1	0.191137	6.24415
1	0.197826	6.32069
1	0.204515	7.07076
1	0.211204	8.75161
1	0.217893	9.28207
1	0.224582	9.80217
1	0.231271	12.5919
1	0.23796	15.9016
1	0.244649	15.9353
1	0.251338	16.438
1	0.258027	17.5011
1	0.264716	19.0888
1	0.271405	21.0718
1	0.278094	22.8448
1	0.284783	24.7232
1	0.291472	26.909
1	0.298161	28.289
1	0.304849	32.2074
1	0.311538	35.5189
1	0.318227	36.3153
1	0.324916	39.781
1	0.331605	47.6636
1	0.338294	43.8056
1	0.344983	49.3398
1	0.351672	45.6669
1	0.358361	51.182
1	0.36505	54.1946
1	0.371739	49.5527
1	0.378428	63.7552
1	0.385117	59.572
1	0.391806	67.5104
1	0.398495	65.3598
1	0.405184	59.7581
1	0.411873	62.2235
1	0.418562	62.7732
1	0.425251	69.95
1	0.43194	64.6953
1	0.438629	69.5865
1	0.445318	64.5367
1	0.452007	72.8912
1	0.458696	73.3003
1	0.465385	68.6845
1	0.472074	71.1474
1	0.478763	72.8054
1	0.485452	73.435
1	0.49214	66.6621
1	0.498829	73.3688
1	0.505518	68.8271
1	0.512207	75.4945
1	0.518896	58.7474
1	0.525585	58.3871
1	0.532274	60.6836
1	0.538963	64.1702
1	0.545652	53.9314
1	0.552341	54.9724
1	0.55903	60.3583
1	0.565719	58.7854
1	0.572408	57.5016
1	0.579097	54.6488
1	0.585786	47.8518
1	0.592475	54.1694
1	0.599164	49.1699
1	0.605853	44.2299
1	0.612542	40.5158
1	0.619231	44.4539
1	0.62592	36.9467
1	0.632609	36.3536
1	0.639298	37.8801
1	0.645987	39.1437
1	0.652676	32.1076
1	0.659365	28.8582
1	0.666054	31.9333
1	0.672742	28.1408
1	0.679431	25.6039
1	0.68612	26.4223
1	0.692809	20.4566
1	0.699498	22.848
1	0.706187	20.2398
1	0.712876	19.5619
1	0.719565	19.2385
1	0.726254	14.8704
1	0.732943	14.9458
1	0.739632	12.5425
1	0.746321	12.8245
1	0.75301	11.6607
1	0.759699	11.6318
1	0.766388	11.1991
1	0.773077	9.64474
1	0.779766	8.44282
1	0.786455	8.04341
1	0.793144	7.49916
1	0.799833	6.47146
1	0.806522	5.91198
1	0.813211	5.05705
1	0.8199	5.03932
1	0.826589	4.59716
1	0.833278	4.01177
1	0.839967	3.75396
1	0.846656	3.04481
1	0.853344	3.07353
1	0.860033	2.69905
1	0.866722	2.5653
1	0.873411	2.35357
1	0.8801	2.10554
1	0.886789	1.64735
1	0.893478	1.71193
1	0.900167	1.43651
1	0.906856	1.22517
1	0.913545	1.19467
1	0.920234	1.03075
1	0.926923	0.84305
1	0.933612	0.780455
1	0.940301	0.738574
1	0.94699	0.674939
1	0.953679	0.561166
1	0.960368	0.485026
1	0.967057	0.458638
1	0.973746	0.40494
1	0.980435	0.347167
1	0.987124	0.30287
1	0.993813	0.271751
1	1.0005	0.2344
2	0.00384615	0.00111799
2	0.0105351	0.00197212
2	0.0172241	0.00355134
2	0.023913	0.00603272
2	0.030602	0.00976609
2	0.037291	0.0164233
2	0.0439799	0.023487
2	0.0506689	0.0304832
2	0.0573579	0.0449618
2	0.0640468	0.0624579
2	0.0707358	0.0875254
2	0.0774247	0.116518
2	0.0841137	0.165939
2	0.0908027	0.241998
2	0.0974916	0.265662
2	0.104181	0.418398
2	0.11087	0.53261
2	0.117559	0.539911
2	0.124247	0.812225
2	0.130936	1.09283
2	0.137625	1.45446
2	0.144314	1.53458
2	0.151003	2.02246
2	0.157692	2.39702
2	0.164381	2.59232
2	0.17107	3.25288
2	0.177759	3.36398
2	0.184448	4.66019
2	0.191137	5.27581
2	0.197826	5.50478
2	0.204515	7.53635
2	0.211204	7.31159
2	0.217893	9.5516
2	0.224582	11.0184
2	0.231271	12.9467
2	0.23796	12.7964
2	0.244649	15.0522
2	0.251338	17.8294
2	0.258027	18.9584
2	0.264716	19.5124
2	0.271405	22.1291
2	0.278094	23.4021
2	0.284783	26.0171
2	0.291472	26.2673
2	0.298161	29.6496
2	0.304849	30.0847
2	0.311538	33.9541
2	0.318227	34.0726
2	0.324916	40.7533
2	0.331605	44.1661
2	0.338294	43.7522
2	0.344983	46.0143
2	0.351672	50.5014
2	0.358361	51.969
2	0.36505	49.669
2	0.371739	52.2089
2	0.378428	61.9111
2	0.385117	60.5707
2	0.391806	64.1054
2	0.398495	62.37
2	0.405184	61.6963
2	0.411873	59.1785
2	0.418562	68.4171
2	0.425251	62.7635
2	0.43194	68.102
2	0.438629	77.3038
2	0.445318	71.7874
2	0.452007	74.8774
2	0.458696	69.8816
2	0.465385	77.3483
2	0.472074	67.7659
2	0.478763	76.4477
2	0.485452	66.4365
2	0.49214	68.8884
2	0.498829	70.5525
2	0.505518	64.9426
2	0.512207	60.425
2	0.518896	57.6194
2	0.525585	67.9301
2	0.532274	62.7894
2	0.538963	62.1712
2	0.545652	59.194
2	0.552341	59.2765
2	0.55903	55.0554
2	0.565719	57.2111
2	0.572408	56.0202
2	0.579097	56.9977
2	0.585786	51.3465
2	0.592475	48.9944
2	0.599164	49.8817
2	0.605853	42.8697
2	0.612542	40.0749
2	0.619231	39.6334
2	0.62592	37.4432
2	0.632609	37.8784
2	0.639298	35.9569
2	0.645987	29.5709
2	0.652676	34.1565
2	0.659365	29.0601
2	0.666054	29.9154
2	0.672742	24.3197
2	0.679431	26.8497
2	0.68612	26.7824
2	0.692809	21.7224
2	0.699498	23.4166
2	0.706187	18.4484
2	0.712876	18.637
2	0.719565	16.6442
2	0.726254	14.7033
2	0.732943	13.4904
2	0.739632	12.5958
2	0.746321	13.1277
2	0.75301	10.2612
2	0.759699	10.5543
2	0.766388	11.0279
2	0.773077	10.4515
2	0.779766	8.11555
2	0.786455	8.18778
2	0.793144	7.44027
2	0.799833	7.30997
2	0.806522	5.52064
2	0.813211	5.5293
2	0.8199	4.42987
2	0.826589	4.48581
2	0.833278	4.07474
2	0.839967	3.92563
2	0.846656	3.39093
2	0.853344	2.89475
2	0.860033	2.80998
2	0.866722	2.75293
2	0.873411	2.11454
2	0.8801	2.11549
2	0.886789	1.70217
2	0.893478	1.56044
2	0.900167	1.33481
2	0.906856	1.27647
2	0.913545	1.15837
2	0.920234	0.97797
2	0.926923	0.894329
2	0.933612	0.787561
2	0.940301	0.736222
2	0.94699	0.648813
2	0.953679	0.561183
2	0.960368	0.55201
2	0.967057	0.487474
2	0.973746	0.419631
2	0.980435	0.355398
2	0.987124	0.262824
2	0.993813	0.257811
2	1.0005	0.21373
3	0.00384615	0.00135373
3	0.0105351	0.00233918
3	0.0172241	0.00417584
3	0.023913	0.00629644
3	0.030602	0.0100032
3	0.037291	0.0148503
3	0.0439799	0.0236837
3	0.0506689	0.0304852
3	0.0573579	0.0451282
3	0.0640468	0.0628188
3	0.0707358	0.0888387
3	0.0774247	0.118427
3	0.0841137	0.174095
3	0.0908027	0.250866
3	0.0974916	0.319281
3	0.104181	0.442961
3	0.11087	0.484419
3	0.117559	0.660832
3	0.124247	0.824352
3	0.130936	0.966961
3	0.137625	1.20994
3	0.144314	1.48334
3	0.151003	2.14657
3	0.157692	2.31379
3	0.164381	2.71995
3	0.17107	3.14645
3	0.177759	4.79035
3	0.184448	4.57733
3	0.191137	5.57427
3	0.197826	6.62
3	0.204515	7.55616
3	0.211204	8.67074
3	0.217893	10.1558
3	0.224582	9.20814
3	0.231271	12.8802
3	0.23796	13.2301
3	0.244649	16.1506
3	0.251338	18.2722
3	0.258027	20.8129
3	0.264716	21.732
3	0.271405	19.7748
3	0.278094	21.7289
3	0.284783	23.3389
3	0.291472	24.8202
3	0.298161	29.0837
3	0.304849	31.9126
3	0.311538	37.172
3	0.318227	39.3563
3	0.324916	36.875
3	0.331605	44.0029
3	0.338294	38.4136
3	0.344983	48.1127
3	0.351672	47.4316
3	0.358361	59.9534
3	0.36505	54.8976
3	0.371739	59.0285
3	0.378428	61.9657
3	0.385117	63.2057
3	0.391806	60.785
3	0.398495	73.9192
3	0.405184	66.8638
3	0.411873	70.8372
3	0.418562	74.3764
3	0.425251	70.0712
3	0.43194	79.4044
3	0.438629	67.9714
3	0.445318	64.7755
3	0.452007	78.8335
3	0.458696	73.3933
3	0.465385	69.336
3	0.472074	77.7647
3	0.478763	73.5605
3	0.485452	71.9652
3	0.49214	73.5932
3	0.498829	73.7379
3	0.505518	71.5545
3	0.512207	62.7304
3	0.518896	70.8385
3	0.525585	64.8424
3	0.532274	57.3789
3	0.538963	54.3378
3	0.545652	63.9727
3	0.552341	52.8521
3	0.55903	51.7634
3	0.565719	52.8695
3	0.572408	51.6515
3	0.579097	49.0245
3	0.585786	47.2064
3	0.592475	48.7395
3	0.599164	46.6367
3	0.605853	46.699
3	0.612542	41.8714
3	0.619231	38.9566
3	0.62592	37.5909
3	0.632609	34.415
3	0.639298	40.1746
3	0.645987	35.9193
3	0.652676	35.2132
3	0.659365	32.6323
3	0.666054	29.438
3	0.672742	27.8627
3	0.679431	24.9984
3	0.68612	22.7946
3	0.692809	22.8648
3	0.699498	22.1756
3	0.706187	18.7626
3	0.712876	18.4393
3	0.719565	16.9418
3	0.726254	16.0665
3	0.732943	15.0703
3	0.739632	13.2524
3	0.746321	12.7628
3	0.75301	12.4081
3	0.759699	11.278
3	0.766388	10.0591
3	0.773077	9.93979
3	0.779766	8.79281
3	0.786455	7.53543
3	0.793144	7.57076
3	0.799833	6.51366
3	0.806522	6.73543
3	0.813211	4.94537
3	0.8199	5.20761
3	0.826589	4.34786
3	0.833278	3.98535
3	0.839967	3.72317
3	0.846656	3.29704
3	0.853344	3.14043
3	0.860033	2.82249
3	0.866722	2.29878
3	0.873411	2.1702
3	0.8801	2.06702
3	0.886789	1.76385
3	0.893478	1.59979
3	0.900167	1.44458
3	0.906856	1.26162
3	0.913545	1.20622
3	0.920234	0.931304
3	0.926923	0.814261
3	0.933612	0.76442
3	0.940301	0.649911
3	0.94699	0.626619
3	0.953679	0.538257
3	0.960368	0.465967
3	0.967057	0.461366
3	0.973746	0.413074
3	0.980435	0.348363
3	0.987124	0.298019
3	0.993813	0.284935
3	1.0005	0.251904
4	0.00384615	0.00152697
4	0.0105351	0.00256896
4	0.0172241	0.00370632
4	0.023913	0.00637267
4	0.030602	0.0103017
4	0.037291	0.0146249
4	0.0439799	0.0213836
4	0.0506689	0.0355328
4	0.0573579	0.0460528
4	0.0640468	0.0693483
4	0.0707358	0.0941965
4	0.0774247	0.141455
4	0.0841137	0.19083
4	0.0908027	0.233363
4	0.0974916	0.268918
4	0.104181	0.407574
4	0.11087	0.504801
4	0.117559	0.718617
4	0.124247	0.884936
4	0.130936	1.0679
4	0.137625	1.20168
4	0.144314	1.62151
4	0.151003	1.77179
4	0.157692	2.47756
4	0.164381	2.69654
4	0.17107	3.37271
4	0.177759	3.77917
4	0.184448	4.70489
4	0.191137	5.58944
4	0.197826	6.91798
4	0.204515	6.69521
4	0.211204	8.7889
4	0.217893	10.0607
4	0.224582	10.4062
4	0.231271	11.9307
4	0.23796	14.9271
4	0.244649	14.3485
4	0.251338	16.1554
4	0.258027	19.8051
4	0.264716	20.5809
4	0.271405	20.7951
4	0.278094	22.4803
4	0.284783	23.6616
4	0.291472	31.5299
4	0.298161	28.1381
4	0.304849	29.4654
4	0.311538	37.4832
4	0.318227	40.0541
4	0.324916	35.3782
4	0.331605	40.2924
4	0.338294	44.841
4	0.344983	43.4502
4	0.351672	49.6386
4	0.358361	51.4242
4	0.36505	52.297
4	0.371739	50.9319
4	0.378428	58.5232
4	0.385117	56.7479
4	0.391806	63.9143
4	0.398495	63.4616
4	0.405184	63.4013
4	0.411873	60.7055
4	0.418562	62.887
4	0.425251	70.2588
4	0.43194	63.604
4	0.438629	66.384
4	0.445318	75.271
4	0.452007	75.1873
4	0.458696	70.1447
4	0.465385	70.0545
4	0.472074	75.1588
4	0.478763	73.3252
4	0.485452	68.3891
4	0.49214	70.7348
4	0.498829	76.5644
4	0.505518	70.1354
4	0.512207	77.9065
4	0.518896	69.0818
4	0.525585	67.3502
4	0.532274	71.6952
4	0.538963	56.0873
4	0.545652	59.2965
4	0.552341	57.8292
4	0.55903	58.333
4	0.565719	63.2726
4	0.572408	51.8695
4	0.579097	50.3182
4	0.585786	46.5166
4	0.592475	45.2611
4	0.599164	46.6096
4	0.605853	47.8469
4	0.612542	47.4652
4	0.619231	39.7071
4	0.62592	44.2279
4	0.632609	34.1376
4	0.639298	35.0369
4	0.645987	37.8281
4	0.652676	34.2342
4	0.659365	30.8585
4	0.666054	27.9303
4	0.672742	24.3159
4	0.679431	24.6195
4	0.68612	24.1803
4	0.692809	22.436
4	0.699498	19.2756
4	0.706187	21.312
4	0.712876	18.3708
4	0.719565	18.0453
4	0.726254	17.4224
4	0.732943	13.8161
4	0.739632	13.2589
4	0.746321	12.4137
4	0.75301	11.3264
4	0.759699	10.4306
4	0.766388	9.74058
4	0.773077	9.42331
4	0.779766	8.77188
4	0.786455	7.69407
4	0.793144	6.21159
4	0.799833	6.84572
4	0.806522	6.4239
4	0.813211	5.65052
4	0.8199	4.86797
4	0.826589	4.10869
4	0.833278	4.05264
4	0.839967	3.9457
4	0.846656	3.36857
4	0.853344	3.16286
4	0.860033	2.8989
4	0.866722	2.43496
4	0.873411	2.12807
4	0.8801	1.92356
4	0.886789	1.95151
4	0.893478	1.63032
4	0.900167	1.49043
4	0.906856	1.24222
4	0.913545	1.20327
4	0.920234	1.04992
4	0.926923	0.899679
4	0.933612	0.770341
4	0.940301	0.705873
4	0.94699	0.709936
4	0.953679	0.598436
4	0.960368	0.486491
4	0.967057	0.400397
4	0.973746	0.379996
4	0.980435	0.311478
4	0.987124	0.285001
4	0.993813	0.248387
4	1.0005	0.213026
5	0.00384615	0.00185555
5	0.0105351	0.00297531
5	0.0172241	0.00474673
5	0.023913	0.00735133
5	0.030602	0.0113825
5	0.037291	0.0178898
5	0.0439799	0.0243232
5	0.0506689	0.0338792
5	0.0573579	0.0523844
5	0.0640468	0.0710645
5	0.0707358	0.0975177
5	0.0774247	0.125344
5	0.0841137	0.178879
5	0.0908027	0.253848
5	0.0974916	0.364912
5	0.104181	0.438129
5	0.11087	0.640588
5	0.117559	0.716759
5	0.124247	0.908255
5	0.130936	1.07925
5	0.137625	1.43213
5	0.144314	1.53546
5	0.151003	1.9457
5	0.157692	2.37921
5	0.164381	2.65388
5	0.17107	3.29877
5	0.177759	4.24096
5	0.184448	4.88217
5	0.191137	5.62132
5	0.197826	6.55378
5	0.204515	7.6754
5	0.211204	9.5213
5	0.217893	11.1455
5	0.224582	11.7054
5	0.231271	11.0861
5	0.23796	14.355
5	0.244649	15.6816
5	0.251338	16.6659
5	0.258027	19.9809
5	0.264716	21.9561
5	0.271405	23.0159
5	0.278094	21.1978
5	0.284783	22.4515
5	0.291472	25.3355
5	0.298161	31.0205
5	0.304849	35.9037
5	0.311538	34.4822
5	0.318227	37.5101
5	0.324916	39.6843
5	0.331605	39.4649
5	0.338294	45.7594
5	0.344983	48.3582
5	0.351672	45.7921
5	0.358361	46.2503
5	0.36505	57.2349
5	0.371739	63.2159
5	0.378428	55.4114
5	0.385117	55.3637
5	0.391806	64.2551
5	0.398495	68.2729
5	0.405184	69.0676
5	0.411873	72.6201
5	0.418562	63.3366
5	0.425251	70.2903
5	0.43194	65.5251
5	0.438629	71.9897
5	0.445318	67.1717
5	0.452007	74.3941
5	0.458696	78.9517
5	0.465385	67.888
5	0.472074	72.923
5	0.478763	76.0363
5	0.485452	71.0012
5	0.49214	68.6252
5	0.498829	61.7673
5	0.505518	65.9915
5	0.512207	67.1327
5	0.518896	68.8537
5	0.525585	69.2484
5	0.532274	61.9565
5	0.538963	55.8511
5	0.545652	59.6391
5	0.552341	57.8533
5	0.55903	57.2712
5	0.565719	53.186
5	0.572408	55.3997
5	0.579097	50.0241
5	0.585786	56.7572
5	0.592475	47.1079
5	0.599164	49.4203
5	0.605853	44.9725
5	0.612542	46.3932
5	0.619231	42.9294
5	0.62592	40.3804
5	0.632609	39.4574
5	0.639298	35.7113
5	0.645987	33.0205
5	0.652676	30.13
5	0.659365	32.8105
5	0.666054	32.9637
5	0.672742	26.5577
5	0.679431	23.6488
5	0.68612	23.683
5	0.692809	21.4564
5	0.699498	20.6678
5	0.706187	19.3655
5	0.712876	19.1061
5	0.719565	17.8407
5	0.726254	17.0855
5	0.732943	15.5628
5	0.739632	13.31
5	0.746321	12.9099
5	0.75301	11.6436
5	0.759699	10.218
5	0.766388	9.18902
5	0.773077	9.21906
5	0.779766	7.8163
5	0.786455	7.99064
5	0.793144	7.8791
5	0.799833	6.61638
5	0.806522	5.73131
5	0.813211	4.77752
5	0.8199	5.17116
5	0.826589	4.25638
5	0.833278	4.15887
5	0.839967	3.55773
5	0.846656	3.40558
5	0.853344	3.31069
5	0.860033	2.75845
5	0.866722	2.86055
5	0.873411	2.3782
5	0.8801	1.88599
5	0.886789	1.85061
5	0.893478	1.70348
5	0.900167	1.45864
5	0.906856	1.42578
5	0.913545	1.13064
5	0.920234	1.00989
5	0.926923	0.785074
5	0.933612	0.827805
5	0.940301	0.701218
5	0.94699	0.705213
5	0.953679	0.469349
5	0.960368	0.449112
5	0.967057	0.40693
5	0.973746	0.385269
5	0.980435	0.352283
5	0.987124	0.268662
5	0.993813	0.24053
5	1.0005	0.212465
6	0.00384615	0.00197051
6	0.0105351	0.00347923
6	0.0172241	0.00491353
6	0.023913	0.00746581
6	0.030602	0.011606
6	0.037291	0.0164176
6	0.0439799	0.0251154
6	0.0506689	0.0414614
6	0.0573579	0.0526904
6	0.0640468	0.0779242
6	0.0707358	0.116361
6	0.0774247	0.138965
6	0.0841137	0.195408
6	0.0908027	0.246076
6	0.0974916	0.346631
6	0.104181	0.44416
6	0.11087	0.634576
6	0.117559	0.746005
6	0.124247	0.96686
6	0.130936	0.999086
6	0.137625	1.31668
6	0.144314	1.66686
6	0.151003	1.93289
6	0.157692	2.36303
6	0.164381	2.90062
6	0.17107	3.7612
6	0.177759	3.88503
6	0.184448	4.82582
6	0.191137	5.758
6	0.197826	6.9006
6	0.204515	7.30442
6	0.211204	8.37934
6	0.217893	9.75166
6	0.224582	10.4276
6	0.231271	12.3051
6	0.23796	15.5229
6	0.244649	14.3534
6	0.251338	16.2743
6	0.258027	18.465
6	0.264716	19.4265
6	0.271405	23.3245
6	0.278094	23.3254
6	0.284783	25.5595
6	0.291472	29.1066
6	0.298161	27.5854
6	0.304849	38.4866
6	0.311538	34.1965
6	0.318227	40.6008
6	0.324916	41.4013
6	0.331605	40.9264
6	0.338294	48.0559
6	0.344983	47.3194
6	0.351672	49.0191
6	0.358361	49.7417
6	0.36505	53.2645
6	0.371739	54.7771
6	0.378428	55.0825
6	0.385117	63.6162
6	0.391806	63.1368
6	0.398495	58.6935
6	0.405184	69.77
6	0.411873	68.8711
6	0.418562	68.0706
6	0.425251	75.7059
6	0.43194	73.1875
6	0.438629	69.1035
6	0.445318	69.9638
6	0.452007	75.4894
6	0.458696	69.4739
6	0.465385	73.7785
6	0.472074	82.1489
6	0.478763	76.4462
6	0.485452	73.6647
6	0.49214	72.4194
6	0.498829	72.1386
6	0.505518	74.0757
6	0.512207	64.6514
6	0.518896	63.4548
6	0.525585	67.3319
6	0.532274	67.3583
6	0.538963	58.1925
6	0.545652	65.283
6	0.552341	63.9326
6	0.55903	53.95
6	0.565719	54.5632
6	0.572408	49.1882
6	0.579097	54.7393
6	0.585786	52.7343
6	0.592475	53.5723
6	0.599164	49.887
6	0.605853	49.1716
6	0.612542	41.8243
6	0.619231	41.6024
6	0.62592	36.014
6	0.632609	32.7559
6	0.639298	38.0282
6	0.645987	37.0081
6	0.652676	32.5496
6	0.659365	32.1527
6	0.666054	31.8657
6	0.672742	26.2843
6	0.679431	24.3484
6	0.68612	23.9429
6	0.692809	21.9076
6	0.699498	21.3092
6	0.706187	20.1832
6	0.712876	20.2467
6	0.719565	17.1404
6	0.726254	14.5459
6	0.732943	16.6256
6	0.739632	13.2268
6	0.746321	12.8729
6	0.75301	11.8094
6	0.759699	10.1766
6	0.766388	10.4316
6	0.773077	8.53931
6	0.779766	9.50363
6	0.786455	7.56741
6	0.793144	7.56985
6	0.799833	6.18785
6	0.806522	5.82745
6	0.813211	5.42861
6	0.8199	5.17563
6	0.826589	4.2335
6	0.833278	4.08328
6	0.839967	3.66473
6	0.846656	3.21728
6	0.853344	3.0515
6	0.860033	2.87951
6	0.866722	2.58527
6	0.873411	2.32967
6	0.8801	1.99883
6	0.886789	1.56536
6	0.893478	1.47913
6	0.900167	1.26359
6	0.906856	1.2606
6	0.913545	1.19521
6	0.920234	1.15316
6	0.926923	0.941907
6	0.933612	0.909762
6	0.940301	0.723128
6	0.94699	0.597967
6	0.953679	0.580209
6	0.960368	0.413554
6	0.967057	0.400438
6	0.973746	0.353817
6	0.980435	0.320862
6	0.987124	0.273203
6	0.993813	0.25902
6	1.0005	0.243209
7	0.00384615	0.00227324
7	0.0105351	0.00347259
7	0.0172241	0.0063027
7	0.023913	0.00965375
7	0.030602	0.0136625
7	0.037291	0.0193533
7	0.0439799	0.0292769
7	0.0506689	0.0435669
7	0.0573579	0.0603223
7	0.0640468	0.073141
7	0.0707358	0.1197
7	0.0774247	0.148541
7	0.0841137	0.193996
7	0.0908027	0.237322
7	0.0974916	0.331028
7	0.104181	0.429561
7	0.11087	0.492603
7	0.117559	0.813243
7	0.124247	0.917137
7	0.130936	1.11671
7	0.137625	1.30514
7	0.144314	1.64619
7	0.151003	2.16283
7	0.157692	2.35029
7	0.164381	2.83269
7	0.17107	3.18536
7	0.177759	4.02822
7	0.184448	4.76078
7	0.191137	5.65014
7	0.197826	6.80669
7	0.204515	6.69632
7	0.211204	9.30358
7	0.217893	9.71045
7	0.224582	11.1798
7	0.231271	12.6553
7	0.23796	14.0413
7	0.244649	15.4731
7	0.251338	18.5287
7	0.258027	18.488
7	0.264716	21.8631
7	0.271405	21.0509
7	0.278094	25.0048
7	0.284783	26.5125
7	0.291472	29.656
7	0.298161	29.7919
7	0.304849	32.7823
7	0.311538	35.0598
7	0.318227	37.3425
7	0.324916	42.0638
7	0.331605	40.4318
7	0.338294	47.3561
7	0.344983	48.2645
7	0.351672	45.7411
7	0.358361	46.6804
7	0.36505	56.5839
7	0.371739	62.2983
7	0.378428	56.34
7	0.385117	56.9448
7	0.391806	53.3848
7	0.398495	63.6241
7	0.405184	72.3839
7	0.411873	79.6103
7	0.418562	64.8625
7	0.425251	72.4564
7	0.43194	78.0187
7	0.438629	77.61
7	0.445318	80.323
7	0.452007	66.7874
7	0.458696	63.9839
7	0.465385	70.6524
7	0.472074	71.122
7	0.478763	69.0484
7	0.485452	66.9276
7	0.49214	68.1599
7	0.498829	72.6697
7	0.505518	67.0044
7	0.512207	72.2984
7	0.518896	73.7762
7	0.525585	58.0899
7	0.532274	65.4905
7	0.538963	68.7343
7	0.545652	60.722
7	0.552341	62.9834
7	0.55903	54.3448
7	0.565719	59.8945
7	0.572408	55.0725
7	0.579097	47.584
7	0.585786	44.8877
7	0.592475	49.0171
7	0.599164	49.8535
7	0.605853	44.453
7	0.612542	40.4073
7	0.619231	49.042
7	0.62592	39.5343
7	0.632609	35.8369
7	0.639298	41.3742
7	0.645987	34.4702
7	0.652676	31.0649
7	0.659365	27.4749
7	0.666054	30.7177
7	0.672742	26.2032
7	0.679431	24.4296
7	0.68612	21.785
7	0.692809	23.8516
7	0.699498	22.7087
7	0.706187	19.5123
7	0.712876	18.9655
7	0.719565	18.9225
7	0.726254	16.9741
7	0.732943	15.2881
7	0.739632	13.0621
7	0.746321	12.1194
7	0.75301	12.8382
7	0.759699	9.76359
7	0.766388	11.7232
7	0.773077	10.0359
7	0.779766	8.51108
7	0.786455	7.13093
7	0.793144	7.60209
7	0.799833	6.369
7	0.806522	5.38559
7	0.813211	5.24712
7	0.8199	5.23189
7	0.826589	4.15001
7	0.833278	4.12685
7	0.839967	3.40287
7	0.846656	3.35371
7	0.853344	3.67952
7	0.860033	2.72106
7	0.866722	2.19183
7	0.873411	2.22972
7	0.8801	2.01285
7	0.886789	1.84599
7	0.893478	1.6514
7	0.900167	1.53039
7	0.906856	1.30232
7	0.913545	1.07804
7	0.920234	1.04166
7	0.926923	0.80292
7	0.933612	0.835073
7	0.940301	0.777416
7	0.94699	0.713665
7	0.953679	0.548626
7	0.960368	0.524831
7	0.967057	0.456506
7	0.973746	0.376385
7	0.980435	0.348711
7	0.987124	0.279616
7	0.993813	0.238356
7	1.0005	0.230412
8	0.00384615	0.00293834
8	0.0105351	0.00453876
8	0.0172241	0.00644412
8	0.023913	0.0107846
8	0.030602	0.016193
8	0.037291	0.0224432
8	0.0439799	0.0293399
8	0.0506689	0.0460739
8	0.0573579	0.0665069
8	0.0640468	0.0767288
8	0.0707358	0.115788
8	0.0774247	0.152513
8	0.0841137	0.197666
8	0.0908027	0.219132
8	0.0974916	0.364749
8	0.104181	0.432734
8	0.11087	0.55539
8	0.117559	0.740296
8	0.124247	1.04495
8	0.130936	1.16343
8	0.137625	1.54263
8	0.144314	1.71871
8	0.151003	2.09752
8	0.157692	2.33201
8	0.164381	2.96333
8	0.17107	3.85746
8	0.177759	4.34862
8	0.184448	5.01101
8	0.191137	5.53652
8	0.197826	6.97721
8	0.204515	7.90124
8	0.211204	7.88545
8	0.217893	10.0442
8	0.224582	11.4081
8	0.231271	12.7983
8	0.23796	15.2841
8	0.244649	15.8834
8	0.251338	16.7663
8	0.258027	19.5895
8	0.264716	21.9028
8	0.271405	22.9684
8	0.278094	24.2555
8	0.284783	27.158
8	0.291472	27.2482
8	0.298161	30.2186
8	0.304849	36.5034
8	0.311538	35.3443
8	0.318227	38.1421
8	0.324916	41.9217
8	0.331605	43.9708
8	0.338294	47.7437
8	0.344983	45.1766
8	0.351672	47.2168
8	0.358361	56.9326
8	0.36505	50.3844
8	0.371739	52.1566
8	0.378428	59.0334
8	0.385117	66.2059
8	0.391806	52.7806
8	0.398495	62.4168
8	0.405184	69.2594
8	0.411873	68.3605
8	0.418562	68.6858
8	0.425251	68.7644
8	0.43194	70.5537
8	0.438629	73.3032
8	0.445318	69.1946
8	0.452007	73.1065
8	0.458696	71.4737
8	0.465385	65.9928
8	0.472074	66.1715
8	0.478763	72.6099
8	0.485452	71.0106
8	0.49214	69.5648
8	0.498829	65.2009
8	0.505518	71.1433
8	0.512207	76.9245
8	0.518896	64.1428
8	0.525585	68.0934
8	0.532274	64.0916
8	0.538963	71.7469
8	0.545652	60.0478
8	0.552341	58.5652
8	0.55903	63.0741
8	0.565719	53.4792
8	0.572408	54.1131
8	0.579097	51.4959
8	0.585786	47.1913
8	0.592475	51.9025
8	0.599164	45.1237
8	0.605853	45.6758
8	0.612542	50.6753
8	0.619231	47.6809
8	0.62592	40.8082
8	0.632609	36.3029
8	0.639298	37.8354
8	0.645987	30.9422
8	0.652676	34.3341
8	0.659365	30.243
8	0.666054	32.1094
8	0.672742	26.3986
8	0.679431	28.1581
8	0.68612	27.4868
8	0.692809	24.3356
8	0.699498	20.3786
8	0.706187	19.2993
8	0.712876	16.1653
8	0.719565	16.348
8	0.726254	16.8782
8	0.732943	15.6165
8	0.739632	14.0565
8	0.746321	12.8405
8	0.75301	12.7493
8	0.759699	12.0021
8	0.766388	10.4297
8	0.773077	8.46323
8	0.779766	9.05665
8	0.786455	8.61034
8	0.793144	6.27876
8	0.799833	6.32412
8	0.806522	6.55626
8	0.813211	5.53648
8	0.8199	5.14407
8	0.826589	4.23799
8	0.833278	3.99854
8	0.839967	3.4342
8	0.846656	3.07843
8	0.853344	3.32419
8	0.860033	2.73429
8	0.866722	2.88602
8	0.873411	2.37219
8	0.8801	1.92918
8	0.886789	1.86392
8	0.893478	1.65526
8	0.900167	1.54248
8	0.906856	1.51403
8	0.913545	1.12719
8	0.920234	1.01912
8	0.926923	0.93119
8	0.933612	0.797897
8	0.940301	0.696276
8	0.94699	0.695009
8	0.953679	0.556977
8	0.960368	0.476706
8	0.967057	0.438861
8	0.973746	0.385336
8	0.980435	0.379434
8	0.987124	0.310204
8	0.993813	0.245682
8	1.0005	0.224217
9	0.00384615	0.00336984
9	0.0105351	0.00479253
9	0.0172241	0.00688545
9	0.023913	0.0126189
9	0.030602	0.0173231
9	0.037291	0.0265117
9	0.0439799	0.0375175
9	0.0506689	0.0507817
9	0.0573579	0.0704904
9	0.0640468	0.0951019
9	0.0707358	0.120118
9	0.0774247	0.170518
9	0.0841137	0.198439
9	0.0908027	0.281196
9	0.0974916	0.395049
9	0.104181	0.536274
9	0.11087	0.732769
9	0.117559	0.768867
9	0.124247	0.998051
9	0.130936	1.21043
9	0.137625	1.49899
9	0.144314	1.87697
9	0.151003	1.93689
9	0.157692	2.27726
9	0.164381	3.4246
9	0.17107	3.68947
9	0.177759	4.34277
9	0.184448	4.98862
9	0.191137	5.44271
9	0.197826	6.2043
9	0.204515	7.54264
9	0.211204	8.00953
9	0.217893	10.39
9	0.224582	12.813
9	0.231271	12.635
9	0.23796	14.6024
9	0.244649	14.4813
9	0.251338	16.1141
9	0.258027	18.9748
9	0.264716	23.2574
9	0.271405	23.3844
9	0.278094	25.4581
9	0.284783	26.3088
9	0.291472	25.5612
9	0.298161	30.1333
9	0.304849	34.0831
9	0.311538	37.7893
9	0.318227	37.1654
9	0.324916	39.4082
9	0.331605	46.8047
9	0.338294	44.5731
9	0.344983	47.4329
9	0.351672	53.8591
9	0.358361	52.6307
9	0.36505	56.2234
9	0.371739	65.4406
9	0.378428	61.542
9	0.385117	60.0448
9	0.391806	58.637
9	0.398495	71.1307
9	0.405184	63.4177
9	0.411873	65.4482
9	0.418562	64.677
9	0.425251	63.3489
9	0.43194	67.3397
9	0.438629	70.3539
9	0.445318	68.7168
9	0.452007	75.3363
9	0.458696	73.3722
9	0.465385	71.3143
9	0.472074	67.5698
9	0.478763	67.7686
9	0.485452	70.8507
9	0.49214	70.4147
9	0.498829	68.0114
9	0.505518	67.01
9	0.512207	67.9665
9	0.518896	69.2659
9	0.525585	65.8697
9	0.532274	71.6846
9	0.538963	70.8211
9	0.545652	64.1109
9	0.552341	53.1698
9	0.55903	56.1076
9	0.565719	56.9227
9	0.572408	56.4522
9	0.579097	53.1292
9	0.585786	53.1472
9	0.592475	47.7692
9	0.599164	47.0596
9	0.605853	45.7282
9	0.612542	45.2659
9	0.619231	40.0381
9	0.62592	41.9721
9	0.632609	37.5198
9	0.639298	36.1755
9	0.645987	34.9963
9	0.652676	31.5682
9	0.659365	29.5685
9	0.666054	28.4843
9	0.672742	30.131
9	0.679431	25.5711
9	0.68612	24.5152
9	0.692809	22.956
9	0.699498	20.9033
9	0.706187	17.5342
9	0.712876	20.6947
9	0.719565	16.5418
9	0.726254	15.66
9	0.732943	16.2715
9	0.739632	13.3583
9	0.746321	12.5556
9	0.75301	12.5558
9	0.759699	10.9457
9	0.766388	9.42767
9	0.773077	9.27004
9	0.779766	9.00499
9	0.786455	7.11686
9	0.793144	6.89062
9	0.799833	6.52652
9	0.806522	6.02047
9	0.813211	5.33867
9	0.8199	5.12513
9	0.826589	4.85345
9	0.833278	4.23412
9	0.839967	3.61525
9	0.846656	3.12584
9	0.853344	2.83305
9	0.860033	2.5787
9	0.866722	2.4797
9	0.873411	2.50901
9	0.8801	1.9972
9	0.886789	1.45037
9	0.893478	1.58398
9	0.900167	1.35943
9	0.906856	1.40277
9	0.913545	1.09965
9	0.920234	1.00558
9	0.926923	0.931228
9	0.933612	0.764623
9	0.940301	0.69973
9	0.94699	0.61553
9	0.953679	0.502767
9	0.960368	0.496987
9	0.967057	0.436171
9	0.973746	0.36981
9	0.980435	0.354083
9	0.987124	0.314321
9	0.993813	0.249224
9	1.0005	0.227278
10	0.00384615	0.00435484
10	0.0105351	0.00629667
10	0.0172241	0.00841855
10	0.023913	0.0130638
10	0.030602	0.0198355
10	0.037291	0.0289207
10	0.0439799	0.0354846
10	0.0506689	0.05416
10	0.0573579	0.073119
10	0.0640468	0.0820048
10	0.0707358	0.151591
10	0.0774247	0.183028
10	0.0841137	0.22788
10	0.0908027	0.303171
10	0.0974916	0.404077
10	0.104181	0.511671
10	0.11087	0.65896
10	0.117559	0.795806
10	0.124247	0.975736
10	0.130936	1.23448
10	0.137625	1.45993
10	0.144314	1.76637
10	0.151003	2.13525
10	0.157692	2.90205
10	0.164381	3.29294
10	0.17107	3.81579
10	0.177759	4.27069
10	0.184448	5.44538
10	0.191137	6.12309
10	0.197826	6.73857
10	0.204515	7.37072
10	0.211204	8.64457
10	0.217893	9.52765
10	0.224582	11.4651
10	0.231271	13.0705
10	0.23796	14.8496
10	0.244649	18.6551
10	0.251338	17.5115
10	0.258027	21.4383
10	0.264716	21.9687
10	0.271405	23.0359
10	0.278094	24.5915
10	0.284783	27.4844
10	0.291472	28.0948
10	0.298161	27.2879
10	0.304849	31.4983
10	0.311538	33.5681
10	0.318227	41.607
10	0.324916	39.7084
10	0.331605	43.7476
10	0.338294	45.1362
10	0.344983	49.8221
10	0.351672	49.1904
10	0.358361	52.9064
10	0.36505	57.4791
10	0.371739	57.3013
10	0.378428	55.6822
10	0.385117	54.7029
10	0.391806	68.6681
10	0.398495	65.498
10	0.405184	76.6711
10	0.411873	74.2067
10	0.418562	71.8687
10	0.425251	65.9119
10	0.43194	68.4128
10	0.438629	64.6924
10	0.445318	78.5858
10	0.452007	77.1658
10	0.458696	74.3213
10	0.465385	77.1833
10	0.472074	67.9555
10	0.478763	64.0804
10	0.485452	68.867
10	0.49214	74.6261
10	0.498829	80.1627
10	0.505518	65.2983
10	0.512207	76.5137
10	0.518896	64.8041
10	0.525585	69.5237
10	0.532274	62.4658
10	0.538963	69.9222
10	0.545652	59.4006
10	0.552341	59.3931
10	0.55903	62.1454
10	0.565719	58.7094
10	0.572408	55.0537
10	0.579097	49.9339
10	0.585786	52.7994
10	0.592475	49.2579
10	0.599164	48.0629
10	0.605853	42.0686
10	0.612542	45.3333
10	0.619231	43.2275
10	0.62592	42.9228
10	0.632609	36.7633
10	0.639298	34.6729
10	0.645987	34.7376
10	0.652676	32.4317
10	0.659365	32.8409
10	0.666054	29.8885
10	0.672742	29.101
10	0.679431	25.2522
10	0.68612	25.2287
10	0.692809	23.3224
10	0.699498	22.4097
10	0.706187	20.2391
10	0.712876	15.906
10	0.719565	17.7671
10	0.726254	17.1648
10	0.732943	16.2669
10	0.739632	13.0777
10	0.746321	12.0213
10	0.75301	11.9295
10	0.759699	10.8286
10	0.766388	10.4591
10	0.773077	9.50407
10	0.779766	8.12742
10	0.786455	7.29885
10	0.793144	7.436
10	0.799833	5.86899
10	0.806522	6.03462
10	0.813211	5.15046
10	0.8199	4.69006
10	0.826589	4.99667
10	0.833278	4.00193
10	0.839967	4.18914
10	0.846656	3.61841
10	0.853344	3.16642
10	0.860033	2.92319
10	0.866722	2.31593
10	0.873411	2.05258
10	0.8801	2.02818
10	0.886789	2.05463
10	0.893478	1.55596
10	0.900167	1.59876
10	0.906856	1.24141
10	0.913545	1.09053
10	0.920234	1.05516
10	0.926923	0.854962
10	0.933612	0.802219
10	0.940301	0.786752
10	0.94699	0.648635
10	0.953679	0.582416
10	0.960368	0.52583
10	0.967057	0.528917
10	0.973746	0.367006
10	0.980435	0.369888
10	0.987124	0.309447
10	0.993813	0.256323
10	1.0005	0.242949
11	0.00384615	0.00510745
11	0.0105351	0.00692695
11	0.0172241	0.0105546
11	0.023913	0.0141978
11	0.030602	0.0248013
11	0.037291	0.0332404
11	0.0439799	0.0416413
11	0.0506689	0.0579825
11	0.0573579	0.0936393
11	0.0640468	0.106388
11	0.0707358	0.133528
11	0.0774247	0.190687
11	0.0841137	0.245074
11	0.0908027	0.308365
11	0.0974916	0.423685
11	0.104181	0.506005
11	0.11087	0.680679
11	0.117559	0.878355
11	0.124247	0.906755
11	0.130936	1.19602
11	0.137625	1.54372
11	0.144314	1.85732
11	0.151003	2.35926
11	0.157692	2.34191
11	0.164381	2.97767
11	0.17107	3.91498
11	0.177759	4.93248
11	0.184448	5.18928
11	0.191137	5.83903
11	0.197826	6.82804
11	0.204515	7.81545
11	0.211204	8.19017
11	0.217893	10.8838
11	0.224582	12.3454
11	0.231271	13.3113
11	0.23796	15.3211
11	0.244649	16.0176
11	0.251338	16.6835
11	0.258027	18.5075
11	0.264716	21.91
11	0.271405	20.707
11	0.278094	22.7077
11	0.284783	28.8364
11	0.291472	27.4434
11	0.298161	31.6217
11	0.304849	33.3305
11	0.311538	39.2945
11	0.318227	36.259
11	0.324916	39.8573
11	0.331605	42.1931
11	0.338294	47.1533
11	0.344983	46.3954
11	0.351672	47.5227
11	0.358361	50.347
11	0.36505	52.4796
11	0.371739	51.1087
11	0.378428	63.9542
11	0.385117	63.5948
11	0.391806	64.219
11	0.398495	62.4304
11	0.405184	64.9707
11	0.411873	70.4264
11	0.418562	68.5609
11	0.425251	70.9096
11	0.43194	71.8185
11	0.438629	64.1224
11	0.445318	74.682
11	0.452007	75.1306
11	0.458696	77.4669
11	0.465385	67.4583
11	0.472074	67.6801
11	0.478763	68.945
11	0.485452	69.694
11	0.49214	73.1566
11	0.498829	69.636
11	0.505518	77.3797
11	0.512207	75.7829
11	0.518896	73.6563
11	0.525585	71.0442
11	0.532274	64.0707
11	0.538963	65.0087
11	0.545652	57.5958
11	0.552341	58.9681
11	0.55903	56.316
11	0.565719	56.2011
11	0.572408	51.9549
11	0.579097	53.8238
11	0.585786	48.1265
11	0.592475	53.8516
11	0.599164	48.6279
11	0.605853	45.4633
11	0.612542	45.1826
11	0.619231	43.665
11	0.62592	40.5375
11	0.632609	39.9024
11	0.639298	39.0315
11	0.645987	37.1554
11	0.652676	29.692
11	0.659365	29.7972
11	0.666054	28.2555
11	0.672742	29.4192
11	0.679431	26.2853
11	0.68612	23.5243
11	0.692809	21.8148
11	0.699498	19.9613
11	0.706187	21.9293
11	0.712876	19.6376
11	0.719565	15.092
11	0.726254	16.0428
11	0.732943	14.2593
11	0.739632	14.5254
11	0.746321	11.8445
11	0.75301	11.6805
11	0.759699	10.3095
11	0.766388	10.2876
11	0.773077	9.16639
11	0.779766	9.97515
11	0.786455	7.82428
11	0.793144	7.44265
11	0.799833	7.26039
11	0.806522	5.70323
11	0.813211	5.80063
11	0.8199	5.18471
11	0.826589	4.66995
11	0.833278	3.92112
11	0.839967	3.62645
11	0.846656	3.21668
11	0.853344	3.01144
11	0.860033	3.11621
11	0.866722	2.75705
11	0.873411	2.15061
11	0.8801	2.10815
11	0.886789	1.85555
11	0.893478	1.82288
11	0.900167	1.7308
11	0.906856	1.29589
11	0.913545	1.13836
11	0.920234	1.06664
11	0.926923	0.942458
11	0.933612	0.852548
11	0.940301	0.658195
11	0.94699	0.636015
11	0.953679	0.637113
11	0.960368	0.5102
11	0.967057	0.466204
11	0.973746	0.389576
11	0.980435	0.3525
11	0.987124	0.332089
11	0.993813	0.251496
11	1.0005	0.233994
12	0.00384615	0.00702238
12	0.0105351	0.00955127
12	0.0172241	0.0116598
12	0.023913	0.0181884
12	0.030602	0.0263755
12	0.037291	0.0399704
12	0.0439799	0.0551758
12	0.0506689	0.0705743
12	0.0573579	0.0868351
12	0.0640468	0.127745
12	0.0707358	0.174487
12	0.0774247	0.210562
12	0.0841137	0.258728
12	0.0908027	0.316699
12	0.0974916	0.419695
12	0.104181	0.556317
12	0.11087	0.679587
12	0.117559	0.956904
12	0.124247	1.10451
12	0.130936	1.38634
12	0.137625	1.66843
12	0.144314	1.86823
12	0.151003	2.50499
12	0.157692	2.48926
12	0.164381	3.2468
12	0.17107	3.83108
12	0.177759	4.39807
12	0.184448	5.42805
12	0.191137	6.27557
12	0.197826	6.89089
12	0.204515	7.67622
12	0.211204	9.8234
12	0.217893	10.0993
12	0.224582	10.69
12	0.231271	13.114
12	0.23796	13.7875
12	0.244649	16.3715
12	0.251338	17.8389
12	0.258027	16.754
12	0.264716	22.8625
12	0.271405	23.155
12	0.278094	24.7155
12	0.284783	25.5718
12	0.291472	26.0985
12	0.298161	30.2516
12	0.304849	29.9452
12	0.311538	38.7802
12	0.318227	44.6662
12	0.324916	39.2941
12	0.331605	41.5381
12	0.338294	46.2885
12	0.344983	46.9213
12	0.351672	53.205
12	0.358361	52.441
12	0.36505	48.8722
12	0.371739	57.3854
12	0.378428	64.52
12	0.385117	62.9386
12	0.391806	59.1293
12	0.398495	62.5516
12	0.405184	65.3474
12	0.411873	69.3215
12	0.418562	67.9685
12	0.425251	66.267
12	0.43194	69.6634
12	0.438629	67.0616
12	0.445318	83.0082
12	0.452007	79.4001
12	0.458696	67.9648
12	0.465385	76.0011
12	0.472074	63.9362
12	0.478763	77.2028
12	0.485452	71.4751
12	0.49214	69.9735
12	0.498829	72.3029
12	0.505518	65.4885
12	0.512207	67.7071
12	0.518896	70.7257
12	0.525585	70.1833
12	0.532274	65.8345
12	0.538963	60.1714
12	0.545652	68.259
12	0.552341	53.6913
12	0.55903	64.0333
12	0.565719	54.9921
12	0.572408	49.2534
12	0.579097	50.3339
12	0.585786	50.1027
12	0.592475	47.5827
12	0.599164	47.4822
12	0.605853	49.6226
12	0.612542	45.6075
12	0.619231	36.6381
12	0.62592	40.6646
12	0.632609	34.945
12	0.639298	42.8244
12	0.645987	31.0646
12	0.652676	34.247
12	0.659365	34.4987
12	0.666054	28.1325
12	0.672742	28.5568
12	0.679431	22.4861
12	0.68612	25.9013
12	0.692809	21.51
12	0.699498	17.8196
12	0.706187	19.7436
12	0.712876	18.7233
12	0.719565	16.9675
12	0.726254	14.4816
12	0.732943	14.6765
12	0.739632	15.5443
12	0.746321	11.7672
12	0.75301	11.7301
12	0.759699	11.9084
12	0.766388	9.27871
12	0.773077	9.99636
12	0.779766	8.89147
12	0.786455	8.04144
12	0.793144	7.36328
12	0.799833	6.26617
12	0.806522	5.51709
12	0.813211	4.89855
12	0.8199	4.74652
12	0.826589	5.0081
12	0.833278	4.33499
12	0.839967	4.0458
12	0.846656	3.89728
12	0.853344	3.19529
12	0.860033	2.97066
12	0.866722	2.35339
12	0.873411	2.07635
12	0.8801	2.12459
12	0.886789	1.88638
12	0.893478	1.72374
12	0.900167	1.57696
12	0.906856	1.20816
12	0.913545	1.15343
12	0.920234	1.1358
12	0.926923	0.877533
12	0.933612	0.790524
12	0.940301	0.659888
12	0.94699	0.722804
12	0.953679	0.57836
12	0.960368	0.508762
12	0.967057	0.480244
12	0.973746	0.404583
12	0.980435	0.350852
12	0.987124	0.296877
12	0.993813	0.284347
12	1.0005	0.229766
13	0.00384615	0.0088494
13	0.0105351	0.0119882
13	0.0172241	0.0163546
13	0.023913	0.0223554
13	0.030602	0.0354043
13	0.037291	0.0411482
13	0.0439799	0.0609817
13	0.0506689	0.0757814
13	0.0573579	0.102962
13	0.0640468	0.144611
13	0.0707358	0.191973
13	0.0774247	0.223088
13	0.0841137	0.261048
13	0.0908027	0.384477
13	0.0974916	0.429242
13	0.104181	0.614109
13	0.11087	0.676211
13	0.117559	0.97445
13	0.124247	1.10922
13	0.130936	1.42321
13	0.137625	1.60083
13	0.144314	1.86201
13	0.151003	2.38245
13	0.157692	2.61285
13	0.164381	3.45898
13	0.17107	3.98672
13	0.177759	4.04017
13	0.184448	5.36807
13	0.191137	7.12364
13	0.197826	7.67518
13	0.204515	8.71386
13	0.211204	9.72364
13	0.217893	10.6787
13	0.224582	12.8527
13	0.231271	13.3186
13	0.23796	16.5673
13	0.244649	17.6549
13	0.251338	17.9684
13	0.258027	19.8309
13	0.264716	21.3318
13	0.271405	22.9335
13	0.278094	25.8009
13	0.284783	28.9495
13	0.291472	29.1261
13	0.298161	34.8496
13	0.304849	32.1439
13	0.311538	34.9311
13	0.318227	36.8791
13	0.324916	40.8988
[truncated: 52,001 more rows]

## Sheet: Supplementary Fig.6b
Emission angle θ (°)	pr (a.u.)	Rate
0	0.00384615	5.84031
0	0.0105351	5.99701
0	0.0172241	6.54444
0	0.023913	7.92665
0	0.030602	8.58498
0	0.037291	7.96542
0	0.0439799	8.34132
0	0.0506689	9.71006
0	0.0573579	9.63749
0	0.0640468	11.0605
0	0.0707358	11.604
0	0.0774247	11.786
0	0.0841137	12.73
0	0.0908027	12.6397
0	0.0974916	14.2066
0	0.104181	12.4745
0	0.11087	16.2598
0	0.117559	15.6019
0	0.124247	17.2471
0	0.130936	16.4274
0	0.137625	19.7669
0	0.144314	17.7979
0	0.151003	22.9339
0	0.157692	26.4608
0	0.164381	26.2246
0	0.17107	26.9547
0	0.177759	28.9855
0	0.184448	31.6809
0	0.191137	31.3243
0	0.197826	38.3037
0	0.204515	38.6674
0	0.211204	37.5429
0	0.217893	43.7271
0	0.224582	42.0117
0	0.231271	47.5668
0	0.23796	48.4212
0	0.244649	51.2271
0	0.251338	58.1457
0	0.258027	54.3129
0	0.264716	57.5423
0	0.271405	66.6352
0	0.278094	63.8666
0	0.284783	63.7493
0	0.291472	75.0857
0	0.298161	59.2285
0	0.304849	79.1981
0	0.311538	69.6849
0	0.318227	74.7721
0	0.324916	73.0325
0	0.331605	80.4421
0	0.338294	73.3413
0	0.344983	78.0827
0	0.351672	73.8694
0	0.358361	72.1093
0	0.36505	84.9263
0	0.371739	76.6439
0	0.378428	70.3318
0	0.385117	76.6618
0	0.391806	76.7665
0	0.398495	78.2214
0	0.405184	71.1097
0	0.411873	73.6628
0	0.418562	70.4597
0	0.425251	61.0663
0	0.43194	63.4032
0	0.438629	66.3035
0	0.445318	60.7382
0	0.452007	55.2337
0	0.458696	52.2136
0	0.465385	55.461
0	0.472074	49.3084
0	0.478763	47.108
0	0.485452	45.1496
0	0.49214	40.4466
0	0.498829	38.1372
0	0.505518	34.8513
0	0.512207	33.5931
0	0.518896	32.2545
0	0.525585	33.2471
0	0.532274	32.3956
0	0.538963	28.2637
0	0.545652	26.1116
0	0.552341	24.8735
0	0.55903	24.0289
0	0.565719	20.6073
0	0.572408	17.8102
0	0.579097	18.7578
0	0.585786	17.1057
0	0.592475	14.7608
0	0.599164	14.464
0	0.605853	13.2206
0	0.612542	11.652
0	0.619231	10.6541
0	0.62592	9.89759
0	0.632609	8.9035
0	0.639298	8.01832
0	0.645987	7.96184
0	0.652676	6.87433
0	0.659365	6.76885
0	0.666054	6.05251
0	0.672742	5.40829
0	0.679431	5.11471
0	0.68612	3.86913
0	0.692809	4.5322
0	0.699498	3.73157
0	0.706187	3.21231
0	0.712876	2.87455
0	0.719565	2.47246
0	0.726254	2.3939
0	0.732943	2.19883
0	0.739632	1.94486
0	0.746321	1.7291
0	0.75301	1.57378
0	0.759699	1.36531
0	0.766388	1.2213
0	0.773077	1.05686
0	0.779766	1.20244
0	0.786455	0.864899
0	0.793144	0.82586
0	0.799833	0.667105
0	0.806522	0.677805
0	0.813211	0.520791
0	0.8199	0.52496
0	0.826589	0.50083
0	0.833278	0.397206
0	0.839967	0.330099
0	0.846656	0.300242
0	0.853344	0.261086
0	0.860033	0.230643
0	0.866722	0.211239
0	0.873411	0.199587
0	0.8801	0.168438
0	0.886789	0.165874
0	0.893478	0.121929
0	0.900167	0.121353
0	0.906856	0.0952043
0	0.913545	0.0807729
0	0.920234	0.0772298
0	0.926923	0.0660454
0	0.933612	0.0588525
0	0.940301	0.0505297
0	0.94699	0.0402445
0	0.953679	0.0413911
0	0.960368	0.0331058
0	0.967057	0.0310719
0	0.973746	0.0264307
0	0.980435	0.022337
0	0.987124	0.0195164
0	0.993813	0.0171743
0	1.0005	0.0147219
1	0.00384615	6.88471
1	0.0105351	5.68756
1	0.0172241	7.07799
1	0.023913	7.42688
1	0.030602	6.7275
1	0.037291	7.75249
1	0.0439799	9.3689
1	0.0506689	8.83242
1	0.0573579	10.1396
1	0.0640468	10.9671
1	0.0707358	10.4144
1	0.0774247	12.7071
1	0.0841137	12.1027
1	0.0908027	12.0232
1	0.0974916	13.3097
1	0.104181	14.3824
1	0.11087	15.9637
1	0.117559	14.11
1	0.124247	17.3164
1	0.130936	20.2821
1	0.137625	19.4293
1	0.144314	21.7203
1	0.151003	21.897
1	0.157692	26.2482
1	0.164381	25.3909
1	0.17107	26.8427
1	0.177759	31.3963
1	0.184448	29.268
1	0.191137	32.7347
1	0.197826	29.2544
1	0.204515	38.6026
1	0.211204	39.3364
1	0.217893	40.5836
1	0.224582	43.7208
1	0.231271	44.0715
1	0.23796	47.3668
1	0.244649	52.2844
1	0.251338	52.5322
1	0.258027	53.9613
1	0.264716	56.4815
1	0.271405	70.356
1	0.278094	62.0697
1	0.284783	64.5112
1	0.291472	71.7592
1	0.298161	72.1542
1	0.304849	73.6709
1	0.311538	71.287
1	0.318227	67.6484
1	0.324916	74.0302
1	0.331605	77.3999
1	0.338294	78.0067
1	0.344983	73.3141
1	0.351672	74.7676
1	0.358361	79.7463
1	0.36505	80.3472
1	0.371739	77.9938
1	0.378428	73.8412
1	0.385117	77.9711
1	0.391806	73.9924
1	0.398495	76.4153
1	0.405184	66.0748
1	0.411873	70.0239
1	0.418562	68.5953
1	0.425251	63.2027
1	0.43194	62.8429
1	0.438629	59.0643
1	0.445318	59.8845
1	0.452007	55.8559
1	0.458696	54.5515
1	0.465385	52.1875
1	0.472074	49.9317
1	0.478763	48.2617
1	0.485452	42.6911
1	0.49214	41.7302
1	0.498829	42.4955
1	0.505518	34.1138
1	0.512207	36.5856
1	0.518896	34.2553
1	0.525585	31.4911
1	0.532274	28.5933
1	0.538963	23.8331
1	0.545652	26.0404
1	0.552341	25.9027
1	0.55903	21.9358
1	0.565719	23.401
1	0.572408	20.9789
1	0.579097	18.486
1	0.585786	15.8422
1	0.592475	16.4131
1	0.599164	14.6003
1	0.605853	13.2223
1	0.612542	10.9541
1	0.619231	10.8309
1	0.62592	9.89653
1	0.632609	8.64341
1	0.639298	8.17361
1	0.645987	7.86508
1	0.652676	7.09598
1	0.659365	6.54966
1	0.666054	6.27054
1	0.672742	5.04968
1	0.679431	4.42605
1	0.68612	4.30218
1	0.692809	4.02122
1	0.699498	3.41017
1	0.706187	3.02786
1	0.712876	2.8988
1	0.719565	2.4645
1	0.726254	2.71565
1	0.732943	1.97805
1	0.739632	1.7378
1	0.746321	1.73074
1	0.75301	1.46794
1	0.759699	1.38152
1	0.766388	1.14349
1	0.773077	1.18052
1	0.779766	0.981905
1	0.786455	0.819567
1	0.793144	0.737262
1	0.799833	0.830056
1	0.806522	0.611707
1	0.813211	0.522657
1	0.8199	0.454967
1	0.826589	0.445172
1	0.833278	0.387969
1	0.839967	0.359379
1	0.846656	0.321623
1	0.853344	0.275573
1	0.860033	0.238437
1	0.866722	0.219927
1	0.873411	0.175726
1	0.8801	0.164292
1	0.886789	0.15116
1	0.893478	0.126085
1	0.900167	0.105141
1	0.906856	0.102866
1	0.913545	0.0807326
1	0.920234	0.0817945
1	0.926923	0.0605691
1	0.933612	0.053615
1	0.940301	0.0518571
1	0.94699	0.0443929
1	0.953679	0.0392819
1	0.960368	0.0315686
1	0.967057	0.0270254
1	0.973746	0.0278752
1	0.980435	0.0218168
1	0.987124	0.0188964
1	0.993813	0.0165163
1	1.0005	0.0137041
2	0.00384615	5.70094
2	0.0105351	6.44959
2	0.0172241	6.91796
2	0.023913	7.41831
2	0.030602	6.73468
2	0.037291	7.99457
2	0.0439799	8.86965
2	0.0506689	8.54848
2	0.0573579	10.3784
2	0.0640468	8.92899
2	0.0707358	10.1604
2	0.0774247	13.3161
2	0.0841137	12.9322
2	0.0908027	12.8552
2	0.0974916	14.9962
2	0.104181	15.5541
2	0.11087	16.9182
2	0.117559	19.7944
2	0.124247	17.9696
2	0.130936	18.0321
2	0.137625	18.9171
2	0.144314	20.8661
2	0.151003	24.8956
2	0.157692	24.6331
2	0.164381	26.6349
2	0.17107	32.0064
2	0.177759	31.3745
2	0.184448	31.8759
2	0.191137	30.6614
2	0.197826	33.2092
2	0.204515	36.8029
2	0.211204	39.8277
2	0.217893	43.6676
2	0.224582	42.5866
2	0.231271	48.1092
2	0.23796	47.8747
2	0.244649	49.3838
2	0.251338	55.7411
2	0.258027	57.1993
2	0.264716	56.5014
2	0.271405	64.4849
2	0.278094	60.8852
2	0.284783	66.6554
2	0.291472	67.6202
2	0.298161	67.7701
2	0.304849	69.3585
2	0.311538	69.8573
2	0.318227	71.8876
2	0.324916	69.9152
2	0.331605	83.1433
2	0.338294	72.3223
2	0.344983	74.1135
2	0.351672	77.1376
2	0.358361	78.49
2	0.36505	84.1352
2	0.371739	71.6379
2	0.378428	74.6432
2	0.385117	82.2564
2	0.391806	74.1487
2	0.398495	73.349
2	0.405184	71.3356
2	0.411873	76.2108
2	0.418562	70.1817
2	0.425251	68.3096
2	0.43194	64.3206
2	0.438629	59.4978
2	0.445318	62.6268
2	0.452007	54.5262
2	0.458696	51.8922
2	0.465385	52.8911
2	0.472074	48.0498
2	0.478763	48.4728
2	0.485452	43.5943
2	0.49214	41.2647
2	0.498829	39.8071
2	0.505518	40.5843
2	0.512207	35.1245
2	0.518896	34.6624
2	0.525585	31.2976
2	0.532274	29.3125
2	0.538963	27.7056
2	0.545652	26.9083
2	0.552341	25.3274
2	0.55903	23.2253
2	0.565719	18.8612
2	0.572408	18.6803
2	0.579097	16.2301
2	0.585786	18.6113
2	0.592475	15.2254
2	0.599164	14.3097
2	0.605853	12.5593
2	0.612542	11.8657
2	0.619231	10.4626
2	0.62592	10.1348
2	0.632609	9.72166
2	0.639298	8.17619
2	0.645987	7.90333
2	0.652676	6.62136
2	0.659365	6.69272
2	0.666054	5.83584
2	0.672742	5.25751
2	0.679431	5.08679
2	0.68612	4.50269
2	0.692809	4.04613
2	0.699498	3.41747
2	0.706187	3.18007
2	0.712876	3.07241
2	0.719565	2.84041
2	0.726254	2.33882
2	0.732943	2.28532
2	0.739632	1.94351
2	0.746321	1.90548
2	0.75301	1.49961
2	0.759699	1.52049
2	0.766388	1.2406
2	0.773077	1.13508
2	0.779766	0.989164
2	0.786455	0.934465
2	0.793144	0.731119
2	0.799833	0.711466
2	0.806522	0.556622
2	0.813211	0.550734
2	0.8199	0.54769
2	0.826589	0.433219
2	0.833278	0.407621
2	0.839967	0.33531
2	0.846656	0.302389
2	0.853344	0.272541
2	0.860033	0.228059
2	0.866722	0.21928
2	0.873411	0.190199
2	0.8801	0.161323
2	0.886789	0.139736
2	0.893478	0.131654
2	0.900167	0.119975
2	0.906856	0.09571
2	0.913545	0.0873357
2	0.920234	0.076342
2	0.926923	0.0600402
2	0.933612	0.0540199
2	0.940301	0.0513513
2	0.94699	0.0452478
2	0.953679	0.0404305
2	0.960368	0.0348082
2	0.967057	0.0261183
2	0.973746	0.0252823
2	0.980435	0.0208695
2	0.987124	0.0175664
2	0.993813	0.0153115
2	1.0005	0.0136023
3	0.00384615	6.46225
3	0.0105351	6.72284
3	0.0172241	5.8248
3	0.023913	7.63003
3	0.030602	8.64493
3	0.037291	6.96146
3	0.0439799	9.40939
3	0.0506689	9.4214
3	0.0573579	11.1176
3	0.0640468	10.3258
3	0.0707358	10.8274
3	0.0774247	9.91104
3	0.0841137	14.5067
3	0.0908027	12.8413
3	0.0974916	16.2209
3	0.104181	16.8555
3	0.11087	14.5821
3	0.117559	15.5716
3	0.124247	19.317
3	0.130936	20.2416
3	0.137625	20.2276
3	0.144314	23.1094
3	0.151003	21.4505
3	0.157692	23.9225
3	0.164381	23.6156
3	0.17107	29.5099
3	0.177759	28.1125
3	0.184448	29.4256
3	0.191137	36.2203
3	0.197826	33.9582
3	0.204515	38.5466
3	0.211204	38.4604
3	0.217893	43.0869
3	0.224582	42.4647
3	0.231271	49.2366
3	0.23796	49.8465
3	0.244649	53.6395
3	0.251338	53.8319
3	0.258027	60.5453
3	0.264716	58.3176
3	0.271405	59.1431
3	0.278094	60.2737
3	0.284783	65.0768
3	0.291472	63.8092
3	0.298161	62.4496
3	0.304849	70.8104
3	0.311538	72.455
3	0.318227	78.0489
3	0.324916	73.3064
3	0.331605	76.5221
3	0.338294	76.5566
3	0.344983	85.5031
3	0.351672	75.3349
3	0.358361	76.5544
3	0.36505	78.7596
3	0.371739	83.9297
3	0.378428	78.2117
3	0.385117	77.5003
3	0.391806	78.1802
3	0.398495	70.067
3	0.405184	65.1979
3	0.411873	69.8286
3	0.418562	67.078
3	0.425251	69.6932
3	0.43194	63.4788
3	0.438629	69.5521
3	0.445318	59.8759
3	0.452007	63.8749
3	0.458696	56.8792
3	0.465385	50.698
3	0.472074	52.2661
3	0.478763	50.2414
3	0.485452	46.0388
3	0.49214	42.8137
3	0.498829	38.4127
3	0.505518	35.607
3	0.512207	35.9042
3	0.518896	32.9149
3	0.525585	32.3107
3	0.532274	31.9859
3	0.538963	26.1171
3	0.545652	26.3768
3	0.552341	23.4812
3	0.55903	21.2614
3	0.565719	18.3338
3	0.572408	18.7112
3	0.579097	19.7802
3	0.585786	16.1993
3	0.592475	14.476
3	0.599164	14.2329
3	0.605853	13.1371
3	0.612542	10.9705
3	0.619231	11.346
3	0.62592	9.38411
3	0.632609	9.38428
3	0.639298	8.91435
3	0.645987	8.30808
3	0.652676	6.67684
3	0.659365	6.68575
3	0.666054	5.85173
3	0.672742	5.45516
3	0.679431	4.676
3	0.68612	4.47648
3	0.692809	3.89679
3	0.699498	3.58189
3	0.706187	3.18302
3	0.712876	2.80451
3	0.719565	2.80635
3	0.726254	2.11812
3	0.732943	2.09269
3	0.739632	2.00897
3	0.746321	1.74128
3	0.75301	1.52089
3	0.759699	1.35002
3	0.766388	1.23729
3	0.773077	1.05502
3	0.779766	0.987235
3	0.786455	0.855522
3	0.793144	0.771022
3	0.799833	0.704844
3	0.806522	0.63902
3	0.813211	0.590474
3	0.8199	0.528379
3	0.826589	0.416093
3	0.833278	0.39825
3	0.839967	0.342991
3	0.846656	0.289959
3	0.853344	0.283515
3	0.860033	0.219891
3	0.866722	0.208789
3	0.873411	0.193272
3	0.8801	0.17808
3	0.886789	0.148246
3	0.893478	0.135229
3	0.900167	0.113237
3	0.906856	0.0971788
3	0.913545	0.0846392
3	0.920234	0.0832242
3	0.926923	0.0643906
3	0.933612	0.0552049
3	0.940301	0.0466521
3	0.94699	0.0454785
3	0.953679	0.0370782
3	0.960368	0.0333268
3	0.967057	0.033121
3	0.973746	0.0253328
3	0.980435	0.023644
3	0.987124	0.017792
3	0.993813	0.0175589
3	1.0005	0.0136148
4	0.00384615	5.76287
4	0.0105351	6.47338
4	0.0172241	7.47339
4	0.023913	8.01945
4	0.030602	7.40571
4	0.037291	8.78967
4	0.0439799	9.30318
4	0.0506689	8.66581
4	0.0573579	8.92503
4	0.0640468	11.0475
4	0.0707358	11.3274
4	0.0774247	10.559
4	0.0841137	12.6807
4	0.0908027	12.6192
4	0.0974916	15.4978
4	0.104181	15.6967
4	0.11087	14.093
4	0.117559	15.7369
4	0.124247	18.7178
4	0.130936	20.3531
4	0.137625	19.1452
4	0.144314	20.8441
4	0.151003	28.2728
4	0.157692	24.3125
4	0.164381	28.1136
4	0.17107	26.547
4	0.177759	31.3805
4	0.184448	31.2202
4	0.191137	30.4402
4	0.197826	34.0532
4	0.204515	35.5816
4	0.211204	40.7295
4	0.217893	41.4406
4	0.224582	48.0739
4	0.231271	45.1775
4	0.23796	51.6646
4	0.244649	50.3476
4	0.251338	50.7261
4	0.258027	61.8508
4	0.264716	59.0462
4	0.271405	62.9173
4	0.278094	59.5782
4	0.284783	60.8632
4	0.291472	62.3339
4	0.298161	72.6511
4	0.304849	71.4811
4	0.311538	74.5089
4	0.318227	75.4603
4	0.324916	76.2556
4	0.331605	78.9462
4	0.338294	66.1057
4	0.344983	78.074
4	0.351672	74.6505
4	0.358361	82.3388
4	0.36505	79.6148
4	0.371739	78.6944
4	0.378428	76.6041
4	0.385117	73.9098
4	0.391806	80.7282
4	0.398495	78.9587
4	0.405184	71.6386
4	0.411873	74.9974
4	0.418562	69.4194
4	0.425251	69.033
4	0.43194	66.1676
4	0.438629	64.6558
4	0.445318	64.3337
4	0.452007	61.3129
4	0.458696	56.4396
4	0.465385	52.4441
4	0.472074	49.6337
4	0.478763	49.9806
4	0.485452	51.4865
4	0.49214	48.1521
4	0.498829	40.2589
4	0.505518	36.7632
4	0.512207	36.7799
4	0.518896	33.6829
4	0.525585	28.5721
4	0.532274	29.1084
4	0.538963	28.5484
4	0.545652	27.3867
4	0.552341	26.2993
4	0.55903	22.9724
4	0.565719	22.8261
4	0.572408	18.8993
4	0.579097	18.1272
4	0.585786	15.6865
4	0.592475	14.4671
4	0.599164	13.6925
4	0.605853	14.0393
4	0.612542	11.9609
4	0.619231	10.6625
4	0.62592	10.4793
4	0.632609	9.71103
4	0.639298	8.09879
4	0.645987	7.74548
4	0.652676	7.24987
4	0.659365	6.39363
4	0.666054	5.5194
4	0.672742	5.4795
4	0.679431	4.78879
4	0.68612	4.49756
4	0.692809	4.00905
4	0.699498	3.6926
4	0.706187	3.5626
4	0.712876	2.93013
4	0.719565	2.69401
4	0.726254	2.38467
4	0.732943	2.15969
4	0.739632	1.96313
4	0.746321	1.79426
4	0.75301	1.41778
4	0.759699	1.30235
4	0.766388	1.42225
4	0.773077	1.07546
4	0.779766	0.999488
4	0.786455	0.987913
4	0.793144	0.821922
4	0.799833	0.711392
4	0.806522	0.648215
4	0.813211	0.547504
4	0.8199	0.526112
4	0.826589	0.449708
4	0.833278	0.349648
4	0.839967	0.345005
4	0.846656	0.291564
4	0.853344	0.286672
4	0.860033	0.246199
4	0.866722	0.211483
4	0.873411	0.18991
4	0.8801	0.169224
4	0.886789	0.136797
4	0.893478	0.124251
4	0.900167	0.106577
4	0.906856	0.0926801
4	0.913545	0.0841669
4	0.920234	0.0724204
4	0.926923	0.0612605
4	0.933612	0.0583203
4	0.940301	0.0514083
4	0.94699	0.0413123
4	0.953679	0.0382617
4	0.960368	0.0314395
4	0.967057	0.0294936
4	0.973746	0.0248624
4	0.980435	0.0221637
4	0.987124	0.0202952
4	0.993813	0.014989
4	1.0005	0.0146471
5	0.00384615	6.14948
5	0.0105351	6.84247
5	0.0172241	7.68019
5	0.023913	8.04184
5	0.030602	8.39698
5	0.037291	9.50027
5	0.0439799	10.7814
5	0.0506689	10.149
5	0.0573579	9.1897
5	0.0640468	11.3674
5	0.0707358	11.0826
5	0.0774247	12.7955
5	0.0841137	13.8828
5	0.0908027	13.8397
5	0.0974916	14.7456
5	0.104181	17.4137
5	0.11087	15.4162
5	0.117559	15.7999
5	0.124247	19.5869
5	0.130936	20.2268
5	0.137625	21.8609
5	0.144314	22.8851
5	0.151003	26.2733
5	0.157692	24.1647
5	0.164381	29.7084
5	0.17107	29.6263
5	0.177759	30.613
5	0.184448	33.0075
5	0.191137	33.112
5	0.197826	38.811
5	0.204515	41.3966
5	0.211204	38.2129
5	0.217893	46.7718
5	0.224582	43.3861
5	0.231271	50.2514
5	0.23796	51.2017
5	0.244649	51.4095
5	0.251338	55.6944
5	0.258027	55.2327
5	0.264716	59.2021
5	0.271405	67.0153
5	0.278094	65.2478
5	0.284783	65.3478
5	0.291472	67.7266
5	0.298161	74.9758
5	0.304849	79.1328
5	0.311538	81.3929
5	0.318227	72.1793
5	0.324916	72.3349
5	0.331605	72.2365
5	0.338294	80.5004
5	0.344983	85.1457
5	0.351672	69.9621
5	0.358361	79.3991
5	0.36505	77.3545
5	0.371739	85.6609
5	0.378428	74.6704
5	0.385117	76.9505
5	0.391806	73.0613
5	0.398495	73.283
5	0.405184	71.9623
5	0.411873	71.5813
5	0.418562	70.5443
5	0.425251	69.0777
5	0.43194	61.4495
5	0.438629	61.5922
5	0.445318	62.1276
5	0.452007	64.2579
5	0.458696	54.8935
5	0.465385	55.7343
5	0.472074	56.6582
5	0.478763	46.3369
5	0.485452	44.5401
5	0.49214	42.4911
5	0.498829	39.8963
5	0.505518	38.7565
5	0.512207	37.1924
5	0.518896	35.3324
5	0.525585	33.7424
5	0.532274	30.1993
5	0.538963	28.8959
5	0.545652	28.3027
5	0.552341	24.231
5	0.55903	23.2556
5	0.565719	21.5098
5	0.572408	19.0368
5	0.579097	17.7651
5	0.585786	15.5997
5	0.592475	15.0299
5	0.599164	14.6227
5	0.605853	13.2436
5	0.612542	11.6157
5	0.619231	10.9425
5	0.62592	10.0134
5	0.632609	9.39916
5	0.639298	9.09513
5	0.645987	8.21065
5	0.652676	6.86086
5	0.659365	6.7759
5	0.666054	5.47796
5	0.672742	5.2703
5	0.679431	4.80648
5	0.68612	4.3393
5	0.692809	4.24081
5	0.699498	3.5047
5	0.706187	3.31339
5	0.712876	2.62127
5	0.719565	2.79548
5	0.726254	2.38562
5	0.732943	2.07587
5	0.739632	1.90503
5	0.746321	1.54141
5	0.75301	1.76472
5	0.759699	1.39946
5	0.766388	1.1613
5	0.773077	1.08377
5	0.779766	0.964254
5	0.786455	0.922246
5	0.793144	0.854134
5	0.799833	0.808773
5	0.806522	0.654463
5	0.813211	0.565375
5	0.8199	0.501293
5	0.826589	0.474721
5	0.833278	0.388296
5	0.839967	0.314035
5	0.846656	0.313056
5	0.853344	0.297906
5	0.860033	0.231645
5	0.866722	0.205587
5	0.873411	0.172357
5	0.8801	0.171105
5	0.886789	0.150644
5	0.893478	0.11616
5	0.900167	0.113565
5	0.906856	0.0949132
5	0.913545	0.0838359
5	0.920234	0.0708045
5	0.926923	0.0693348
5	0.933612	0.0542897
5	0.940301	0.0494585
5	0.94699	0.0474645
5	0.953679	0.0375709
5	0.960368	0.0323932
5	0.967057	0.0285174
5	0.973746	0.0255659
5	0.980435	0.0215034
5	0.987124	0.0203685
5	0.993813	0.0156819
5	1.0005	0.0140384
6	0.00384615	7.08883
6	0.0105351	6.2827
6	0.0172241	7.7627
6	0.023913	9.00219
6	0.030602	9.07275
6	0.037291	8.77071
6	0.0439799	10.1925
6	0.0506689	9.16802
6	0.0573579	9.42947
6	0.0640468	11.4026
6	0.0707358	11.3325
6	0.0774247	12.9155
6	0.0841137	13.8869
6	0.0908027	12.4503
6	0.0974916	15.3349
6	0.104181	15.8793
6	0.11087	16.5568
6	0.117559	17.6687
6	0.124247	19.1568
6	0.130936	19.7623
6	0.137625	23.7823
6	0.144314	20.8764
6	0.151003	27.0409
6	0.157692	25.9595
6	0.164381	31.0554
6	0.17107	31.0397
6	0.177759	33.7292
6	0.184448	33.4773
6	0.191137	36.4909
6	0.197826	36.7554
6	0.204515	36.3585
6	0.211204	41.6984
6	0.217893	45.8819
6	0.224582	43.029
6	0.231271	47.1137
6	0.23796	53.4449
6	0.244649	52.3586
6	0.251338	53.1832
6	0.258027	54.4422
6	0.264716	56.9793
6	0.271405	57.1824
6	0.278094	61.6071
6	0.284783	67.6486
6	0.291472	68.4248
6	0.298161	67.4725
6	0.304849	65.114
6	0.311538	68.1253
6	0.318227	79.6818
6	0.324916	72.5427
6	0.331605	70.0559
6	0.338294	75.991
6	0.344983	80.0967
6	0.351672	72.8547
6	0.358361	75.9084
6	0.36505	82.7371
6	0.371739	75.1566
6	0.378428	75.0432
6	0.385117	81.3539
6	0.391806	80.86
6	0.398495	81.072
6	0.405184	73.4695
6	0.411873	70.5046
6	0.418562	69.6931
6	0.425251	72.135
6	0.43194	65.6382
6	0.438629	64.747
6	0.445318	58.1512
6	0.452007	59.4757
6	0.458696	55.4927
6	0.465385	55.1864
6	0.472074	46.3361
6	0.478763	49.0569
6	0.485452	45.7829
6	0.49214	45.0467
6	0.498829	40.5489
6	0.505518	39.8792
6	0.512207	35.9979
6	0.518896	36.7999
6	0.525585	31.0879
6	0.532274	28.8999
6	0.538963	25.2027
6	0.545652	23.7852
6	0.552341	24.6988
6	0.55903	22.3794
6	0.565719	22.6852
6	0.572408	20.9501
6	0.579097	16.8005
6	0.585786	16.1994
6	0.592475	15.7167
6	0.599164	14.4283
6	0.605853	13.4979
6	0.612542	12.1671
6	0.619231	10.8593
6	0.62592	9.93109
6	0.632609	9.21395
6	0.639298	9.28578
6	0.645987	7.7723
6	0.652676	7.45005
6	0.659365	6.23714
6	0.666054	6.17035
6	0.672742	5.23354
6	0.679431	5.05181
6	0.68612	4.75731
6	0.692809	4.14592
6	0.699498	3.36672
6	0.706187	3.35885
6	0.712876	3.0065
6	0.719565	2.91098
6	0.726254	2.13815
6	0.732943	2.19033
6	0.739632	1.99198
6	0.746321	1.82081
6	0.75301	1.53302
6	0.759699	1.30381
6	0.766388	1.21485
6	0.773077	1.18007
6	0.779766	1.01204
6	0.786455	0.976727
6	0.793144	0.768254
6	0.799833	0.755409
6	0.806522	0.592226
6	0.813211	0.498818
6	0.8199	0.532084
6	0.826589	0.411677
6	0.833278	0.386534
6	0.839967	0.349728
6	0.846656	0.320997
6	0.853344	0.269046
6	0.860033	0.238558
6	0.866722	0.19954
6	0.873411	0.200786
6	0.8801	0.163026
6	0.886789	0.142849
6	0.893478	0.139364
6	0.900167	0.104599
6	0.906856	0.0965888
6	0.913545	0.0910697
6	0.920234	0.0804691
6	0.926923	0.0674725
6	0.933612	0.0593441
6	0.940301	0.0496882
6	0.94699	0.0470422
6	0.953679	0.0393836
6	0.960368	0.0334032
6	0.967057	0.0275748
6	0.973746	0.0263767
6	0.980435	0.0217882
6	0.987124	0.0189903
6	0.993813	0.0167604
6	1.0005	0.014138
7	0.00384615	7.25067
7	0.0105351	7.03003
7	0.0172241	7.69395
7	0.023913	8.71393
7	0.030602	9.06335
7	0.037291	10.2963
7	0.0439799	10.7468
7	0.0506689	9.8365
7	0.0573579	10.7348
7	0.0640468	10.7493
7	0.0707358	10.601
7	0.0774247	12.7174
7	0.0841137	14.1484
7	0.0908027	14.7296
7	0.0974916	15.7787
7	0.104181	16.4762
7	0.11087	17.2761
7	0.117559	15.9684
7	0.124247	17.8668
7	0.130936	19.1152
7	0.137625	19.4479
7	0.144314	19.5511
7	0.151003	22.2545
7	0.157692	26.4336
7	0.164381	24.6974
7	0.17107	27.4012
7	0.177759	32.2394
7	0.184448	34.3552
7	0.191137	33.4426
7	0.197826	38.1098
7	0.204515	38.131
7	0.211204	42.7873
7	0.217893	40.8061
7	0.224582	42.9491
7	0.231271	45.056
7	0.23796	46.0507
7	0.244649	49.6132
7	0.251338	55.4535
7	0.258027	57.8005
7	0.264716	53.3882
7	0.271405	64.2592
7	0.278094	60.9195
7	0.284783	68.0944
7	0.291472	68.2699
7	0.298161	65.5787
7	0.304849	73.112
7	0.311538	78.4287
7	0.318227	72.8132
7	0.324916	77.7639
7	0.331605	74.348
7	0.338294	78.2467
7	0.344983	72.3153
7	0.351672	73.3687
7	0.358361	81.8088
7	0.36505	78.9494
7	0.371739	87.8165
7	0.378428	83.969
7	0.385117	79.233
7	0.391806	71.5127
7	0.398495	72.3186
7	0.405184	81.2425
7	0.411873	70.3283
7	0.418562	71.1008
7	0.425251	67.1203
7	0.43194	68.5608
7	0.438629	60.5774
7	0.445318	59.7393
7	0.452007	59.6613
7	0.458696	56.429
7	0.465385	54.2111
7	0.472074	46.9816
7	0.478763	47.2998
7	0.485452	47.8983
7	0.49214	41.3802
7	0.498829	44.208
7	0.505518	39.5125
7	0.512207	40.708
7	0.518896	33.4871
7	0.525585	35.5217
7	0.532274	31.0865
7	0.538963	29.42
7	0.545652	25.0303
7	0.552341	23.2129
7	0.55903	23.8168
7	0.565719	20.8464
7	0.572408	19.5969
7	0.579097	19.0431
7	0.585786	16.702
7	0.592475	16.3836
7	0.599164	14.544
7	0.605853	12.6659
7	0.612542	12.2289
7	0.619231	10.6798
7	0.62592	10.89
7	0.632609	9.67991
7	0.639298	8.81118
7	0.645987	7.56718
7	0.652676	7.27738
7	0.659365	6.45821
7	0.666054	5.3119
7	0.672742	5.85597
7	0.679431	4.95139
7	0.68612	4.4499
7	0.692809	4.00658
7	0.699498	3.52048
7	0.706187	3.02455
7	0.712876	3.1058
7	0.719565	2.60944
7	0.726254	2.34854
7	0.732943	2.34345
7	0.739632	1.92304
7	0.746321	1.77923
7	0.75301	1.52883
7	0.759699	1.36737
7	0.766388	1.29642
7	0.773077	1.14164
7	0.779766	1.03047
7	0.786455	0.840562
7	0.793144	0.802094
7	0.799833	0.717905
7	0.806522	0.552436
7	0.813211	0.580705
7	0.8199	0.480235
7	0.826589	0.403832
7	0.833278	0.462755
7	0.839967	0.356111
7	0.846656	0.319102
7	0.853344	0.258236
7	0.860033	0.244312
7	0.866722	0.191795
7	0.873411	0.190108
7	0.8801	0.170226
7	0.886789	0.143239
7	0.893478	0.122939
7	0.900167	0.110498
7	0.906856	0.102908
7	0.913545	0.0871956
7	0.920234	0.071513
7	0.926923	0.0640241
7	0.933612	0.0627795
7	0.940301	0.0510116
7	0.94699	0.0461808
7	0.953679	0.0370579
7	0.960368	0.0338493
7	0.967057	0.0284789
7	0.973746	0.026616
7	0.980435	0.0216644
7	0.987124	0.0185906
7	0.993813	0.0163673
7	1.0005	0.014295
8	0.00384615	6.62292
8	0.0105351	6.97298
8	0.0172241	8.40921
8	0.023913	8.48358
8	0.030602	7.25731
8	0.037291	8.89473
8	0.0439799	10.9406
8	0.0506689	11.0176
8	0.0573579	11.4868
8	0.0640468	11.8725
8	0.0707358	13.5235
8	0.0774247	14.0312
8	0.0841137	16.0805
8	0.0908027	16.8919
8	0.0974916	15.2154
8	0.104181	15.6
8	0.11087	18.0754
8	0.117559	17.5673
8	0.124247	18.7567
8	0.130936	20.3049
8	0.137625	21.2787
8	0.144314	23.9344
8	0.151003	24.2057
8	0.157692	24.7283
8	0.164381	25.8202
8	0.17107	27.5701
8	0.177759	31.9241
8	0.184448	35.7614
8	0.191137	33.5312
8	0.197826	38.1426
8	0.204515	40.9406
8	0.211204	44.3019
8	0.217893	42.3348
8	0.224582	43.3879
8	0.231271	44.0528
8	0.23796	52.5526
8	0.244649	53.2536
8	0.251338	53.8716
8	0.258027	58.1073
8	0.264716	61.022
8	0.271405	66.3905
8	0.278094	67.7266
8	0.284783	68.2115
8	0.291472	62.2823
8	0.298161	70.9207
8	0.304849	74.5254
8	0.311538	83.6954
8	0.318227	75.8084
8	0.324916	71.9035
8	0.331605	74.5292
8	0.338294	72.5759
8	0.344983	79.6771
8	0.351672	77.981
8	0.358361	84.5007
8	0.36505	76.0715
8	0.371739	83.7482
8	0.378428	84.5112
8	0.385117	83.2115
8	0.391806	85.1112
8	0.398495	73.4425
8	0.405184	72.5718
8	0.411873	74.5804
8	0.418562	76.2205
8	0.425251	70.7623
8	0.43194	67.6936
8	0.438629	59.1406
8	0.445318	63.3737
8	0.452007	55.395
8	0.458696	56.2137
8	0.465385	59.7411
8	0.472074	47.6489
8	0.478763	47.5333
8	0.485452	46.8361
8	0.49214	44.8188
8	0.498829	42.2983
8	0.505518	35.6206
8	0.512207	36.7109
8	0.518896	35.0576
8	0.525585	35.1357
8	0.532274	29.9298
8	0.538963	28.7791
8	0.545652	29.0624
8	0.552341	23.608
8	0.55903	22.5942
8	0.565719	21.1204
8	0.572408	19.1374
8	0.579097	18.9758
8	0.585786	16.289
8	0.592475	15.8008
8	0.599164	13.934
8	0.605853	14.0332
8	0.612542	13.2419
8	0.619231	11.1755
8	0.62592	9.80573
8	0.632609	9.05491
8	0.639298	8.9654
8	0.645987	8.00626
8	0.652676	7.42724
8	0.659365	7.0566
8	0.666054	6.07641
8	0.672742	5.22574
8	0.679431	4.75428
8	0.68612	4.54797
8	0.692809	4.1596
8	0.699498	3.64133
8	0.706187	3.29705
8	0.712876	3.30636
8	0.719565	2.47155
8	0.726254	2.35294
8	0.732943	2.19507
8	0.739632	2.12277
8	0.746321	1.75115
8	0.75301	1.4724
8	0.759699	1.38457
8	0.766388	1.23619
8	0.773077	1.14909
8	0.779766	0.950415
8	0.786455	0.777003
8	0.793144	0.825673
8	0.799833	0.691514
8	0.806522	0.684861
8	0.813211	0.562091
8	0.8199	0.496856
8	0.826589	0.447106
8	0.833278	0.436726
8	0.839967	0.385753
8	0.846656	0.32358
8	0.853344	0.266721
8	0.860033	0.224857
8	0.866722	0.222847
8	0.873411	0.18525
8	0.8801	0.168059
8	0.886789	0.138114
8	0.893478	0.125143
8	0.900167	0.113252
8	0.906856	0.114712
8	0.913545	0.0910723
8	0.920234	0.0788374
8	0.926923	0.0667442
8	0.933612	0.0603304
8	0.940301	0.0503753
8	0.94699	0.0440287
8	0.953679	0.0387284
8	0.960368	0.034157
8	0.967057	0.0285958
8	0.973746	0.027324
8	0.980435	0.0224618
8	0.987124	0.01837
8	0.993813	0.0157797
8	1.0005	0.0141014
9	0.00384615	7.87039
9	0.0105351	7.37514
9	0.0172241	8.32018
9	0.023913	7.46254
9	0.030602	8.91217
9	0.037291	8.8106
9	0.0439799	9.97966
9	0.0506689	11.3056
9	0.0573579	11.3834
9	0.0640468	13.4373
9	0.0707358	12.7042
9	0.0774247	14.3621
9	0.0841137	14.8218
9	0.0908027	14.6441
9	0.0974916	16.7982
9	0.104181	15.4575
9	0.11087	16.4672
9	0.117559	19.4597
9	0.124247	17.9503
9	0.130936	20.9624
9	0.137625	21.4781
9	0.144314	21.6707
9	0.151003	22.8287
9	0.157692	24.4691
9	0.164381	28.422
9	0.17107	27.3495
9	0.177759	30.6196
9	0.184448	35.9883
9	0.191137	36.75
9	0.197826	39.1858
9	0.204515	40.4823
9	0.211204	44.4117
9	0.217893	39.733
9	0.224582	44.709
9	0.231271	50.5427
9	0.23796	50.4732
9	0.244649	52.9571
9	0.251338	52.9931
9	0.258027	60.3355
9	0.264716	52.6728
9	0.271405	60.4969
9	0.278094	61.085
9	0.284783	59.407
9	0.291472	67.8501
9	0.298161	67.9522
9	0.304849	72.5301
9	0.311538	81.0414
9	0.318227	70.018
9	0.324916	77.5668
9	0.331605	77.212
9	0.338294	75.0346
9	0.344983	78.5672
9	0.351672	72.1619
9	0.358361	82.2138
9	0.36505	83.2607
9	0.371739	73.2241
9	0.378428	72.6892
9	0.385117	78.5203
9	0.391806	67.6827
9	0.398495	81.1302
9	0.405184	76.9263
9	0.411873	75.5822
9	0.418562	66.7499
9	0.425251	65.675
9	0.43194	67.6593
9	0.438629	70.1903
9	0.445318	62.28
9	0.452007	54.8079
9	0.458696	56.6454
9	0.465385	56.3819
9	0.472074	53.3999
9	0.478763	47.4515
9	0.485452	43.3083
9	0.49214	41.9321
9	0.498829	41.699
9	0.505518	35.1515
9	0.512207	38.6429
9	0.518896	37.3794
9	0.525585	31.6848
9	0.532274	30.0078
9	0.538963	23.9045
9	0.545652	25.7472
9	0.552341	25.0395
9	0.55903	24.3176
9	0.565719	21.7866
9	0.572408	22.5268
9	0.579097	18.8144
9	0.585786	17.1292
9	0.592475	15.7357
9	0.599164	13.4566
9	0.605853	13.7336
9	0.612542	11.2995
9	0.619231	12.2897
9	0.62592	10.4224
9	0.632609	9.53892
9	0.639298	8.61548
9	0.645987	8.69273
9	0.652676	7.22872
9	0.659365	6.31596
9	0.666054	6.63173
9	0.672742	5.84555
9	0.679431	5.45473
9	0.68612	4.66583
9	0.692809	4.02062
9	0.699498	3.83698
9	0.706187	3.37296
9	0.712876	2.87788
9	0.719565	2.73915
9	0.726254	2.53519
9	0.732943	2.44883
9	0.739632	1.84097
9	0.746321	1.80349
9	0.75301	1.48181
9	0.759699	1.49749
9	0.766388	1.1976
9	0.773077	1.24433
9	0.779766	1.0152
9	0.786455	0.88482
9	0.793144	0.76399
9	0.799833	0.75112
9	0.806522	0.686844
9	0.813211	0.586349
9	0.8199	0.503578
9	0.826589	0.470025
9	0.833278	0.419716
9	0.839967	0.350326
9	0.846656	0.351664
9	0.853344	0.31163
9	0.860033	0.210483
9	0.866722	0.241692
9	0.873411	0.189265
9	0.8801	0.188308
9	0.886789	0.143757
9	0.893478	0.138976
9	0.900167	0.119791
9	0.906856	0.100371
9	0.913545	0.0858701
9	0.920234	0.0751017
9	0.926923	0.0694641
9	0.933612	0.0647453
9	0.940301	0.0494687
9	0.94699	0.0436363
9	0.953679	0.0379948
9	0.960368	0.0338249
9	0.967057	0.0290163
9	0.973746	0.0272751
9	0.980435	0.0227014
9	0.987124	0.0199697
9	0.993813	0.0166809
9	1.0005	0.0158736
10	0.00384615	6.59973
10	0.0105351	7.37506
10	0.0172241	8.78264
10	0.023913	7.67056
10	0.030602	8.46125
10	0.037291	10.4659
10	0.0439799	10.1012
10	0.0506689	12.0653
10	0.0573579	11.318
10	0.0640468	11.8853
10	0.0707358	12.7306
10	0.0774247	14.0561
10	0.0841137	14.0276
10	0.0908027	15.5744
10	0.0974916	16.2167
10	0.104181	16.6314
10	0.11087	16.1308
10	0.117559	19.5702
10	0.124247	19.7209
10	0.130936	21.0928
10	0.137625	20.9246
10	0.144314	22.9648
10	0.151003	27.4192
10	0.157692	24.0926
10	0.164381	28.4029
10	0.17107	34.314
10	0.177759	32.675
10	0.184448	35.2059
10	0.191137	34.5313
10	0.197826	35.2041
10	0.204515	40.3437
10	0.211204	43.2988
10	0.217893	45.3546
10	0.224582	45.0634
10	0.231271	45.761
10	0.23796	49.5256
10	0.244649	52.8572
10	0.251338	55.8631
10	0.258027	56.6822
10	0.264716	67.0668
10	0.271405	63.5634
10	0.278094	63.7275
10	0.284783	65.8013
10	0.291472	67.8044
10	0.298161	67.4188
10	0.304849	73.2433
10	0.311538	82.1435
10	0.318227	81.871
10	0.324916	77.882
10	0.331605	73.7042
10	0.338294	73.2901
10	0.344983	77.9604
10	0.351672	77.5482
10	0.358361	82.8994
10	0.36505	83.182
10	0.371739	78.3038
10	0.378428	75.9802
10	0.385117	78.2341
10	0.391806	87.2644
10	0.398495	75.8399
10	0.405184	77.8618
10	0.411873	71.961
10	0.418562	75.4539
10	0.425251	68.2526
10	0.43194	70.3874
10	0.438629	64.512
10	0.445318	60.9202
10	0.452007	60.7983
10	0.458696	57.6909
10	0.465385	53.072
10	0.472074	54.3611
10	0.478763	52.1771
10	0.485452	46.2799
10	0.49214	47.3616
10	0.498829	44.4479
10	0.505518	41.7773
10	0.512207	40.41
10	0.518896	34.0926
10	0.525585	35.5659
10	0.532274	29.2546
10	0.538963	28.6851
10	0.545652	27.386
10	0.552341	24.6645
10	0.55903	23.8588
10	0.565719	22.3963
10	0.572408	20.4921
10	0.579097	18.3483
10	0.585786	18.9211
10	0.592475	16.0291
10	0.599164	15.5309
10	0.605853	14.7641
10	0.612542	11.9722
10	0.619231	10.924
10	0.62592	10.0076
10	0.632609	9.45836
10	0.639298	8.17829
10	0.645987	7.57474
10	0.652676	8.04525
10	0.659365	6.58747
10	0.666054	5.79546
10	0.672742	5.15976
10	0.679431	4.91171
10	0.68612	4.31154
10	0.692809	4.07814
10	0.699498	3.3004
10	0.706187	3.45793
10	0.712876	2.98723
10	0.719565	3.20578
10	0.726254	2.4346
10	0.732943	2.23675
10	0.739632	2.02724
10	0.746321	1.67619
10	0.75301	1.63739
10	0.759699	1.46139
10	0.766388	1.37006
10	0.773077	1.16922
10	0.779766	0.934968
10	0.786455	0.940807
10	0.793144	0.691314
10	0.799833	0.722117
10	0.806522	0.64988
10	0.813211	0.592033
10	0.8199	0.539824
10	0.826589	0.416408
10	0.833278	0.403978
10	0.839967	0.392994
10	0.846656	0.356325
10	0.853344	0.251139
10	0.860033	0.234695
10	0.866722	0.217245
10	0.873411	0.184618
10	0.8801	0.173145
10	0.886789	0.148703
10	0.893478	0.128843
10	0.900167	0.122041
10	0.906856	0.103374
10	0.913545	0.0944831
10	0.920234	0.0738616
10	0.926923	0.0718099
10	0.933612	0.0591249
10	0.940301	0.0507181
10	0.94699	0.0413561
10	0.953679	0.0400974
10	0.960368	0.0341895
10	0.967057	0.0310865
10	0.973746	0.0270122
10	0.980435	0.0246051
10	0.987124	0.0199576
10	0.993813	0.0171108
10	1.0005	0.0140868
11	0.00384615	6.52013
11	0.0105351	7.91841
11	0.0172241	8.98397
11	0.023913	9.56812
11	0.030602	8.87231
11	0.037291	10.2451
11	0.0439799	10.5269
11	0.0506689	10.7489
11	0.0573579	12.6179
11	0.0640468	11.6785
11	0.0707358	13.9502
11	0.0774247	14.1406
11	0.0841137	15.5945
11	0.0908027	14.5041
11	0.0974916	15.5047
11	0.104181	16.3345
11	0.11087	19.09
11	0.117559	18.6615
11	0.124247	20.7534
11	0.130936	20.0929
11	0.137625	22.1648
11	0.144314	23.4256
11	0.151003	29.146
11	0.157692	27.2712
11	0.164381	26.9191
11	0.17107	28.6981
11	0.177759	31.3494
11	0.184448	39.1176
11	0.191137	34.9055
11	0.197826	36.6261
11	0.204515	38.0667
11	0.211204	40.7051
11	0.217893	43.4043
11	0.224582	48.8223
11	0.231271	52.5286
11	0.23796	49.9329
11	0.244649	54.6296
11	0.251338	54.8176
11	0.258027	59.5878
11	0.264716	60.7648
11	0.271405	55.7288
11	0.278094	65.6687
11	0.284783	70.015
11	0.291472	64.8806
11	0.298161	73.7195
11	0.304849	69.472
11	0.311538	75.8941
11	0.318227	80.9176
11	0.324916	74.6758
11	0.331605	71.2381
11	0.338294	81.027
11	0.344983	76.8859
11	0.351672	88.2333
11	0.358361	77.0973
11	0.36505	85.0397
11	0.371739	75.7035
11	0.378428	84.3656
11	0.385117	84.1881
11	0.391806	83.9058
11	0.398495	87.3405
11	0.405184	70.2978
11	0.411873	73.3153
11	0.418562	78.1663
11	0.425251	72.9331
11	0.43194	64.4683
11	0.438629	61.5807
11	0.445318	61.8497
11	0.452007	62.6245
11	0.458696	63.8752
11	0.465385	55.0644
11	0.472074	51.4548
11	0.478763	48.7115
11	0.485452	50.1028
11	0.49214	45.9439
11	0.498829	43.5321
11	0.505518	39.0928
11	0.512207	39.167
11	0.518896	37.8123
11	0.525585	37.6421
11	0.532274	31.5263
11	0.538963	28.1531
11	0.545652	26.6268
11	0.552341	24.8026
11	0.55903	23.8854
11	0.565719	23.6555
11	0.572408	20.3002
11	0.579097	17.776
11	0.585786	17.1234
11	0.592475	16.8898
11	0.599164	14.9028
11	0.605853	14.0458
11	0.612542	13.4031
11	0.619231	11.7315
11	0.62592	9.86143
11	0.632609	9.49363
11	0.639298	9.28527
11	0.645987	7.81383
11	0.652676	7.65501
11	0.659365	7.04175
11	0.666054	6.29644
11	0.672742	5.54937
11	0.679431	4.8369
11	0.68612	4.51022
11	0.692809	3.7972
11	0.699498	3.57045
11	0.706187	3.39141
11	0.712876	2.95216
11	0.719565	2.69387
11	0.726254	2.55994
11	0.732943	2.26087
11	0.739632	2.30565
11	0.746321	1.77311
11	0.75301	1.64062
11	0.759699	1.45305
11	0.766388	1.33725
11	0.773077	1.18687
11	0.779766	0.960132
11	0.786455	0.931959
11	0.793144	0.79231
11	0.799833	0.709383
11	0.806522	0.752067
11	0.813211	0.617112
11	0.8199	0.540218
11	0.826589	0.406858
11	0.833278	0.406812
11	0.839967	0.376655
11	0.846656	0.33273
11	0.853344	0.26374
11	0.860033	0.250514
11	0.866722	0.203971
11	0.873411	0.191821
11	0.8801	0.161589
11	0.886789	0.157804
11	0.893478	0.128247
11	0.900167	0.109593
11	0.906856	0.108023
11	0.913545	0.0833793
11	0.920234	0.0810442
11	0.926923	0.0741108
11	0.933612	0.063953
11	0.940301	0.0519142
11	0.94699	0.0441451
11	0.953679	0.0405999
11	0.960368	0.037312
11	0.967057	0.0279304
11	0.973746	0.0262346
11	0.980435	0.0239729
11	0.987124	0.0194229
11	0.993813	0.0165846
11	1.0005	0.0163813
12	0.00384615	6.48972
12	0.0105351	8.4785
12	0.0172241	8.36098
12	0.023913	8.34647
12	0.030602	8.56553
12	0.037291	9.31531
12	0.0439799	10.5704
12	0.0506689	10.8221
12	0.0573579	13.7842
12	0.0640468	13.1898
12	0.0707358	13.4836
12	0.0774247	14.3093
12	0.0841137	13.553
12	0.0908027	14.8838
12	0.0974916	15.9575
12	0.104181	18.294
12	0.11087	18.1887
12	0.117559	19.5321
12	0.124247	21.021
12	0.130936	22.4844
12	0.137625	22.8843
12	0.144314	26.3395
12	0.151003	28.3597
12	0.157692	29.0983
12	0.164381	28.1128
12	0.17107	30.5532
12	0.177759	34.7404
12	0.184448	35.4621
12	0.191137	37.881
12	0.197826	39.2451
12	0.204515	41.1444
12	0.211204	37.8325
12	0.217893	40.724
12	0.224582	41.5913
12	0.231271	51.6918
12	0.23796	48.902
12	0.244649	51.1372
12	0.251338	54.5856
12	0.258027	59.5311
12	0.264716	61.7763
12	0.271405	61.1704
12	0.278094	63.9548
12	0.284783	68.3941
12	0.291472	66.3401
12	0.298161	73.842
12	0.304849	66.5601
12	0.311538	75.3222
12	0.318227	73.9961
12	0.324916	72.7741
12	0.331605	81.0689
12	0.338294	82.1119
12	0.344983	75.4751
12	0.351672	85.3548
12	0.358361	84.8466
12	0.36505	74.7535
12	0.371739	80.1015
12	0.378428	79.7084
12	0.385117	80.0082
12	0.391806	79.9624
12	0.398495	73.8964
12	0.405184	76.8338
12	0.411873	70.3119
12	0.418562	78.0443
12	0.425251	70.5508
12	0.43194	71.5434
12	0.438629	66.5095
12	0.445318	62.9769
12	0.452007	58.7807
12	0.458696	61.9518
12	0.465385	54.9543
12	0.472074	53.7233
12	0.478763	50.4556
12	0.485452	47.1023
12	0.49214	43.4632
12	0.498829	41.6864
12	0.505518	41.8567
12	0.512207	35.095
12	0.518896	34.7217
12	0.525585	35.7586
12	0.532274	31.4631
12	0.538963	31.5315
12	0.545652	27.139
12	0.552341	27.4487
12	0.55903	24.4387
12	0.565719	22.1609
12	0.572408	20.9436
12	0.579097	18.5768
12	0.585786	18.8068
12	0.592475	15.6768
12	0.599164	14.2679
12	0.605853	13.2449
12	0.612542	11.548
12	0.619231	11.9957
12	0.62592	10.3906
12	0.632609	10.5358
12	0.639298	9.64902
12	0.645987	7.94095
12	0.652676	6.9456
12	0.659365	6.60112
12	0.666054	5.98143
12	0.672742	5.66138
12	0.679431	4.80616
12	0.68612	4.21664
12	0.692809	4.00865
12	0.699498	3.63116
12	0.706187	3.33519
12	0.712876	3.01098
12	0.719565	3.03631
12	0.726254	2.65583
12	0.732943	2.27039
12	0.739632	2.07473
12	0.746321	1.8149
12	0.75301	1.49608
12	0.759699	1.42376
12	0.766388	1.45624
12	0.773077	1.14496
12	0.779766	1.04029
12	0.786455	0.835413
12	0.793144	0.868402
12	0.799833	0.759746
12	0.806522	0.678498
12	0.813211	0.573641
12	0.8199	0.510707
12	0.826589	0.41893
12	0.833278	0.39914
12	0.839967	0.3775
12	0.846656	0.315755
12	0.853344	0.27971
12	0.860033	0.25591
12	0.866722	0.246366
12	0.873411	0.198773
12	0.8801	0.199778
12	0.886789	0.172785
12	0.893478	0.136232
12	0.900167	0.126701
12	0.906856	0.103049
12	0.913545	0.0968275
12	0.920234	0.0819747
12	0.926923	0.0665463
12	0.933612	0.0592632
12	0.940301	0.0560626
12	0.94699	0.0479935
12	0.953679	0.042801
12	0.960368	0.0324891
12	0.967057	0.0312537
12	0.973746	0.024315
12	0.980435	0.0234035
12	0.987124	0.0173425
12	0.993813	0.0160888
12	1.0005	0.0142864
13	0.00384615	7.51799
13	0.0105351	8.05677
13	0.0172241	9.31551
13	0.023913	8.68221
13	0.030602	9.29736
13	0.037291	9.43864
13	0.0439799	10.3977
13	0.0506689	12.8818
13	0.0573579	11.5712
13	0.0640468	12.1224
13	0.0707358	16.4428
13	0.0774247	12.4292
13	0.0841137	14.1942
13	0.0908027	17.1038
13	0.0974916	16.6788
13	0.104181	17.6754
13	0.11087	18.9115
13	0.117559	19.61
13	0.124247	21.4984
13	0.130936	20.0923
13	0.137625	24.6709
13	0.144314	22.8258
13	0.151003	25.5108
13	0.157692	26.1002
13	0.164381	28.2817
13	0.17107	27.5887
13	0.177759	32.4324
13	0.184448	32.4763
13	0.191137	36.0028
13	0.197826	35.5168
13	0.204515	38.7459
13	0.211204	42.4436
13	0.217893	44.0579
13	0.224582	44.9133
13	0.231271	51.6469
13	0.23796	53.239
13	0.244649	56.7807
13	0.251338	62.3555
13	0.258027	53.4815
13	0.264716	60.4823
13	0.271405	68.0433
13	0.278094	71.5304
13	0.284783	70.8446
13	0.291472	75.76
13	0.298161	69.7058
13	0.304849	71.9526
13	0.311538	75.1129
13	0.318227	72.0969
13	0.324916	76.841
[truncated: 52,001 more rows]
